# Supplementary material for: Stability of ecologically scaffolded traits during evolutionary transitions in individuality
Source: Nat Commun. 2024 Aug 3;15:6566. doi: 10.1038/s41467-024-50625-1 (PMC11297203; doi:10.1038/s41467-024-50625-1)
Supplement: Supplementary file 4 — Supplementary Code 1 [file 41467_2024_50625_MOESM4_ESM.zip]

Archive with 94 entries (85 files):
- Description of Additional Supplementary Files.pdf
- code/
- code/README.md
- code/python-env.txt
- code/results/
- code/results/01_evoCstR.ipynb
- code/results/01_evoRcst.py
- code/results/01_evoRcst.sbatch
- code/results/02_scaffold_clamp.ipynb
- code/results/02_scaffold_clamp.py
- code/results/02_scaffold_clamp.sbatch
- code/results/03_gradient.ipynb
- code/results/03_gradient.py
- code/results/03_gradient.sbatch
- code/results/04_ODE.ipynb
- code/results/05_adaptive_dynamics.ipynb
- code/results/06_bifurcation_diagram.ipynb
- code/results/07_occupancy.ipynb
- code/results/07_occupancy.py
- code/results/08_collective_size.ipynb
- code/results/08_collective_size.py
- code/results/dodo.py
- code/results/fig/
- code/results/fig/2b_rho_pconstant.pdf
- code/results/fig/2b_rho_pconstant.svg
- code/results/fig/4c_rho_function_of_theta_density_dep_model.pdf
- code/results/fig/4c_rho_function_of_theta_density_dep_model.svg
- code/results/fig/4d_scaffold_trajectory_separated.png
- code/results/fig/4d_scaffold_trajectory_separated.svg
- code/results/fig/4e_escaffold_clamp_final_trait_by_T.svg
- code/results/fig/4e_scaffold_clamp_final_trait_by_T.svg
- code/results/fig/5_gradient.png
- code/results/fig/5_gradient.svg
- code/results/fig/supfig/
- code/results/fig/supfig/s1_occupancy_sto.svg
- code/results/fig/supfig/s2_tradeoff.svg
- code/results/fig/supfig/s3_constantR_trajectory.svg
- code/results/fig/supfig/s4_occupancy_theo.svg
- code/results/fig/supfig/s5_pip_list.svg
- code/results/fig/supfig/s6_ESS.svg
- code/results/fig/supfig/s7_ESS_density_dep.svg
- code/results/fig/supfig/s8_size_select_traj.svg
- code/results/fig/supfig/s9_size_select.svg
- code/results/notebook_exports/
- code/results/notebook_exports/01_evoCstR.pdf
- code/results/notebook_exports/02_scaffold_clamp.pdf
- code/results/notebook_exports/03_gradient.pdf
- code/results/notebook_exports/04_ODE.pdf
- code/results/notebook_exports/05_adaptive_dynamics.pdf
- code/results/notebook_exports/06_bifurcation_diagram.pdf
- code/results/notebook_exports/07_occupancy.pdf
- code/results/notebook_exports/08_collective_size.pdf
- code/results/source_data/
- code/results/source_data/2b_rho_pconstant.csv
- code/results/source_data/4c_rho_function_of_theta_density_dep_model.csv
- code/results/source_data/4d_scaffold_trajectory_separated.csv
- code/results/source_data/4e_scaffold_clamp_final_trait_by_T.csv
- code/results/source_data/5_gradient.csv
- code/results/source_data/s1_occupancy_sto.csv
- code/results/source_data/s2_tradeoff.csv
- code/results/source_data/s3a_constantR_trajectory.csv
- code/results/source_data/s3b_constantR_trajectory.csv
- code/results/source_data/s3c_constantR_trajectory.csv
- code/results/source_data/s3d_constantR_trajectory.csv
- code/results/source_data/s4_occupancy_theo.csv
- code/results/source_data/s5_pip_list.csv
- code/results/source_data/s6_ESS.csv
- code/results/source_data/s7_ESS_density_dep.csv
- code/results/source_data/s8a_classic_trajectory.csv
- code/results/source_data/s8b_smooth_trajectory.csv
- code/results/source_data/s9_main_model.csv
- code/results/source_data/s9_smoothed_k2.csv
- code/results/source_data/s9_threshold_k3.csv
- code/results/traj_legend.png
- code/scaffold/
- code/scaffold/__init__.py
- code/scaffold/clitools.py
- code/scaffold/ecology.py
- code/scaffold/meanfield/
- code/scaffold/meanfield/__init__.py
- code/scaffold/meanfield/analytical.py
- code/scaffold/meanfield/general_rho.py
- code/scaffold/meanfield/stochastic.py
- code/scaffold/meanfield/test_scaffold.py
- code/scaffold/network/
- code/scaffold/network/__init__.py
- code/scaffold/network/graph.py
- code/scaffold/network/reader.py
- code/scaffold/network/recorder.py
- code/scaffold/network/ssa.py
- code/scaffold/stochastic_mixed.py
- code/scaffold/stochastic_single_patch.py
- code/setup.cfg
- code/setup.py
