# Supplementary material for: Stability of ecologically scaffolded traits during evolutionary transitions in individuality
Source: Nat Commun. 2024 Aug 3;15:6566. doi: 10.1038/s41467-024-50625-1 (PMC11297203; doi:10.1038/s41467-024-50625-1)
Supplement: Supplementary file 4 — Supplementary Code 1 [file 41467_2024_50625_MOESM4_ESM.zip › code/README.md]

# Endogenization of scaffolded properties 

This repository contains the code that can be used to reproduce the
results and figure of the article "Stability of Ecologically
Scaffolded Traits During Evolutionary Transitions in Individuality."
by Guilhem Doulcier, Peter Takacs, Katrin Hammerschmidt, Pierrick
Bourrat. 

The preprint of the article can be found on https://www.biorxiv.org/content/10.1101/2023.08.17.553478v1 

The repository is organised in two folders:
- `scaffold/`: the code for simulations in a python package format,
- `results/` : results for the paper 

In more details, the result folder contains: 

- The figures used for the article in `results/fig`.
- The raw numerical data for each figur in `results/source_data`
- All the code generating the figures as ipython notebooks. For
  convenience, all the notebooks are also exported as pdf in
  `result/notebook_exports`. This is where you should start if you
  want to review the code without installing the package yourself.
- The code for long simulations to be run using a job scheduler (SLURM)
  on a computer cluster.  The output of the cluster jobs is
  also provided in `result/output.tar.gz`.
- The exact version of all packages used to generate the results in `python-env.txt`

In order to reproduce the figures of the manuscript, you should.

1. Create a virtual environement `python3 -m venv env`
2. Active it `source env/bin/activate`
3. Install the scaffold package `python3 -m pip install .`
4. Run the long simulations using slurm (`*.sbatch` files) to populate
   the `result/output` folder. Alternatively, you can extract the data
   from `result/output.tar.gz`.
5. Run figure-generating scripts (i.e. the `ipynb` notebooks). 

The last two points can be automated using `pydoit`, as all the tasks
are described into the file `results/dodo.py`. Simply run `doit` in the result
folder.

Here are the location of the figures from the preprint:

- Figure 2b: ``04_ODE.ipynb`, `fig/2b_rho_pconstant`
- Figure 4c: `06_bifurcation_diagram.ipynb`, `fig/4c_rho_function_of_theta_density_dep_model`
- Figure 4d: `02_scaffold_clamp.ipynb`, `fig/4d_scaffold_trajectory`
- Figure 4e: `02_scaffold_clamp.ipynb`, `fig/4e_scaffold_clamp_final_trait_by_T`
- Figure 5: `03_gradient.ipynb`, `fig/5_gradient`
- Sup. Figure 1: `07_compare_stochastic.ipynb`, `fig/supfig/s1_occupancy_sto` 
- Sup. Figure 2: `01_ODE.ipynb`, `fig/supfig/s2_tradeoff` 
- Sup. Figure 3: `01_evoRcst.ipynb`, `fig/supfig/s3_constantR_trajectory`
- Sup. Figure 4: `04_ODE.ipynb` `fig/supfig/s4_occupancy_theo`
- Sup. Figure 5: `05_adaptive_dynamics.ipynb` `fig/supfig/s5_piplist`
- Sup. Figure 6: `04_ODE.ipynb`, `fig/supfig/s6_ESS`
- Sup. Figure 7: `06_bifurcation_diagram.ipynb`, `fig/s7_ESS_density_dep`
- Sup. Figure 8 : `08_collective_size.ipynb`, `fig/supfig/s8_size_select_traj`
- Sup. Figure 9:  `08_collective_size.ipynb`, `fig/supfig/s9_size_select`


Example: 

```
# Get the code from gitlab: 
git clone --branch submited git@gitlab.com:eti_ecology/scaffolding.git
cd scaffolding 

# Get the code from zenodo: 
wget https://zenodo.org/records/8335843/files/endogenisation.zip
unzip endogenisation.zip 

# Get the HPC results from zenodo
wget https://zenodo.org/records/8335843/files/endogenisation.zip
unzip -j endogenisation.zip results/output.tar.gz
mv output.tar.gz results/


# Reproducing all the figures
python3 -m venv endo-venv
source endo-venv/bin/activate.fish
python3 -m pip install .
python3 -m pip install doit
cd results
tar -xvf output.tar.gz 
doit 
```
