# Supplementary material for: Stability of ecologically scaffolded traits during evolutionary transitions in individuality
Source: Nat Commun. 2024 Aug 3;15:6566. doi: 10.1038/s41467-024-50625-1 (PMC11297203; doi:10.1038/s41467-024-50625-1)
Supplement: Supplementary file 4 — Supplementary Code 1 [file 41467_2024_50625_MOESM4_ESM.zip › code/python-env.txt]

Package                   Version
------------------------- --------------
anyio                     4.4.0
argon2-cffi               23.1.0
argon2-cffi-bindings      21.2.0
arrow                     1.3.0
asttokens                 2.4.1
async-lru                 2.0.4
attrs                     23.2.0
Babel                     2.15.0
beautifulsoup4            4.12.3
bleach                    6.1.0
certifi                   2024.6.2
cffi                      1.16.0
charset-normalizer        3.3.2
cloudpickle               3.0.0
comm                      0.2.2
contourpy                 1.2.1
cycler                    0.12.1
debugpy                   1.8.2
decorator                 5.1.1
defusedxml                0.7.1
doit                      0.36.0
executing                 2.0.1
fastjsonschema            2.20.0
fonttools                 4.53.0
fqdn                      1.5.1
h11                       0.14.0
httpcore                  1.0.5
httpx                     0.27.0
idna                      3.7
importlib_metadata        8.0.0
ipykernel                 6.29.4
ipython                   8.26.0
ipywidgets                8.1.3
isoduration               20.11.0
jedi                      0.19.1
Jinja2                    3.1.4
json5                     0.9.25
jsonpointer               3.0.0
jsonschema                4.22.0
jsonschema-specifications 2023.12.1
jupyter                   1.0.0
jupyter_client            8.6.2
jupyter-console           6.6.3
jupyter_core              5.7.2
jupyter-events            0.10.0
jupyter-lsp               2.2.5
jupyter_server            2.14.1
jupyter_server_terminals  0.5.3
jupyterlab                4.2.3
jupyterlab_pygments       0.3.0
jupyterlab_server         2.27.2
jupyterlab_widgets        3.0.11
kiwisolver                1.4.5
MarkupSafe                2.1.5
matplotlib                3.9.0
matplotlib-inline         0.1.7
mistune                   3.0.2
nbclient                  0.10.0
nbconvert                 7.16.4
nbformat                  5.10.4
nest-asyncio              1.6.0
notebook                  7.2.1
notebook_shim             0.2.4
numpy                     2.0.0
overrides                 7.7.0
packaging                 24.1
pandas                    2.2.2
pandocfilters             1.5.1
parso                     0.8.4
pexpect                   4.9.0
pillow                    10.3.0
pip                       24.0
platformdirs              4.2.2
prometheus_client         0.20.0
prompt_toolkit            3.0.47
psutil                    6.0.0
ptyprocess                0.7.0
pure-eval                 0.2.2
pycparser                 2.22
Pygments                  2.18.0
pyparsing                 3.1.2
python-dateutil           2.9.0.post0
python-json-logger        2.0.7
pytz                      2024.1
PyYAML                    6.0.1
pyzmq                     26.0.3
qtconsole                 5.5.2
QtPy                      2.4.1
referencing               0.35.1
requests                  2.32.3
rfc3339-validator         0.1.4
rfc3986-validator         0.1.1
rpds-py                   0.18.1
scaffold                  3.0
scipy                     1.14.0
Send2Trash                1.8.3
setuptools                68.1.2
six                       1.16.0
sniffio                   1.3.1
soupsieve                 2.5
stack-data                0.6.3
terminado                 0.18.1
tinycss2                  1.3.0
tornado                   6.4.1
traitlets                 5.14.3
types-python-dateutil     2.9.0.20240316
typing_extensions         4.12.2
tzdata                    2024.1
uri-template              1.3.0
urllib3                   2.2.2
wcwidth                   0.2.13
webcolors                 24.6.0
webencodings              0.5.1
websocket-client          1.8.0
widgetsnbextension        4.0.11
zipp                      3.19.2
