# Supplementary material for: Stability of ecologically scaffolded traits during evolutionary transitions in individuality
Source: Nat Commun. 2024 Aug 3;15:6566. doi: 10.1038/s41467-024-50625-1 (PMC11297203; doi:10.1038/s41467-024-50625-1)
Supplement: Supplementary file 4 — Supplementary Code 1 [file 41467_2024_50625_MOESM4_ESM.zip › code/results/01_evoRcst.py]

"""R constant
Some simple evolutionary simulations
"""
import os
import itertools
import numpy as np

import scaffold.network.graph as graph
import scaffold.network.ssa as ssa
import scaffold.network.recorder as recorder
import scaffold.ecology as ecology
import scaffold.clitools

__version__ = 3

def setup_experiment(replicates=10, short_factor=100, short=False, **kwargs):
    """R is constant"""
    D = 100
    niche_graph = np.zeros((D,D), dtype=int)+1
    trait_space = np.linspace(0, 1, 101)

    constants = {
        "mut": 0.01,
        "mix": False,
        "save_period": int(5e4),
        "initial_density": 0.5,
        "Tend": int(1e7),
    }

    initial_trait_space = trait_space[::20]
    #R_space = list(itertools.chain(np.arange(5,100,5),
    #                          np.arange(150,500,50)))
    R_space = [20,100]
    ecology_space = {'constant':ecology.constant,
                     'threshold':ecology.threshold}
    simu_list = []
    u = 0
    if short:
        replicates = 2
    for r in range(replicates):
        for R in R_space:
            for eco in ecology_space.keys():
                for initial_trait in initial_trait_space:
                    simu_list.append(constants.copy())
                    simu_list[-1].update({"R":int(R),
                                          "simulation_id":u,
                                          "ecology_name":eco,
                                          "initial_trait":[initial_trait]})
                    u+=1
                    if short:
                        simu_list[-1]['Tend'] //= short_factor
                        simu_list[-1]['save_period'] //= short_factor

    def updater(path, initial_trait, initial_density, save_period, R, **_):
        if not os.path.exists(path):
            param = {"e": 0}
            f = ssa.Field(niche_graph, trait_space, R)
            f.random_seed(phenotypes=initial_trait,
                          proba=initial_density)
            f.describe()
        else:
            param,f = recorder.load_last_increment(path)
            param['e'] += int(save_period)
        return f, param
    
    return simu_list, updater
   
if __name__ == "__main__":
    scaffold.clitools.cli_main(f"evoRcst{__version__}", setup_experiment)
