# Supplementary material for: Stability of ecologically scaffolded traits during evolutionary transitions in individuality
Source: Nat Commun. 2024 Aug 3;15:6566. doi: 10.1038/s41467-024-50625-1 (PMC11297203; doi:10.1038/s41467-024-50625-1)
Supplement: Supplementary file 4 — Supplementary Code 1 [file 41467_2024_50625_MOESM4_ESM.zip › code/results/02_scaffold_clamp.ipynb]

# %% [markdown]
This notebook parse the result of the `02_scaffold_clamp.py` script and produce Fig 4e and 4d 

# %% [code]
import glob
import os

import matplotlib.pyplot as plt
import numpy as np
import pandas as pd
import scaffold.network.reader
import scaffold.network.recorder
from scaffold import labels

!mkdir -p source_data
!mkdir -p fig

# %% [code]
path = os.path.join(os.getcwd(),"output","scaffold_clamp3","*.json")
print(len([file for file in glob.glob(path)]), "simulation outputs to parse")
df = scaffold.network.reader.extract_folder(path, cache=True)
df.loc[df.ecology_name =="threshold","mean_trait"] = 1 - df[df.ecology_name =="threshold"].mean_trait 

# %% [code]
raw_points = []
for i, d in df.groupby('simulation_id'):
    d['scaffolded'] = d.R_field==d.Rscaffolded
    t_start =  d.loc[d.scaffolded].time.min()
    t_end =  d.loc[d.scaffolded].time.max()
    plt.scatter(t_end-t_start, d.mean_trait.iloc[-1],color='C0', marker='.')
    raw_points.append({'Duration':t_end-t_start, 'Final mean trait value': d.mean_trait.iloc[-1]})


plt.gca().set(xlabel="Duration of the scaffolding, T",
              ylim=(0,1.05),
            ylabel="Final "+labels['mean_trait'])
pd.DataFrame(raw_points).to_csv('source_data/4e_scaffold_clamp_final_trait_by_T.csv')
plt.savefig("fig/4e_scaffold_clamp_final_trait_by_T.svg")
plt.savefig("fig/4e_escaffold_clamp_final_trait_by_T.svg")

# %% [code]
fig, ax = plt.subplots(25, 1, figsize=(2.7,25))
trait_space = [0,1]
trait_range = [np.min(trait_space), np.max(trait_space)]
df['scaffolded'] = df.R_field==df.Rscaffolded
for u,(k,dd) in enumerate(df.groupby('Tendclamp')):
    for k,d in dd.groupby('simulation_id'):
        me = d[d.scaffolded].e.min()
        ax[u].plot(d.time[d.e<=me], d.mean_trait[d.e<=me], color='C0')
        ax[u].plot(d.time[d.R_field==d.Rscaffolded], d.mean_trait[d.R_field==d.Rscaffolded], color='C1')
        ax[u].plot(d.time[d.e>=d.Tendclamp], d.mean_trait[d.e>=d.Tendclamp], color='C0')
    ax[u].plot([],[], color='C0', label="Unscaffolded: R=20")
    ax[u].set(ylim=(0.3,1.05), xlim=(0,50000))
    if u<3:
        ax[u].set(xticklabels=[], ylabel=labels['mean_trait'])
    ax[u].plot([],[], color='C1', label="Scaffolded: R=100")
    
ax[-1].legend()
ax[-1].set(xlabel=labels['time'], ylabel=labels['mean_trait'],)
plt.tight_layout()
df[['scaffolded','e','simulation_id']].to_csv('source_data/4d_scaffold_trajectory_separated.csv')
fig.savefig('fig/4d_scaffold_trajectory_separated.svg', bbox_inches='tight')
fig.savefig('fig/4d_scaffold_trajectory_separated.png', bbox_inches='tight')

# %% [code]
fig, ax = plt.subplots(1, 1, figsize=(12,5))
trait_space = [0,1]
trait_range = [np.min(trait_space), np.max(trait_space)]
for k,d in df.groupby('simulation_id'):
    if True:
        d['scaffolded'] = d.R_field==d.Rscaffolded
        me = d[d.scaffolded].e.min()

        ax.plot(d.time[d.e<=me], d.mean_trait[d.e<=me], color='C0')
        ax.plot(d.time[d.R_field==d.Rscaffolded], d.mean_trait[d.R_field==d.Rscaffolded], color='C1')
        ax.plot(d.time[d.e>=d.Tendclamp], d.mean_trait[d.e>=d.Tendclamp], color='C0')

ax.plot([],[], color='C0', label="Unscaffolded: R=20")
ax.plot([],[], color='C1', label="Scaffolded: R=100")
ax.legend()
ax.set(xlabel=labels['time'], ylabel=labels['mean_trait'], xlim=(0,40000))
