# Supplementary material for: Stability of ecologically scaffolded traits during evolutionary transitions in individuality
Source: Nat Commun. 2024 Aug 3;15:6566. doi: 10.1038/s41467-024-50625-1 (PMC11297203; doi:10.1038/s41467-024-50625-1)
Supplement: Supplementary file 4 — Supplementary Code 1 [file 41467_2024_50625_MOESM4_ESM.zip › code/results/02_scaffold_clamp.py]

"""scaffold_clamp
Imposes scaffolding conditions between Tlow and Thigh.
"""
import os
import numpy as np

import scaffold.network.graph as graph
import scaffold.network.ssa as ssa
import scaffold.network.recorder as recorder
import scaffold.ecology as ecology
import scaffold.clitools

__version__ = 3

def Rvalue(e, Tstartclamp, Tendclamp, Rscaffolded, Runscaffolded):
    return Rscaffolded if (Tstartclamp < e <= Tendclamp) else Runscaffolded

def setup_experiment(replicates=6, short_factor=100, short=False, **kwargs):
    """Scaffold clamp""" 
    D = 100
    niche_graph = np.zeros((D,D), dtype=int)+1
    trait_space = np.linspace(0, 1, 101)

    constants = {
        "mut": 0.01,
        "mix": False,
        "save_period": int(5e4),
        "ecology_name":"threshold",
        "initial_trait": [trait_space[len(trait_space)//2]],
        "initial_density": 0.5,
        "Tstartclamp": int(1e6),
        "Tendclamp": int(0),
        "Tend": int(1e7),
        "Rscaffolded": 20,
        "Runscaffolded": 100,
    }
    #Tendclamp_space = (2e6,4e6,6e6,8e6)
    Tendclamp_space = np.linspace(1e6,4e6,25)
    simu_list = []
    u = 0
    
    if short:
        replicates = 2
        
    for r in range(replicates):
        for Tendclamp in Tendclamp_space:
            simu_list.append(constants.copy())
            simu_list[-1].update({"Tendclamp":int(Tendclamp), "simulation_id":u})
            u+=1
            if short:
                simu_list[-1]['Tend'] //= short_factor
                simu_list[-1]['Tstartclamp'] //= short_factor
                simu_list[-1]['Tendclamp'] //= short_factor
                simu_list[-1]['save_period'] //= short_factor

    def updater(path, initial_trait, initial_density, save_period, **kwargs):
        clamp = {k:kwargs[k] for k in ['Tstartclamp', 'Tendclamp',
                                       'Rscaffolded', 'Runscaffolded']}
        if not os.path.exists(path):
            param = {"e": 0}
            f = ssa.Field(niche_graph, trait_space, Rvalue(0, **clamp))
            f.random_seed(phenotypes=initial_trait,
                          proba=initial_density)
            f.describe()
        else:
            try:
                param,f = recorder.load_last_increment(path)
            except Exception as ex:
                print(f'Failed to load {path}')
                raise ex
            param['e'] += int(save_period)
            f.set_renewal(Rvalue(param['e'], **clamp))
        return f, param

    return simu_list, updater
    
if __name__ == "__main__":
    scaffold.clitools.cli_main(f"scaffold_clamp{__version__}", setup_experiment)
