# Supplementary material for: Stability of ecologically scaffolded traits during evolutionary transitions in individuality
Source: Nat Commun. 2024 Aug 3;15:6566. doi: 10.1038/s41467-024-50625-1 (PMC11297203; doi:10.1038/s41467-024-50625-1)
Supplement: Supplementary file 4 — Supplementary Code 1 [file 41467_2024_50625_MOESM4_ESM.zip › code/results/03_gradient.py]

"""scaffold_gradient
"""
import os
import numpy as np

from scaffold.network import graph
from scaffold.network import ssa
from scaffold.network import recorder
import scaffold.clitools

__version__ = 7

def setup_experiment(replicates=5, short_factor=100, short=False, **_):
    """Gradient"""
    if short:
        replicates = 1

    constants = {
        "mut": 0.01,
        "mix": False,
        "n_traits": 101,
        "initial_trait": 0.5,
        "Rmin":2,
        "Rmax":100,
        "Rstep":1,
        "rows":10,
        "Tend": int(2e8),
        "ecology_name": "threshold",
        "save_period": int(5e4)
    }

    # Setup the list of simulations #
    simu_list = []
    u = 0
    for _ in range(replicates):
        simu_list.append(constants.copy())
        simu_list[-1].update({"simulation_id":u})
        u+=1
        if short:
            simu_list[-1]['Tend'] //= short_factor
            simu_list[-1]['save_period'] //= short_factor

    def updater(path, save_period, initial_trait, n_traits, Rmin, Rmax, Rstep, rows, **_):
        """This function is called in between each save event."""
        if not os.path.exists(path):
            renewal = np.repeat(np.arange(Rmin, Rmax,Rstep)[::-1], rows)
            niche_graph = graph.gradient_graph(len(renewal),rows)
            trait_space = np.linspace(0, 1, n_traits)
            f = ssa.Field(niche_graph, trait_space, renewal)
            if initial_trait not in trait_space:
                print(f"Initial trait {initial_trait} not in trait space ", end='')
                initial_trait = trait_space[np.abs(trait_space-initial_trait).argmin()]
                print(f": replaced by {initial_trait}")
            for n in range(rows):
                f.ind[initial_trait][n] = 1 if np.random.random() > 0.5 else 0
            param = {"e": 0}
        else:
            param,f = recorder.load_last_increment(path)
            param['e'] += int(save_period)
        return f, param
    return simu_list, updater

if __name__ == "__main__":
    scaffold.clitools.cli_main(f"Rgradient{__version__}", setup_experiment)
