# Supplementary material for: Stability of ecologically scaffolded traits during evolutionary transitions in individuality
Source: Nat Commun. 2024 Aug 3;15:6566. doi: 10.1038/s41467-024-50625-1 (PMC11297203; doi:10.1038/s41467-024-50625-1)
Supplement: Supplementary file 4 — Supplementary Code 1 [file 41467_2024_50625_MOESM4_ESM.zip › code/results/03_gradient.sbatch]

#!/bin/bash
# Slurm script generated by scaffold.clitools.py on 2023-09-11T15:00:52
# Run it with `sbatch (filename)`
#SBATCH -p amd  # partition (queue)
#SBATCH -J Rgradient7 # job name
#SBATCH -N 1 # number of nodes, use 1-1 if you need exactly one node
#SBATCH -n 1 # number of cores
#SBATCH -t 0-6:00  # time (D-HH:MM)
#SBATCH --array 1-5 # array ids
#SBATCH -o /home/guilhem/research/2021_endogenisation/code_submit/results/slurm_log/Rgradient7/%j.out # STDOUT
#SBATCH -e /home/guilhem/research/2021_endogenisation/code_submit/results/slurm_log/Rgradient7/%j.err # STDERR

# Load the environement module that contains python3
module load python/3.7.4
# Activate the virtual-environement
source ~/eti/eti-env/bin/activate
echo `pwd`
python3 /home/guilhem/research/2021_endogenisation/code_submit/results/03_gradient.py $SLURM_ARRAY_TASK_ID
echo DONE
