# Supplementary material for: Stability of ecologically scaffolded traits during evolutionary transitions in individuality
Source: Nat Commun. 2024 Aug 3;15:6566. doi: 10.1038/s41467-024-50625-1 (PMC11297203; doi:10.1038/s41467-024-50625-1)
Supplement: Supplementary file 4 — Supplementary Code 1 [file 41467_2024_50625_MOESM4_ESM.zip › code/results/06_bifurcation_diagram.ipynb]

# %% [markdown]
This notebook produces figure 4c (rho as a function of theta) and s7 (bifurcation diagram on R)

# %% [code]
%load_ext autoreload
%autoreload 2
from functools import partial

import matplotlib.pyplot as plt
import numpy as np
import pandas as pd
import scipy.optimize

from scaffold.meanfield.general_rho import *
import scaffold.ecology
import scaffold.meanfield.analytical as analytical
from scaffold import labels
plt.rc('font', size=15)

# %% [code]
def plot_max(x,y, ax, **kargs):
    l = ax.plot(x, y, **kargs)
    diff = np.diff(y)
    locmax = np.where(diff[1:]*diff[:-1]<0)[0]
    ax.scatter(x[locmax], y[locmax], color=l[0].get_color())
    for u in locmax:
        ax.text(x[u], y[u], f"{x[u]:2.2}", color=l[0].get_color())
        ax.vlines(x[u],0, y[u], color=l[0].get_color(), ls='--')
    return ax, locmax, l[0].get_color()

# %% [markdown]
## Rho as a function of theta

# %% [code]
def rho_function_of_theta(proba, pmin=0, pmax=1, Rspan=[100,20], pplus=None, showmax=True, ax=None):
    if ax is None:
        fig, ax = plt.subplots(1,1, figsize=(7.5,7.5))
    if pplus is None:
        pplus = [pmin,pmax]
    elif pplus[0] == 'lin':
        pplus = np.linspace(pmin,pmax,pplus[1])

    pspan = np.linspace(pmin,pmax,200)
    raw = pd.DataFrame({'trait':pspan})
    trait_max = []
    for i,R in enumerate(Rspan):    
        try:
            mr = np.array([rho_from_matrix(generate_matrix(partial(proba, p=p), R))for p in pspan])
        except ValueError:
            print(f"Value error: i={i} R={R}")
        else:
            if showmax:
                _, locmax,color = plot_max(pspan, mr, ax, label=f'R={R}')
                for u in locmax:
                    trait_max.append(pspan[u])
            else:
                ax.plot(pspan,mr,label=f'R={R}')
                raw[f'rho_R{R}'] = mr

        cst = [analytical.rho(p,R) for p in np.linspace(0,1,200)]
        amax = np.linspace(0,1,200)[np.argmax(cst)]

    x = np.arange(np.max(Rspan))
    
    ax.hlines(1,pmin,pmax, color='k')
    ax.legend()
    ax.set(xlabel=labels['trait'], ylabel=labels['rho'])
    return fig,ax,raw

# %% [code]
threshold = lambda pop,p: scaffold.ecology.threshold(trait=(1-p), pop=pop)

# %% [code]
fig, ax, raw = rho_function_of_theta(threshold, 0, .97, Rspan=[100,20],)
plt.savefig("fig/4c_rho_function_of_theta_density_dep_model.svg")
plt.savefig("fig/4c_rho_function_of_theta_density_dep_model.pdf")
raw.to_csv('source_data/4c_rho_function_of_theta_density_dep_model.csv')

# %% [code]
rho_function_of_theta(threshold, 0, 1, Rspan=np.arange(38,42)[::2],showmax=False)

# %% [markdown]
# Bifurcation Diagram

# %% [markdown]
## Stable branch of the bifurcation diagram


# %% [code]
def to_optimize(p,R):
    try:
        return -rho_from_matrix(generate_matrix(lambda pop: scaffold.ecology.threshold(trait=1-p, pop=pop), R)),
    except ValueError as ex:
        return 0

# %% [code]
start_R = 50
start_theta_max = 0.4
theta_max_left = []
theta_max_right = []
Rvalues_left = []
Rvalues_right = [] 

print("Natural parameter continuation")
print('left')
for R in np.arange(start_R,10, -1):
    try:
        start = start_theta_max if not len(theta_max_left) else theta_max_left[-1]
        a = scipy.optimize.fmin(partial(to_optimize,R=R),
                                start,
                                disp=0, full_output=1, 
                                xtol=1e-9, ftol=1e-9
                       )
        print(R, start, a)
        theta_max_left.append(a[0][0])
        Rvalues_left.append(R)
    except Exception as ex:
        print(ex)
        
print('right')
for R in np.arange(start_R,2*start_R, 1):
    try:
        start = start_theta_max if not len(theta_max_right) else theta_max_right[-1]
        a = scipy.optimize.fmin(partial(to_optimize,R=R),
                                start,
                                disp=0, full_output=1, 
                                xtol=1e-9, ftol=1e-9
                       )
        print(R, start, a)
        theta_max_right.append(a[0][0])
        Rvalues_right.append(R)
    except Exception as ex:
        print(ex)

# %% [markdown]
## Unstable branch of the bifurcation diagram

# %% [code]
def to_optimize2(p,R):
    try:
        return rho_from_matrix(generate_matrix(lambda pop: scaffold.ecology.threshold(trait=1-p, pop=pop), R)),
    except ValueError as ex:
        return 0
    

start_R = 50
start_theta_max = 0.7
theta_min_left = []
theta_min_right = []
Rvalues_left = []
Rvalues_right = [] 

for R in np.arange(start_R,10, -1):
    try:
        start = start_theta_max if not len(theta_min_left) else theta_min_left[-1]
        a = scipy.optimize.fmin(partial(to_optimize2,R=R),
                                start,
                                disp=0, full_output=1, 
                                xtol=1e-9, ftol=1e-9
                       )
        print(R, start, a)
        theta_min_left.append(a[0][0])
        Rvalues_left.append(R)
    except Exception as ex:
        print(ex)
        raise ex
    
for R in np.arange(start_R,2*start_R, 1):
    try:
        start = start_theta_max if not len(theta_min_right) else theta_min_right[-1]
        a = scipy.optimize.fmin(partial(to_optimize2,R=R),
                                start,
                                disp=0, full_output=1, 
                                xtol=1e-9, ftol=1e-9
                       )
        print(R, start, a)
        theta_min_right.append(a[0][0])
        Rvalues_right.append(R)
    except Exception as ex:
        pass

# %% [markdown]
# Plot the full bifurcation diagram

# %% [code]
fig, ax = plt.subplots(1,1, figsize=(8,5))
plt.scatter(Rvalues_left, theta_max_left, marker='.', color='C0', label='Stable')
plt.scatter(Rvalues_right, theta_max_right, marker='.', color='C0')
plt.scatter(Rvalues_right, [1]*len(Rvalues_right), marker='.',color='C0')
plt.scatter(Rvalues_left, [1]*len(Rvalues_left), marker='.',color='C0')
plt.scatter(Rvalues_right, theta_min_right, color='C7', marker='.', label='Unstable')
plt.scatter(Rvalues_left, theta_min_left, color='C7', marker='.')
plt.vlines(39, 0,0.7, color='k', ls=":")
ax.legend(loc='lower left')
ax.set(xlabel=labels['R'], 
       ylabel=labels['trait'],
       ylim=[0,1.05])

raw = {"R":np.concat([Rvalues_left, Rvalues_right]), 
       "stable_branch_1":np.concat([theta_max_left, theta_max_right]),
       "unstable_branch":np.concat([theta_min_left, theta_min_right]),
       "stable_branch_2":np.concat([[1]*len(Rvalues_right), [1]*len(Rvalues_left)])}

pd.DataFrame(raw).to_csv('source_data/s7_ESS_density_dep.csv')
fig.savefig("fig/supfig/s7_ESS_density_dep.svg", bbox_inches='tight')

# %% [code]
