# Supplementary material for: Stability of ecologically scaffolded traits during evolutionary transitions in individuality
Source: Nat Commun. 2024 Aug 3;15:6566. doi: 10.1038/s41467-024-50625-1 (PMC11297203; doi:10.1038/s41467-024-50625-1)
Supplement: Supplementary file 4 — Supplementary Code 1 [file 41467_2024_50625_MOESM4_ESM.zip › code/results/07_occupancy.py]

import numpy as np
import scaffold.network.ssa as ssa
import scaffold.ecology 
import scaffold.network.recorder 
import pandas as pd
import matplotlib.pyplot as plt

Rspan = [10, 20, 50]
trait_space = np.linspace(0, 1, 101)
D = 100
niche_graph = np.zeros((D,D), dtype=int)+1

class Recorder:
    def __init__(self):
        self.data = []
    def record(self,*args):
        pass
    def wrapup(self, time, field):
        p = field.phenotypes[0]
        self.data.append({"D":field.D,
                          "p":p,
                          "R":field.renewal[0],
                           "occupancy":np.sum(field.ind[p]>0)})
r = Recorder()
while True: 
    for R in Rspan:
        for p in trait_space:
            print(f"{R} {p}")
            f = ssa.Field(niche_graph, [p], R)
            f.random_seed(phenotypes=[p],
                          proba=0.5)
            f = ssa.ssa(f, 
                        ecology=scaffold.ecology.constant, 
                        events=10000, 
                        recorder=r, 
                        mix=False,
                        mut=False)
            data = pd.DataFrame(r.data)
            data.to_csv("output/occupancy.csv")
            
