# Supplementary material for: Stability of ecologically scaffolded traits during evolutionary transitions in individuality
Source: Nat Commun. 2024 Aug 3;15:6566. doi: 10.1038/s41467-024-50625-1 (PMC11297203; doi:10.1038/s41467-024-50625-1)
Supplement: Supplementary file 4 — Supplementary Code 1 [file 41467_2024_50625_MOESM4_ESM.zip › code/results/dodo.py]

import os
import glob
import shutil

JUPYTER_CMD = 'jupyter nbconvert --execute --inplace {notebook}' 
experiments = ['01_evoRcst', '02_scaffold_clamp', '03_gradient']

def task_prepare_slurm():
    """Prepare the input of SLURM""" 
    for name in experiments:
        yield {
            'basename': 'prepare_'+name,
            'file_dep':[name+'.py'],
            'targets': [name+'.sbatch'],
            'actions': [f'python3 {name}.py --gen_slurm > {name}.sbatch'],
            'clean': True,
     }

def task_run_slurm():
    """Run the experiments with SLURM (only if sbatch is in the path)"""
    for name in experiments:
        yield {"actions":[f'sbatch {name}.sbatch'],
               'basename':f'run_{name}',
               "uptodate":[not shutil.which("sbatch")]
               }

def task_uncompress_data():
    """Extract the simulation data from the archive if the folder do not exist."""
    return {"actions":[f"tar xvf output.tar.gz"],
           "uptodate":[os.path.exists('output')]
           }
        
def task_install_jupyter_kernel():
    """This is for interactive exploration"""
    return {'actions': ["ipython kernel install --user --name=endo-venv"]}

def task_prepare_output_folders():
    """Create required folders"""
    return {"actions":["mkdir -p notebook_exports",
                       "mkdir -p source_data",
                       "mkdir -p fig/supfig"]}
        
def task_convert_notebook():
    """Execute the notebook generating figures and PDF export."""
    notebooks = [os.path.basename(x).split('.ipynb')[0] for x in glob.glob("*.ipynb")]
    figs = {
        "01_evoRcst": ["fig/supfig/s3_constantR_trajectory.svg"],
        '02_scaffold_clamp': ["fig/4d_scaffold_trajectory_separated.svg",
                              "fig/4e_scaffold_clamp_final_trait_by_T.svg"],
        "03_gradient": ["fig/5_gradient.svg"],
        '04_ODE': ["fig/3b_rho_pconstant.svg",
                   "fig/supfig/s4_occupancy_theo.svg",
                   "fig/supfig/s6_ESS.svg",
                   "fig/supfig/s2_tradeoff.svg"],
        "05_adaptive_dynamics":["fig/supfig/s5_pip_list.svg"],
        "06_bifurcation_diagram":["fig/supfig/s7_ESS_density_dep.svg"
                                  "fig/4c_rho_function_of_theta_density_dep_model.svg"],
        "07_compare_stochastic":["fig/supfig/s1_occupancy_sto.svg"],
	"08_collective_size":["fig/supfig/s8_size_select_traj.svg",
                                    "fig/supfig/s9_size_select.svg"]
    }
    for name in notebooks:
        yield {
            'basename': 'convert_'+name,
            'file_dep':[name+'.ipynb'],
            'targets': ([os.path.join('notebook_exports',name+'.pdf')]+(figs[name]
                                                                       if name
                                                                       in figs else [])),
            'actions': [f'python3 -m jupyter nbconvert --execute --to pdf --output-dir="notebook_exports" {name}.ipynb --LatexPreprocessor.title "Notebook {name}.ipynb" --LatexPreprocessor.author_names "Guilhem Doulcier"' ],
            'clean': True,
     }

        
def task_compress_data():
    """Compress the data from `output` for easier archiving/sharing"""
    return {"actions":[f"tar -cvzSf output.tar.gz output"],
           "uptodate":[os.path.exists('output.tar.gz')]
           }

def task_pack_for_zenodo():
    return {"actions":['(cd ../; rm endogenisation.zip; zip -r endogenisation.zip scaffold README.md setup.cfg setup.py results python-env.txt --exclude "**/__pycache__/*" --exclude "results/output/*" "results/.ipynb_checkpoints/*" "results/.doit.db.db")'
]}

def task_document():
    """ Document the tools used to generate the results """ 
    return {
        "file_dep":[],
        "targets":["python-env.txt"],
        "actions":["pip list --local > python-env.txt",
                   "mv python-env.txt ../python-env.txt"]
    }
