# Supplementary material for: Stability of ecologically scaffolded traits during evolutionary transitions in individuality
Source: Nat Commun. 2024 Aug 3;15:6566. doi: 10.1038/s41467-024-50625-1 (PMC11297203; doi:10.1038/s41467-024-50625-1)
Supplement: Supplementary file 4 — Supplementary Code 1 [file 41467_2024_50625_MOESM4_ESM.zip › code/results/source_data/2b_rho_pconstant.csv]

	trait	rho_10	rho_20	rho_30	rho_40	rho_50
0	0.0	1.0	1.0	1.0	1.0	1.0
1	0.010101010101010102	1.0103092738272033	1.0103092783505156	1.0103092783505156	1.0103092783505156	1.0103092783505156
2	0.020202020202020204	1.0210524835033552	1.0210526315787634	1.021052631578947	1.021052631578947	1.021052631578947
3	0.030303030303030304	1.0322569154135819	1.032258064505735	1.0322580645161286	1.0322580645161286	1.0322580645161286
4	0.04040404040404041	1.0439511001856312	1.0439560437753395	1.043956043956034	1.0439560439560436	1.0439560439560436
5	0.05050505050505051	1.0561643851423168	1.0561797736355143	1.0561797752806525	1.0561797752808983	1.0561797752808983
6	0.06060606060606061	1.0689264826017282	1.0689655072939823	1.068965517237852	1.068965517241378	1.0689655172413794
7	0.07070707070707072	1.082267002337557	1.0823528958572186	1.082352941143413	1.082352941176443	1.082352941176471
8	0.08080808080808081	1.0962149757886197	1.0963853743558685	1.096385541941647	1.0963855421683197	1.0963855421686737
9	0.09090909090909091	1.1107983789141964	1.1111105808006478	1.1111111098819024	1.1111111111078287	1.1111111111111014
10	0.10101010101010102	1.126043659929668	1.1265807997828432	1.1265822729650214	1.126582278457356	1.1265822784809023
11	0.11111111111111112	1.1419752775244794	1.142853417125946	1.1428571215972034	1.1428571427179637	1.1428571428561567
12	0.12121212121212122	1.1586152545611703	1.1599913668750932	1.1599999277419533	1.1599999993076402	1.159999999992823
13	0.13131313131313133	1.175982751679524	1.1780635468786163	1.1780819708301307	1.1780821887899084	1.1780821917370716
14	0.14141414141414144	1.1940936646832028	1.1971451747706634	1.1971824812028664	1.1971830871363183	1.1971830983621228
15	0.15151515151515152	1.212960249067075	1.2173180526746894	1.21738970828808	1.2173912648036542	1.2173913032914438
16	0.16161616161616163	1.2325907745511158	1.2386707067285998	1.238802114433254	1.2388058454652597	1.23880596580698
17	0.17171717171717174	1.252989212020845	1.261298366824551	1.261529685843745	1.261538098531289	1.2615384453863905
18	0.18181818181818182	1.274154954834099	1.2853027529154124	1.285695339151612	1.2857133009824533	1.2857142307291651
19	0.19191919191919193	1.2960825760389987	1.31079163693035	1.3114363858488312	1.3114729019303473	1.311475236905594
20	0.20202020202020204	1.3187616226577068	1.3378781537368705	1.3389059976631241	1.3389770157069907	1.3389825443402177
21	0.21212121212121213	1.3421764478243732	1.3666798405718878	1.3682745948934019	1.368407253944	1.3684196615136524
22	0.22222222222222224	1.366306081223059	1.3973173917472095	1.3997310581597497	1.3999698818571995	1.3999963960787725
23	0.23232323232323235	1.3911241379517312	1.4299131239555316	1.4334836437447507	1.4338992471143692	1.4339534118774568
24	0.24242424242424243	1.416598765641203	1.4645891568490963	1.4697604657563805	1.470461380515151	1.4705675261487163
25	0.25252525252525254	1.4426926293824645	1.5014653233842439	1.5088093968758847	1.5099576070146683	1.5101577552796006
26	0.26262626262626265	1.469362933761772	1.5406568343500187	1.5508972355253823	1.5527279360399113	1.5530920422165118
27	0.27272727272727276	1.4965614810694596	1.5822717311510524	1.5963079926630452	1.5991539263891856	1.5997944892793714
28	0.2828282828282829	1.5242347645352425	1.6264081699278365	1.6453401673622228	1.6496606502002598	1.650752775320658
29	0.29292929292929293	1.5523240952491488	1.6731515881294827	1.69830290746848	1.704717321220461	1.7065252601636325
30	0.30303030303030304	1.58076576125269	1.7225718114002115	1.755510989785504	1.7648361146804372	1.7677470833738536
31	0.31313131313131315	1.6094912171287523	1.774720163843872	1.8172786023978496	1.8305686992922905	1.8351343679248708
32	0.32323232323232326	1.6384273022805664	1.829626648189232	1.883911968029567	1.9025000349273968	1.9094854689561707
33	0.33333333333333337	1.66749648596928	1.8872972639526273	1.9557009091218893	1.9812390685719257	1.991678095812085
34	0.3434343434343435	1.696617137075657	1.9477115313090445	2.032909519314855	2.0674060887135077	2.08266111597862
35	0.3535353535353536	1.7257038164636642	2.0108202860289226	2.115766168523504	2.1616166722497416	2.1834399533715154
36	0.36363636363636365	1.7546675897515798	2.0765438065718316	2.2044531258992746	2.264462371048821	2.295054742806275
37	0.37373737373737376	1.7834163582392835	2.144770328366999	2.299096132821581	2.376488525046178	2.4185508051003417
38	0.38383838383838387	1.8118552056979405	2.215354992627641	2.399754293174842	2.4981698383819397	2.554941551954724
39	0.393939393939394	1.8398867586998415	2.2881192679634523	2.5064106676324434	2.629884594513293	2.7051645842410914
40	0.4040404040404041	1.8674115581511188	2.362850872836717	2.6189639604096127	2.7718885939411866	2.870032458816545
41	0.4141414141414142	1.8943284396879028	2.43930421584674	2.7372216698682243	2.924290053239088	3.0501802982251007
42	0.42424242424242425	1.9205349206066282	2.51720135924122	2.8608950384550846	3.0870267883047493	3.2460130258961337
43	0.43434343434343436	1.9459275910210547	2.5962334992691827	2.9895960838488915	3.2598470048328956	3.4576554479681083
44	0.4444444444444445	1.970402506971638	2.6760629453370743	3.1228369240724603	3.4422949280621675	3.6849086034454106
45	0.4545454545454546	1.9938555832565639	2.7563255687275348	3.260031527844705	3.6337023225649605	3.9272157195252344
46	0.4646464646464647	2.016182983807471	2.8366336811906168	3.4004999315219284	3.8331866897874	4.183640719922093
47	0.4747474747474748	2.037281507496127	2.9165792942950617	3.543474870069402	4.0396566021952	4.452861555723065
48	0.48484848484848486	2.0570489673304473	2.9957377022731198	3.688110676337734	4.25182426041326	4.7331797094823775
49	0.494949494949495	2.0753845610788257	3.0736713244066864	3.833494215201028	4.468224970138279	5.0225461422947255
50	0.5050505050505051	2.092189231450003	3.149933737939981	3.978657541248767	4.687242857280406	5.318602810009358
51	0.5151515151515152	2.1073660140513395	3.2240738291709468	4.122591904550822	4.9071418005632	5.618737777677168
52	0.5252525252525253	2.1208203714505838	3.295639988825689	4.264262681587874	5.126100285363512	5.920151016386621
53	0.5353535353535354	2.1324605117746507	3.364184278061984	4.402624779856021	5.342248690261189	6.219927263277707
54	0.5454545454545455	2.1421976903928157	3.4292664934345254	4.536638055952764	5.55370742097314	6.51511192643798
55	0.5555555555555556	2.149946493350737	3.4904580627935045	4.66528229807304	5.758624309515343	6.802785950649505
56	0.5656565656565657	2.1556251013450676	3.54734570924398	4.787571353666202	5.955209795923736	7.080135820597594
57	0.5757575757575758	2.1591555331556846	3.5995348267919263	4.902566029440737	6.141768594540012	7.344515424451965
58	0.5858585858585859	2.160463867583147	3.6466525189378878	5.009385451055741	6.316726799415066	7.59349726471109
59	0.595959595959596	2.1594804430723125	3.68835026001856	5.107216640199416	6.478653682125142	7.824911399187339
60	0.6060606060606061	2.156140034338562	3.7243061482903164	5.195322143438344	6.626277756333384	8.036871430781256
61	0.6161616161616162	2.150382005450242	3.7542267293360294	5.273045626203184	6.758497002857736	8.22778775256255
62	0.6262626262626263	2.1421504389591237	3.777848378093914	5.33981542263804	6.874383444980592	8.396369021027272
63	0.6363636363636365	2.1313942408094215	3.7949382373963676	5.395146104189745	6.973182518190338	8.541613422511885
64	0.6464646464646465	2.1180672208945674	3.805294720121522	5.438638193674262	7.054307878410786	8.662791687246317
65	0.6565656565656566	2.102128149268989	3.8087475906739163	5.469976204718113	7.117332430617964	8.759423988421629
66	0.6666666666666667	2.0835407881589862	3.80515764932149	5.488925227280472	7.161976433809648	8.831252857286355
67	0.6767676767676768	2.062273900051967	3.794416049753115	5.495326307564315	7.18809355200659	8.87821408313678
68	0.686868686868687	2.0383012322760745	3.776443285947586	5.4890908849601745	7.195655681997241	8.90040729227833
69	0.696969696969697	2.0116014786122403	3.751187888962634	5.470194550397672	7.184737307581225	8.89806755886657
70	0.7070707070707072	1.982158218607192	3.7186248775016955	5.438670380896553	7.155500019475353	8.871539036561462
71	0.7171717171717172	1.9499598353785168	3.6787540080774392	5.394602085985799	7.108177712506825	8.821251249670457
72	0.7272727272727273	1.9149994128208474	3.6315978712840256	5.338117175104605	7.043062839080297	8.747698372782182
73	0.7373737373737375	1.8772746132351337	3.5771998801716554	5.269380323388321	6.960493970274208	8.651421575168644
74	0.7474747474747475	1.836787536510171	3.5156221950778783	5.188587078660408	6.860844801067712	8.53299431699745
75	0.7575757575757577	1.7935445620865074	3.446943626631044	5.095958017147998	6.7445146393041435	8.39301035710187
76	0.7676767676767677	1.7475561750270536	3.3712575551475186	4.991733421308927	6.611920341697142	8.232074159415195
77	0.7777777777777778	1.6988367776055107	3.2886699004600897	4.876168521754536	6.46348960486816	8.050793356596003
78	0.787878787878788	1.647404487902636	3.1992971715171565	4.749529317730976	6.299655483666283	7.849772933148088
79	0.797979797979798	1.5932809269707897	3.1032646200637686	4.612088967721534	6.120851990214591	7.629610815341157
80	0.8080808080808082	1.5364909961885376	3.0007045175382783	4.464124723790799	5.92751062190986	7.390894592000897
81	0.8181818181818182	1.4770626464789003	2.8917545691675395	4.30591537028358	5.720057671428988	7.134199131483819
82	0.8282828282828284	1.415026641106376	2.7765564742806053	4.137739119093484	5.498912183310015	6.8600849008540905
83	0.8383838383838385	1.350416313798785	2.6552546372292074	3.959871909380047	5.264484436977513	6.569096830399231
84	0.8484848484848485	1.2832673239595058	2.5279950291224726	3.7725860586478683	5.017174852870401	6.261763598686433
85	0.8585858585858587	1.2136174107434377	2.394924196946977	3.5761492137503184	4.757373234941514	5.938597239999463
86	0.8686868686868687	1.1415061477653086	2.2561884136153663	3.3708235538920275	4.485458278158331	5.600092997511557
87	0.8787878787878789	1.0669747001912684	2.111932960101971	3.156865202387046	4.201797283163419	5.2467293625912905
88	0.888888888888889	0.9900655859335418	1.9623015290870367	2.9345238091916213	3.9067460317438547	4.878968253968236
89	0.8989898989898991	0.9108224426225427	1.807435738419224	2.7040422716017023	3.6006487862550833	4.497255300839422
90	0.9090909090909092	0.8292898019709596	1.6474747421716414	2.465656565644272	3.283838383838348	4.102020202020198
91	0.9191919191919192	0.7455128730690512	1.4825549270411131	2.219595665377043	2.956636402419531	3.6936771394602697
92	0.9292929292929294	0.6595373360594828	1.312809682240412	1.966081531426606	2.619353380350819	3.2726252292748415
93	0.9393939393939394	0.5714091475326653	1.1383692317649787	1.7053291536049995	2.272289075403645	2.839248997202276
94	0.9494949494949496	0.4811743588593338	0.959360518882517	1.4375466353711595	1.9157327518551477	2.3939188683391355
95	0.9595959595959597	0.38887894853543015	0.7759071338015491	1.1629353103037294	1.5499634868055894	1.9369916633074495
96	0.9696969696969697	0.2945686694545644	0.5881292766373305	0.8816898826979465	1.1752504887585522	1.468811094819158
97	0.9797979797979799	0.1982889118450597	0.3961437489381041	0.593998585968198	0.7918534229982919	0.9897082600283859
98	0.98989898989899	0.10008458241106237	0.20006396810520433	0.3000433537988753	0.40002273949254624	0.5000021251862172
99	1.0	0.0	0.0	0.0	0.0	0.0
