# Supplementary material for: Stability of ecologically scaffolded traits during evolutionary transitions in individuality
Source: Nat Commun. 2024 Aug 3;15:6566. doi: 10.1038/s41467-024-50625-1 (PMC11297203; doi:10.1038/s41467-024-50625-1)
Supplement: Supplementary file 4 — Supplementary Code 1 [file 41467_2024_50625_MOESM4_ESM.zip › code/results/source_data/4c_rho_function_of_theta_density_dep_model.csv]

	trait
0	0.0
1	0.004874371859296483
2	0.009748743718592965
3	0.014623115577889447
4	0.01949748743718593
5	0.024371859296482414
6	0.029246231155778894
7	0.03412060301507538
8	0.03899497487437186
9	0.043869346733668345
10	0.04874371859296483
11	0.05361809045226131
12	0.05849246231155779
13	0.06336683417085427
14	0.06824120603015076
15	0.07311557788944724
16	0.07798994974874372
17	0.0828643216080402
18	0.08773869346733669
19	0.09261306532663317
20	0.09748743718592966
21	0.10236180904522614
22	0.10723618090452262
23	0.11211055276381911
24	0.11698492462311558
25	0.12185929648241206
26	0.12673366834170854
27	0.13160804020100503
28	0.1364824120603015
29	0.141356783919598
30	0.14623115577889448
31	0.15110552763819096
32	0.15597989949748745
33	0.16085427135678393
34	0.1657286432160804
35	0.1706030150753769
36	0.17547738693467338
37	0.18035175879396986
38	0.18522613065326635
39	0.19010050251256283
40	0.1949748743718593
41	0.1998492462311558
42	0.20472361809045228
43	0.20959798994974876
44	0.21447236180904525
45	0.21934673366834173
46	0.22422110552763821
47	0.2290954773869347
48	0.23396984924623115
49	0.23884422110552764
50	0.24371859296482412
51	0.2485929648241206
52	0.2534673366834171
53	0.2583417085427136
54	0.26321608040201006
55	0.26809045226130657
56	0.272964824120603
57	0.27783919597989953
58	0.282713567839196
59	0.2875879396984925
60	0.29246231155778896
61	0.29733668341708547
62	0.3022110552763819
63	0.30708542713567843
64	0.3119597989949749
65	0.31683417085427135
66	0.32170854271356786
67	0.3265829145728643
68	0.3314572864321608
69	0.3363316582914573
70	0.3412060301507538
71	0.34608040201005025
72	0.35095477386934676
73	0.3558291457286432
74	0.3607035175879397
75	0.3655778894472362
76	0.3704522613065327
77	0.37532663316582915
78	0.38020100502512566
79	0.3850753768844221
80	0.3899497487437186
81	0.3948241206030151
82	0.3996984924623116
83	0.40457286432160805
84	0.40944723618090456
85	0.414321608040201
86	0.41919597989949753
87	0.424070351758794
88	0.4289447236180905
89	0.43381909547738695
90	0.43869346733668346
91	0.4435678391959799
92	0.44844221105527643
93	0.4533165829145729
94	0.4581909547738694
95	0.46306532663316585
96	0.4679396984924623
97	0.4728140703517588
98	0.4776884422110553
99	0.4825628140703518
100	0.48743718592964824
101	0.49231155778894475
102	0.4971859296482412
103	0.5020603015075377
104	0.5069346733668342
105	0.5118090452261307
106	0.5166834170854272
107	0.5215577889447236
108	0.5264321608040201
109	0.5313065326633166
110	0.5361809045226131
111	0.5410552763819095
112	0.545929648241206
113	0.5508040201005026
114	0.5556783919597991
115	0.5605527638190955
116	0.565427135678392
117	0.5703015075376885
118	0.575175879396985
119	0.5800502512562814
120	0.5849246231155779
121	0.5897989949748744
122	0.5946733668341709
123	0.5995477386934673
124	0.6044221105527638
125	0.6092964824120604
126	0.6141708542713569
127	0.6190452261306533
128	0.6239195979899498
129	0.6287939698492463
130	0.6336683417085427
131	0.6385427135678392
132	0.6434170854271357
133	0.6482914572864322
134	0.6531658291457286
135	0.6580402010050251
136	0.6629145728643216
137	0.6677889447236182
138	0.6726633165829146
139	0.6775376884422111
140	0.6824120603015076
141	0.6872864321608041
142	0.6921608040201005
143	0.697035175879397
144	0.7019095477386935
145	0.70678391959799
146	0.7116582914572864
147	0.7165326633165829
148	0.7214070351758795
149	0.726281407035176
150	0.7311557788944724
151	0.7360301507537689
152	0.7409045226130654
153	0.7457788944723619
154	0.7506532663316583
155	0.7555276381909548
156	0.7604020100502513
157	0.7652763819095478
158	0.7701507537688442
159	0.7750251256281407
160	0.7798994974874373
161	0.7847738693467337
162	0.7896482412060302
163	0.7945226130653267
164	0.7993969849246232
165	0.8042713567839196
166	0.8091457286432161
167	0.8140201005025126
168	0.8188944723618091
169	0.8237688442211055
170	0.828643216080402
171	0.8335175879396985
172	0.8383919597989951
173	0.8432663316582915
174	0.848140703517588
175	0.8530150753768845
176	0.857889447236181
177	0.8627638190954774
178	0.8676381909547739
179	0.8725125628140704
180	0.8773869346733669
181	0.8822613065326633
182	0.8871356783919598
183	0.8920100502512563
184	0.8968844221105529
185	0.9017587939698493
186	0.9066331658291458
187	0.9115075376884423
188	0.9163819095477388
189	0.9212562814070352
190	0.9261306532663317
191	0.9310050251256282
192	0.9358793969849246
193	0.9407537688442211
194	0.9456281407035176
195	0.9505025125628142
196	0.9553768844221106
197	0.9602512562814071
198	0.9651256281407036
199	0.97
