# Supplementary material for: Stability of ecologically scaffolded traits during evolutionary transitions in individuality
Source: Nat Commun. 2024 Aug 3;15:6566. doi: 10.1038/s41467-024-50625-1 (PMC11297203; doi:10.1038/s41467-024-50625-1)
Supplement: Supplementary file 4 — Supplementary Code 1 [file 41467_2024_50625_MOESM4_ESM.zip › code/results/source_data/4d_scaffold_trajectory_separated.csv]

	scaffolded	e	simulation_id
0	False	0	69
1	False	50000	69
2	False	100000	69
3	False	150000	69
4	False	200000	69
5	False	250000	69
6	False	300000	69
7	False	350000	69
8	False	400000	69
9	False	450000	69
10	False	500000	69
11	False	550000	69
12	False	600000	69
13	False	650000	69
14	False	700000	69
15	False	750000	69
16	False	800000	69
17	False	850000	69
18	False	900000	69
19	False	950000	69
20	False	1000000	69
21	True	1050000	69
22	True	1100000	69
23	True	1150000	69
24	True	1200000	69
25	True	1250000	69
26	True	1300000	69
27	True	1350000	69
28	True	1400000	69
29	True	1450000	69
30	True	1500000	69
31	True	1550000	69
32	True	1600000	69
33	True	1650000	69
34	True	1700000	69
35	True	1750000	69
36	True	1800000	69
37	True	1850000	69
38	True	1900000	69
39	True	1950000	69
40	True	2000000	69
41	True	2050000	69
42	True	2100000	69
43	True	2150000	69
44	True	2200000	69
45	True	2250000	69
46	True	2300000	69
47	True	2350000	69
48	True	2400000	69
49	True	2450000	69
50	True	2500000	69
51	True	2550000	69
52	True	2600000	69
53	True	2650000	69
54	True	2700000	69
55	True	2750000	69
56	True	2800000	69
57	True	2850000	69
58	True	2900000	69
59	True	2950000	69
60	True	3000000	69
61	True	3050000	69
62	True	3100000	69
63	True	3150000	69
64	True	3200000	69
65	True	3250000	69
66	True	3300000	69
67	True	3350000	69
68	False	3400000	69
69	False	3450000	69
70	False	3500000	69
71	False	3550000	69
72	False	3600000	69
73	False	3650000	69
74	False	3700000	69
75	False	3750000	69
76	False	3800000	69
77	False	3850000	69
78	False	3900000	69
79	False	3950000	69
80	False	4000000	69
81	False	4050000	69
82	False	4100000	69
83	False	4150000	69
84	False	4200000	69
85	False	4250000	69
86	False	4300000	69
87	False	4350000	69
88	False	4400000	69
89	False	4450000	69
90	False	4500000	69
91	False	4550000	69
92	False	4600000	69
93	False	4650000	69
94	False	4700000	69
95	False	4750000	69
96	False	4800000	69
97	False	4850000	69
98	False	4900000	69
99	False	4950000	69
100	False	5000000	69
101	False	5050000	69
102	False	5100000	69
103	False	5150000	69
104	False	5200000	69
105	False	5250000	69
106	False	5300000	69
107	False	5350000	69
108	False	5400000	69
109	False	5450000	69
110	False	5500000	69
111	False	5550000	69
112	False	5600000	69
113	False	5650000	69
114	False	5700000	69
115	False	5750000	69
116	False	5800000	69
117	False	5850000	69
118	False	5900000	69
119	False	5950000	69
120	False	6000000	69
121	False	6050000	69
122	False	6100000	69
123	False	6150000	69
124	False	6200000	69
125	False	6250000	69
126	False	6300000	69
127	False	6350000	69
128	False	6400000	69
129	False	6450000	69
130	False	6500000	69
131	False	6550000	69
132	False	6600000	69
133	False	6650000	69
134	False	6700000	69
135	False	6750000	69
136	False	6800000	69
137	False	6850000	69
138	False	6900000	69
139	False	6950000	69
140	False	7000000	69
141	False	7050000	69
142	False	7100000	69
143	False	7150000	69
144	False	7200000	69
145	False	7250000	69
146	False	7300000	69
147	False	7350000	69
148	False	7400000	69
149	False	7450000	69
150	False	7500000	69
151	False	7550000	69
152	False	7600000	69
153	False	7650000	69
154	False	7700000	69
155	False	7750000	69
156	False	7800000	69
157	False	7850000	69
158	False	7900000	69
159	False	7950000	69
160	False	8000000	69
161	False	8050000	69
162	False	8100000	69
163	False	8150000	69
164	False	8200000	69
165	False	8250000	69
166	False	8300000	69
167	False	8350000	69
168	False	8400000	69
169	False	8450000	69
170	False	8500000	69
171	False	8550000	69
172	False	8600000	69
173	False	8650000	69
174	False	8700000	69
175	False	8750000	69
176	False	8800000	69
177	False	8850000	69
178	False	8900000	69
179	False	8950000	69
180	False	9000000	69
181	False	9050000	69
182	False	9100000	69
183	False	9150000	69
184	False	9200000	69
185	False	9250000	69
186	False	9300000	69
187	False	9350000	69
188	False	9400000	69
189	False	9450000	69
190	False	9500000	69
191	False	9550000	69
192	False	9600000	69
193	False	9650000	69
194	False	9700000	69
195	False	9750000	69
196	False	9800000	69
197	False	9850000	69
198	False	9900000	69
199	False	9950000	69
200	False	10000000	69
0	False	0	7
1	False	50000	7
2	False	100000	7
3	False	150000	7
4	False	200000	7
5	False	250000	7
6	False	300000	7
7	False	350000	7
8	False	400000	7
9	False	450000	7
10	False	500000	7
11	False	550000	7
12	False	600000	7
13	False	650000	7
14	False	700000	7
15	False	750000	7
16	False	800000	7
17	False	850000	7
18	False	900000	7
19	False	950000	7
20	False	1000000	7
21	True	1050000	7
22	True	1100000	7
23	True	1150000	7
24	True	1200000	7
25	True	1250000	7
26	True	1300000	7
27	True	1350000	7
28	True	1400000	7
29	True	1450000	7
30	True	1500000	7
31	True	1550000	7
32	True	1600000	7
33	True	1650000	7
34	True	1700000	7
35	True	1750000	7
36	True	1800000	7
37	True	1850000	7
38	False	1900000	7
39	False	1950000	7
40	False	2000000	7
41	False	2050000	7
42	False	2100000	7
43	False	2150000	7
44	False	2200000	7
45	False	2250000	7
46	False	2300000	7
47	False	2350000	7
48	False	2400000	7
49	False	2450000	7
50	False	2500000	7
51	False	2550000	7
52	False	2600000	7
53	False	2650000	7
54	False	2700000	7
55	False	2750000	7
56	False	2800000	7
57	False	2850000	7
58	False	2900000	7
59	False	2950000	7
60	False	3000000	7
61	False	3050000	7
62	False	3100000	7
63	False	3150000	7
64	False	3200000	7
65	False	3250000	7
66	False	3300000	7
67	False	3350000	7
68	False	3400000	7
69	False	3450000	7
70	False	3500000	7
71	False	3550000	7
72	False	3600000	7
73	False	3650000	7
74	False	3700000	7
75	False	3750000	7
76	False	3800000	7
77	False	3850000	7
78	False	3900000	7
79	False	3950000	7
80	False	4000000	7
81	False	4050000	7
82	False	4100000	7
83	False	4150000	7
84	False	4200000	7
85	False	4250000	7
86	False	4300000	7
87	False	4350000	7
88	False	4400000	7
89	False	4450000	7
90	False	4500000	7
91	False	4550000	7
92	False	4600000	7
93	False	4650000	7
94	False	4700000	7
95	False	4750000	7
96	False	4800000	7
97	False	4850000	7
98	False	4900000	7
99	False	4950000	7
100	False	5000000	7
101	False	5050000	7
102	False	5100000	7
103	False	5150000	7
104	False	5200000	7
105	False	5250000	7
106	False	5300000	7
107	False	5350000	7
108	False	5400000	7
109	False	5450000	7
110	False	5500000	7
111	False	5550000	7
112	False	5600000	7
113	False	5650000	7
114	False	5700000	7
115	False	5750000	7
116	False	5800000	7
117	False	5850000	7
118	False	5900000	7
119	False	5950000	7
120	False	6000000	7
121	False	6050000	7
122	False	6100000	7
123	False	6150000	7
124	False	6200000	7
125	False	6250000	7
126	False	6300000	7
127	False	6350000	7
128	False	6400000	7
129	False	6450000	7
130	False	6500000	7
131	False	6550000	7
132	False	6600000	7
133	False	6650000	7
134	False	6700000	7
135	False	6750000	7
136	False	6800000	7
137	False	6850000	7
138	False	6900000	7
139	False	6950000	7
140	False	7000000	7
141	False	7050000	7
142	False	7100000	7
143	False	7150000	7
144	False	7200000	7
145	False	7250000	7
146	False	7300000	7
147	False	7350000	7
148	False	7400000	7
149	False	7450000	7
150	False	7500000	7
151	False	7550000	7
152	False	7600000	7
153	False	7650000	7
154	False	7700000	7
155	False	7750000	7
156	False	7800000	7
157	False	7850000	7
158	False	7900000	7
159	False	7950000	7
160	False	8000000	7
161	False	8050000	7
162	False	8100000	7
163	False	8150000	7
164	False	8200000	7
165	False	8250000	7
166	False	8300000	7
167	False	8350000	7
168	False	8400000	7
169	False	8450000	7
170	False	8500000	7
171	False	8550000	7
172	False	8600000	7
173	False	8650000	7
174	False	8700000	7
175	False	8750000	7
176	False	8800000	7
177	False	8850000	7
178	False	8900000	7
179	False	8950000	7
180	False	9000000	7
181	False	9050000	7
182	False	9100000	7
183	False	9150000	7
184	False	9200000	7
185	False	9250000	7
186	False	9300000	7
187	False	9350000	7
188	False	9400000	7
189	False	9450000	7
190	False	9500000	7
191	False	9550000	7
192	False	9600000	7
193	False	9650000	7
194	False	9700000	7
195	False	9750000	7
196	False	9800000	7
197	False	9850000	7
198	False	9900000	7
199	False	9950000	7
200	False	10000000	7
0	False	0	56
1	False	50000	56
2	False	100000	56
3	False	150000	56
4	False	200000	56
5	False	250000	56
6	False	300000	56
7	False	350000	56
8	False	400000	56
9	False	450000	56
10	False	500000	56
11	False	550000	56
12	False	600000	56
13	False	650000	56
14	False	700000	56
15	False	750000	56
16	False	800000	56
17	False	850000	56
18	False	900000	56
19	False	950000	56
20	False	1000000	56
21	True	1050000	56
22	True	1100000	56
23	True	1150000	56
24	True	1200000	56
25	True	1250000	56
26	True	1300000	56
27	True	1350000	56
28	True	1400000	56
29	True	1450000	56
30	True	1500000	56
31	True	1550000	56
32	True	1600000	56
33	True	1650000	56
34	True	1700000	56
35	True	1750000	56
36	False	1800000	56
37	False	1850000	56
38	False	1900000	56
39	False	1950000	56
40	False	2000000	56
41	False	2050000	56
42	False	2100000	56
43	False	2150000	56
44	False	2200000	56
45	False	2250000	56
46	False	2300000	56
47	False	2350000	56
48	False	2400000	56
49	False	2450000	56
50	False	2500000	56
51	False	2550000	56
52	False	2600000	56
53	False	2650000	56
54	False	2700000	56
55	False	2750000	56
56	False	2800000	56
57	False	2850000	56
58	False	2900000	56
59	False	2950000	56
60	False	3000000	56
61	False	3050000	56
62	False	3100000	56
63	False	3150000	56
64	False	3200000	56
65	False	3250000	56
66	False	3300000	56
67	False	3350000	56
68	False	3400000	56
69	False	3450000	56
70	False	3500000	56
71	False	3550000	56
72	False	3600000	56
73	False	3650000	56
74	False	3700000	56
75	False	3750000	56
76	False	3800000	56
77	False	3850000	56
78	False	3900000	56
79	False	3950000	56
80	False	4000000	56
81	False	4050000	56
82	False	4100000	56
83	False	4150000	56
84	False	4200000	56
85	False	4250000	56
86	False	4300000	56
87	False	4350000	56
88	False	4400000	56
89	False	4450000	56
90	False	4500000	56
91	False	4550000	56
92	False	4600000	56
93	False	4650000	56
94	False	4700000	56
95	False	4750000	56
96	False	4800000	56
97	False	4850000	56
98	False	4900000	56
99	False	4950000	56
100	False	5000000	56
101	False	5050000	56
102	False	5100000	56
103	False	5150000	56
104	False	5200000	56
105	False	5250000	56
106	False	5300000	56
107	False	5350000	56
108	False	5400000	56
109	False	5450000	56
110	False	5500000	56
111	False	5550000	56
112	False	5600000	56
113	False	5650000	56
114	False	5700000	56
115	False	5750000	56
116	False	5800000	56
117	False	5850000	56
118	False	5900000	56
119	False	5950000	56
120	False	6000000	56
121	False	6050000	56
122	False	6100000	56
123	False	6150000	56
124	False	6200000	56
125	False	6250000	56
126	False	6300000	56
127	False	6350000	56
128	False	6400000	56
129	False	6450000	56
130	False	6500000	56
131	False	6550000	56
132	False	6600000	56
133	False	6650000	56
134	False	6700000	56
135	False	6750000	56
136	False	6800000	56
137	False	6850000	56
138	False	6900000	56
139	False	6950000	56
140	False	7000000	56
141	False	7050000	56
142	False	7100000	56
143	False	7150000	56
144	False	7200000	56
145	False	7250000	56
146	False	7300000	56
147	False	7350000	56
148	False	7400000	56
149	False	7450000	56
150	False	7500000	56
151	False	7550000	56
152	False	7600000	56
153	False	7650000	56
154	False	7700000	56
155	False	7750000	56
156	False	7800000	56
157	False	7850000	56
158	False	7900000	56
159	False	7950000	56
160	False	8000000	56
161	False	8050000	56
162	False	8100000	56
163	False	8150000	56
164	False	8200000	56
165	False	8250000	56
166	False	8300000	56
167	False	8350000	56
168	False	8400000	56
169	False	8450000	56
170	False	8500000	56
171	False	8550000	56
172	False	8600000	56
173	False	8650000	56
174	False	8700000	56
175	False	8750000	56
176	False	8800000	56
177	False	8850000	56
178	False	8900000	56
179	False	8950000	56
180	False	9000000	56
181	False	9050000	56
182	False	9100000	56
183	False	9150000	56
184	False	9200000	56
185	False	9250000	56
186	False	9300000	56
187	False	9350000	56
188	False	9400000	56
189	False	9450000	56
190	False	9500000	56
191	False	9550000	56
192	False	9600000	56
193	False	9650000	56
194	False	9700000	56
195	False	9750000	56
196	False	9800000	56
197	False	9850000	56
198	False	9900000	56
199	False	9950000	56
200	False	10000000	56
0	False	0	87
1	False	50000	87
2	False	100000	87
3	False	150000	87
4	False	200000	87
5	False	250000	87
6	False	300000	87
7	False	350000	87
8	False	400000	87
9	False	450000	87
10	False	500000	87
11	False	550000	87
12	False	600000	87
13	False	650000	87
14	False	700000	87
15	False	750000	87
16	False	800000	87
17	False	850000	87
18	False	900000	87
19	False	950000	87
20	False	1000000	87
21	True	1050000	87
22	True	1100000	87
23	True	1150000	87
24	True	1200000	87
25	True	1250000	87
26	True	1300000	87
27	True	1350000	87
28	True	1400000	87
29	True	1450000	87
30	True	1500000	87
31	True	1550000	87
32	True	1600000	87
33	True	1650000	87
34	True	1700000	87
35	True	1750000	87
36	True	1800000	87
37	True	1850000	87
38	True	1900000	87
39	True	1950000	87
40	True	2000000	87
41	True	2050000	87
42	True	2100000	87
43	True	2150000	87
44	True	2200000	87
45	True	2250000	87
46	True	2300000	87
47	True	2350000	87
48	True	2400000	87
49	True	2450000	87
50	True	2500000	87
51	False	2550000	87
52	False	2600000	87
53	False	2650000	87
54	False	2700000	87
55	False	2750000	87
56	False	2800000	87
57	False	2850000	87
58	False	2900000	87
59	False	2950000	87
60	False	3000000	87
61	False	3050000	87
62	False	3100000	87
63	False	3150000	87
64	False	3200000	87
65	False	3250000	87
66	False	3300000	87
67	False	3350000	87
68	False	3400000	87
69	False	3450000	87
70	False	3500000	87
71	False	3550000	87
72	False	3600000	87
73	False	3650000	87
74	False	3700000	87
75	False	3750000	87
76	False	3800000	87
77	False	3850000	87
78	False	3900000	87
79	False	3950000	87
80	False	4000000	87
81	False	4050000	87
82	False	4100000	87
83	False	4150000	87
84	False	4200000	87
85	False	4250000	87
86	False	4300000	87
87	False	4350000	87
88	False	4400000	87
89	False	4450000	87
90	False	4500000	87
91	False	4550000	87
92	False	4600000	87
93	False	4650000	87
94	False	4700000	87
95	False	4750000	87
96	False	4800000	87
97	False	4850000	87
98	False	4900000	87
99	False	4950000	87
100	False	5000000	87
101	False	5050000	87
102	False	5100000	87
103	False	5150000	87
104	False	5200000	87
105	False	5250000	87
106	False	5300000	87
107	False	5350000	87
108	False	5400000	87
109	False	5450000	87
110	False	5500000	87
111	False	5550000	87
112	False	5600000	87
113	False	5650000	87
114	False	5700000	87
115	False	5750000	87
116	False	5800000	87
117	False	5850000	87
118	False	5900000	87
119	False	5950000	87
120	False	6000000	87
121	False	6050000	87
122	False	6100000	87
123	False	6150000	87
124	False	6200000	87
125	False	6250000	87
126	False	6300000	87
127	False	6350000	87
128	False	6400000	87
129	False	6450000	87
130	False	6500000	87
131	False	6550000	87
132	False	6600000	87
133	False	6650000	87
134	False	6700000	87
135	False	6750000	87
136	False	6800000	87
137	False	6850000	87
138	False	6900000	87
139	False	6950000	87
140	False	7000000	87
141	False	7050000	87
142	False	7100000	87
143	False	7150000	87
144	False	7200000	87
145	False	7250000	87
146	False	7300000	87
147	False	7350000	87
148	False	7400000	87
149	False	7450000	87
150	False	7500000	87
151	False	7550000	87
152	False	7600000	87
153	False	7650000	87
154	False	7700000	87
155	False	7750000	87
156	False	7800000	87
157	False	7850000	87
158	False	7900000	87
159	False	7950000	87
160	False	8000000	87
161	False	8050000	87
162	False	8100000	87
163	False	8150000	87
164	False	8200000	87
165	False	8250000	87
166	False	8300000	87
167	False	8350000	87
168	False	8400000	87
169	False	8450000	87
170	False	8500000	87
171	False	8550000	87
172	False	8600000	87
173	False	8650000	87
174	False	8700000	87
175	False	8750000	87
176	False	8800000	87
177	False	8850000	87
178	False	8900000	87
179	False	8950000	87
180	False	9000000	87
181	False	9050000	87
182	False	9100000	87
183	False	9150000	87
184	False	9200000	87
185	False	9250000	87
186	False	9300000	87
187	False	9350000	87
188	False	9400000	87
189	False	9450000	87
190	False	9500000	87
191	False	9550000	87
192	False	9600000	87
193	False	9650000	87
194	False	9700000	87
195	False	9750000	87
196	False	9800000	87
197	False	9850000	87
198	False	9900000	87
199	False	9950000	87
200	False	10000000	87
0	False	0	71
1	False	50000	71
2	False	100000	71
3	False	150000	71
4	False	200000	71
5	False	250000	71
6	False	300000	71
7	False	350000	71
8	False	400000	71
9	False	450000	71
10	False	500000	71
11	False	550000	71
12	False	600000	71
13	False	650000	71
14	False	700000	71
15	False	750000	71
16	False	800000	71
17	False	850000	71
18	False	900000	71
19	False	950000	71
20	False	1000000	71
21	True	1050000	71
22	True	1100000	71
23	True	1150000	71
24	True	1200000	71
25	True	1250000	71
26	True	1300000	71
27	True	1350000	71
28	True	1400000	71
29	True	1450000	71
30	True	1500000	71
31	True	1550000	71
32	True	1600000	71
33	True	1650000	71
34	True	1700000	71
35	True	1750000	71
36	True	1800000	71
37	True	1850000	71
38	True	1900000	71
39	True	1950000	71
40	True	2000000	71
41	True	2050000	71
42	True	2100000	71
43	True	2150000	71
44	True	2200000	71
45	True	2250000	71
46	True	2300000	71
47	True	2350000	71
48	True	2400000	71
49	True	2450000	71
50	True	2500000	71
51	True	2550000	71
52	True	2600000	71
53	True	2650000	71
54	True	2700000	71
55	True	2750000	71
56	True	2800000	71
57	True	2850000	71
58	True	2900000	71
59	True	2950000	71
60	True	3000000	71
61	True	3050000	71
62	True	3100000	71
63	True	3150000	71
64	True	3200000	71
65	True	3250000	71
66	True	3300000	71
67	True	3350000	71
68	True	3400000	71
69	True	3450000	71
70	True	3500000	71
71	True	3550000	71
72	True	3600000	71
73	False	3650000	71
74	False	3700000	71
75	False	3750000	71
76	False	3800000	71
77	False	3850000	71
78	False	3900000	71
79	False	3950000	71
80	False	4000000	71
81	False	4050000	71
82	False	4100000	71
83	False	4150000	71
84	False	4200000	71
85	False	4250000	71
86	False	4300000	71
87	False	4350000	71
88	False	4400000	71
89	False	4450000	71
90	False	4500000	71
91	False	4550000	71
92	False	4600000	71
93	False	4650000	71
94	False	4700000	71
95	False	4750000	71
96	False	4800000	71
97	False	4850000	71
98	False	4900000	71
99	False	4950000	71
100	False	5000000	71
101	False	5050000	71
102	False	5100000	71
103	False	5150000	71
104	False	5200000	71
105	False	5250000	71
106	False	5300000	71
107	False	5350000	71
108	False	5400000	71
109	False	5450000	71
110	False	5500000	71
111	False	5550000	71
112	False	5600000	71
113	False	5650000	71
114	False	5700000	71
115	False	5750000	71
116	False	5800000	71
117	False	5850000	71
118	False	5900000	71
119	False	5950000	71
120	False	6000000	71
121	False	6050000	71
122	False	6100000	71
123	False	6150000	71
124	False	6200000	71
125	False	6250000	71
126	False	6300000	71
127	False	6350000	71
128	False	6400000	71
129	False	6450000	71
130	False	6500000	71
131	False	6550000	71
132	False	6600000	71
133	False	6650000	71
134	False	6700000	71
135	False	6750000	71
136	False	6800000	71
137	False	6850000	71
138	False	6900000	71
139	False	6950000	71
140	False	7000000	71
141	False	7050000	71
142	False	7100000	71
143	False	7150000	71
144	False	7200000	71
145	False	7250000	71
146	False	7300000	71
147	False	7350000	71
148	False	7400000	71
149	False	7450000	71
150	False	7500000	71
151	False	7550000	71
152	False	7600000	71
153	False	7650000	71
154	False	7700000	71
155	False	7750000	71
156	False	7800000	71
157	False	7850000	71
158	False	7900000	71
159	False	7950000	71
160	False	8000000	71
161	False	8050000	71
162	False	8100000	71
163	False	8150000	71
164	False	8200000	71
165	False	8250000	71
166	False	8300000	71
167	False	8350000	71
168	False	8400000	71
169	False	8450000	71
170	False	8500000	71
171	False	8550000	71
172	False	8600000	71
173	False	8650000	71
174	False	8700000	71
175	False	8750000	71
176	False	8800000	71
177	False	8850000	71
178	False	8900000	71
179	False	8950000	71
180	False	9000000	71
181	False	9050000	71
182	False	9100000	71
183	False	9150000	71
184	False	9200000	71
185	False	9250000	71
186	False	9300000	71
187	False	9350000	71
188	False	9400000	71
189	False	9450000	71
190	False	9500000	71
191	False	9550000	71
192	False	9600000	71
193	False	9650000	71
194	False	9700000	71
195	False	9750000	71
196	False	9800000	71
197	False	9850000	71
198	False	9900000	71
199	False	9950000	71
200	False	10000000	71
0	False	0	138
1	False	50000	138
2	False	100000	138
3	False	150000	138
4	False	200000	138
5	False	250000	138
6	False	300000	138
7	False	350000	138
8	False	400000	138
9	False	450000	138
10	False	500000	138
11	False	550000	138
12	False	600000	138
13	False	650000	138
14	False	700000	138
15	False	750000	138
16	False	800000	138
17	False	850000	138
18	False	900000	138
19	False	950000	138
20	False	1000000	138
21	True	1050000	138
22	True	1100000	138
23	True	1150000	138
24	True	1200000	138
25	True	1250000	138
26	True	1300000	138
27	True	1350000	138
28	True	1400000	138
29	True	1450000	138
30	True	1500000	138
31	True	1550000	138
32	True	1600000	138
33	True	1650000	138
34	True	1700000	138
35	True	1750000	138
36	True	1800000	138
37	True	1850000	138
38	True	1900000	138
39	True	1950000	138
40	True	2000000	138
41	True	2050000	138
42	True	2100000	138
43	True	2150000	138
44	True	2200000	138
45	True	2250000	138
46	True	2300000	138
47	True	2350000	138
48	True	2400000	138
49	True	2450000	138
50	True	2500000	138
51	True	2550000	138
52	True	2600000	138
53	False	2650000	138
54	False	2700000	138
55	False	2750000	138
56	False	2800000	138
57	False	2850000	138
58	False	2900000	138
59	False	2950000	138
60	False	3000000	138
61	False	3050000	138
62	False	3100000	138
63	False	3150000	138
64	False	3200000	138
65	False	3250000	138
66	False	3300000	138
67	False	3350000	138
68	False	3400000	138
69	False	3450000	138
70	False	3500000	138
71	False	3550000	138
72	False	3600000	138
73	False	3650000	138
74	False	3700000	138
75	False	3750000	138
76	False	3800000	138
77	False	3850000	138
78	False	3900000	138
79	False	3950000	138
80	False	4000000	138
81	False	4050000	138
82	False	4100000	138
83	False	4150000	138
84	False	4200000	138
85	False	4250000	138
86	False	4300000	138
87	False	4350000	138
88	False	4400000	138
89	False	4450000	138
90	False	4500000	138
91	False	4550000	138
92	False	4600000	138
93	False	4650000	138
94	False	4700000	138
95	False	4750000	138
96	False	4800000	138
97	False	4850000	138
98	False	4900000	138
99	False	4950000	138
100	False	5000000	138
101	False	5050000	138
102	False	5100000	138
103	False	5150000	138
104	False	5200000	138
105	False	5250000	138
106	False	5300000	138
107	False	5350000	138
108	False	5400000	138
109	False	5450000	138
110	False	5500000	138
111	False	5550000	138
112	False	5600000	138
113	False	5650000	138
114	False	5700000	138
115	False	5750000	138
116	False	5800000	138
117	False	5850000	138
118	False	5900000	138
119	False	5950000	138
120	False	6000000	138
121	False	6050000	138
122	False	6100000	138
123	False	6150000	138
124	False	6200000	138
125	False	6250000	138
126	False	6300000	138
127	False	6350000	138
128	False	6400000	138
129	False	6450000	138
130	False	6500000	138
131	False	6550000	138
132	False	6600000	138
133	False	6650000	138
134	False	6700000	138
135	False	6750000	138
136	False	6800000	138
137	False	6850000	138
138	False	6900000	138
139	False	6950000	138
140	False	7000000	138
141	False	7050000	138
142	False	7100000	138
143	False	7150000	138
144	False	7200000	138
145	False	7250000	138
146	False	7300000	138
147	False	7350000	138
148	False	7400000	138
149	False	7450000	138
150	False	7500000	138
151	False	7550000	138
152	False	7600000	138
153	False	7650000	138
154	False	7700000	138
155	False	7750000	138
156	False	7800000	138
157	False	7850000	138
158	False	7900000	138
159	False	7950000	138
160	False	8000000	138
161	False	8050000	138
162	False	8100000	138
163	False	8150000	138
164	False	8200000	138
165	False	8250000	138
166	False	8300000	138
167	False	8350000	138
168	False	8400000	138
169	False	8450000	138
170	False	8500000	138
171	False	8550000	138
172	False	8600000	138
173	False	8650000	138
174	False	8700000	138
175	False	8750000	138
176	False	8800000	138
177	False	8850000	138
178	False	8900000	138
179	False	8950000	138
180	False	9000000	138
181	False	9050000	138
182	False	9100000	138
183	False	9150000	138
184	False	9200000	138
185	False	9250000	138
186	False	9300000	138
187	False	9350000	138
188	False	9400000	138
189	False	9450000	138
190	False	9500000	138
191	False	9550000	138
192	False	9600000	138
193	False	9650000	138
194	False	9700000	138
195	False	9750000	138
196	False	9800000	138
197	False	9850000	138
198	False	9900000	138
199	False	9950000	138
200	False	10000000	138
0	False	0	100
1	False	50000	100
2	False	100000	100
3	False	150000	100
4	False	200000	100
5	False	250000	100
6	False	300000	100
7	False	350000	100
8	False	400000	100
9	False	450000	100
10	False	500000	100
11	False	550000	100
12	False	600000	100
13	False	650000	100
14	False	700000	100
15	False	750000	100
16	False	800000	100
17	False	850000	100
18	False	900000	100
19	False	950000	100
20	False	1000000	100
21	False	1050000	100
22	False	1100000	100
23	False	1150000	100
24	False	1200000	100
25	False	1250000	100
26	False	1300000	100
27	False	1350000	100
28	False	1400000	100
29	False	1450000	100
30	False	1500000	100
31	False	1550000	100
32	False	1600000	100
33	False	1650000	100
34	False	1700000	100
35	False	1750000	100
36	False	1800000	100
37	False	1850000	100
38	False	1900000	100
39	False	1950000	100
40	False	2000000	100
41	False	2050000	100
42	False	2100000	100
43	False	2150000	100
44	False	2200000	100
45	False	2250000	100
46	False	2300000	100
47	False	2350000	100
48	False	2400000	100
49	False	2450000	100
50	False	2500000	100
51	False	2550000	100
52	False	2600000	100
53	False	2650000	100
54	False	2700000	100
55	False	2750000	100
56	False	2800000	100
57	False	2850000	100
58	False	2900000	100
59	False	2950000	100
60	False	3000000	100
61	False	3050000	100
62	False	3100000	100
63	False	3150000	100
64	False	3200000	100
65	False	3250000	100
66	False	3300000	100
67	False	3350000	100
68	False	3400000	100
69	False	3450000	100
70	False	3500000	100
71	False	3550000	100
72	False	3600000	100
73	False	3650000	100
74	False	3700000	100
75	False	3750000	100
76	False	3800000	100
77	False	3850000	100
78	False	3900000	100
79	False	3950000	100
80	False	4000000	100
81	False	4050000	100
82	False	4100000	100
83	False	4150000	100
84	False	4200000	100
85	False	4250000	100
86	False	4300000	100
87	False	4350000	100
88	False	4400000	100
89	False	4450000	100
90	False	4500000	100
91	False	4550000	100
92	False	4600000	100
93	False	4650000	100
94	False	4700000	100
95	False	4750000	100
96	False	4800000	100
97	False	4850000	100
98	False	4900000	100
99	False	4950000	100
100	False	5000000	100
101	False	5050000	100
102	False	5100000	100
103	False	5150000	100
104	False	5200000	100
105	False	5250000	100
106	False	5300000	100
107	False	5350000	100
108	False	5400000	100
109	False	5450000	100
110	False	5500000	100
111	False	5550000	100
112	False	5600000	100
113	False	5650000	100
114	False	5700000	100
115	False	5750000	100
116	False	5800000	100
117	False	5850000	100
118	False	5900000	100
119	False	5950000	100
120	False	6000000	100
121	False	6050000	100
122	False	6100000	100
123	False	6150000	100
124	False	6200000	100
125	False	6250000	100
126	False	6300000	100
127	False	6350000	100
128	False	6400000	100
129	False	6450000	100
130	False	6500000	100
131	False	6550000	100
132	False	6600000	100
133	False	6650000	100
134	False	6700000	100
135	False	6750000	100
136	False	6800000	100
137	False	6850000	100
138	False	6900000	100
139	False	6950000	100
140	False	7000000	100
141	False	7050000	100
142	False	7100000	100
143	False	7150000	100
144	False	7200000	100
145	False	7250000	100
146	False	7300000	100
147	False	7350000	100
148	False	7400000	100
149	False	7450000	100
150	False	7500000	100
151	False	7550000	100
152	False	7600000	100
153	False	7650000	100
154	False	7700000	100
155	False	7750000	100
156	False	7800000	100
157	False	7850000	100
158	False	7900000	100
159	False	7950000	100
160	False	8000000	100
161	False	8050000	100
162	False	8100000	100
163	False	8150000	100
164	False	8200000	100
165	False	8250000	100
166	False	8300000	100
167	False	8350000	100
168	False	8400000	100
169	False	8450000	100
170	False	8500000	100
171	False	8550000	100
172	False	8600000	100
173	False	8650000	100
174	False	8700000	100
175	False	8750000	100
176	False	8800000	100
177	False	8850000	100
178	False	8900000	100
179	False	8950000	100
180	False	9000000	100
181	False	9050000	100
182	False	9100000	100
183	False	9150000	100
184	False	9200000	100
185	False	9250000	100
186	False	9300000	100
187	False	9350000	100
188	False	9400000	100
189	False	9450000	100
190	False	9500000	100
191	False	9550000	100
192	False	9600000	100
193	False	9650000	100
194	False	9700000	100
195	False	9750000	100
196	False	9800000	100
197	False	9850000	100
198	False	9900000	100
199	False	9950000	100
200	False	10000000	100
0	False	0	133
1	False	50000	133
2	False	100000	133
3	False	150000	133
4	False	200000	133
5	False	250000	133
6	False	300000	133
7	False	350000	133
8	False	400000	133
9	False	450000	133
10	False	500000	133
11	False	550000	133
12	False	600000	133
13	False	650000	133
14	False	700000	133
15	False	750000	133
16	False	800000	133
17	False	850000	133
18	False	900000	133
19	False	950000	133
20	False	1000000	133
21	True	1050000	133
22	True	1100000	133
23	True	1150000	133
24	True	1200000	133
25	True	1250000	133
26	True	1300000	133
27	True	1350000	133
28	True	1400000	133
29	True	1450000	133
30	True	1500000	133
31	True	1550000	133
32	True	1600000	133
33	True	1650000	133
34	True	1700000	133
35	True	1750000	133
36	True	1800000	133
37	True	1850000	133
38	True	1900000	133
39	True	1950000	133
40	True	2000000	133
41	False	2050000	133
42	False	2100000	133
43	False	2150000	133
44	False	2200000	133
45	False	2250000	133
46	False	2300000	133
47	False	2350000	133
48	False	2400000	133
49	False	2450000	133
50	False	2500000	133
51	False	2550000	133
52	False	2600000	133
53	False	2650000	133
54	False	2700000	133
55	False	2750000	133
56	False	2800000	133
57	False	2850000	133
58	False	2900000	133
59	False	2950000	133
60	False	3000000	133
61	False	3050000	133
62	False	3100000	133
63	False	3150000	133
64	False	3200000	133
65	False	3250000	133
66	False	3300000	133
67	False	3350000	133
68	False	3400000	133
69	False	3450000	133
70	False	3500000	133
71	False	3550000	133
72	False	3600000	133
73	False	3650000	133
74	False	3700000	133
75	False	3750000	133
76	False	3800000	133
77	False	3850000	133
78	False	3900000	133
79	False	3950000	133
80	False	4000000	133
81	False	4050000	133
82	False	4100000	133
83	False	4150000	133
84	False	4200000	133
85	False	4250000	133
86	False	4300000	133
87	False	4350000	133
88	False	4400000	133
89	False	4450000	133
90	False	4500000	133
91	False	4550000	133
92	False	4600000	133
93	False	4650000	133
94	False	4700000	133
95	False	4750000	133
96	False	4800000	133
97	False	4850000	133
98	False	4900000	133
99	False	4950000	133
100	False	5000000	133
101	False	5050000	133
102	False	5100000	133
103	False	5150000	133
104	False	5200000	133
105	False	5250000	133
106	False	5300000	133
107	False	5350000	133
108	False	5400000	133
109	False	5450000	133
110	False	5500000	133
111	False	5550000	133
112	False	5600000	133
113	False	5650000	133
114	False	5700000	133
115	False	5750000	133
116	False	5800000	133
117	False	5850000	133
118	False	5900000	133
119	False	5950000	133
120	False	6000000	133
121	False	6050000	133
122	False	6100000	133
123	False	6150000	133
124	False	6200000	133
125	False	6250000	133
126	False	6300000	133
127	False	6350000	133
128	False	6400000	133
129	False	6450000	133
130	False	6500000	133
131	False	6550000	133
132	False	6600000	133
133	False	6650000	133
134	False	6700000	133
135	False	6750000	133
136	False	6800000	133
137	False	6850000	133
138	False	6900000	133
139	False	6950000	133
140	False	7000000	133
141	False	7050000	133
142	False	7100000	133
143	False	7150000	133
144	False	7200000	133
145	False	7250000	133
146	False	7300000	133
147	False	7350000	133
148	False	7400000	133
149	False	7450000	133
150	False	7500000	133
151	False	7550000	133
152	False	7600000	133
153	False	7650000	133
154	False	7700000	133
155	False	7750000	133
156	False	7800000	133
157	False	7850000	133
158	False	7900000	133
159	False	7950000	133
160	False	8000000	133
161	False	8050000	133
162	False	8100000	133
163	False	8150000	133
164	False	8200000	133
165	False	8250000	133
166	False	8300000	133
167	False	8350000	133
168	False	8400000	133
169	False	8450000	133
170	False	8500000	133
171	False	8550000	133
172	False	8600000	133
173	False	8650000	133
174	False	8700000	133
175	False	8750000	133
176	False	8800000	133
177	False	8850000	133
178	False	8900000	133
179	False	8950000	133
180	False	9000000	133
181	False	9050000	133
182	False	9100000	133
183	False	9150000	133
184	False	9200000	133
185	False	9250000	133
186	False	9300000	133
187	False	9350000	133
188	False	9400000	133
189	False	9450000	133
190	False	9500000	133
191	False	9550000	133
192	False	9600000	133
193	False	9650000	133
194	False	9700000	133
195	False	9750000	133
196	False	9800000	133
197	False	9850000	133
198	False	9900000	133
199	False	9950000	133
200	False	10000000	133
0	False	0	53
1	False	50000	53
2	False	100000	53
3	False	150000	53
4	False	200000	53
5	False	250000	53
6	False	300000	53
7	False	350000	53
8	False	400000	53
9	False	450000	53
10	False	500000	53
11	False	550000	53
12	False	600000	53
13	False	650000	53
14	False	700000	53
15	False	750000	53
16	False	800000	53
17	False	850000	53
18	False	900000	53
19	False	950000	53
20	False	1000000	53
21	True	1050000	53
22	True	1100000	53
23	True	1150000	53
24	True	1200000	53
25	True	1250000	53
26	True	1300000	53
27	True	1350000	53
28	False	1400000	53
29	False	1450000	53
30	False	1500000	53
31	False	1550000	53
32	False	1600000	53
33	False	1650000	53
34	False	1700000	53
35	False	1750000	53
36	False	1800000	53
37	False	1850000	53
38	False	1900000	53
39	False	1950000	53
40	False	2000000	53
41	False	2050000	53
42	False	2100000	53
43	False	2150000	53
44	False	2200000	53
45	False	2250000	53
46	False	2300000	53
47	False	2350000	53
48	False	2400000	53
49	False	2450000	53
50	False	2500000	53
51	False	2550000	53
52	False	2600000	53
53	False	2650000	53
54	False	2700000	53
55	False	2750000	53
56	False	2800000	53
57	False	2850000	53
58	False	2900000	53
59	False	2950000	53
60	False	3000000	53
61	False	3050000	53
62	False	3100000	53
63	False	3150000	53
64	False	3200000	53
65	False	3250000	53
66	False	3300000	53
67	False	3350000	53
68	False	3400000	53
69	False	3450000	53
70	False	3500000	53
71	False	3550000	53
72	False	3600000	53
73	False	3650000	53
74	False	3700000	53
75	False	3750000	53
76	False	3800000	53
77	False	3850000	53
78	False	3900000	53
79	False	3950000	53
80	False	4000000	53
81	False	4050000	53
82	False	4100000	53
83	False	4150000	53
84	False	4200000	53
85	False	4250000	53
86	False	4300000	53
87	False	4350000	53
88	False	4400000	53
89	False	4450000	53
90	False	4500000	53
91	False	4550000	53
92	False	4600000	53
93	False	4650000	53
94	False	4700000	53
95	False	4750000	53
96	False	4800000	53
97	False	4850000	53
98	False	4900000	53
99	False	4950000	53
100	False	5000000	53
101	False	5050000	53
102	False	5100000	53
103	False	5150000	53
104	False	5200000	53
105	False	5250000	53
106	False	5300000	53
107	False	5350000	53
108	False	5400000	53
109	False	5450000	53
110	False	5500000	53
111	False	5550000	53
112	False	5600000	53
113	False	5650000	53
114	False	5700000	53
115	False	5750000	53
116	False	5800000	53
117	False	5850000	53
118	False	5900000	53
119	False	5950000	53
120	False	6000000	53
121	False	6050000	53
122	False	6100000	53
123	False	6150000	53
124	False	6200000	53
125	False	6250000	53
126	False	6300000	53
127	False	6350000	53
128	False	6400000	53
129	False	6450000	53
130	False	6500000	53
131	False	6550000	53
132	False	6600000	53
133	False	6650000	53
134	False	6700000	53
135	False	6750000	53
136	False	6800000	53
137	False	6850000	53
138	False	6900000	53
139	False	6950000	53
140	False	7000000	53
141	False	7050000	53
142	False	7100000	53
143	False	7150000	53
144	False	7200000	53
145	False	7250000	53
146	False	7300000	53
147	False	7350000	53
148	False	7400000	53
149	False	7450000	53
150	False	7500000	53
151	False	7550000	53
152	False	7600000	53
153	False	7650000	53
154	False	7700000	53
155	False	7750000	53
156	False	7800000	53
157	False	7850000	53
158	False	7900000	53
159	False	7950000	53
160	False	8000000	53
161	False	8050000	53
162	False	8100000	53
163	False	8150000	53
164	False	8200000	53
165	False	8250000	53
166	False	8300000	53
167	False	8350000	53
168	False	8400000	53
169	False	8450000	53
170	False	8500000	53
171	False	8550000	53
172	False	8600000	53
173	False	8650000	53
174	False	8700000	53
175	False	8750000	53
176	False	8800000	53
177	False	8850000	53
178	False	8900000	53
179	False	8950000	53
180	False	9000000	53
181	False	9050000	53
182	False	9100000	53
183	False	9150000	53
184	False	9200000	53
185	False	9250000	53
186	False	9300000	53
187	False	9350000	53
188	False	9400000	53
189	False	9450000	53
190	False	9500000	53
191	False	9550000	53
192	False	9600000	53
193	False	9650000	53
194	False	9700000	53
195	False	9750000	53
196	False	9800000	53
197	False	9850000	53
198	False	9900000	53
199	False	9950000	53
200	False	10000000	53
0	False	0	26
1	False	50000	26
2	False	100000	26
3	False	150000	26
4	False	200000	26
5	False	250000	26
6	False	300000	26
7	False	350000	26
8	False	400000	26
9	False	450000	26
10	False	500000	26
11	False	550000	26
12	False	600000	26
13	False	650000	26
14	False	700000	26
15	False	750000	26
16	False	800000	26
17	False	850000	26
18	False	900000	26
19	False	950000	26
20	False	1000000	26
21	True	1050000	26
22	True	1100000	26
23	False	1150000	26
24	False	1200000	26
25	False	1250000	26
26	False	1300000	26
27	False	1350000	26
28	False	1400000	26
29	False	1450000	26
30	False	1500000	26
31	False	1550000	26
32	False	1600000	26
33	False	1650000	26
34	False	1700000	26
35	False	1750000	26
36	False	1800000	26
37	False	1850000	26
38	False	1900000	26
39	False	1950000	26
40	False	2000000	26
41	False	2050000	26
42	False	2100000	26
43	False	2150000	26
44	False	2200000	26
45	False	2250000	26
46	False	2300000	26
47	False	2350000	26
48	False	2400000	26
49	False	2450000	26
50	False	2500000	26
51	False	2550000	26
52	False	2600000	26
53	False	2650000	26
54	False	2700000	26
55	False	2750000	26
56	False	2800000	26
57	False	2850000	26
58	False	2900000	26
59	False	2950000	26
60	False	3000000	26
61	False	3050000	26
62	False	3100000	26
63	False	3150000	26
64	False	3200000	26
65	False	3250000	26
66	False	3300000	26
67	False	3350000	26
68	False	3400000	26
69	False	3450000	26
70	False	3500000	26
71	False	3550000	26
72	False	3600000	26
73	False	3650000	26
74	False	3700000	26
75	False	3750000	26
76	False	3800000	26
77	False	3850000	26
78	False	3900000	26
79	False	3950000	26
80	False	4000000	26
81	False	4050000	26
82	False	4100000	26
83	False	4150000	26
84	False	4200000	26
85	False	4250000	26
86	False	4300000	26
87	False	4350000	26
88	False	4400000	26
89	False	4450000	26
90	False	4500000	26
91	False	4550000	26
92	False	4600000	26
93	False	4650000	26
94	False	4700000	26
95	False	4750000	26
96	False	4800000	26
97	False	4850000	26
98	False	4900000	26
99	False	4950000	26
100	False	5000000	26
101	False	5050000	26
102	False	5100000	26
103	False	5150000	26
104	False	5200000	26
105	False	5250000	26
106	False	5300000	26
107	False	5350000	26
108	False	5400000	26
109	False	5450000	26
110	False	5500000	26
111	False	5550000	26
112	False	5600000	26
113	False	5650000	26
114	False	5700000	26
115	False	5750000	26
116	False	5800000	26
117	False	5850000	26
118	False	5900000	26
119	False	5950000	26
120	False	6000000	26
121	False	6050000	26
122	False	6100000	26
123	False	6150000	26
124	False	6200000	26
125	False	6250000	26
126	False	6300000	26
127	False	6350000	26
128	False	6400000	26
129	False	6450000	26
130	False	6500000	26
131	False	6550000	26
132	False	6600000	26
133	False	6650000	26
134	False	6700000	26
135	False	6750000	26
136	False	6800000	26
137	False	6850000	26
138	False	6900000	26
139	False	6950000	26
140	False	7000000	26
141	False	7050000	26
142	False	7100000	26
143	False	7150000	26
144	False	7200000	26
145	False	7250000	26
146	False	7300000	26
147	False	7350000	26
148	False	7400000	26
149	False	7450000	26
150	False	7500000	26
151	False	7550000	26
152	False	7600000	26
153	False	7650000	26
154	False	7700000	26
155	False	7750000	26
156	False	7800000	26
157	False	7850000	26
158	False	7900000	26
159	False	7950000	26
160	False	8000000	26
161	False	8050000	26
162	False	8100000	26
163	False	8150000	26
164	False	8200000	26
165	False	8250000	26
166	False	8300000	26
167	False	8350000	26
168	False	8400000	26
169	False	8450000	26
170	False	8500000	26
171	False	8550000	26
172	False	8600000	26
173	False	8650000	26
174	False	8700000	26
175	False	8750000	26
176	False	8800000	26
177	False	8850000	26
178	False	8900000	26
179	False	8950000	26
180	False	9000000	26
181	False	9050000	26
182	False	9100000	26
183	False	9150000	26
184	False	9200000	26
185	False	9250000	26
186	False	9300000	26
187	False	9350000	26
188	False	9400000	26
189	False	9450000	26
[truncated: 27,749 more rows]
