# Supplementary material for: Stability of ecologically scaffolded traits during evolutionary transitions in individuality
Source: Nat Commun. 2024 Aug 3;15:6566. doi: 10.1038/s41467-024-50625-1 (PMC11297203; doi:10.1038/s41467-024-50625-1)
Supplement: Supplementary file 4 — Supplementary Code 1 [file 41467_2024_50625_MOESM4_ESM.zip › code/results/source_data/4e_scaffold_clamp_final_trait_by_T.csv]

	Duration	Final mean trait value
0	345.76926103323376	0.39830909090909095
1	1401.8743005188403	0.40816705336426906
2	2105.736450803457	0.40774999999999995
3	3272.7379767424595	0.4344378698224852
4	3833.5984196254963	0.42956416464891045
5	4965.004429762368	0.4160553633217994
6	6170.6060169539	0.39864636209813875
7	6874.572907017641	0.4218631178707225
8	8303.974346755516	0.9979527559055119
9	9148.624362469636	0.9986153846153847
10	10421.327872559283	0.9981818181818182
11	11670.347468913957	0.9971942446043166
12	12244.996533092417	0.9981102362204725
13	13769.408040370734	0.9974603174603175
14	14596.87737500072	0.9978294573643411
15	15548.446600681946	0.9976377952755906
16	16859.575423732258	0.9976153846153847
17	16599.96673136262	0.9980158730158731
18	17612.966762246382	0.9970491803278689
19	20198.786319327857	0.9985606060606061
20	20815.832170889233	0.9983471074380166
21	21189.760858228175	0.9971969696969697
22	22671.68585277778	0.9963571428571429
23	23849.711817147618	0.998740157480315
24		0.4217871485943775
25	355.02403960381207	0.41525641025641036
26	1390.76905261208	0.41160642570281125
27	2124.8166516435867	0.40947743467933495
28	3281.4221005496593	0.40968000000000004
29	4043.966859498914	0.39799628942486087
30	5268.166011699974	0.41567226890756304
31	5612.818646242894	0.4030691056910569
32	7026.153215713384	0.38862204724409444
33	8021.647158011488	0.3996428571428573
34	9628.92338578693	0.9982352941176471
35	9832.99022846719	0.42099426386233274
36	11257.665687031951	0.9973381294964029
37	11784.566024267166	0.9967692307692309
38	13737.257864491094	0.9989552238805971
39	14004.350798258009	0.9978358208955224
40	15119.241698751204	0.410915619389587
41	16730.392002929497	0.9950387596899225
42	17962.476054498064	0.9975609756097561
43	18264.275514742265	0.9980991735537191
44	20269.984691956757	0.9959689922480621
45	20611.44423621365	0.9981060606060607
46	22197.41583961913	0.9971532846715329
47	23081.509537223636	0.997890625
48	24324.14065807275	0.999172932330827
49		0.4133698030634574
50	363.367813143293	0.4345425867507886
51	1398.772788827961	0.4264938271604938
52	2205.500287777623	0.40622377622377626
53	3179.7696990285294	0.41014440433213006
54	3873.695896610618	0.4005960264900662
55	5157.031889774726	0.42563414634146335
56	6253.805214966158	0.9981746031746032
57	7300.832505385488	0.997218045112782
58	7845.844167197161	0.42179871520342616
59	8909.654613323357	0.41437246963562746
60	9922.768392265878	0.43585607940446647
61	11022.540872998552	0.9984126984126985
62	12065.770334950532	0.9984848484848485
63	13345.79958354111	0.9986046511627907
64	14002.81405962289	0.9975396825396826
65	15574.457659186064	0.998203125
66	16575.28155818124	0.9990983606557378
67	17554.66272411311	0.9983076923076925
68	17916.877144006256	0.998421052631579
69	19975.25576908108	0.9985401459854015
70	20038.334775461182	0.9987692307692309
71	21937.0897025788	0.9977862595419849
72	23057.187551599745	0.9974615384615385
73	24333.672066445324	0.9988888888888889
74		0.3949715370018976
75	360.57847429697904	0.42346221441124776
76	1469.2828483289904	0.41773737373737363
77	2149.5459321050384	0.3862500000000001
78	3212.246873849522	0.4210721649484537
79	3950.5165217875697	0.4353619909502262
80	5286.989984957759	0.3860363636363636
81	5801.329522239472	0.431752336448598
82	6769.429277808724	0.4284
83	7630.538981729525	0.41476785714285713
84	8842.056722450674	0.3934290271132377
85	9830.306934095748	0.9982945736434109
86	11514.195745239842	0.9971428571428572
87	12008.651102368014	0.99793893129771
88	13492.544810870424	0.997923076923077
89	14425.234751651276	0.9982352941176471
90	15981.023837337038	0.9988461538461539
91	16779.808574968636	0.994
92	17319.03853353847	0.9978225806451613
93	18842.916272262468	0.9976335877862595
94	19802.959223149803	0.99888
95	20763.948455102734	0.9989922480620156
96	21270.19610435251	0.9983088235294117
97	22874.82757799785	0.9981889763779528
98	23785.150633181987	0.997557251908397
99		0.41204166666666675
100	1407.4359449304056	0.44924914675767924
101	2118.2841078006213	0.44946629213483147
102	3240.783343859996	0.3914354066985646
103	3925.1926428175575	0.4239897698209718
104	5496.596884015971	0.997734375
105	5939.9623399217835	0.4310880829015543
106	7465.569307845255	0.9973282442748092
107	8104.523316808076	0.9948062015503876
108	9086.55672360067	0.4192735042735043
109	9903.055570957913	0.9987407407407408
110	11317.476841206408	0.9983720930232559
111	12628.722803604865	0.9984962406015038
112	12828.54374408707	0.42390624999999993
113	13894.528852803986	0.9981617647058824
114	14793.190506359837	0.9958015267175573
115	16893.765351806695	0.9955645161290323
116	17487.956544268025	0.9982307692307693
117	18331.66368620258	0.9989147286821706
118	19621.814906559346	0.99546875
119	20765.24396399854	0.9974242424242425
120	21851.03454825191	0.9981889763779528
121	22685.008465826533	0.9966417910447762
122	24317.82025683002	0.9970866141732284
123		0.42032000000000014
124	344.89059916862925	0.42217741935483877
125	1425.2451372754822	0.42787383177570093
126	2142.8065473817433	0.4104405286343612
127	3140.2917083074553	0.4294600431965442
128	4034.2782246716424	0.43666666666666665
129	5075.348022080315	0.40565922920892505
130	5800.721967535614	0.4184526558891454
131	7125.785437243354	0.3962022471910114
132	7809.263290139628	0.40953535353535364
133	8711.712255328888	0.4194583333333334
134	10229.22236700867	0.9967669172932331
135	11725.45494593736	0.9937878787878788
136	11888.327297860502	0.43794270833333326
137	13206.999581231918	0.9965151515151516
138	14409.557948818294	0.9970769230769231
139	15582.607714284433	0.9990551181102363
140	16654.805617221886	0.998740157480315
141	18017.118417333077	0.9956488549618321
142	18669.280670762648	0.9969852941176471
143	20017.80797193035	0.9982442748091604
144	20458.774854746116	0.9994964028776979
145	22042.316665369744	0.9995348837209302
146	23047.338423334346	0.996969696969697
147	24336.497391814097	0.9990769230769231
