# Supplementary material for: Stability of ecologically scaffolded traits during evolutionary transitions in individuality
Source: Nat Commun. 2024 Aug 3;15:6566. doi: 10.1038/s41467-024-50625-1 (PMC11297203; doi:10.1038/s41467-024-50625-1)
Supplement: Supplementary file 4 — Supplementary Code 1 [file 41467_2024_50625_MOESM4_ESM.zip › code/results/source_data/5_gradient.csv]

	phenotype	density	pop	mean	time	event	density_R	trait_R
0	[1. 0.99 0.98 0.97 0.96 0.95 0.94 0.93 0.92 0.91 0.9 0.89 0.88 0.87 0.86 0.85 0.84 0.83 0.82 0.81 0.8 0.79 0.78 0.77 0.76 0.75 0.74 0.73 0.72 0.71 0.7 0.69 0.68 0.67 0.66 0.65 0.64 0.63 0.62 0.61 0.6 0.59 0.58 0.57 0.56 0.55 0.54 0.53 0.52 0.51 0.5 0.49 0.48 0.47 0.46 0.45 0.44 0.43 0.42 0.41 0.4 0.39 0.38 0.37 0.36 0.35 0.34 0.33 0.32 0.31 0.3 0.29 0.28 0.27 0.26 0.25 0.24 0.23 0.22 0.21 0.2 0.1…	[[ 0 0 0 ... 0 0 0] [ 0 0 0 ... 0 0 0] [ 0 0 0 ... 0 0 0] ... [ 0 0 0 ... 13 36 36] [ 0 0 0 ... 248 285 282] [ 0 0 0 ... 876 833 848]]	[1089 1382 1452 1920 1862 1800 1853 1973 1886 1947 1939 2127 1885 2004 2060 1959 1845 1923 2165 2010 2008 1898 2109 2064 1911 2102 1977 2061 2199 2020 2160 1832 2135 2040 1872 2075 1955 2049 2022 2054 2203 2114 2073 2188 2154 2055 2181 2213 2164 1869 2074 2059 2281 2023 2116 2024 2309 2143 2224 2143 2181 2192 2352 2249 2368 2226 2283 2441 2257 2415 2306 2382 2330 2345 2430 2465 2393 2414 2283 230…	[0.49886134 0.49686686 0.49578512 0.49479167 0.49280881 0.49202222 0.49173772 0.49209326 0.49175504 0.49313816 0.49358948 0.49274095 0.4921061 0.49241517 0.49137864 0.49172537 0.49146341 0.49206968 0.4929515 0.49265672 0.49246514 0.4920706 0.49249881 0.49274225 0.49231816 0.49055186 0.4902782 0.48972829 0.48920418 0.48747525 0.48924537 0.48799127 0.48696956 0.48739706 0.48620726 0.48475663 0.4860…	[ 102.93819216 143.57971337 175.61409782 203.25604142 228.71230777 254.72081565 280.55776351 306.04114877 331.4612271 357.34491125 383.11658613 408.02929957 433.37901682 458.70579601 483.55442384 509.21833035 534.63153556 558.9046487 584.01079793 609.15617623 634.04237021 658.84673107 684.39344987 708.52933257 733.28982514 758.52801311 783.23464454 808.45912385 832.16884933 856.65060415 881.18295…	[ 50000. 100000. 150000. 200000. 250000. 300000. 350000. 400000. 450000. 500000. 550000. 600000. 650000. 700000. 750000. 800000. 850000. 900000. 950000. 1000000. 1050000. 1100000. 1150000. 1200000. 1250000. 1300000. 1350000. 1400000. 1450000. 1500000. 1550000. 1600000. 1650000. 1700000. 1750000. 1800000. 1850000. 1900000. 1950000. 2000000. 2050000. 2100000. 2150000. 2200000. 2250000. 2300000. 235…	[[ 0 0 0 ... 1 0 2] [ 0 0 0 ... 2 3 2] [ 0 0 0 ... 4 8 4] ... [23 31 16 ... 13 14 15] [21 26 19 ... 10 13 15] [26 16 21 ... 12 13 11]]	[[ nan nan nan ... 0.95 nan 0.99 ] [ nan nan nan ... 0.95 0.96 1. ] [ nan nan nan ... 0.96 0.97 0.9825 ] ... [0.49826087 0.50096774 0.5 ... 0.99923077 0.99642857 0.99866667] [0.50095238 0.49923077 0.49842105 ... 1. 1. 1. ] [0.49884615 0.5 0.5 ... 1. 1. 0.99818182]]
