# Supplementary material for: Stability of ecologically scaffolded traits during evolutionary transitions in individuality
Source: Nat Commun. 2024 Aug 3;15:6566. doi: 10.1038/s41467-024-50625-1 (PMC11297203; doi:10.1038/s41467-024-50625-1)
Supplement: Supplementary file 4 — Supplementary Code 1 [file 41467_2024_50625_MOESM4_ESM.zip › code/results/source_data/s1_occupancy_sto.csv]

R	p	D_mean	occupancy_mean	D_std	occupancy_std	D_count	occupancy_count
10	0.0	100.0	1.0	0.0	0.0	18	18
10	0.01	100.0	2.1666666666666665	0.0	1.2004900959975617	18	18
10	0.02	100.0	2.5	0.0	1.4245742398014511	18	18
10	0.03	100.0	4.111111111111111	0.0	1.604731565930206	18	18
10	0.04	100.0	5.444444444444445	0.0	1.7895849739771976	18	18
10	0.05	100.0	6.055555555555555	0.0	2.0138409955990952	18	18
10	0.06	100.0	8.055555555555555	0.0	2.4367824065213592	18	18
10	0.07	100.0	9.666666666666666	0.0	2.326319992151199	18	18
10	0.08	100.0	10.11111111111111	0.0	3.0848565394975904	18	18
10	0.09	100.0	10.11111111111111	0.0	2.7629670515778098	18	18
10	0.1	100.0	11.38888888888889	0.0	3.664437825255519	18	18
10	0.11	100.0	13.055555555555555	0.0	2.8997408042834003	18	18
10	0.12	100.0	13.777777777777779	0.0	3.5406140304216023	18	18
10	0.13	100.0	16.88888888888889	0.0	2.6321292854195812	18	18
10	0.14	100.0	16.555555555555557	0.0	3.39934634239519	18	18
10	0.15	100.0	17.833333333333332	0.0	5.170618349641275	18	18
10	0.16	100.0	19.444444444444443	0.0	2.974840029751916	18	18
10	0.17	100.0	20.38888888888889	0.0	3.9873164923865163	18	18
10	0.18	100.0	22.77777777777778	0.0	3.5736874275830783	18	18
10	0.19	100.0	24.444444444444443	0.0	4.642796092394706	18	18
10	0.2	100.0	24.61111111111111	0.0	4.074871183657061	18	18
10	0.21	100.0	25.555555555555557	0.0	4.032547322536554	18	18
10	0.22	100.0	27.27777777777778	0.0	4.547857356596369	18	18
10	0.23	100.0	26.444444444444443	0.0	3.914110555146404	18	18
10	0.24	100.0	30.38888888888889	0.0	3.6804553568800324	18	18
10	0.25	100.0	31.833333333333332	0.0	3.0341196998373636	18	18
10	0.26	100.0	32.77777777777778	0.0	4.264153671708808	18	18
10	0.27	100.0	33.666666666666664	0.0	6.173949065130318	18	18
10	0.28	100.0	35.666666666666664	0.0	5.246847793171236	18	18
10	0.29	100.0	35.5	0.0	3.2038579685049937	18	18
10	0.3	100.0	36.55555555555556	0.0	4.273340368903082	18	18
10	0.31	100.0	37.666666666666664	0.0	4.0293044210691065	18	18
10	0.32	100.0	38.0	0.0	5.213105656730477	18	18
10	0.33	100.0	40.0	0.0	4.4852700095784135	18	18
10	0.34	100.0	43.333333333333336	0.0	4.9348699249798464	18	18
10	0.35	100.0	41.5	0.0	4.755801410784889	18	18
10	0.36	100.0	45.55555555555556	0.0	4.488183468807084	18	18
10	0.37	100.0	43.166666666666664	0.0	4.630461798847739	18	18
10	0.38	100.0	44.0	0.0	5.509350340690867	18	18
10	0.39	100.0	46.111111111111114	0.0	5.211851752766043	18	18
10	0.4	100.0	45.44444444444444	0.0	3.7608231611807	18	18
10	0.41	100.0	47.166666666666664	0.0	4.6304617988477395	18	18
10	0.42	100.0	47.72222222222222	0.0	4.700507551512928	18	18
10	0.43	100.0	48.72222222222222	0.0	4.322384357729854	18	18
10	0.44	100.0	47.611111111111114	0.0	4.983961203806239	18	18
10	0.45	100.0	50.5	0.0	5.181982359722057	18	18
10	0.46	100.0	52.0	0.0	3.8501336875184866	18	18
10	0.47	100.0	50.0	0.0	5.45570397678915	18	18
10	0.48	100.0	51.77777777777778	0.0	4.413289496850001	18	18
10	0.49	100.0	52.388888888888886	0.0	4.216757729776989	18	18
10	0.5	100.0	51.94444444444444	0.0	4.504536565863643	18	18
10	0.51	100.0	52.5	0.0	6.118919550916504	18	18
10	0.52	100.0	53.22222222222222	0.0	5.128416285245498	18	18
10	0.53	100.0	53.111111111111114	0.0	4.417730171624456	18	18
10	0.54	100.0	56.05555555555556	0.0	4.465188517490837	18	18
10	0.55	100.0	53.666666666666664	0.0	4.1302328662451675	18	18
10	0.56	100.0	51.77777777777778	0.0	4.152328270423653	18	18
10	0.5700000000000001	100.0	51.611111111111114	0.0	3.238352683784638	18	18
10	0.58	100.0	55.27777777777778	0.0	5.289340618924683	18	18
10	0.59	100.0	52.388888888888886	0.0	4.852396483593126	18	18
10	0.6	100.0	53.72222222222222	0.0	5.496582420072821	18	18
10	0.61	100.0	56.611111111111114	0.0	4.407732362016029	18	18
10	0.62	100.0	54.72222222222222	0.0	5.233439489369194	18	18
10	0.63	100.0	52.27777777777778	0.0	5.142733943954388	18	18
10	0.64	100.0	52.05555555555556	0.0	5.023149026635666	18	18
10	0.65	100.0	54.833333333333336	0.0	4.382451637262089	18	18
10	0.66	100.0	53.05555555555556	0.0	4.517576422378061	18	18
10	0.67	100.0	49.666666666666664	0.0	5.179143694836505	18	18
10	0.68	100.0	52.666666666666664	0.0	5.656854249492381	18	18
10	0.6900000000000001	100.0	51.166666666666664	0.0	4.475423082201937	18	18
10	0.7000000000000001	100.0	50.0	0.0	8.871633578599893	18	18
10	0.71	100.0	49.333333333333336	0.0	6.202466302632696	18	18
10	0.72	100.0	47.94444444444444	0.0	3.6375852077705138	18	18
10	0.73	100.0	46.611111111111114	0.0	4.285939925588275	18	18
10	0.74	100.0	45.888888888888886	0.0	4.142873241219244	18	18
10	0.75	100.0	45.27777777777778	0.0	5.8591864076403235	18	18
10	0.76	100.0	43.77777777777778	0.0	4.250336395760246	18	18
10	0.77	100.0	41.44444444444444	0.0	6.732032489368163	18	18
10	0.78	100.0	40.666666666666664	0.0	4.04387699818758	18	18
10	0.79	100.0	38.94444444444444	0.0	5.046515655522918	18	18
10	0.8	100.0	36.0	0.0	5.990188055576926	18	18
10	0.81	100.0	35.888888888888886	0.0	5.929873412882474	18	18
10	0.8200000000000001	100.0	34.44444444444444	0.0	5.679915308215141	18	18
10	0.8300000000000001	100.0	29.833333333333332	0.0	5.742002110352634	18	18
10	0.84	100.0	23.11111111111111	0.0	6.6852681664624605	18	18
10	0.85	100.0	20.38888888888889	0.0	7.93457726283318	18	18
10	0.86	100.0	10.333333333333334	0.0	9.324225247739795	18	18
10	0.87	100.0	0.7777777777777778	0.0	3.2998316455372216	18	18
10	0.88	100.0	0.4444444444444444	0.0	1.8856180831641267	18	18
10	0.89	100.0	0.0	0.0	0.0	18	18
10	0.9	100.0	0.0	0.0	0.0	18	18
10	0.91	100.0	0.0	0.0	0.0	18	18
10	0.92	100.0	0.0	0.0	0.0	18	18
10	0.93	100.0	0.0	0.0	0.0	18	18
10	0.94	100.0	0.0	0.0	0.0	18	18
10	0.95	100.0	0.0	0.0	0.0	18	18
10	0.96	100.0	0.0	0.0	0.0	18	18
10	0.97	100.0	0.0	0.0	0.0	18	18
10	0.98	100.0	0.0	0.0	0.0	18	18
10	0.99	100.0	0.0	0.0	0.0	18	18
10	1.0	100.0	0.0	0.0	0.0	18	18
20	0.0	100.0	1.0	0.0	0.0	18	18
20	0.01	100.0	2.0555555555555554	0.0	1.1099667309387473	18	18
20	0.02	100.0	2.5555555555555554	0.0	1.1991282236408358	18	18
20	0.03	100.0	4.333333333333333	0.0	1.2833778958394957	18	18
20	0.04	100.0	5.055555555555555	0.0	2.436782406521359	18	18
20	0.05	100.0	5.833333333333333	0.0	2.307277489112375	18	18
20	0.06	100.0	7.555555555555555	0.0	2.5022865360499247	18	18
20	0.07	100.0	8.833333333333334	0.0	2.2294816068526147	18	18
20	0.08	100.0	10.5	0.0	2.7706444355483963	18	18
20	0.09	100.0	10.222222222222221	0.0	2.4865652084648238	18	18
20	0.1	100.0	11.777777777777779	0.0	4.466286199775005	18	18
20	0.11	100.0	13.222222222222221	0.0	3.4223410555719886	18	18
20	0.12	100.0	15.222222222222221	0.0	3.5901098714230026	18	18
20	0.13	100.0	15.833333333333334	0.0	4.003674782584855	18	18
20	0.14	100.0	16.11111111111111	0.0	3.7083195637550035	18	18
20	0.15	100.0	19.77777777777778	0.0	3.7660332627245494	18	18
20	0.16	100.0	20.38888888888889	0.0	3.220136805440358	18	18
20	0.17	100.0	22.22222222222222	0.0	4.505624661994299	18	18
20	0.18	100.0	21.944444444444443	0.0	3.9328514161404455	18	18
20	0.19	100.0	25.0	0.0	4.994114182774381	18	18
20	0.2	100.0	26.5	0.0	3.5021002102100023	18	18
20	0.21	100.0	27.27777777777778	0.0	4.403281604540968	18	18
20	0.22	100.0	28.11111111111111	0.0	4.825043601008595	18	18
20	0.23	100.0	30.166666666666668	0.0	6.185847224297811	18	18
20	0.24	100.0	33.22222222222222	0.0	4.759579264099067	18	18
20	0.25	100.0	36.666666666666664	0.0	4.814194697790616	18	18
20	0.26	100.0	36.611111111111114	0.0	6.175272214899079	18	18
20	0.27	100.0	38.166666666666664	0.0	5.371493384196856	18	18
20	0.28	100.0	39.5	0.0	5.52268050859363	18	18
20	0.29	100.0	42.44444444444444	0.0	5.1816670293076905	18	18
20	0.3	100.0	41.166666666666664	0.0	5.249649848267191	18	18
20	0.31	100.0	42.833333333333336	0.0	7.83093413404587	18	18
20	0.32	100.0	45.666666666666664	0.0	6.145299494927236	18	18
20	0.33	100.0	48.27777777777778	0.0	3.847161758331881	18	18
20	0.34	100.0	47.0	0.0	4.498365716307095	18	18
20	0.35	100.0	51.333333333333336	0.0	5.156378117837913	18	18
20	0.36	100.0	53.05555555555556	0.0	5.329962169849439	18	18
20	0.37	100.0	54.333333333333336	0.0	5.455703976789149	18	18
20	0.38	100.0	51.72222222222222	0.0	6.304112155201514	18	18
20	0.39	100.0	57.111111111111114	0.0	4.561848037401057	18	18
20	0.4	100.0	58.94444444444444	0.0	4.504536565863642	18	18
20	0.41	100.0	57.55555555555556	0.0	6.0509816629177875	18	18
20	0.42	100.0	57.55555555555556	0.0	5.648760636814607	18	18
20	0.43	100.0	61.611111111111114	0.0	5.981725984332113	18	18
20	0.44	100.0	61.833333333333336	0.0	5.479909831804339	18	18
20	0.45	100.0	61.0	0.0	4.419209404939517	18	18
20	0.46	100.0	64.38888888888889	0.0	5.32628210347064	18	18
20	0.47	100.0	66.0	0.0	6.370889678382262	18	18
20	0.48	100.0	65.22222222222223	0.0	4.037406790846228	18	18
20	0.49	100.0	68.0	0.0	4.405878426135058	18	18
20	0.5	100.0	69.83333333333333	0.0	4.643148019330395	18	18
20	0.51	100.0	68.38888888888889	0.0	6.4729199601460765	18	18
20	0.52	100.0	70.5	0.0	4.119537381223056	18	18
20	0.53	100.0	68.61111111111111	0.0	4.526248789513803	18	18
20	0.54	100.0	71.72222222222223	0.0	4.75030098805583	18	18
20	0.55	100.0	71.11111111111111	0.0	5.890060310176487	18	18
20	0.56	100.0	72.33333333333333	0.0	4.45896321370523	18	18
20	0.5700000000000001	100.0	73.16666666666667	0.0	4.003674782584855	18	18
20	0.58	100.0	72.83333333333333	0.0	6.128525395999575	18	18
20	0.59	100.0	73.5	0.0	5.170618349641275	18	18
20	0.6	100.0	74.05555555555556	0.0	3.505830810692751	18	18
20	0.61	100.0	73.22222222222223	0.0	3.209463131860411	18	18
20	0.62	100.0	72.72222222222223	0.0	4.586496234863636	18	18
20	0.63	100.0	75.16666666666667	0.0	4.287464628562721	18	18
20	0.64	100.0	73.94444444444444	0.0	4.4519952198883255	18	18
20	0.65	100.0	75.11111111111111	0.0	4.071260664547629	18	18
20	0.66	100.0	72.05555555555556	0.0	3.842061674218249	18	18
20	0.67	100.0	75.66666666666667	0.0	4.352146191316214	18	18
20	0.68	100.0	75.16666666666667	0.0	5.170618349641275	18	18
20	0.6900000000000001	100.0	73.88888888888889	0.0	4.157047720634679	18	18
20	0.7000000000000001	100.0	73.5	0.0	3.8386578536836353	18	18
20	0.71	100.0	73.72222222222223	0.0	3.92286743197994	18	18
20	0.72	100.0	70.72222222222223	0.0	3.23229213071787	18	18
20	0.73	100.0	72.11111111111111	0.0	3.9836266197714383	18	18
20	0.74	100.0	72.0	0.0	4.910972109351012	18	18
20	0.75	100.0	70.72222222222223	0.0	4.775002994215946	18	18
20	0.76	100.0	70.55555555555556	0.0	4.792423213932373	18	18
20	0.77	100.0	70.11111111111111	0.0	6.258066689706209	18	18
20	0.78	100.0	70.33333333333333	0.0	5.4449112778381785	18	18
20	0.79	100.0	67.72222222222223	0.0	4.169998667732269	18	18
20	0.8	100.0	66.94444444444444	0.0	4.807741578430285	18	18
20	0.81	100.0	66.72222222222223	0.0	5.879231197794843	18	18
20	0.8200000000000001	100.0	64.55555555555556	0.0	4.382078773719725	18	18
20	0.8300000000000001	100.0	64.5	0.0	5.249649848267194	18	18
20	0.84	100.0	63.333333333333336	0.0	5.509350340690868	18	18
20	0.85	100.0	59.72222222222222	0.0	4.87255888269803	18	18
20	0.86	100.0	58.333333333333336	0.0	5.7496802980176005	18	18
20	0.87	100.0	53.55555555555556	0.0	5.18166702930769	18	18
20	0.88	100.0	52.77777777777778	0.0	4.596105199681133	18	18
20	0.89	100.0	46.888888888888886	0.0	5.43289424425702	18	18
20	0.9	100.0	43.5	0.0	5.7317485269741715	18	18
20	0.91	100.0	37.94444444444444	0.0	6.111437899759301	18	18
20	0.92	100.0	31.166666666666668	0.0	7.131124818461011	18	18
20	0.93	100.0	27.444444444444443	0.0	6.345190139664589	18	18
20	0.94	100.0	5.944444444444445	0.0	10.535498660535428	18	18
20	0.95	100.0	0.0	0.0	0.0	18	18
20	0.96	100.0	0.0	0.0	0.0	18	18
20	0.97	100.0	0.0	0.0	0.0	18	18
20	0.98	100.0	0.0	0.0	0.0	18	18
20	0.99	100.0	0.0	0.0	0.0	18	18
20	1.0	100.0	0.0	0.0	0.0	18	18
50	0.0	100.0	1.0	0.0	0.0	18	18
50	0.01	100.0	2.1666666666666665	0.0	1.2485285456935955	18	18
50	0.02	100.0	2.888888888888889	0.0	1.5296631266542813	18	18
50	0.03	100.0	3.6666666666666665	0.0	1.1881770515720094	18	18
50	0.04	100.0	5.166666666666667	0.0	2.5495097567963922	18	18
50	0.05	100.0	6.333333333333333	0.0	2.4733877696033693	18	18
50	0.06	100.0	7.666666666666667	0.0	2.6121886248440607	18	18
50	0.07	100.0	8.722222222222221	0.0	2.8657317216818456	18	18
50	0.08	100.0	9.555555555555555	0.0	2.548868773817866	18	18
50	0.09	100.0	8.88888888888889	0.0	2.805223885138517	18	18
50	0.1	100.0	11.222222222222221	0.0	3.1910823455291326	18	18
50	0.11	100.0	13.666666666666666	0.0	3.180824902257829	18	18
50	0.12	100.0	13.277777777777779	0.0	2.946694170752661	18	18
50	0.13	100.0	13.833333333333334	0.0	2.6623739959137316	18	18
50	0.14	100.0	16.444444444444443	0.0	3.776431901742269	18	18
50	0.15	100.0	19.555555555555557	0.0	4.86551154703995	18	18
50	0.16	100.0	18.666666666666668	0.0	3.086974532565159	18	18
50	0.17	100.0	21.0	0.0	4.432500290302237	18	18
50	0.18	100.0	21.27777777777778	0.0	2.7824144309141796	18	18
50	0.19	100.0	24.22222222222222	0.0	3.655061849570127	18	18
50	0.2	100.0	27.61111111111111	0.0	5.1693541397569405	18	18
50	0.21	100.0	26.5	0.0	3.072649747463618	18	18
50	0.22	100.0	28.5	0.0	4.4622600446278735	18	18
50	0.23	100.0	32.0	0.0	4.765068976724384	18	18
50	0.24	100.0	31.333333333333332	0.0	4.405878426135059	18	18
50	0.25	100.0	32.94444444444444	0.0	4.425490630456858	18	18
50	0.26	100.0	35.0	0.0	3.7416573867739404	18	18
50	0.27	100.0	36.44444444444444	0.0	5.0084895248229735	18	18
50	0.28	100.0	40.0	0.0	4.994114182774382	18	18
50	0.29	100.0	42.72222222222222	0.0	5.442810212246607	18	18
50	0.3	100.0	43.166666666666664	0.0	5.586222547745585	18	18
50	0.31	100.0	46.27777777777778	0.0	4.155868360531328	18	18
50	0.32	100.0	46.888888888888886	0.0	6.191919676566045	18	18
50	0.33	100.0	50.166666666666664	0.0	6.714777382320103	18	18
50	0.34	100.0	51.76470588235294	0.0	4.763525634505207	17	17
50	0.35	100.0	55.64705882352941	0.0	3.88814185168488	17	17
50	0.36	100.0	55.35294117647059	0.0	7.8735409479359095	17	17
50	0.37	100.0	58.23529411764706	0.0	5.297752020488336	17	17
50	0.38	100.0	60.05882352941177	0.0	4.736435741083345	17	17
50	0.39	100.0	62.64705882352941	0.0	6.402550043445466	17	17
50	0.4	100.0	67.52941176470588	0.0	4.501633690378743	17	17
50	0.41	100.0	65.82352941176471	0.0	3.661203595090813	17	17
50	0.42	100.0	68.52941176470588	0.0	5.9803600127712135	17	17
50	0.43	100.0	71.52941176470588	0.0	3.743622027175413	17	17
50	0.44	100.0	70.76470588235294	0.0	4.548755485909113	17	17
50	0.45	100.0	73.29411764705883	0.0	5.157091063312158	17	17
50	0.46	100.0	75.11764705882354	0.0	4.075572857605058	17	17
50	0.47	100.0	77.41176470588235	0.0	4.528504492785278	17	17
50	0.48	100.0	77.6470588235294	0.0	2.9778594760034487	17	17
50	0.49	100.0	78.76470588235294	0.0	3.8329070521717905	17	17
50	0.5	100.0	80.94117647058823	0.0	3.991719370072471	17	17
50	0.51	100.0	83.0	0.0	3.6912057650583505	17	17
50	0.52	100.0	82.3529411764706	0.0	3.7406746796298034	17	17
50	0.53	100.0	84.23529411764706	0.0	2.9268031144216473	17	17
50	0.54	100.0	84.17647058823529	0.0	4.003674782584856	17	17
50	0.55	100.0	83.23529411764706	0.0	4.131122906739553	17	17
50	0.56	100.0	85.3529411764706	0.0	2.8049326299972925	17	17
50	0.5700000000000001	100.0	84.58823529411765	0.0	2.5014701559635824	17	17
50	0.58	100.0	85.88235294117646	0.0	3.838657853683636	17	17
50	0.59	100.0	85.76470588235294	0.0	4.589790460422809	17	17
50	0.6	100.0	86.76470588235294	0.0	3.83290705217179	17	17
50	0.61	100.0	87.88235294117646	0.0	2.28807651044432	17	17
50	0.62	100.0	87.17647058823529	0.0	2.89903635104941	17	17
50	0.63	100.0	89.23529411764706	0.0	2.6816369013325136	17	17
50	0.64	100.0	88.11764705882354	0.0	3.038962671315173	17	17
50	0.65	100.0	87.05882352941177	0.0	3.2686118658249654	17	17
50	0.66	100.0	90.05882352941177	0.0	3.508393297424301	17	17
50	0.67	100.0	87.88235294117646	0.0	3.7061157722940954	17	17
50	0.68	100.0	89.11764705882354	0.0	3.3144070537046377	17	17
50	0.6900000000000001	100.0	88.70588235294117	0.0	2.2573409656704744	17	17
50	0.7000000000000001	100.0	88.05882352941177	0.0	2.2212211797594033	17	17
50	0.71	100.0	87.58823529411765	0.0	2.739954915902171	17	17
50	0.72	100.0	90.23529411764706	0.0	3.2887955957444723	17	17
50	0.73	100.0	89.11764705882354	0.0	3.3519090258607953	17	17
50	0.74	100.0	87.82352941176471	0.0	3.521989745116513	17	17
50	0.75	100.0	87.17647058823529	0.0	3.1865987768631743	17	17
50	0.76	100.0	88.88235294117646	0.0	4.400033422332955	17	17
50	0.77	100.0	87.58823529411765	0.0	3.241504734097493	17	17
50	0.78	100.0	87.6470588235294	0.0	3.426754595652207	17	17
50	0.79	100.0	88.23529411764706	0.0	2.8620231429162555	17	17
50	0.8	100.0	88.41176470588235	0.0	3.675235086518477	17	17
50	0.81	100.0	86.3529411764706	0.0	2.998774259397251	17	17
50	0.8200000000000001	100.0	87.05882352941177	0.0	3.051036468056679	17	17
50	0.8300000000000001	100.0	85.05882352941177	0.0	3.630953528952383	17	17
50	0.84	100.0	84.11764705882354	0.0	3.2187410765153293	17	17
50	0.85	100.0	84.88235294117646	0.0	3.8059550861310836	17	17
50	0.86	100.0	83.05882352941177	0.0	3.5083932974243024	17	17
50	0.87	100.0	83.29411764705883	0.0	2.6637545373577725	17	17
50	0.88	100.0	81.41176470588235	0.0	2.693947464442555	17	17
50	0.89	100.0	78.23529411764706	0.0	5.344733526621156	17	17
50	0.9	100.0	76.17647058823529	0.0	4.419209404939519	17	17
50	0.91	100.0	75.23529411764706	0.0	5.662700457430908	17	17
50	0.92	100.0	71.23529411764706	0.0	3.7170117662698097	17	17
50	0.93	100.0	69.82352941176471	0.0	3.908888814574529	17	17
50	0.94	100.0	62.88235294117647	0.0	4.662112623869897	17	17
50	0.95	100.0	60.64705882352941	0.0	5.733031227790717	17	17
50	0.96	100.0	47.588235294117645	0.0	4.000919012074159	17	17
50	0.97	100.0	30.647058823529413	0.0	6.412304348580432	17	17
50	0.98	100.0	4.411764705882353	0.0	5.820855000871991	17	17
50	0.99	100.0	0.0	0.0	0.0	17	17
50	1.0	100.0	0.0	0.0	0.0	17	17
