# Supplementary material for: Stability of ecologically scaffolded traits during evolutionary transitions in individuality
Source: Nat Commun. 2024 Aug 3;15:6566. doi: 10.1038/s41467-024-50625-1 (PMC11297203; doi:10.1038/s41467-024-50625-1)
Supplement: Supplementary file 4 — Supplementary Code 1 [file 41467_2024_50625_MOESM4_ESM.zip › code/results/source_data/s2_tradeoff.csv]

	rho_5_trait	rho_5_mean	tau_5_mean	rho_5_std	tau_5_std	rho_50_trait	rho_50_mean	tau_50_mean	rho_50_std	tau_50_std
0	0.0	1.0	0.9995756116605754	0.0	1.0046244791497843	0.0	1.0	1.0017506342037965	0.0	1.004740480313839
1	0.0344827586206896	1.03696	1.0505258467688938	0.20005222286346186	1.05613953163237	0.0344827586206896	1.0366866666666668	1.0605461943318415	0.20167885276172778	1.0710338319103438
2	0.0689655172413793	1.07626	1.1132176030564227	0.2928793567132791	1.1268977353250174	0.0689655172413793	1.0808266666666666	1.115040633344151	0.3177856560750409	1.1367229357330293
3	0.1034482758620689	1.1195066666666666	1.1735498665850705	0.3691960617257033	1.189385369389827	0.1034482758620689	1.1297866666666667	1.187582707384682	0.4308093063834756	1.2232605001252856
4	0.1379310344827586	1.1601666666666666	1.2396421047656534	0.4272639963602231	1.2536623424505708	0.1379310344827586	1.18916	1.2617076511111391	0.5583134476492899	1.3175029655465647
5	0.1724137931034483	1.2019266666666666	1.3080187951304025	0.4784075812327628	1.3177161991916475	0.1724137931034483	1.2629333333333332	1.3536965003202335	0.7136592027141545	1.4376665526633299
6	0.2068965517241379	1.243	1.3857159504196228	0.5196724613284001	1.3875666568789395	0.2068965517241379	1.3529333333333333	1.4632842494555296	0.9036021463386517	1.5750342836766922
7	0.2413793103448275	1.2804466666666667	1.450262568831745	0.5537132631709367	1.434378868595535	0.2413793103448275	1.4698866666666666	1.5932273943828987	1.1657482205068848	1.7612886998870707
8	0.2758620689655172	1.3150933333333332	1.523115858593372	0.5779490330379072	1.4800578448797512	0.2758620689655172	1.61476	1.740862962149224	1.4816673416528965	1.9615822041853652
9	0.3103448275862069	1.34324	1.5920280401853453	0.5988004894343685	1.5236094134749223	0.3103448275862069	1.8217466666666666	1.929240992413414	1.975310548116578	2.2393046299806234
10	0.3448275862068966	1.36518	1.6532251238403015	0.6122412921901512	1.5496187951208882	0.3448275862068966	2.0864933333333333	2.1550799222860983	2.579041794866079	2.579883530107203
11	0.3793103448275862	1.38016	1.7189828543837384	0.623100550549671	1.5796367127402882	0.3793103448275862	2.4949666666666666	2.451576435187117	3.4226635967322707	2.991957926288137
12	0.4137931034482758	1.3906	1.7925518881292652	0.6335253078570976	1.611701025303363	0.4137931034482758	3.050213333333333	2.8183324132012486	4.458047156441027	3.4760573007343187
13	0.4482758620689655	1.3900133333333333	1.8464596695482005	0.6405718815020922	1.6148710537943192	0.4482758620689655	3.7546666666666666	3.222526716178765	5.481115321999436	3.9165082416224237
14	0.4827586206896551	1.3811933333333333	1.9109827455329433	0.6456581307356332	1.6272834096798696	0.4827586206896551	4.703333333333333	3.70429246100524	6.557775709164124	4.325983454162653
15	0.5172413793103449	1.3660266666666667	1.9640877205712801	0.6543194939647018	1.6309344202461253	0.5172413793103449	5.67364	4.131414178398109	7.373750626268077	4.578018998369246
16	0.5517241379310345	1.3379	2.022794534215158	0.6598735936180522	1.6369074871061553	0.5517241379310345	6.708833333333334	4.51596854652238	7.941355619356372	4.679181967084057
17	0.5862068965517241	1.3031	2.073219677245791	0.668495850830816	1.6265829921564667	0.5862068965517241	7.635033333333333	4.801158536317239	8.133305621739805	4.6093942297075134
18	0.6206896551724138	1.2549266666666667	2.114641536986077	0.6751854810285698	1.6172124156057301	0.6206896551724138	8.317026666666667	4.999277557096043	7.965638524433371	4.4142085318395585
19	0.6551724137931034	1.19512	2.147779976275159	0.6831675956306427	1.5951716941022482	0.6551724137931034	8.77612	5.106898256925036	7.554868072032118	4.1440607100387705
20	0.6896551724137931	1.1257066666666666	2.190597977657682	0.6935808347395723	1.584506992139637	0.6896551724137931	8.90152	5.121055541102828	6.919007214960291	3.8183878404051907
21	0.7241379310344828	1.04624	2.212419892576516	0.6948945351078653	1.549163019012211	0.7241379310344828	8.752253333333334	5.098451243167076	6.15610869302328	3.47940158073381
22	0.7586206896551724	0.9523533333333334	2.2453932248571236	0.6984695513909817	1.525478788851627	0.7586206896551724	8.363366666666666	5.056129761380818	5.333761742490102	3.153289725958853
23	0.7931034482758621	0.84576	2.2544940165580023	0.6893087286382089	1.479320680539428	0.7931034482758621	7.721273333333333	4.991101293727645	4.508396642143507	2.8354574382593123
24	0.8275862068965517	0.7329666666666667	2.2741106910659745	0.6741485212699171	1.4503702783031416	0.8275862068965517	6.86022	4.914751962669234	3.7153609395292113	2.5467890656620527
25	0.8620689655172413	0.6118133333333333	2.2835941582994055	0.647287085992527	1.4054054094308517	0.8620689655172413	5.829293333333333	4.84353959493323	2.991327278575209	2.2609407810645963
26	0.896551724137931	0.4731	2.293986540379591	0.5967903856395119	1.359221971582575	0.896551724137931	4.59284	4.753913465535863	2.361825125304462	1.998095850622817
27	0.9310344827586208	0.32614	2.29288314912514	0.5202702870699132	1.3167742780412448	0.9310344827586208	3.203046666666667	4.679094118604435	1.8060086181788808	1.7469613428855213
28	0.9655172413793104	0.16749333333333333	2.2920677880732216	0.3908456665033588	1.2676107112618256	0.9655172413793104	1.66306	4.587475667032388	1.2579276551587684	1.512470874334662
29	1.0	0.0	2.2857765587341228	0.0	1.2148813278748278	1.0	0.0	4.497790772486568	0.0	1.2776331205170428
