# Supplementary material for: Stability of ecologically scaffolded traits during evolutionary transitions in individuality
Source: Nat Commun. 2024 Aug 3;15:6566. doi: 10.1038/s41467-024-50625-1 (PMC11297203; doi:10.1038/s41467-024-50625-1)
Supplement: Supplementary file 4 — Supplementary Code 1 [file 41467_2024_50625_MOESM4_ESM.zip › code/results/source_data/s3a_constantR_trajectory.csv]

	R_field	pop	mean_trait	occupancy	mean_pop	time	mut	mix	save_period	initial_density	Tend	R	simulation_id	ecology_name	initial_trait	e
0	20.0	30	0.23	25.0	1.2	1521.9176710631486	0.01	False	50000	0.5	10000000	20	169	constant	[0.2]	0
1	20.0	43	0.2674418604651162	35.0	1.2285714285714286	2717.2172534711017	0.01	False	50000	0.5	10000000	20	169	constant	[0.2]	50000
2	20.0	51	0.3	38.0	1.3421052631578947	3702.417024863334	0.01	False	50000	0.5	10000000	20	169	constant	[0.2]	100000
3	20.0	69	0.31	46.0	1.5	4577.287107429521	0.01	False	50000	0.5	10000000	20	169	constant	[0.2]	150000
4	20.0	66	0.3259090909090909	46.0	1.434782608695652	5428.039260112177	0.01	False	50000	0.5	10000000	20	169	constant	[0.2]	200000
5	20.0	65	0.3453846153846154	50.0	1.3	6177.923954262285	0.01	False	50000	0.5	10000000	20	169	constant	[0.2]	250000
6	20.0	82	0.3547560975609756	50.0	1.64	6837.920978599422	0.01	False	50000	0.5	10000000	20	169	constant	[0.2]	300000
7	20.0	78	0.3528205128205128	51.0	1.5294117647058822	7540.426666675182	0.01	False	50000	0.5	10000000	20	169	constant	[0.2]	350000
8	20.0	86	0.3748837209302325	54.0	1.5925925925925926	8182.320583392773	0.01	False	50000	0.5	10000000	20	169	constant	[0.2]	400000
9	20.0	88	0.3879545454545454	56.0	1.5714285714285714	8756.463749428633	0.01	False	50000	0.5	10000000	20	169	constant	[0.2]	450000
10	20.0	86	0.4204651162790697	52.0	1.6538461538461535	9287.26056063376	0.01	False	50000	0.5	10000000	20	169	constant	[0.2]	500000
11	20.0	97	0.4558762886597938	56.0	1.7321428571428572	9759.737003146987	0.01	False	50000	0.5	10000000	20	169	constant	[0.2]	550000
12	20.0	136	0.4688235294117647	72.0	1.8888888888888888	10185.057248286575	0.01	False	50000	0.5	10000000	20	169	constant	[0.2]	600000
13	20.0	119	0.4789075630252101	65.0	1.8307692307692307	10588.556029739511	0.01	False	50000	0.5	10000000	20	169	constant	[0.2]	650000
14	20.0	136	0.5010294117647058	67.0	2.029850746268657	10962.058395917044	0.01	False	50000	0.5	10000000	20	169	constant	[0.2]	700000
15	20.0	187	0.5122459893048129	79.0	2.367088607594937	11327.7619697867	0.01	False	50000	0.5	10000000	20	169	constant	[0.2]	750000
16	20.0	155	0.5204516129032258	78.0	1.9871794871794872	11664.891425297672	0.01	False	50000	0.5	10000000	20	169	constant	[0.2]	800000
17	20.0	156	0.5407692307692309	65.0	2.4	11980.808476118773	0.01	False	50000	0.5	10000000	20	169	constant	[0.2]	850000
18	20.0	169	0.5357396449704143	74.0	2.283783783783784	12299.712823707618	0.01	False	50000	0.5	10000000	20	169	constant	[0.2]	900000
19	20.0	164	0.5408536585365855	73.0	2.246575342465753	12623.49642979408	0.01	False	50000	0.5	10000000	20	169	constant	[0.2]	950000
20	20.0	184	0.5613043478260871	76.0	2.421052631578948	12934.447465684829	0.01	False	50000	0.5	10000000	20	169	constant	[0.2]	1000000
21	20.0	186	0.5530645161290322	71.0	2.619718309859155	13233.06997147399	0.01	False	50000	0.5	10000000	20	169	constant	[0.2]	1050000
22	20.0	174	0.556896551724138	70.0	2.4857142857142858	13530.54561319725	0.01	False	50000	0.5	10000000	20	169	constant	[0.2]	1100000
23	20.0	190	0.555	75.0	2.533333333333333	13835.14654563934	0.01	False	50000	0.5	10000000	20	169	constant	[0.2]	1150000
24	20.0	189	0.5560317460317461	73.0	2.589041095890411	14135.256034385637	0.01	False	50000	0.5	10000000	20	169	constant	[0.2]	1200000
25	20.0	224	0.5607589285714286	76.0	2.9473684210526314	14423.02981113404	0.01	False	50000	0.5	10000000	20	169	constant	[0.2]	1250000
26	20.0	169	0.5660355029585801	71.0	2.380281690140845	14721.704669351611	0.01	False	50000	0.5	10000000	20	169	constant	[0.2]	1300000
27	20.0	162	0.5604320987654321	71.0	2.2816901408450705	15011.988816343432	0.01	False	50000	0.5	10000000	20	169	constant	[0.2]	1350000
28	20.0	145	0.5601379310344828	62.0	2.338709677419355	15304.179614610832	0.01	False	50000	0.5	10000000	20	169	constant	[0.2]	1400000
29	20.0	192	0.5663020833333333	78.0	2.4615384615384617	15604.139421008824	0.01	False	50000	0.5	10000000	20	169	constant	[0.2]	1450000
30	20.0	181	0.5820441988950276	71.0	2.5492957746478875	15882.610768678516	0.01	False	50000	0.5	10000000	20	169	constant	[0.2]	1500000
31	20.0	198	0.5902525252525251	72.0	2.75	16159.473988432195	0.01	False	50000	0.5	10000000	20	169	constant	[0.2]	1550000
32	20.0	165	0.5821212121212122	66.0	2.5	16434.342924214354	0.01	False	50000	0.5	10000000	20	169	constant	[0.2]	1600000
33	20.0	180	0.5983888888888889	71.0	2.535211267605634	16704.308149584394	0.01	False	50000	0.5	10000000	20	169	constant	[0.2]	1650000
34	20.0	196	0.6262755102040817	72.0	2.7222222222222223	16961.910083355066	0.01	False	50000	0.5	10000000	20	169	constant	[0.2]	1700000
35	20.0	218	0.6282110091743118	74.0	2.945945945945946	17203.527141088038	0.01	False	50000	0.5	10000000	20	169	constant	[0.2]	1750000
36	20.0	189	0.6206349206349207	73.0	2.589041095890411	17444.154799843825	0.01	False	50000	0.5	10000000	20	169	constant	[0.2]	1800000
37	20.0	226	0.6295575221238938	79.0	2.8607594936708862	17681.56555528203	0.01	False	50000	0.5	10000000	20	169	constant	[0.2]	1850000
38	20.0	224	0.6241964285714285	74.0	3.027027027027027	17927.120039305613	0.01	False	50000	0.5	10000000	20	169	constant	[0.2]	1900000
39	20.0	221	0.6290950226244344	69.0	3.2028985507246377	18169.396546694494	0.01	False	50000	0.5	10000000	20	169	constant	[0.2]	1950000
40	20.0	221	0.6214932126696834	79.0	2.79746835443038	18410.596880112476	0.01	False	50000	0.5	10000000	20	169	constant	[0.2]	2000000
41	20.0	212	0.639056603773585	65.0	3.261538461538461	18657.64671706747	0.01	False	50000	0.5	10000000	20	169	constant	[0.2]	2050000
42	20.0	224	0.6382589285714285	75.0	2.986666666666667	18894.224991243194	0.01	False	50000	0.5	10000000	20	169	constant	[0.2]	2100000
43	20.0	229	0.6406550218340612	74.0	3.0945945945945947	19129.48744978192	0.01	False	50000	0.5	10000000	20	169	constant	[0.2]	2150000
44	20.0	191	0.6414136125654452	73.0	2.616438356164384	19370.8723006326	0.01	False	50000	0.5	10000000	20	169	constant	[0.2]	2200000
45	20.0	175	0.6440571428571428	62.0	2.8225806451612905	19603.566678510862	0.01	False	50000	0.5	10000000	20	169	constant	[0.2]	2250000
46	20.0	230	0.6418260869565218	77.0	2.987012987012987	19834.192724713837	0.01	False	50000	0.5	10000000	20	169	constant	[0.2]	2300000
47	20.0	247	0.6480971659919029	76.0	3.25	20072.1061410396	0.01	False	50000	0.5	10000000	20	169	constant	[0.2]	2350000
48	20.0	217	0.6533179723502304	75.0	2.893333333333333	20298.12853800628	0.01	False	50000	0.5	10000000	20	169	constant	[0.2]	2400000
49	20.0	232	0.6614224137931035	78.0	2.9743589743589745	20525.163990218152	0.01	False	50000	0.5	10000000	20	169	constant	[0.2]	2450000
50	20.0	203	0.6565024630541872	68.0	2.985294117647059	20748.26985158768	0.01	False	50000	0.5	10000000	20	169	constant	[0.2]	2500000
51	20.0	282	0.6565602836879433	83.0	3.397590361445783	20976.707899631096	0.01	False	50000	0.5	10000000	20	169	constant	[0.2]	2550000
52	20.0	195	0.6449230769230769	73.0	2.671232876712329	21204.57096984684	0.01	False	50000	0.5	10000000	20	169	constant	[0.2]	2600000
53	20.0	175	0.6208571428571428	70.0	2.5	21446.72469489854	0.01	False	50000	0.5	10000000	20	169	constant	[0.2]	2650000
54	20.0	237	0.6257805907172996	79.0	3.0	21685.834622936767	0.01	False	50000	0.5	10000000	20	169	constant	[0.2]	2700000
55	20.0	201	0.6313432835820896	82.0	2.451219512195122	21924.07511243781	0.01	False	50000	0.5	10000000	20	169	constant	[0.2]	2750000
56	20.0	220	0.6284090909090909	78.0	2.8205128205128207	22164.346255336462	0.01	False	50000	0.5	10000000	20	169	constant	[0.2]	2800000
57	20.0	211	0.6236492890995261	79.0	2.670886075949367	22405.49204493491	0.01	False	50000	0.5	10000000	20	169	constant	[0.2]	2850000
58	20.0	195	0.6147179487179487	72.0	2.708333333333333	22653.3077919603	0.01	False	50000	0.5	10000000	20	169	constant	[0.2]	2900000
59	20.0	174	0.6188505747126436	63.0	2.761904761904762	22906.010037298925	0.01	False	50000	0.5	10000000	20	169	constant	[0.2]	2950000
60	20.0	191	0.6350261780104712	70.0	2.7285714285714286	23145.328027946824	0.01	False	50000	0.5	10000000	20	169	constant	[0.2]	3000000
61	20.0	236	0.6535593220338983	79.0	2.9873417721518987	23374.197987076812	0.01	False	50000	0.5	10000000	20	169	constant	[0.2]	3050000
62	20.0	195	0.6633846153846155	76.0	2.5657894736842106	23600.43868002696	0.01	False	50000	0.5	10000000	20	169	constant	[0.2]	3100000
63	20.0	260	0.6693076923076924	77.0	3.3766233766233764	23817.9254189908	0.01	False	50000	0.5	10000000	20	169	constant	[0.2]	3150000
64	20.0	225	0.6655555555555557	71.0	3.1690140845070425	24035.80745469205	0.01	False	50000	0.5	10000000	20	169	constant	[0.2]	3200000
65	20.0	221	0.6463348416289592	76.0	2.9078947368421053	24261.60704641666	0.01	False	50000	0.5	10000000	20	169	constant	[0.2]	3250000
66	20.0	233	0.6540343347639485	79.0	2.949367088607595	24494.9097920008	0.01	False	50000	0.5	10000000	20	169	constant	[0.2]	3300000
67	20.0	232	0.6619396551724137	71.0	3.267605633802817	24722.2679920148	0.01	False	50000	0.5	10000000	20	169	constant	[0.2]	3350000
68	20.0	219	0.6760730593607306	66.0	3.3181818181818183	24942.811948263203	0.01	False	50000	0.5	10000000	20	169	constant	[0.2]	3400000
69	20.0	271	0.6711439114391144	79.0	3.430379746835443	25161.73201362636	0.01	False	50000	0.5	10000000	20	169	constant	[0.2]	3450000
70	20.0	219	0.6615068493150685	74.0	2.95945945945946	25383.569964992	0.01	False	50000	0.5	10000000	20	169	constant	[0.2]	3500000
71	20.0	242	0.6538429752066115	72.0	3.361111111111111	25608.87505454147	0.01	False	50000	0.5	10000000	20	169	constant	[0.2]	3550000
72	20.0	251	0.661195219123506	78.0	3.217948717948718	25837.161729344243	0.01	False	50000	0.5	10000000	20	169	constant	[0.2]	3600000
73	20.0	171	0.6550292397660818	64.0	2.671875	26062.01994948889	0.01	False	50000	0.5	10000000	20	169	constant	[0.2]	3650000
74	20.0	234	0.6575641025641026	71.0	3.295774647887324	26288.99009954383	0.01	False	50000	0.5	10000000	20	169	constant	[0.2]	3700000
75	20.0	221	0.6613574660633484	78.0	2.833333333333333	26516.32871068272	0.01	False	50000	0.5	10000000	20	169	constant	[0.2]	3750000
76	20.0	250	0.66804	79.0	3.1645569620253164	26735.919238058617	0.01	False	50000	0.5	10000000	20	169	constant	[0.2]	3800000
77	20.0	210	0.6631904761904761	70.0	3.0	26958.926023472683	0.01	False	50000	0.5	10000000	20	169	constant	[0.2]	3850000
78	20.0	228	0.6682894736842105	71.0	3.211267605633803	27180.043920759825	0.01	False	50000	0.5	10000000	20	169	constant	[0.2]	3900000
79	20.0	272	0.672904411764706	70.0	3.8857142857142857	27400.86624830362	0.01	False	50000	0.5	10000000	20	169	constant	[0.2]	3950000
80	20.0	241	0.6672199170124482	73.0	3.3013698630136985	27620.19536203742	0.01	False	50000	0.5	10000000	20	169	constant	[0.2]	4000000
81	20.0	218	0.6699082568807341	77.0	2.831168831168831	27846.55501827699	0.01	False	50000	0.5	10000000	20	169	constant	[0.2]	4050000
82	20.0	225	0.6740444444444446	70.0	3.2142857142857144	28062.072426946743	0.01	False	50000	0.5	10000000	20	169	constant	[0.2]	4100000
83	20.0	200	0.6719000000000002	69.0	2.898550724637681	28278.925071554557	0.01	False	50000	0.5	10000000	20	169	constant	[0.2]	4150000
84	20.0	252	0.6836507936507935	74.0	3.4054054054054053	28492.576163866	0.01	False	50000	0.5	10000000	20	169	constant	[0.2]	4200000
85	20.0	217	0.6666359447004608	73.0	2.9726027397260277	28708.827994187133	0.01	False	50000	0.5	10000000	20	169	constant	[0.2]	4250000
86	20.0	186	0.6694086021505377	71.0	2.619718309859155	28925.913460454183	0.01	False	50000	0.5	10000000	20	169	constant	[0.2]	4300000
87	20.0	193	0.6704145077720208	71.0	2.718309859154929	29147.72397180604	0.01	False	50000	0.5	10000000	20	169	constant	[0.2]	4350000
88	20.0	201	0.6716417910447762	66.0	3.0454545454545454	29364.8942439703	0.01	False	50000	0.5	10000000	20	169	constant	[0.2]	4400000
89	20.0	233	0.6816738197424893	65.0	3.5846153846153848	29581.91804896874	0.01	False	50000	0.5	10000000	20	169	constant	[0.2]	4450000
90	20.0	212	0.6789150943396227	72.0	2.9444444444444446	29794.211782303737	0.01	False	50000	0.5	10000000	20	169	constant	[0.2]	4500000
91	20.0	252	0.6747222222222223	70.0	3.6	30013.58754560929	0.01	False	50000	0.5	10000000	20	169	constant	[0.2]	4550000
92	20.0	216	0.6582870370370371	75.0	2.88	30233.08401472659	0.01	False	50000	0.5	10000000	20	169	constant	[0.2]	4600000
93	20.0	249	0.6746586345381526	78.0	3.1923076923076925	30456.43823344804	0.01	False	50000	0.5	10000000	20	169	constant	[0.2]	4650000
94	20.0	251	0.6560956175298805	82.0	3.0609756097560976	30677.49576128325	0.01	False	50000	0.5	10000000	20	169	constant	[0.2]	4700000
95	20.0	184	0.64875	66.0	2.787878787878788	30906.643420089	0.01	False	50000	0.5	10000000	20	169	constant	[0.2]	4750000
96	20.0	232	0.641594827586207	78.0	2.9743589743589745	31137.0395082592	0.01	False	50000	0.5	10000000	20	169	constant	[0.2]	4800000
97	20.0	206	0.6422815533980581	72.0	2.861111111111111	31372.078507911232	0.01	False	50000	0.5	10000000	20	169	constant	[0.2]	4850000
98	20.0	210	0.6317142857142857	76.0	2.763157894736842	31611.15478910184	0.01	False	50000	0.5	10000000	20	169	constant	[0.2]	4900000
99	20.0	225	0.6479999999999999	75.0	3.0	31847.230947303036	0.01	False	50000	0.5	10000000	20	169	constant	[0.2]	4950000
100	20.0	271	0.6535055350553506	80.0	3.3875	32073.031485188985	0.01	False	50000	0.5	10000000	20	169	constant	[0.2]	5000000
101	20.0	258	0.6643410852713179	76.0	3.3947368421052637	32294.48831490384	0.01	False	50000	0.5	10000000	20	169	constant	[0.2]	5050000
102	20.0	300	0.6671666666666667	84.0	3.571428571428572	32513.549988146995	0.01	False	50000	0.5	10000000	20	169	constant	[0.2]	5100000
103	20.0	199	0.6634170854271357	69.0	2.8840579710144927	32731.65653456735	0.01	False	50000	0.5	10000000	20	169	constant	[0.2]	5150000
104	20.0	205	0.6781463414634147	69.0	2.971014492753623	32951.610354548255	0.01	False	50000	0.5	10000000	20	169	constant	[0.2]	5200000
105	20.0	210	0.6669999999999999	75.0	2.8	33169.28951557447	0.01	False	50000	0.5	10000000	20	169	constant	[0.2]	5250000
106	20.0	229	0.6608733624454148	75.0	3.053333333333333	33389.58753086825	0.01	False	50000	0.5	10000000	20	169	constant	[0.2]	5300000
107	20.0	227	0.6669603524229075	75.0	3.026666666666667	33608.0147224858	0.01	False	50000	0.5	10000000	20	169	constant	[0.2]	5350000
108	20.0	200	0.6689	74.0	2.702702702702702	33830.26621882594	0.01	False	50000	0.5	10000000	20	169	constant	[0.2]	5400000
109	20.0	242	0.6666942148760332	74.0	3.27027027027027	34048.81700967917	0.01	False	50000	0.5	10000000	20	169	constant	[0.2]	5450000
110	20.0	258	0.6632945736434108	80.0	3.225	34277.50545854655	0.01	False	50000	0.5	10000000	20	169	constant	[0.2]	5500000
111	20.0	198	0.6623232323232324	73.0	2.712328767123288	34504.50701439227	0.01	False	50000	0.5	10000000	20	169	constant	[0.2]	5550000
112	20.0	232	0.6636206896551724	75.0	3.0933333333333333	34726.33514675722	0.01	False	50000	0.5	10000000	20	169	constant	[0.2]	5600000
113	20.0	241	0.6647717842323652	77.0	3.1298701298701297	34954.524004294966	0.01	False	50000	0.5	10000000	20	169	constant	[0.2]	5650000
114	20.0	234	0.6611111111111112	73.0	3.2054794520547945	35174.009023433224	0.01	False	50000	0.5	10000000	20	169	constant	[0.2]	5700000
115	20.0	194	0.6606701030927836	67.0	2.8955223880597014	35395.57540995584	0.01	False	50000	0.5	10000000	20	169	constant	[0.2]	5750000
116	20.0	230	0.6595652173913042	79.0	2.911392405063291	35618.660451353215	0.01	False	50000	0.5	10000000	20	169	constant	[0.2]	5800000
117	20.0	216	0.6547222222222223	76.0	2.8421052631578947	35841.08924743662	0.01	False	50000	0.5	10000000	20	169	constant	[0.2]	5850000
118	20.0	266	0.6569172932330828	78.0	3.41025641025641	36063.97429741697	0.01	False	50000	0.5	10000000	20	169	constant	[0.2]	5900000
119	20.0	273	0.6674358974358975	79.0	3.4556962025316458	36284.80092581687	0.01	False	50000	0.5	10000000	20	169	constant	[0.2]	5950000
120	20.0	279	0.6651612903225806	76.0	3.6710526315789473	36506.44725545136	0.01	False	50000	0.5	10000000	20	169	constant	[0.2]	6000000
121	20.0	204	0.6647058823529413	71.0	2.8732394366197185	36727.313258063725	0.01	False	50000	0.5	10000000	20	169	constant	[0.2]	6050000
122	20.0	225	0.666888888888889	74.0	3.0405405405405403	36948.72774058916	0.01	False	50000	0.5	10000000	20	169	constant	[0.2]	6100000
123	20.0	189	0.6565608465608466	71.0	2.6619718309859155	37175.572120842655	0.01	False	50000	0.5	10000000	20	169	constant	[0.2]	6150000
124	20.0	201	0.6543283582089552	71.0	2.830985915492957	37400.39379910724	0.01	False	50000	0.5	10000000	20	169	constant	[0.2]	6200000
125	20.0	178	0.6590449438202247	65.0	2.7384615384615385	37632.1164768728	0.01	False	50000	0.5	10000000	20	169	constant	[0.2]	6250000
126	20.0	278	0.6508633093525181	78.0	3.5641025641025643	37854.536913849945	0.01	False	50000	0.5	10000000	20	169	constant	[0.2]	6300000
127	20.0	231	0.6318614718614719	76.0	3.039473684210526	38092.93760387724	0.01	False	50000	0.5	10000000	20	169	constant	[0.2]	6350000
128	20.0	212	0.6301415094339623	72.0	2.9444444444444446	38332.04580228448	0.01	False	50000	0.5	10000000	20	169	constant	[0.2]	6400000
129	20.0	191	0.6362303664921466	73.0	2.616438356164384	38575.28558315901	0.01	False	50000	0.5	10000000	20	169	constant	[0.2]	6450000
130	20.0	188	0.6421276595744683	67.0	2.8059701492537314	38811.4668276844	0.01	False	50000	0.5	10000000	20	169	constant	[0.2]	6500000
131	20.0	189	0.6526455026455026	66.0	2.863636363636364	39043.78481890799	0.01	False	50000	0.5	10000000	20	169	constant	[0.2]	6550000
132	20.0	225	0.6502222222222221	78.0	2.8846153846153846	39270.07146773048	0.01	False	50000	0.5	10000000	20	169	constant	[0.2]	6600000
133	20.0	191	0.6426178010471205	73.0	2.616438356164384	39500.9790825667	0.01	False	50000	0.5	10000000	20	169	constant	[0.2]	6650000
134	20.0	234	0.6443589743589744	72.0	3.25	39732.39820711691	0.01	False	50000	0.5	10000000	20	169	constant	[0.2]	6700000
135	20.0	206	0.6480097087378641	75.0	2.7466666666666666	39963.81735871212	0.01	False	50000	0.5	10000000	20	169	constant	[0.2]	6750000
136	20.0	217	0.6339631336405531	69.0	3.1449275362318843	40202.09782680052	0.01	False	50000	0.5	10000000	20	169	constant	[0.2]	6800000
137	20.0	190	0.6406315789473684	73.0	2.602739726027397	40439.00233398376	0.01	False	50000	0.5	10000000	20	169	constant	[0.2]	6850000
138	20.0	200	0.6439	76.0	2.631578947368421	40667.680901822256	0.01	False	50000	0.5	10000000	20	169	constant	[0.2]	6900000
139	20.0	243	0.6465432098765432	81.0	3.0	40898.74496855249	0.01	False	50000	0.5	10000000	20	169	constant	[0.2]	6950000
140	20.0	196	0.6397448979591837	73.0	2.684931506849315	41132.82778011385	0.01	False	50000	0.5	10000000	20	169	constant	[0.2]	7000000
141	20.0	246	0.6420731707317073	77.0	3.1948051948051948	41367.24920430256	0.01	False	50000	0.5	10000000	20	169	constant	[0.2]	7050000
142	20.0	234	0.6436324786324787	77.0	3.038961038961039	41602.61409141102	0.01	False	50000	0.5	10000000	20	169	constant	[0.2]	7100000
143	20.0	180	0.6536666666666666	69.0	2.608695652173913	41831.92573218079	0.01	False	50000	0.5	10000000	20	169	constant	[0.2]	7150000
144	20.0	258	0.649108527131783	77.0	3.3506493506493507	42057.220216899615	0.01	False	50000	0.5	10000000	20	169	constant	[0.2]	7200000
145	20.0	176	0.6515340909090909	65.0	2.707692307692308	42289.5196623512	0.01	False	50000	0.5	10000000	20	169	constant	[0.2]	7250000
146	20.0	228	0.6330701754385966	79.0	2.8860759493670884	42524.576375053286	0.01	False	50000	0.5	10000000	20	169	constant	[0.2]	7300000
147	20.0	240	0.6385416666666667	75.0	3.2	42761.565972326025	0.01	False	50000	0.5	10000000	20	169	constant	[0.2]	7350000
148	20.0	183	0.6486338797814207	70.0	2.6142857142857143	42990.48889266853	0.01	False	50000	0.5	10000000	20	169	constant	[0.2]	7400000
149	20.0	271	0.6525461254612547	79.0	3.430379746835443	43223.34863727954	0.01	False	50000	0.5	10000000	20	169	constant	[0.2]	7450000
150	20.0	213	0.6451643192488263	84.0	2.5357142857142856	43449.824083688734	0.01	False	50000	0.5	10000000	20	169	constant	[0.2]	7500000
151	20.0	239	0.6340167364016738	78.0	3.0641025641025643	43685.64800501988	0.01	False	50000	0.5	10000000	20	169	constant	[0.2]	7550000
152	20.0	194	0.6290721649484535	61.0	3.180327868852459	43920.256043433306	0.01	False	50000	0.5	10000000	20	169	constant	[0.2]	7600000
153	20.0	204	0.6299019607843137	75.0	2.72	44162.03479377704	0.01	False	50000	0.5	10000000	20	169	constant	[0.2]	7650000
154	20.0	210	0.6316190476190476	78.0	2.6923076923076925	44404.9397455903	0.01	False	50000	0.5	10000000	20	169	constant	[0.2]	7700000
155	20.0	197	0.6462944162436549	70.0	2.8142857142857145	44641.685785537135	0.01	False	50000	0.5	10000000	20	169	constant	[0.2]	7750000
156	20.0	192	0.636875	69.0	2.782608695652174	44873.473304833504	0.01	False	50000	0.5	10000000	20	169	constant	[0.2]	7800000
157	20.0	238	0.6442857142857144	79.0	3.0126582278481013	45104.58716050592	0.01	False	50000	0.5	10000000	20	169	constant	[0.2]	7850000
158	20.0	268	0.6439179104477613	81.0	3.308641975308642	45334.59775320301	0.01	False	50000	0.5	10000000	20	169	constant	[0.2]	7900000
159	20.0	192	0.6402083333333334	68.0	2.823529411764706	45569.55206177734	0.01	False	50000	0.5	10000000	20	169	constant	[0.2]	7950000
160	20.0	274	0.659124087591241	80.0	3.425	45802.359023965066	0.01	False	50000	0.5	10000000	20	169	constant	[0.2]	8000000
161	20.0	191	0.6541884816753926	66.0	2.893939393939394	46024.03375142168	0.01	False	50000	0.5	10000000	20	169	constant	[0.2]	8050000
162	20.0	198	0.6577272727272728	73.0	2.712328767123288	46250.13944328986	0.01	False	50000	0.5	10000000	20	169	constant	[0.2]	8100000
163	20.0	270	0.6676666666666667	76.0	3.5526315789473686	46466.992421080286	0.01	False	50000	0.5	10000000	20	169	constant	[0.2]	8150000
164	20.0	227	0.6605286343612335	80.0	2.8375	46693.2727576931	0.01	False	50000	0.5	10000000	20	169	constant	[0.2]	8200000
165	20.0	203	0.6566995073891624	74.0	2.7432432432432434	46916.41824032843	0.01	False	50000	0.5	10000000	20	169	constant	[0.2]	8250000
166	20.0	238	0.654201680672269	83.0	2.8674698795180724	47141.432044557565	0.01	False	50000	0.5	10000000	20	169	constant	[0.2]	8300000
167	20.0	203	0.6532019704433498	79.0	2.569620253164557	47369.66234192753	0.01	False	50000	0.5	10000000	20	169	constant	[0.2]	8350000
168	20.0	219	0.6443378995433791	71.0	3.084507042253521	47598.218587159696	0.01	False	50000	0.5	10000000	20	169	constant	[0.2]	8400000
169	20.0	207	0.6520772946859903	70.0	2.9571428571428573	47831.462186816025	0.01	False	50000	0.5	10000000	20	169	constant	[0.2]	8450000
170	20.0	233	0.6563090128755366	76.0	3.0657894736842106	48061.920555688805	0.01	False	50000	0.5	10000000	20	169	constant	[0.2]	8500000
171	20.0	187	0.6564171122994652	74.0	2.527027027027027	48281.62826720058	0.01	False	50000	0.5	10000000	20	169	constant	[0.2]	8550000
172	20.0	198	0.6585858585858586	73.0	2.712328767123288	48506.94325639192	0.01	False	50000	0.5	10000000	20	169	constant	[0.2]	8600000
173	20.0	208	0.6670673076923077	72.0	2.888888888888889	48725.01935323978	0.01	False	50000	0.5	10000000	20	169	constant	[0.2]	8650000
174	20.0	210	0.6532380952380953	72.0	2.9166666666666665	48951.93779284015	0.01	False	50000	0.5	10000000	20	169	constant	[0.2]	8700000
175	20.0	227	0.6501321585903084	73.0	3.1095890410958904	49181.978098047926	0.01	False	50000	0.5	10000000	20	169	constant	[0.2]	8750000
176	20.0	218	0.6453669724770643	73.0	2.9863013698630136	49413.31830508094	0.01	False	50000	0.5	10000000	20	169	constant	[0.2]	8800000
177	20.0	183	0.6366666666666666	70.0	2.6142857142857143	49649.77152704693	0.01	False	50000	0.5	10000000	20	169	constant	[0.2]	8850000
178	20.0	202	0.6235148514851485	73.0	2.767123287671233	49888.292620208216	0.01	False	50000	0.5	10000000	20	169	constant	[0.2]	8900000
179	20.0	211	0.625829383886256	69.0	3.057971014492753	50131.61888249597	0.01	False	50000	0.5	10000000	20	169	constant	[0.2]	8950000
180	20.0	216	0.6376388888888889	73.0	2.958904109589041	50374.16723238358	0.01	False	50000	0.5	10000000	20	169	constant	[0.2]	9000000
181	20.0	211	0.644170616113744	74.0	2.8513513513513518	50608.74491874796	0.01	False	50000	0.5	10000000	20	169	constant	[0.2]	9050000
182	20.0	235	0.6460425531914894	79.0	2.9746835443037973	50840.62421876415	0.01	False	50000	0.5	10000000	20	169	constant	[0.2]	9100000
183	20.0	251	0.6565737051792829	73.0	3.4383561643835616	51069.34474944198	0.01	False	50000	0.5	10000000	20	169	constant	[0.2]	9150000
184	20.0	226	0.679424778761062	69.0	3.27536231884058	51285.7833497917	0.01	False	50000	0.5	10000000	20	169	constant	[0.2]	9200000
185	20.0	233	0.6670386266094421	78.0	2.9871794871794872	51500.98326137986	0.01	False	50000	0.5	10000000	20	169	constant	[0.2]	9250000
186	20.0	233	0.6497854077253219	74.0	3.1486486486486487	51722.85194563504	0.01	False	50000	0.5	10000000	20	169	constant	[0.2]	9300000
187	20.0	250	0.6393199999999999	79.0	3.1645569620253164	51952.794094896446	0.01	False	50000	0.5	10000000	20	169	constant	[0.2]	9350000
188	20.0	203	0.629064039408867	76.0	2.671052631578948	52189.79628142278	0.01	False	50000	0.5	10000000	20	169	constant	[0.2]	9400000
189	20.0	179	0.6374301675977654	73.0	2.452054794520548	52429.32010639147	0.01	False	50000	0.5	10000000	20	169	constant	[0.2]	9450000
190	20.0	206	0.6466990291262136	74.0	2.783783783783784	52656.71569885541	0.01	False	50000	0.5	10000000	20	169	constant	[0.2]	9500000
191	20.0	254	0.6559055118110236	77.0	3.2987012987012987	52885.74082627648	0.01	False	50000	0.5	10000000	20	169	constant	[0.2]	9550000
192	20.0	236	0.653813559322034	80.0	2.95	53118.146945007255	0.01	False	50000	0.5	10000000	20	169	constant	[0.2]	9600000
193	20.0	192	0.6394791666666667	73.0	2.6301369863013697	53351.550795013085	0.01	False	50000	0.5	10000000	20	169	constant	[0.2]	9650000
194	20.0	221	0.6455656108597284	78.0	2.833333333333333	53582.33771598648	0.01	False	50000	0.5	10000000	20	169	constant	[0.2]	9700000
195	20.0	211	0.6391943127962085	72.0	2.930555555555556	53818.24444048649	0.01	False	50000	0.5	10000000	20	169	constant	[0.2]	9750000
196	20.0	240	0.6415416666666667	74.0	3.2432432432432434	54057.452861244186	0.01	False	50000	0.5	10000000	20	169	constant	[0.2]	9800000
197	20.0	213	0.6355399061032864	73.0	2.9178082191780823	54295.15566431683	0.01	False	50000	0.5	10000000	20	169	constant	[0.2]	9850000
198	20.0	170	0.6277058823529411	67.0	2.537313432835821	54540.01998031422	0.01	False	50000	0.5	10000000	20	169	constant	[0.2]	9900000
199	20.0	189	0.6491534391534391	68.0	2.7794117647058822	54769.29840214487	0.01	False	50000	0.5	10000000	20	169	constant	[0.2]	9950000
200	20.0	244	0.6516803278688525	74.0	3.2972972972972974	54996.80638037785	0.01	False	50000	0.5	10000000	20	169	constant	[0.2]	10000000
0	20.0	342	0.7921929824561406	71.0	4.816901408450704	181.37455927030155	0.01	False	50000	0.5	10000000	20	100	constant	[0.8]	0
1	20.0	251	0.7613944223107569	68.0	3.691176470588236	368.02695419748926	0.01	False	50000	0.5	10000000	20	100	constant	[0.8]	50000
2	20.0	236	0.7557627118644068	72.0	3.2777777777777777	551.8520127071856	0.01	False	50000	0.5	10000000	20	100	constant	[0.8]	100000
3	20.0	254	0.7564566929133858	65.0	3.907692307692308	738.6080554771986	0.01	False	50000	0.5	10000000	20	100	constant	[0.8]	150000
4	20.0	223	0.7466367713004485	64.0	3.484375	924.6973493419316	0.01	False	50000	0.5	10000000	20	100	constant	[0.8]	200000
5	20.0	269	0.7119702602230483	70.0	3.842857142857143	1119.3138176196976	0.01	False	50000	0.5	10000000	20	100	constant	[0.8]	250000
6	20.0	245	0.6970204081632654	74.0	3.310810810810811	1324.4059713012034	0.01	False	50000	0.5	10000000	20	100	constant	[0.8]	300000
7	20.0	258	0.7052325581395349	75.0	3.44	1532.9310063220184	0.01	False	50000	0.5	10000000	20	100	constant	[0.8]	350000
8	20.0	228	0.7020175438596491	63.0	3.619047619047619	1739.8740460195384	0.01	False	50000	0.5	10000000	20	100	constant	[0.8]	400000
9	20.0	253	0.7054545454545454	74.0	3.418918918918919	1941.3808748492372	0.01	False	50000	0.5	10000000	20	100	constant	[0.8]	450000
10	20.0	265	0.7010566037735849	75.0	3.533333333333333	2141.7342505571387	0.01	False	50000	0.5	10000000	20	100	constant	[0.8]	500000
11	20.0	240	0.6980000000000001	72.0	3.333333333333333	2346.6595585259483	0.01	False	50000	0.5	10000000	20	100	constant	[0.8]	550000
12	20.0	242	0.7005785123966942	68.0	3.5588235294117645	2548.6506587750187	0.01	False	50000	0.5	10000000	20	100	constant	[0.8]	600000
13	20.0	245	0.6859183673469389	70.0	3.5	2755.097024063617	0.01	False	50000	0.5	10000000	20	100	constant	[0.8]	650000
14	20.0	235	0.6679999999999999	69.0	3.4057971014492754	2971.066564397472	0.01	False	50000	0.5	10000000	20	100	constant	[0.8]	700000
15	20.0	209	0.6471770334928231	68.0	3.073529411764706	3197.093654658601	0.01	False	50000	0.5	10000000	20	100	constant	[0.8]	750000
16	20.0	220	0.6358636363636363	78.0	2.8205128205128207	3429.9833808262506	0.01	False	50000	0.5	10000000	20	100	constant	[0.8]	800000
17	20.0	214	0.6496261682242991	73.0	2.9315068493150687	3664.672929747855	0.01	False	50000	0.5	10000000	20	100	constant	[0.8]	850000
18	20.0	210	0.6427142857142857	77.0	2.727272727272727	3893.625980937997	0.01	False	50000	0.5	10000000	20	100	constant	[0.8]	900000
19	20.0	179	0.6450837988826816	75.0	2.3866666666666667	4127.616395352707	0.01	False	50000	0.5	10000000	20	100	constant	[0.8]	950000
20	20.0	207	0.6418357487922706	74.0	2.7972972972972974	4361.944465861775	0.01	False	50000	0.5	10000000	20	100	constant	[0.8]	1000000
21	20.0	264	0.6543939393939394	76.0	3.473684210526316	4587.533194376803	0.01	False	50000	0.5	10000000	20	100	constant	[0.8]	1050000
22	20.0	222	0.6535585585585585	75.0	2.96	4814.145468600689	0.01	False	50000	0.5	10000000	20	100	constant	[0.8]	1100000
23	20.0	218	0.6507798165137615	67.0	3.253731343283582	5044.251230615519	0.01	False	50000	0.5	10000000	20	100	constant	[0.8]	1150000
24	20.0	215	0.6651627906976745	69.0	3.1159420289855078	5269.113763215785	0.01	False	50000	0.5	10000000	20	100	constant	[0.8]	1200000
25	20.0	219	0.6855251141552513	74.0	2.95945945945946	5480.267965921113	0.01	False	50000	0.5	10000000	20	100	constant	[0.8]	1250000
26	20.0	254	0.6783070866141732	76.0	3.3421052631578947	5697.353670045392	0.01	False	50000	0.5	10000000	20	100	constant	[0.8]	1300000
27	20.0	228	0.675921052631579	72.0	3.1666666666666665	5917.274185049177	0.01	False	50000	0.5	10000000	20	100	constant	[0.8]	1350000
28	20.0	280	0.6975714285714286	79.0	3.5443037974683542	6130.263700791262	0.01	False	50000	0.5	10000000	20	100	constant	[0.8]	1400000
29	20.0	282	0.7035106382978723	77.0	3.6623376623376624	6336.582190211717	0.01	False	50000	0.5	10000000	20	100	constant	[0.8]	1450000
30	20.0	218	0.6942660550458716	74.0	2.945945945945946	6543.4037248894965	0.01	False	50000	0.5	10000000	20	100	constant	[0.8]	1500000
31	20.0	265	0.7049433962264152	74.0	3.581081081081081	6750.187315340108	0.01	False	50000	0.5	10000000	20	100	constant	[0.8]	1550000
32	20.0	215	0.6733488372093024	76.0	2.8289473684210527	6960.148017148977	0.01	False	50000	0.5	10000000	20	100	constant	[0.8]	1600000
33	20.0	254	0.6687007874015748	78.0	3.2564102564102564	7181.51523259763	0.01	False	50000	0.5	10000000	20	100	constant	[0.8]	1650000
34	20.0	206	0.6690291262135922	68.0	3.0294117647058822	7403.887680504765	0.01	False	50000	0.5	10000000	20	100	constant	[0.8]	1700000
35	20.0	215	0.6665116279069768	74.0	2.9054054054054053	7624.864458026711	0.01	False	50000	0.5	10000000	20	100	constant	[0.8]	1750000
36	20.0	232	0.6718534482758621	68.0	3.411764705882353	7846.616143367326	0.01	False	50000	0.5	10000000	20	100	constant	[0.8]	1800000
37	20.0	219	0.670502283105023	80.0	2.7375	8065.801378811758	0.01	False	50000	0.5	10000000	20	100	constant	[0.8]	1850000
38	20.0	223	0.6762780269058296	74.0	3.0135135135135136	8280.494678675004	0.01	False	50000	0.5	10000000	20	100	constant	[0.8]	1900000
39	20.0	241	0.6747717842323652	76.0	3.171052631578948	8492.905498838882	0.01	False	50000	0.5	10000000	20	100	constant	[0.8]	1950000
40	20.0	239	0.68	77.0	3.103896103896104	8710.449059808709	0.01	False	50000	0.5	10000000	20	100	constant	[0.8]	2000000
41	20.0	212	0.6781603773584907	69.0	3.072463768115942	8924.433195915552	0.01	False	50000	0.5	10000000	20	100	constant	[0.8]	2050000
42	20.0	229	0.6789519650655023	70.0	3.271428571428572	9136.982037931197	0.01	False	50000	0.5	10000000	20	100	constant	[0.8]	2100000
43	20.0	250	0.6905600000000001	78.0	3.2051282051282053	9350.375019809537	0.01	False	50000	0.5	10000000	20	100	constant	[0.8]	2150000
44	20.0	218	0.6921559633027522	68.0	3.2058823529411766	9557.98707735995	0.01	False	50000	0.5	10000000	20	100	constant	[0.8]	2200000
45	20.0	241	0.6872614107883819	72.0	3.3472222222222223	9768.591886853132	0.01	False	50000	0.5	10000000	20	100	constant	[0.8]	2250000
46	20.0	271	0.6915498154981551	74.0	3.6621621621621614	9975.86529974644	0.01	False	50000	0.5	10000000	20	100	constant	[0.8]	2300000
47	20.0	194	0.6695360824742269	64.0	3.03125	10192.29571192199	0.01	False	50000	0.5	10000000	20	100	constant	[0.8]	2350000
48	20.0	237	0.6638396624472575	72.0	3.2916666666666665	10414.374863361338	0.01	False	50000	0.5	10000000	20	100	constant	[0.8]	2400000
49	20.0	198	0.666060606060606	63.0	3.142857142857143	10638.721222216454	0.01	False	50000	0.5	10000000	20	100	constant	[0.8]	2450000
50	20.0	249	0.670281124497992	78.0	3.1923076923076925	10857.602290642975	0.01	False	50000	0.5	10000000	20	100	constant	[0.8]	2500000
51	20.0	228	0.6662280701754386	71.0	3.211267605633803	11073.113836624636	0.01	False	50000	0.5	10000000	20	100	constant	[0.8]	2550000
52	20.0	230	0.675304347826087	74.0	3.108108108108108	11294.388546328057	0.01	False	50000	0.5	10000000	20	100	constant	[0.8]	2600000
53	20.0	224	0.6696875000000001	74.0	3.027027027027027	11512.70225199367	0.01	False	50000	0.5	10000000	20	100	constant	[0.8]	2650000
54	20.0	215	0.657860465116279	70.0	3.071428571428572	11734.803119931956	0.01	False	50000	0.5	10000000	20	100	constant	[0.8]	2700000
55	20.0	155	0.6459354838709677	63.0	2.4603174603174605	11965.707311039176	0.01	False	50000	0.5	10000000	20	100	constant	[0.8]	2750000
56	20.0	224	0.659017857142857	74.0	3.027027027027027	12194.169078341933	0.01	False	50000	0.5	10000000	20	100	constant	[0.8]	2800000
57	20.0	208	0.6789903846153845	61.0	3.4098360655737703	12413.218780377543	0.01	False	50000	0.5	10000000	20	100	constant	[0.8]	2850000
58	20.0	210	0.6778571428571428	69.0	3.0434782608695654	12626.282514367991	0.01	False	50000	0.5	10000000	20	100	constant	[0.8]	2900000
59	20.0	279	0.6613978494623656	86.0	3.244186046511628	12849.193037301227	0.01	False	50000	0.5	10000000	20	100	constant	[0.8]	2950000
60	20.0	222	0.6555855855855857	73.0	3.041095890410959	13075.914477848026	0.01	False	50000	0.5	10000000	20	100	constant	[0.8]	3000000
61	20.0	182	0.667967032967033	69.0	2.63768115942029	13300.061921706738	0.01	False	50000	0.5	10000000	20	100	constant	[0.8]	3050000
62	20.0	216	0.671064814814815	71.0	3.0422535211267605	13518.941794898708	0.01	False	50000	0.5	10000000	20	100	constant	[0.8]	3100000
63	20.0	238	0.679201680672269	69.0	3.449275362318841	13734.630860628991	0.01	False	50000	0.5	10000000	20	100	constant	[0.8]	3150000
64	20.0	245	0.6824489795918368	75.0	3.2666666666666666	13945.274678870232	0.01	False	50000	0.5	10000000	20	100	constant	[0.8]	3200000
65	20.0	233	0.6728755364806869	75.0	3.1066666666666665	14158.258128803522	0.01	False	50000	0.5	10000000	20	100	constant	[0.8]	3250000
66	20.0	245	0.6833877551020409	78.0	3.141025641025641	14374.052207249764	0.01	False	50000	0.5	10000000	20	100	constant	[0.8]	3300000
67	20.0	275	0.6865454545454545	77.0	3.571428571428572	14586.190214038908	0.01	False	50000	0.5	10000000	20	100	constant	[0.8]	3350000
68	20.0	275	0.6915636363636365	80.0	3.4375	14796.013392253484	0.01	False	50000	0.5	10000000	20	100	constant	[0.8]	3400000
69	20.0	242	0.6878925619834712	73.0	3.315068493150685	15008.665377641824	0.01	False	50000	0.5	10000000	20	100	constant	[0.8]	3450000
70	20.0	259	0.6733204633204632	76.0	3.4078947368421053	15220.464516414331	0.01	False	50000	0.5	10000000	20	100	constant	[0.8]	3500000
71	20.0	257	0.6714396887159533	69.0	3.724637681159421	15438.8830695925	0.01	False	50000	0.5	10000000	20	100	constant	[0.8]	3550000
72	20.0	272	0.6794117647058824	79.0	3.4430379746835444	15656.67763831471	0.01	False	50000	0.5	10000000	20	100	constant	[0.8]	3600000
73	20.0	262	0.6707633587786259	75.0	3.493333333333333	15879.248150129935	0.01	False	50000	0.5	10000000	20	100	constant	[0.8]	3650000
74	20.0	204	0.6680882352941176	71.0	2.8732394366197185	16096.014868729862	0.01	False	50000	0.5	10000000	20	100	constant	[0.8]	3700000
75	20.0	239	0.6680334728033474	66.0	3.621212121212121	16318.066563359636	0.01	False	50000	0.5	10000000	20	100	constant	[0.8]	3750000
76	20.0	294	0.6597278911564625	82.0	3.5853658536585367	16539.78637067911	0.01	False	50000	0.5	10000000	20	100	constant	[0.8]	3800000
77	20.0	169	0.6537869822485207	62.0	2.725806451612903	16764.976886001026	0.01	False	50000	0.5	10000000	20	100	constant	[0.8]	3850000
78	20.0	202	0.6575742574257426	71.0	2.8450704225352115	16991.870688887135	0.01	False	50000	0.5	10000000	20	100	constant	[0.8]	3900000
79	20.0	214	0.6534112149532709	75.0	2.853333333333333	17219.785020851636	0.01	False	50000	0.5	10000000	20	100	constant	[0.8]	3950000
80	20.0	259	0.6652123552123552	82.0	3.158536585365854	17445.632607117994	0.01	False	50000	0.5	10000000	20	100	constant	[0.8]	4000000
81	20.0	264	0.680719696969697	76.0	3.473684210526316	17665.67485588143	0.01	False	50000	0.5	10000000	20	100	constant	[0.8]	4050000
82	20.0	269	0.6798884758364313	77.0	3.493506493506493	17880.524759960972	0.01	False	50000	0.5	10000000	20	100	constant	[0.8]	4100000
83	20.0	239	0.6651882845188284	77.0	3.103896103896104	18097.22888140364	0.01	False	50000	0.5	10000000	20	100	constant	[0.8]	4150000
84	20.0	182	0.6703846153846155	69.0	2.63768115942029	18317.73595854091	0.01	False	50000	0.5	10000000	20	100	constant	[0.8]	4200000
85	20.0	220	0.6586363636363637	72.0	3.055555555555556	18539.192097567346	0.01	False	50000	0.5	10000000	20	100	constant	[0.8]	4250000
86	20.0	257	0.6667704280155643	79.0	3.2531645569620253	18761.142783640185	0.01	False	50000	0.5	10000000	20	100	constant	[0.8]	4300000
87	20.0	231	0.6738528138528138	77.0	3.0	18979.793590274065	0.01	False	50000	0.5	10000000	20	100	constant	[0.8]	4350000
88	20.0	228	0.6763157894736843	70.0	3.257142857142857	19196.854627924506	0.01	False	50000	0.5	10000000	20	100	constant	[0.8]	4400000
89	20.0	232	0.6872413793103448	76.0	3.0526315789473686	19411.675238210475	0.01	False	50000	0.5	10000000	20	100	constant	[0.8]	4450000
90	20.0	259	0.7020849420849421	80.0	3.2375	19617.273353282333	0.01	False	50000	0.5	10000000	20	100	constant	[0.8]	4500000
91	20.0	290	0.6920000000000002	77.0	3.7662337662337664	19824.58120532533	0.01	False	50000	0.5	10000000	20	100	constant	[0.8]	4550000
92	20.0	273	0.7117948717948718	72.0	3.7916666666666665	20030.55005897446	0.01	False	50000	0.5	10000000	20	100	constant	[0.8]	4600000
93	20.0	251	0.6989243027888447	69.0	3.63768115942029	20230.50769202704	0.01	False	50000	0.5	10000000	20	100	constant	[0.8]	4650000
94	20.0	215	0.6896279069767443	67.0	3.208955223880597	20433.85042978326	0.01	False	50000	0.5	10000000	20	100	constant	[0.8]	4700000
95	20.0	252	0.6891666666666667	71.0	3.5492957746478875	20642.292447582506	0.01	False	50000	0.5	10000000	20	100	constant	[0.8]	4750000
96	20.0	235	0.6942553191489363	76.0	3.0921052631578947	20853.07768366437	0.01	False	50000	0.5	10000000	20	100	constant	[0.8]	4800000
97	20.0	239	0.700376569037657	65.0	3.6769230769230767	21057.793308856104	0.01	False	50000	0.5	10000000	20	100	constant	[0.8]	4850000
98	20.0	191	0.7	68.0	2.8088235294117645	21264.761667507577	0.01	False	50000	0.5	10000000	20	100	constant	[0.8]	4900000
99	20.0	222	0.684864864864865	70.0	3.1714285714285717	21467.64936441723	0.01	False	50000	0.5	10000000	20	100	constant	[0.8]	4950000
100	20.0	190	0.6812631578947368	66.0	2.878787878787879	21680.09984340033	0.01	False	50000	0.5	10000000	20	100	constant	[0.8]	5000000
101	20.0	190	0.6788947368421053	71.0	2.676056338028169	21895.391404108886	0.01	False	50000	0.5	10000000	20	100	constant	[0.8]	5050000
102	20.0	218	0.686559633027523	69.0	3.1594202898550723	22110.66751863264	0.01	False	50000	0.5	10000000	20	100	constant	[0.8]	5100000
103	20.0	257	0.6866147859922179	70.0	3.6714285714285713	22318.905983245528	0.01	False	50000	0.5	10000000	20	100	constant	[0.8]	5150000
104	20.0	264	0.6694318181818183	77.0	3.4285714285714284	22538.69243879266	0.01	False	50000	0.5	10000000	20	100	constant	[0.8]	5200000
105	20.0	220	0.6695454545454546	69.0	3.188405797101449	22760.28319858944	0.01	False	50000	0.5	10000000	20	100	constant	[0.8]	5250000
106	20.0	239	0.662928870292887	79.0	3.0253164556962027	22980.03041254844	0.01	False	50000	0.5	10000000	20	100	constant	[0.8]	5300000
107	20.0	237	0.6632489451476794	72.0	3.2916666666666665	23203.5345926214	0.01	False	50000	0.5	10000000	20	100	constant	[0.8]	5350000
108	20.0	237	0.6604219409282701	70.0	3.3857142857142857	23422.007263997748	0.01	False	50000	0.5	10000000	20	100	constant	[0.8]	5400000
109	20.0	238	0.6502941176470589	72.0	3.305555555555556	23643.336805067323	0.01	False	50000	0.5	10000000	20	100	constant	[0.8]	5450000
110	20.0	212	0.6366981132075471	75.0	2.8266666666666667	23867.89589473197	0.01	False	50000	0.5	10000000	20	100	constant	[0.8]	5500000
111	20.0	195	0.6483589743589744	75.0	2.6	24095.85302155774	0.01	False	50000	0.5	10000000	20	100	constant	[0.8]	5550000
112	20.0	244	0.6670901639344262	74.0	3.2972972972972974	24321.279341462137	0.01	False	50000	0.5	10000000	20	100	constant	[0.8]	5600000
113	20.0	190	0.6691052631578948	72.0	2.638888888888889	24538.261556336427	0.01	False	50000	0.5	10000000	20	100	constant	[0.8]	5650000
114	20.0	215	0.6870697674418605	70.0	3.071428571428572	24756.92976926623	0.01	False	50000	0.5	10000000	20	100	constant	[0.8]	5700000
115	20.0	236	0.6709322033898305	66.0	3.575757575757576	24973.920613656643	0.01	False	50000	0.5	10000000	20	100	constant	[0.8]	5750000
116	20.0	250	0.66708	74.0	3.3783783783783785	25192.07981402252	0.01	False	50000	0.5	10000000	20	100	constant	[0.8]	5800000
117	20.0	258	0.6813565891472869	78.0	3.3076923076923075	25408.91633199152	0.01	False	50000	0.5	10000000	20	100	constant	[0.8]	5850000
118	20.0	221	0.6802714932126697	67.0	3.298507462686567	25618.72690650665	0.01	False	50000	0.5	10000000	20	100	constant	[0.8]	5900000
119	20.0	214	0.6759813084112151	72.0	2.9722222222222223	25833.65784215136	0.01	False	50000	0.5	10000000	20	100	constant	[0.8]	5950000
120	20.0	199	0.685427135678392	70.0	2.842857142857143	26048.28423643698	0.01	False	50000	0.5	10000000	20	100	constant	[0.8]	6000000
121	20.0	212	0.6887735849056604	73.0	2.904109589041096	26260.358331035663	0.01	False	50000	0.5	10000000	20	100	constant	[0.8]	6050000
122	20.0	283	0.6997879858657243	81.0	3.493827160493827	26464.90904591152	0.01	False	50000	0.5	10000000	20	100	constant	[0.8]	6100000
123	20.0	244	0.7032377049180327	78.0	3.128205128205128	26673.180072220995	0.01	False	50000	0.5	10000000	20	100	constant	[0.8]	6150000
124	20.0	259	0.7135521235521236	69.0	3.753623188405797	26878.030877271223	0.01	False	50000	0.5	10000000	20	100	constant	[0.8]	6200000
125	20.0	245	0.7066530612244898	77.0	3.1818181818181817	27076.22077049608	0.01	False	50000	0.5	10000000	20	100	constant	[0.8]	6250000
126	20.0	212	0.6994811320754717	68.0	3.117647058823529	27282.12750776344	0.01	False	50000	0.5	10000000	20	100	constant	[0.8]	6300000
127	20.0	209	0.6821052631578948	69.0	3.028985507246377	27492.516443501685	0.01	False	50000	0.5	10000000	20	100	constant	[0.8]	6350000
128	20.0	237	0.6678902953586497	82.0	2.8902439024390243	27704.998284451267	0.01	False	50000	0.5	10000000	20	100	constant	[0.8]	6400000
129	20.0	233	0.6601287553648069	76.0	3.0657894736842106	27925.976643097423	0.01	False	50000	0.5	10000000	20	100	constant	[0.8]	6450000
130	20.0	241	0.6645228215767635	75.0	3.2133333333333334	28145.35156735254	0.01	False	50000	0.5	10000000	20	100	constant	[0.8]	6500000
131	20.0	219	0.6735616438356166	79.0	2.7721518987341773	28369.324352045813	0.01	False	50000	0.5	10000000	20	100	constant	[0.8]	6550000
132	20.0	241	0.662033195020747	80.0	3.0125	28598.184205080423	0.01	False	50000	0.5	10000000	20	100	constant	[0.8]	6600000
133	20.0	203	0.6529064039408868	71.0	2.859154929577465	28828.774287094508	0.01	False	50000	0.5	10000000	20	100	constant	[0.8]	6650000
134	20.0	200	0.6692	69.0	2.898550724637681	29049.818851990025	0.01	False	50000	0.5	10000000	20	100	constant	[0.8]	6700000
135	20.0	235	0.6604255319148936	78.0	3.0128205128205128	29273.677248239528	0.01	False	50000	0.5	10000000	20	100	constant	[0.8]	6750000
136	20.0	201	0.6570149253731343	73.0	2.7534246575342465	29498.51347794372	0.01	False	50000	0.5	10000000	20	100	constant	[0.8]	6800000
137	20.0	205	0.6575121951219511	72.0	2.8472222222222223	29720.344378877853	0.01	False	50000	0.5	10000000	20	100	constant	[0.8]	6850000
138	20.0	246	0.654918699186992	80.0	3.075	29948.07238990384	0.01	False	50000	0.5	10000000	20	100	constant	[0.8]	6900000
139	20.0	255	0.6559607843137256	74.0	3.445945945945946	30171.445986504477	0.01	False	50000	0.5	10000000	20	100	constant	[0.8]	6950000
140	20.0	240	0.6629583333333333	77.0	3.116883116883117	30394.520164081576	0.01	False	50000	0.5	10000000	20	100	constant	[0.8]	7000000
141	20.0	280	0.666	76.0	3.684210526315789	30617.64480406109	0.01	False	50000	0.5	10000000	20	100	constant	[0.8]	7050000
142	20.0	248	0.6663709677419355	74.0	3.3513513513513518	30839.556787561465	0.01	False	50000	0.5	10000000	20	100	constant	[0.8]	7100000
143	20.0	234	0.6705982905982907	70.0	3.342857142857143	31060.913077489346	0.01	False	50000	0.5	10000000	20	100	constant	[0.8]	7150000
144	20.0	249	0.6758634538152611	74.0	3.364864864864865	31280.81362458149	0.01	False	50000	0.5	10000000	20	100	constant	[0.8]	7200000
145	20.0	265	0.6699245283018868	76.0	3.486842105263158	31499.763243998863	0.01	False	50000	0.5	10000000	20	100	constant	[0.8]	7250000
146	20.0	229	0.6711353711790393	72.0	3.180555555555556	31720.859563881342	0.01	False	50000	0.5	10000000	20	100	constant	[0.8]	7300000
147	20.0	205	0.6719512195121952	72.0	2.8472222222222223	31941.881339605465	0.01	False	50000	0.5	10000000	20	100	constant	[0.8]	7350000
148	20.0	260	0.6793846153846156	68.0	3.823529411764706	32159.293560363905	0.01	False	50000	0.5	10000000	20	100	constant	[0.8]	7400000
149	20.0	266	0.6888345864661654	75.0	3.546666666666667	32374.084492783804	0.01	False	50000	0.5	10000000	20	100	constant	[0.8]	7450000
150	20.0	261	0.6800383141762453	70.0	3.7285714285714286	32587.79458377905	0.01	False	50000	0.5	10000000	20	100	constant	[0.8]	7500000
151	20.0	225	0.6918222222222223	68.0	3.3088235294117645	32796.621645522	0.01	False	50000	0.5	10000000	20	100	constant	[0.8]	7550000
152	20.0	259	0.6971042471042471	73.0	3.547945205479452	33003.321288551866	0.01	False	50000	0.5	10000000	20	100	constant	[0.8]	7600000
153	20.0	200	0.703	68.0	2.9411764705882355	33215.33574531136	0.01	False	50000	0.5	10000000	20	100	constant	[0.8]	7650000
154	20.0	220	0.7012272727272728	63.0	3.492063492063492	33422.88153184465	0.01	False	50000	0.5	10000000	20	100	constant	[0.8]	7700000
155	20.0	243	0.7056378600823046	79.0	3.075949367088608	33631.363718572225	0.01	False	50000	0.5	10000000	20	100	constant	[0.8]	7750000
156	20.0	242	0.7078512396694214	69.0	3.5072463768115942	33838.748426258455	0.01	False	50000	0.5	10000000	20	100	constant	[0.8]	7800000
157	20.0	224	0.7066964285714287	71.0	3.1549295774647885	34042.98308380278	0.01	False	50000	0.5	10000000	20	100	constant	[0.8]	7850000
158	20.0	298	0.7073825503355705	80.0	3.725	34243.941018873644	0.01	False	50000	0.5	10000000	20	100	constant	[0.8]	7900000
159	20.0	277	0.7168231046931408	82.0	3.3780487804878048	34445.98958346877	0.01	False	50000	0.5	10000000	20	100	constant	[0.8]	7950000
160	20.0	240	0.700375	77.0	3.116883116883117	34646.37493124157	0.01	False	50000	0.5	10000000	20	100	constant	[0.8]	8000000
161	20.0	207	0.6889855072463769	70.0	2.9571428571428573	34852.63675801156	0.01	False	50000	0.5	10000000	20	100	constant	[0.8]	8050000
162	20.0	231	0.6796969696969698	71.0	3.2535211267605635	35063.55539873575	0.01	False	50000	0.5	10000000	20	100	constant	[0.8]	8100000
163	20.0	252	0.665	75.0	3.36	35281.13546619317	0.01	False	50000	0.5	10000000	20	100	constant	[0.8]	8150000
164	20.0	232	0.6646120689655174	74.0	3.135135135135135	35503.31265411198	0.01	False	50000	0.5	10000000	20	100	constant	[0.8]	8200000
165	20.0	218	0.6660091743119267	68.0	3.2058823529411766	35723.79944968007	0.01	False	50000	0.5	10000000	20	100	constant	[0.8]	8250000
166	20.0	223	0.6731390134529148	69.0	3.231884057971014	35943.05474194111	0.01	False	50000	0.5	10000000	20	100	constant	[0.8]	8300000
167	20.0	220	0.6606818181818183	75.0	2.933333333333333	36164.37812343861	0.01	False	50000	0.5	10000000	20	100	constant	[0.8]	8350000
168	20.0	235	0.6538723404255319	80.0	2.9375	36388.28393273321	0.01	False	50000	0.5	10000000	20	100	constant	[0.8]	8400000
169	20.0	216	0.6591203703703704	69.0	3.130434782608696	36615.19102929584	0.01	False	50000	0.5	10000000	20	100	constant	[0.8]	8450000
170	20.0	201	0.6627363184079602	78.0	2.576923076923077	36840.3774805412	0.01	False	50000	0.5	10000000	20	100	constant	[0.8]	8500000
171	20.0	219	0.6563013698630138	70.0	3.128571428571429	37064.40142479667	0.01	False	50000	0.5	10000000	20	100	constant	[0.8]	8550000
172	20.0	241	0.6604149377593362	75.0	3.2133333333333334	37289.14789793889	0.01	False	50000	0.5	10000000	20	100	constant	[0.8]	8600000
173	20.0	213	0.6649295774647889	71.0	3.0	37504.676569595664	0.01	False	50000	0.5	10000000	20	100	constant	[0.8]	8650000
174	20.0	250	0.6698	74.0	3.3783783783783785	37726.48110817223	0.01	False	50000	0.5	10000000	20	100	constant	[0.8]	8700000
175	20.0	240	0.6790833333333333	73.0	3.287671232876712	37945.02800338846	0.01	False	50000	0.5	10000000	20	100	constant	[0.8]	8750000
176	20.0	223	0.6899551569506727	62.0	3.596774193548387	38160.93454096464	0.01	False	50000	0.5	10000000	20	100	constant	[0.8]	8800000
177	20.0	195	0.6694871794871794	71.0	2.7464788732394365	38375.43640249874	0.01	False	50000	0.5	10000000	20	100	constant	[0.8]	8850000
178	20.0	220	0.6663636363636364	74.0	2.972972972972973	38592.74757841571	0.01	False	50000	0.5	10000000	20	100	constant	[0.8]	8900000
179	20.0	259	0.6767181467181467	79.0	3.278481012658228	38810.75281628181	0.01	False	50000	0.5	10000000	20	100	constant	[0.8]	8950000
180	20.0	221	0.6846606334841631	69.0	3.2028985507246377	39022.186078490886	0.01	False	50000	0.5	10000000	20	100	constant	[0.8]	9000000
181	20.0	220	0.6731363636363636	70.0	3.142857142857143	39236.60052592093	0.01	False	50000	0.5	10000000	20	100	constant	[0.8]	9050000
182	20.0	255	0.6796862745098039	79.0	3.2278481012658227	39448.79514896157	0.01	False	50000	0.5	10000000	20	100	constant	[0.8]	9100000
183	20.0	185	0.6746486486486487	66.0	2.803030303030303	39665.79975996953	0.01	False	50000	0.5	10000000	20	100	constant	[0.8]	9150000
184	20.0	200	0.6641000000000001	73.0	2.73972602739726	39885.33332086159	0.01	False	50000	0.5	10000000	20	100	constant	[0.8]	9200000
185	20.0	217	0.6702764976958525	74.0	2.9324324324324325	40108.082697983446	0.01	False	50000	0.5	10000000	20	100	constant	[0.8]	9250000
186	20.0	279	0.6791756272401434	80.0	3.4875	40325.598413195126	0.01	False	50000	0.5	10000000	20	100	constant	[0.8]	9300000
187	20.0	236	0.678813559322034	74.0	3.189189189189189	40543.1623144614	0.01	False	50000	0.5	10000000	20	100	constant	[0.8]	9350000
188	20.0	204	0.6811764705882354	71.0	2.8732394366197185	40759.00621131727	0.01	False	50000	0.5	10000000	20	100	constant	[0.8]	9400000
189	20.0	226	0.6634070796460177	78.0	2.8974358974358974	40976.11696185371	0.01	False	50000	0.5	10000000	20	100	constant	[0.8]	9450000
190	20.0	231	0.6622943722943724	77.0	3.0	41197.72941056472	0.01	False	50000	0.5	10000000	20	100	constant	[0.8]	9500000
191	20.0	204	0.6616666666666667	73.0	2.794520547945205	41421.09401278112	0.01	False	50000	0.5	10000000	20	100	constant	[0.8]	9550000
192	20.0	207	0.6589855072463768	67.0	3.08955223880597	41644.15712675181	0.01	False	50000	0.5	10000000	20	100	constant	[0.8]	9600000
193	20.0	248	0.671733870967742	78.0	3.1794871794871797	41867.392494356725	0.01	False	50000	0.5	10000000	20	100	constant	[0.8]	9650000
194	20.0	269	0.6702230483271375	78.0	3.448717948717949	42084.06854899151	0.01	False	50000	0.5	10000000	20	100	constant	[0.8]	9700000
195	20.0	227	0.670044052863436	72.0	3.1527777777777777	42303.31455807977	0.01	False	50000	0.5	10000000	20	100	constant	[0.8]	9750000
196	20.0	207	0.6661352657004832	76.0	2.723684210526316	42521.424551442746	0.01	False	50000	0.5	10000000	20	100	constant	[0.8]	9800000
197	20.0	257	0.6742801556420234	73.0	3.5205479452054798	42744.30418376301	0.01	False	50000	0.5	10000000	20	100	constant	[0.8]	9850000
198	20.0	205	0.6857073170731707	69.0	2.971014492753623	42962.4994982608	0.01	False	50000	0.5	10000000	20	100	constant	[0.8]	9900000
199	20.0	248	0.6783064516129033	80.0	3.1	43175.654918431705	0.01	False	50000	0.5	10000000	20	100	constant	[0.8]	9950000
200	20.0	241	0.6704979253112034	74.0	3.256756756756757	43391.14842545027	0.01	False	50000	0.5	10000000	20	100	constant	[0.8]	10000000
0	20.0	0	0.0	0.0		7.664337256739354	0.01	False	50000	0.5	10000000	20	53	constant	[1.0]	0
0	20.0	1	0.0	1.0	1.0	49900.136041408834	0.01	False	50000	0.5	10000000	20	168	constant	[0.0]	0
1	20.0	1	0.0	1.0	1.0	99671.89557171596	0.01	False	50000	0.5	10000000	20	168	constant	[0.0]	50000
2	20.0	1	0.0	1.0	1.0	149688.17242816486	0.01	False	50000	0.5	10000000	20	168	constant	[0.0]	100000
3	20.0	1	0.0	1.0	1.0	199345.7109125693	0.01	False	50000	0.5	10000000	20	168	constant	[0.0]	150000
4	20.0	1	0.0	1.0	1.0	249437.8853604256	0.01	False	50000	0.5	10000000	20	168	constant	[0.0]	200000
5	20.0	1	0.0	1.0	1.0	298955.34680651175	0.01	False	50000	0.5	10000000	20	168	constant	[0.0]	250000
6	20.0	1	0.0	1.0	1.0	349107.90902716987	0.01	False	50000	0.5	10000000	20	168	constant	[0.0]	300000
7	20.0	1	0.0	1.0	1.0	399308.1731004899	0.01	False	50000	0.5	10000000	20	168	constant	[0.0]	350000
8	20.0	1	0.0	1.0	1.0	449090.76887685206	0.01	False	50000	0.5	10000000	20	168	constant	[0.0]	400000
9	20.0	1	0.0	1.0	1.0	499026.5012470433	0.01	False	50000	0.5	10000000	20	168	constant	[0.0]	450000
10	20.0	1	0.0	1.0	1.0	548500.7497324889	0.01	False	50000	0.5	10000000	20	168	constant	[0.0]	500000
11	20.0	1	0.0	1.0	1.0	598241.6323129638	0.01	False	50000	0.5	10000000	20	168	constant	[0.0]	550000
12	20.0	1	0.0	1.0	1.0	648188.7111209882	0.01	False	50000	0.5	10000000	20	168	constant	[0.0]	600000
13	20.0	1	0.0	1.0	1.0	698539.9331303783	0.01	False	50000	0.5	10000000	20	168	constant	[0.0]	650000
14	20.0	1	0.0	1.0	1.0	749084.9176697233	0.01	False	50000	0.5	10000000	20	168	constant	[0.0]	700000
15	20.0	1	0.0	1.0	1.0	799003.9953897473	0.01	False	50000	0.5	10000000	20	168	constant	[0.0]	750000
16	20.0	1	0.0	1.0	1.0	848968.9015836722	0.01	False	50000	0.5	10000000	20	168	constant	[0.0]	800000
17	20.0	1	0.0	1.0	1.0	899330.1406942055	0.01	False	50000	0.5	10000000	20	168	constant	[0.0]	850000
18	20.0	1	0.0	1.0	1.0	949155.5958000672	0.01	False	50000	0.5	10000000	20	168	constant	[0.0]	900000
19	20.0	1	0.0	1.0	1.0	999165.6669401352	0.01	False	50000	0.5	10000000	20	168	constant	[0.0]	950000
20	20.0	1	0.0	1.0	1.0	1048950.8779550192	0.01	False	50000	0.5	10000000	20	168	constant	[0.0]	1000000
21	20.0	1	0.0	1.0	1.0	1098589.9373045275	0.01	False	50000	0.5	10000000	20	168	constant	[0.0]	1050000
22	20.0	1	0.0	1.0	1.0	1148745.336621492	0.01	False	50000	0.5	10000000	20	168	constant	[0.0]	1100000
23	20.0	1	0.0	1.0	1.0	1198558.2997353596	0.01	False	50000	0.5	10000000	20	168	constant	[0.0]	1150000
24	20.0	1	0.0	1.0	1.0	1248691.7863143696	0.01	False	50000	0.5	10000000	20	168	constant	[0.0]	1200000
25	20.0	1	0.0	1.0	1.0	1298737.2762706524	0.01	False	50000	0.5	10000000	20	168	constant	[0.0]	1250000
26	20.0	1	0.0	1.0	1.0	1348379.504221924	0.01	False	50000	0.5	10000000	20	168	constant	[0.0]	1300000
27	20.0	1	0.0	1.0	1.0	1398180.568764455	0.01	False	50000	0.5	10000000	20	168	constant	[0.0]	1350000
28	20.0	1	0.0	1.0	1.0	1448377.5066563871	0.01	False	50000	0.5	10000000	20	168	constant	[0.0]	1400000
29	20.0	1	0.0	1.0	1.0	1498595.428002524	0.01	False	50000	0.5	10000000	20	168	constant	[0.0]	1450000
30	20.0	1	0.0	1.0	1.0	1548118.6703717257	0.01	False	50000	0.5	10000000	20	168	constant	[0.0]	1500000
31	20.0	1	0.0	1.0	1.0	1598250.3381606303	0.01	False	50000	0.5	10000000	20	168	constant	[0.0]	1550000
32	20.0	1	0.0	1.0	1.0	1648276.8537376134	0.01	False	50000	0.5	10000000	20	168	constant	[0.0]	1600000
33	20.0	1	0.0	1.0	1.0	1698090.0730876338	0.01	False	50000	0.5	10000000	20	168	constant	[0.0]	1650000
34	20.0	1	0.0	1.0	1.0	1748219.950530922	0.01	False	50000	0.5	10000000	20	168	constant	[0.0]	1700000
35	20.0	1	0.0	1.0	1.0	1798013.618235738	0.01	False	50000	0.5	10000000	20	168	constant	[0.0]	1750000
36	20.0	1	0.0	1.0	1.0	1847755.819334593	0.01	False	50000	0.5	10000000	20	168	constant	[0.0]	1800000
37	20.0	1	0.0	1.0	1.0	1897962.6669675128	0.01	False	50000	0.5	10000000	20	168	constant	[0.0]	1850000
38	20.0	1	0.0	1.0	1.0	1947636.360146844	0.01	False	50000	0.5	10000000	20	168	constant	[0.0]	1900000
39	20.0	1	0.0	1.0	1.0	1997487.532318616	0.01	False	50000	0.5	10000000	20	168	constant	[0.0]	1950000
40	20.0	1	0.0	1.0	1.0	2047479.240835336	0.01	False	50000	0.5	10000000	20	168	constant	[0.0]	2000000
41	20.0	1	0.0	1.0	1.0	2097661.72361443	0.01	False	50000	0.5	10000000	20	168	constant	[0.0]	2050000
42	20.0	1	0.0	1.0	1.0	2147820.1548711574	0.01	False	50000	0.5	10000000	20	168	constant	[0.0]	2100000
43	20.0	1	0.0	1.0	1.0	2197558.1586770345	0.01	False	50000	0.5	10000000	20	168	constant	[0.0]	2150000
44	20.0	1	0.0	1.0	1.0	2247229.8243470606	0.01	False	50000	0.5	10000000	20	168	constant	[0.0]	2200000
45	20.0	1	0.0	1.0	1.0	2297295.257607084	0.01	False	50000	0.5	10000000	20	168	constant	[0.0]	2250000
46	20.0	1	0.0	1.0	1.0	2347698.5194354043	0.01	False	50000	0.5	10000000	20	168	constant	[0.0]	2300000
47	20.0	1	0.0	1.0	1.0	2397784.595430753	0.01	False	50000	0.5	10000000	20	168	constant	[0.0]	2350000
48	20.0	1	0.0	1.0	1.0	2447625.877209298	0.01	False	50000	0.5	10000000	20	168	constant	[0.0]	2400000
49	20.0	1	0.0	1.0	1.0	2497569.560672877	0.01	False	50000	0.5	10000000	20	168	constant	[0.0]	2450000
50	20.0	1	0.0	1.0	1.0	2547442.79969003	0.01	False	50000	0.5	10000000	20	168	constant	[0.0]	2500000
51	20.0	1	0.0	1.0	1.0	2597518.4614389758	0.01	False	50000	0.5	10000000	20	168	constant	[0.0]	2550000
52	20.0	1	0.0	1.0	1.0	2647666.123526154	0.01	False	50000	0.5	10000000	20	168	constant	[0.0]	2600000
53	20.0	1	0.0	1.0	1.0	2697752.472721212	0.01	False	50000	0.5	10000000	20	168	constant	[0.0]	2650000
54	20.0	1	0.0	1.0	1.0	2747784.96100619	0.01	False	50000	0.5	10000000	20	168	constant	[0.0]	2700000
55	20.0	1	0.0	1.0	1.0	2797984.9088436547	0.01	False	50000	0.5	10000000	20	168	constant	[0.0]	2750000
56	20.0	1	0.0	1.0	1.0	2848194.876667065	0.01	False	50000	0.5	10000000	20	168	constant	[0.0]	2800000
57	20.0	1	0.0	1.0	1.0	2898020.917737368	0.01	False	50000	0.5	10000000	20	168	constant	[0.0]	2850000
58	20.0	1	0.0	1.0	1.0	2948151.6403940874	0.01	False	50000	0.5	10000000	20	168	constant	[0.0]	2900000
59	20.0	1	0.0	1.0	1.0	2998441.1659031687	0.01	False	50000	0.5	10000000	20	168	constant	[0.0]	2950000
60	20.0	1	0.0	1.0	1.0	3048388.746234736	0.01	False	50000	0.5	10000000	20	168	constant	[0.0]	3000000
61	20.0	1	0.0	1.0	1.0	3098478.1729151905	0.01	False	50000	0.5	10000000	20	168	constant	[0.0]	3050000
62	20.0	1	0.0	1.0	1.0	3148392.4087014976	0.01	False	50000	0.5	10000000	20	168	constant	[0.0]	3100000
63	20.0	1	0.0	1.0	1.0	3198452.0297044967	0.01	False	50000	0.5	10000000	20	168	constant	[0.0]	3150000
64	20.0	1	0.0	1.0	1.0	3248254.340631479	0.01	False	50000	0.5	10000000	20	168	constant	[0.0]	3200000
65	20.0	1	0.0	1.0	1.0	3298374.615723172	0.01	False	50000	0.5	10000000	20	168	constant	[0.0]	3250000
66	20.0	1	0.0	1.0	1.0	3348653.618991822	0.01	False	50000	0.5	10000000	20	168	constant	[0.0]	3300000
67	20.0	1	0.0	1.0	1.0	3398823.5975860083	0.01	False	50000	0.5	10000000	20	168	constant	[0.0]	3350000
68	20.0	1	0.0	1.0	1.0	3448860.343451697	0.01	False	50000	0.5	10000000	20	168	constant	[0.0]	3400000
69	20.0	1	0.0	1.0	1.0	3498706.672344225	0.01	False	50000	0.5	10000000	20	168	constant	[0.0]	3450000
70	20.0	1	0.0	1.0	1.0	3548847.343559104	0.01	False	50000	0.5	10000000	20	168	constant	[0.0]	3500000
71	20.0	1	0.0	1.0	1.0	3598746.536583325	0.01	False	50000	0.5	10000000	20	168	constant	[0.0]	3550000
72	20.0	1	0.0	1.0	1.0	3649106.485366709	0.01	False	50000	0.5	10000000	20	168	constant	[0.0]	3600000
73	20.0	1	0.0	1.0	1.0	3699074.776561381	0.01	False	50000	0.5	10000000	20	168	constant	[0.0]	3650000
74	20.0	1	0.0	1.0	1.0	3749522.901571459	0.01	False	50000	0.5	10000000	20	168	constant	[0.0]	3700000
75	20.0	1	0.0	1.0	1.0	3799602.112035805	0.01	False	50000	0.5	10000000	20	168	constant	[0.0]	3750000
76	20.0	1	0.0	1.0	1.0	3849881.0923538734	0.01	False	50000	0.5	10000000	20	168	constant	[0.0]	3800000
77	20.0	1	0.0	1.0	1.0	3899816.252277044	0.01	False	50000	0.5	10000000	20	168	constant	[0.0]	3850000
78	20.0	1	0.0	1.0	1.0	3949853.491673855	0.01	False	50000	0.5	10000000	20	168	constant	[0.0]	3900000
79	20.0	1	0.0	1.0	1.0	3999859.692255447	0.01	False	50000	0.5	10000000	20	168	constant	[0.0]	3950000
80	20.0	1	0.0	1.0	1.0	4049795.343119265	0.01	False	50000	0.5	10000000	20	168	constant	[0.0]	4000000
81	20.0	1	0.0	1.0	1.0	4099820.683536024	0.01	False	50000	0.5	10000000	20	168	constant	[0.0]	4050000
82	20.0	1	0.0	1.0	1.0	4149448.211002815	0.01	False	50000	0.5	10000000	20	168	constant	[0.0]	4100000
83	20.0	1	0.0	1.0	1.0	4199663.500608117	0.01	False	50000	0.5	10000000	20	168	constant	[0.0]	4150000
84	20.0	1	0.0	1.0	1.0	4249695.147393639	0.01	False	50000	0.5	10000000	20	168	constant	[0.0]	4200000
85	20.0	1	0.0	1.0	1.0	4299658.729946613	0.01	False	50000	0.5	10000000	20	168	constant	[0.0]	4250000
86	20.0	1	0.0	1.0	1.0	4349587.599297933	0.01	False	50000	0.5	10000000	20	168	constant	[0.0]	4300000
87	20.0	1	0.0	1.0	1.0	4399113.9252781095	0.01	False	50000	0.5	10000000	20	168	constant	[0.0]	4350000
88	20.0	1	0.0	1.0	1.0	4449348.955630619	0.01	False	50000	0.5	10000000	20	168	constant	[0.0]	4400000
89	20.0	1	0.0	1.0	1.0	4499388.542946584	0.01	False	50000	0.5	10000000	20	168	constant	[0.0]	4450000
90	20.0	1	0.0	1.0	1.0	4549339.081275985	0.01	False	50000	0.5	10000000	20	168	constant	[0.0]	4500000
91	20.0	1	0.0	1.0	1.0	4599714.473217739	0.01	False	50000	0.5	10000000	20	168	constant	[0.0]	4550000
92	20.0	1	0.0	1.0	1.0	4649765.814084129	0.01	False	50000	0.5	10000000	20	168	constant	[0.0]	4600000
93	20.0	1	0.0	1.0	1.0	4699865.457737763	0.01	False	50000	0.5	10000000	20	168	constant	[0.0]	4650000
94	20.0	1	0.0	1.0	1.0	4749663.273340221	0.01	False	50000	0.5	10000000	20	168	constant	[0.0]	4700000
95	20.0	1	0.0	1.0	1.0	4799808.796144836	0.01	False	50000	0.5	10000000	20	168	constant	[0.0]	4750000
96	20.0	1	0.0	1.0	1.0	4850031.103191799	0.01	False	50000	0.5	10000000	20	168	constant	[0.0]	4800000
97	20.0	1	0.0	1.0	1.0	4900366.493626245	0.01	False	50000	0.5	10000000	20	168	constant	[0.0]	4850000
98	20.0	1	0.0	1.0	1.0	4950199.786773056	0.01	False	50000	0.5	10000000	20	168	constant	[0.0]	4900000
99	20.0	1	0.0	1.0	1.0	5000331.987840377	0.01	False	50000	0.5	10000000	20	168	constant	[0.0]	4950000
100	20.0	1	0.0	1.0	1.0	5050505.91377523	0.01	False	50000	0.5	10000000	20	168	constant	[0.0]	5000000
101	20.0	1	0.0	1.0	1.0	5100479.615473882	0.01	False	50000	0.5	10000000	20	168	constant	[0.0]	5050000
102	20.0	1	0.0	1.0	1.0	5150351.050974057	0.01	False	50000	0.5	10000000	20	168	constant	[0.0]	5100000
103	20.0	1	0.0	1.0	1.0	5200618.861818532	0.01	False	50000	0.5	10000000	20	168	constant	[0.0]	5150000
104	20.0	1	0.0	1.0	1.0	5250487.174660792	0.01	False	50000	0.5	10000000	20	168	constant	[0.0]	5200000
105	20.0	1	0.0	1.0	1.0	5300427.173698047	0.01	False	50000	0.5	10000000	20	168	constant	[0.0]	5250000
106	20.0	1	0.0	1.0	1.0	5350410.491974575	0.01	False	50000	0.5	10000000	20	168	constant	[0.0]	5300000
107	20.0	1	0.0	1.0	1.0	5400485.993856429	0.01	False	50000	0.5	10000000	20	168	constant	[0.0]	5350000
108	20.0	1	0.0	1.0	1.0	5450435.9126395015	0.01	False	50000	0.5	10000000	20	168	constant	[0.0]	5400000
109	20.0	1	0.0	1.0	1.0	5500849.6087882025	0.01	False	50000	0.5	10000000	20	168	constant	[0.0]	5450000
110	20.0	1	0.0	1.0	1.0	5550439.834998125	0.01	False	50000	0.5	10000000	20	168	constant	[0.0]	5500000
111	20.0	1	0.0	1.0	1.0	5600060.86790524	0.01	False	50000	0.5	10000000	20	168	constant	[0.0]	5550000
112	20.0	1	0.0	1.0	1.0	5649882.437251383	0.01	False	50000	0.5	10000000	20	168	constant	[0.0]	5600000
113	20.0	1	0.0	1.0	1.0	5700194.819084641	0.01	False	50000	0.5	10000000	20	168	constant	[0.0]	5650000
114	20.0	1	0.0	1.0	1.0	5750062.285608206	0.01	False	50000	0.5	10000000	20	168	constant	[0.0]	5700000
115	20.0	1	0.0	1.0	1.0	5800471.791575969	0.01	False	50000	0.5	10000000	20	168	constant	[0.0]	5750000
116	20.0	1	0.0	1.0	1.0	5850691.15243727	0.01	False	50000	0.5	10000000	20	168	constant	[0.0]	5800000
117	20.0	1	0.0	1.0	1.0	5900755.658769367	0.01	False	50000	0.5	10000000	20	168	constant	[0.0]	5850000
118	20.0	1	0.0	1.0	1.0	5950501.33556395	0.01	False	50000	0.5	10000000	20	168	constant	[0.0]	5900000
119	20.0	1	0.0	1.0	1.0	6000835.233891129	0.01	False	50000	0.5	10000000	20	168	constant	[0.0]	5950000
120	20.0	1	0.0	1.0	1.0	6050816.160068418	0.01	False	50000	0.5	10000000	20	168	constant	[0.0]	6000000
121	20.0	1	0.0	1.0	1.0	6100638.936808479	0.01	False	50000	0.5	10000000	20	168	constant	[0.0]	6050000
122	20.0	1	0.0	1.0	1.0	6150682.375425529	0.01	False	50000	0.5	10000000	20	168	constant	[0.0]	6100000
123	20.0	1	0.0	1.0	1.0	6200837.812877998	0.01	False	50000	0.5	10000000	20	168	constant	[0.0]	6150000
124	20.0	1	0.0	1.0	1.0	6250906.962342882	0.01	False	50000	0.5	10000000	20	168	constant	[0.0]	6200000
125	20.0	1	0.0	1.0	1.0	6301440.660823704	0.01	False	50000	0.5	10000000	20	168	constant	[0.0]	6250000
126	20.0	1	0.0	1.0	1.0	6351411.520004216	0.01	False	50000	0.5	10000000	20	168	constant	[0.0]	6300000
127	20.0	1	0.0	1.0	1.0	6400939.644395571	0.01	False	50000	0.5	10000000	20	168	constant	[0.0]	6350000
128	20.0	1	0.0	1.0	1.0	6450750.297116578	0.01	False	50000	0.5	10000000	20	168	constant	[0.0]	6400000
129	20.0	1	0.0	1.0	1.0	6500872.962823909	0.01	False	50000	0.5	10000000	20	168	constant	[0.0]	6450000
130	20.0	1	0.0	1.0	1.0	6550580.594159449	0.01	False	50000	0.5	10000000	20	168	constant	[0.0]	6500000
131	20.0	1	0.0	1.0	1.0	6600534.385685875	0.01	False	50000	0.5	10000000	20	168	constant	[0.0]	6550000
132	20.0	1	0.0	1.0	1.0	6650276.479040032	0.01	False	50000	0.5	10000000	20	168	constant	[0.0]	6600000
133	20.0	1	0.0	1.0	1.0	6700173.983611353	0.01	False	50000	0.5	10000000	20	168	constant	[0.0]	6650000
134	20.0	1	0.0	1.0	1.0	6750111.083801079	0.01	False	50000	0.5	10000000	20	168	constant	[0.0]	6700000
135	20.0	1	0.0	1.0	1.0	6800250.299941869	0.01	False	50000	0.5	10000000	20	168	constant	[0.0]	6750000
136	20.0	1	0.0	1.0	1.0	6850032.896629618	0.01	False	50000	0.5	10000000	20	168	constant	[0.0]	6800000
137	20.0	1	0.0	1.0	1.0	6899833.243171679	0.01	False	50000	0.5	10000000	20	168	constant	[0.0]	6850000
138	20.0	1	0.0	1.0	1.0	6949532.978680912	0.01	False	50000	0.5	10000000	20	168	constant	[0.0]	6900000
139	20.0	1	0.0	1.0	1.0	6999611.165682753	0.01	False	50000	0.5	10000000	20	168	constant	[0.0]	6950000
140	20.0	1	0.0	1.0	1.0	7049223.083606981	0.01	False	50000	0.5	10000000	20	168	constant	[0.0]	7000000
141	20.0	1	0.0	1.0	1.0	7099241.10904869	0.01	False	50000	0.5	10000000	20	168	constant	[0.0]	7050000
142	20.0	1	0.0	1.0	1.0	7149386.057304123	0.01	False	50000	0.5	10000000	20	168	constant	[0.0]	7100000
143	20.0	1	0.0	1.0	1.0	7199250.705879209	0.01	False	50000	0.5	10000000	20	168	constant	[0.0]	7150000
144	20.0	1	0.0	1.0	1.0	7249126.64605054	0.01	False	50000	0.5	10000000	20	168	constant	[0.0]	7200000
145	20.0	1	0.0	1.0	1.0	7299266.190899564	0.01	False	50000	0.5	10000000	20	168	constant	[0.0]	7250000
146	20.0	1	0.0	1.0	1.0	7349155.6467287745	0.01	False	50000	0.5	10000000	20	168	constant	[0.0]	7300000
147	20.0	1	0.0	1.0	1.0	7399086.366428733	0.01	False	50000	0.5	10000000	20	168	constant	[0.0]	7350000
148	20.0	1	0.0	1.0	1.0	7449247.749663616	0.01	False	50000	0.5	10000000	20	168	constant	[0.0]	7400000
149	20.0	1	0.0	1.0	1.0	7498978.750690377	0.01	False	50000	0.5	10000000	20	168	constant	[0.0]	7450000
150	20.0	1	0.0	1.0	1.0	7548882.554268253	0.01	False	50000	0.5	10000000	20	168	constant	[0.0]	7500000
151	20.0	1	0.0	1.0	1.0	7598771.305361571	0.01	False	50000	0.5	10000000	20	168	constant	[0.0]	7550000
152	20.0	1	0.0	1.0	1.0	7648985.804707001	0.01	False	50000	0.5	10000000	20	168	constant	[0.0]	7600000
153	20.0	1	0.0	1.0	1.0	7699095.5449796915	0.01	False	50000	0.5	10000000	20	168	constant	[0.0]	7650000
154	20.0	1	0.0	1.0	1.0	7748966.705161692	0.01	False	50000	0.5	10000000	20	168	constant	[0.0]	7700000
155	20.0	1	0.0	1.0	1.0	7799522.514902241	0.01	False	50000	0.5	10000000	20	168	constant	[0.0]	7750000
156	20.0	1	0.0	1.0	1.0	7849475.603558565	0.01	False	50000	0.5	10000000	20	168	constant	[0.0]	7800000
157	20.0	1	0.0	1.0	1.0	7899336.351767864	0.01	False	50000	0.5	10000000	20	168	constant	[0.0]	7850000
158	20.0	1	0.0	1.0	1.0	7949266.996254396	0.01	False	50000	0.5	10000000	20	168	constant	[0.0]	7900000
159	20.0	1	0.0	1.0	1.0	7999452.994337332	0.01	False	50000	0.5	10000000	20	168	constant	[0.0]	7950000
160	20.0	1	0.0	1.0	1.0	8048905.866843365	0.01	False	50000	0.5	10000000	20	168	constant	[0.0]	8000000
161	20.0	1	0.0	1.0	1.0	8098727.708131687	0.01	False	50000	0.5	10000000	20	168	constant	[0.0]	8050000
162	20.0	1	0.0	1.0	1.0	8148564.803594186	0.01	False	50000	0.5	10000000	20	168	constant	[0.0]	8100000
163	20.0	1	0.0	1.0	1.0	8198355.529417788	0.01	False	50000	0.5	10000000	20	168	constant	[0.0]	8150000
164	20.0	1	0.0	1.0	1.0	8248284.449525003	0.01	False	50000	0.5	10000000	20	168	constant	[0.0]	8200000
165	20.0	1	0.0	1.0	1.0	8298200.845716777	0.01	False	50000	0.5	10000000	20	168	constant	[0.0]	8250000
166	20.0	1	0.0	1.0	1.0	8348468.68629112	0.01	False	50000	0.5	10000000	20	168	constant	[0.0]	8300000
167	20.0	1	0.0	1.0	1.0	8398519.159723397	0.01	False	50000	0.5	10000000	20	168	constant	[0.0]	8350000
168	20.0	1	0.0	1.0	1.0	8448442.74936936	0.01	False	50000	0.5	10000000	20	168	constant	[0.0]	8400000
169	20.0	1	0.0	1.0	1.0	8498341.028526094	0.01	False	50000	0.5	10000000	20	168	constant	[0.0]	8450000
170	20.0	1	0.0	1.0	1.0	8547916.375968073	0.01	False	50000	0.5	10000000	20	168	constant	[0.0]	8500000
171	20.0	1	0.0	1.0	1.0	8598026.610601483	0.01	False	50000	0.5	10000000	20	168	constant	[0.0]	8550000
172	20.0	1	0.0	1.0	1.0	8648088.131744506	0.01	False	50000	0.5	10000000	20	168	constant	[0.0]	8600000
173	20.0	1	0.0	1.0	1.0	8698094.014671516	0.01	False	50000	0.5	10000000	20	168	constant	[0.0]	8650000
174	20.0	1	0.0	1.0	1.0	8747856.405958846	0.01	False	50000	0.5	10000000	20	168	constant	[0.0]	8700000
175	20.0	1	0.0	1.0	1.0	8798501.823949633	0.01	False	50000	0.5	10000000	20	168	constant	[0.0]	8750000
176	20.0	1	0.0	1.0	1.0	8848648.034532728	0.01	False	50000	0.5	10000000	20	168	constant	[0.0]	8800000
177	20.0	1	0.0	1.0	1.0	8898699.984502774	0.01	False	50000	0.5	10000000	20	168	constant	[0.0]	8850000
178	20.0	1	0.0	1.0	1.0	8948618.331174934	0.01	False	50000	0.5	10000000	20	168	constant	[0.0]	8900000
179	20.0	1	0.0	1.0	1.0	8998795.627383221	0.01	False	50000	0.5	10000000	20	168	constant	[0.0]	8950000
180	20.0	1	0.0	1.0	1.0	9048546.908698846	0.01	False	50000	0.5	10000000	20	168	constant	[0.0]	9000000
181	20.0	1	0.0	1.0	1.0	9098698.653619658	0.01	False	50000	0.5	10000000	20	168	constant	[0.0]	9050000
182	20.0	1	0.0	1.0	1.0	9148594.665763918	0.01	False	50000	0.5	10000000	20	168	constant	[0.0]	9100000
183	20.0	1	0.0	1.0	1.0	9198405.914415212	0.01	False	50000	0.5	10000000	20	168	constant	[0.0]	9150000
184	20.0	1	0.0	1.0	1.0	9247718.163295638	0.01	False	50000	0.5	10000000	20	168	constant	[0.0]	9200000
185	20.0	1	0.0	1.0	1.0	9297612.067000732	0.01	False	50000	0.5	10000000	20	168	constant	[0.0]	9250000
186	20.0	1	0.0	1.0	1.0	9347355.77561333	0.01	False	50000	0.5	10000000	20	168	constant	[0.0]	9300000
187	20.0	1	0.0	1.0	1.0	9397305.688697224	0.01	False	50000	0.5	10000000	20	168	constant	[0.0]	9350000
188	20.0	1	0.0	1.0	1.0	9447408.79239386	0.01	False	50000	0.5	10000000	20	168	constant	[0.0]	9400000
189	20.0	1	0.0	1.0	1.0	9497626.574004635	0.01	False	50000	0.5	10000000	20	168	constant	[0.0]	9450000
190	20.0	1	0.0	1.0	1.0	9547475.801741432	0.01	False	50000	0.5	10000000	20	168	constant	[0.0]	9500000
191	20.0	1	0.0	1.0	1.0	9597638.222209144	0.01	False	50000	0.5	10000000	20	168	constant	[0.0]	9550000
192	20.0	1	0.0	1.0	1.0	9647825.900865734	0.01	False	50000	0.5	10000000	20	168	constant	[0.0]	9600000
193	20.0	1	0.0	1.0	1.0	9698229.312244356	0.01	False	50000	0.5	10000000	20	168	constant	[0.0]	9650000
194	20.0	1	0.0	1.0	1.0	9748183.865338083	0.01	False	50000	0.5	10000000	20	168	constant	[0.0]	9700000
195	20.0	1	0.0	1.0	1.0	9798403.983554589	0.01	False	50000	0.5	10000000	20	168	constant	[0.0]	9750000
196	20.0	1	0.0	1.0	1.0	9848419.414241135	0.01	False	50000	0.5	10000000	20	168	constant	[0.0]	9800000
197	20.0	1	0.0	1.0	1.0	9898236.974536894	0.01	False	50000	0.5	10000000	20	168	constant	[0.0]	9850000
198	20.0	1	0.0	1.0	1.0	9948336.453987306	0.01	False	50000	0.5	10000000	20	168	constant	[0.0]	9900000
199	20.0	1	0.0	1.0	1.0	9998385.305978809	0.01	False	50000	0.5	10000000	20	168	constant	[0.0]	9950000
200	20.0	1	0.0	1.0	1.0	10048300.325548474	0.01	False	50000	0.5	10000000	20	168	constant	[0.0]	10000000
0	20.0	147	0.4361224489795918	73.0	2.0136986301369864	515.3008276740891	0.01	False	50000	0.5	10000000	20	26	constant	[0.4]	0
1	20.0	120	0.4615833333333333	64.0	1.875	953.59774996015	0.01	False	50000	0.5	10000000	20	26	constant	[0.4]	50000
2	20.0	115	0.4575652173913043	61.0	1.8852459016393444	1367.5832416618575	0.01	False	50000	0.5	10000000	20	26	constant	[0.4]	100000
3	20.0	126	0.4808730158730159	65.0	1.9384615384615385	1759.2579470638798	0.01	False	50000	0.5	10000000	20	26	constant	[0.4]	150000
4	20.0	132	0.5	67.0	1.9701492537313432	2133.0137659666857	0.01	False	50000	0.5	10000000	20	26	constant	[0.4]	200000
5	20.0	191	0.5189528795811519	75.0	2.546666666666667	2478.0183283605866	0.01	False	50000	0.5	10000000	20	26	constant	[0.4]	250000
6	20.0	190	0.5362105263157895	72.0	2.638888888888889	2801.9397657817603	0.01	False	50000	0.5	10000000	20	26	constant	[0.4]	300000
7	20.0	192	0.548125	73.0	2.6301369863013697	3107.3712413409303	0.01	False	50000	0.5	10000000	20	26	constant	[0.4]	350000
8	20.0	146	0.5468493150684932	66.0	2.212121212121212	3420.344901227031	0.01	False	50000	0.5	10000000	20	26	constant	[0.4]	400000
9	20.0	151	0.5539072847682119	70.0	2.157142857142857	3723.190512555427	0.01	False	50000	0.5	10000000	20	26	constant	[0.4]	450000
10	20.0	174	0.5916666666666666	75.0	2.32	4008.378481108978	0.01	False	50000	0.5	10000000	20	26	constant	[0.4]	500000
11	20.0	193	0.5964248704663212	73.0	2.643835616438356	4275.216349534835	0.01	False	50000	0.5	10000000	20	26	constant	[0.4]	550000
12	20.0	159	0.5992452830188679	66.0	2.409090909090909	4529.8664608338	0.01	False	50000	0.5	10000000	20	26	constant	[0.4]	600000
13	20.0	201	0.6082089552238806	71.0	2.830985915492957	4790.432572634239	0.01	False	50000	0.5	10000000	20	26	constant	[0.4]	650000
14	20.0	171	0.5942690058479531	59.0	2.8983050847457625	5058.218649431672	0.01	False	50000	0.5	10000000	20	26	constant	[0.4]	700000
15	20.0	173	0.5944508670520231	64.0	2.703125	5323.182854640907	0.01	False	50000	0.5	10000000	20	26	constant	[0.4]	750000
16	20.0	210	0.5994761904761905	71.0	2.9577464788732395	5585.523594573077	0.01	False	50000	0.5	10000000	20	26	constant	[0.4]	800000
17	20.0	211	0.6109004739336493	69.0	3.057971014492753	5847.005145650925	0.01	False	50000	0.5	10000000	20	26	constant	[0.4]	850000
18	20.0	239	0.5997071129707112	75.0	3.1866666666666665	6101.647749503881	0.01	False	50000	0.5	10000000	20	26	constant	[0.4]	900000
19	20.0	178	0.6084831460674157	72.0	2.4722222222222223	6359.632231360103	0.01	False	50000	0.5	10000000	20	26	constant	[0.4]	950000
20	20.0	197	0.6135532994923857	69.0	2.855072463768116	6615.468272520221	0.01	False	50000	0.5	10000000	20	26	constant	[0.4]	1000000
21	20.0	229	0.6227947598253275	76.0	3.013157894736842	6865.55240190331	0.01	False	50000	0.5	10000000	20	26	constant	[0.4]	1050000
22	20.0	202	0.6296534653465347	68.0	2.9705882352941178	7106.706124653157	0.01	False	50000	0.5	10000000	20	26	constant	[0.4]	1100000
23	20.0	220	0.6291363636363636	81.0	2.716049382716049	7350.391152073987	0.01	False	50000	0.5	10000000	20	26	constant	[0.4]	1150000
24	20.0	180	0.6246111111111111	65.0	2.769230769230769	7598.420426840972	0.01	False	50000	0.5	10000000	20	26	constant	[0.4]	1200000
25	20.0	226	0.6250884955752212	70.0	3.2285714285714286	7840.3353618907795	0.01	False	50000	0.5	10000000	20	26	constant	[0.4]	1250000
26	20.0	172	0.6150581395348838	72.0	2.388888888888889	8084.219485977438	0.01	False	50000	0.5	10000000	20	26	constant	[0.4]	1300000
27	20.0	224	0.6328125	79.0	2.835443037974684	8331.778271669311	0.01	False	50000	0.5	10000000	20	26	constant	[0.4]	1350000
28	20.0	273	0.6511355311355312	76.0	3.5921052631578947	8568.818626556613	0.01	False	50000	0.5	10000000	20	26	constant	[0.4]	1400000
29	20.0	228	0.664780701754386	75.0	3.04	8792.205316421632	0.01	False	50000	0.5	10000000	20	26	constant	[0.4]	1450000
30	20.0	269	0.6768029739776952	74.0	3.635135135135135	9010.91578723522	0.01	False	50000	0.5	10000000	20	26	constant	[0.4]	1500000
31	20.0	230	0.6953043478260871	71.0	3.23943661971831	9226.789405345238	0.01	False	50000	0.5	10000000	20	26	constant	[0.4]	1550000
32	20.0	256	0.7036328125	77.0	3.324675324675325	9431.466555960882	0.01	False	50000	0.5	10000000	20	26	constant	[0.4]	1600000
33	20.0	234	0.6906410256410257	72.0	3.25	9636.434386134031	0.01	False	50000	0.5	10000000	20	26	constant	[0.4]	1650000
34	20.0	227	0.6912334801762114	72.0	3.1527777777777777	9842.279047672677	0.01	False	50000	0.5	10000000	20	26	constant	[0.4]	1700000
35	20.0	238	0.6716386554621848	75.0	3.1733333333333333	10046.142749063874	0.01	False	50000	0.5	10000000	20	26	constant	[0.4]	1750000
36	20.0	225	0.6694222222222224	81.0	2.7777777777777777	10263.17303634711	0.01	False	50000	0.5	10000000	20	26	constant	[0.4]	1800000
37	20.0	237	0.669367088607595	77.0	3.0779220779220777	10484.29847148974	0.01	False	50000	0.5	10000000	20	26	constant	[0.4]	1850000
38	20.0	233	0.666008583690987	79.0	2.949367088607595	10707.598897520407	0.01	False	50000	0.5	10000000	20	26	constant	[0.4]	1900000
39	20.0	197	0.6611675126903553	70.0	2.8142857142857145	10927.088780505055	0.01	False	50000	0.5	10000000	20	26	constant	[0.4]	1950000
40	20.0	236	0.6659745762711865	73.0	3.232876712328767	11146.11508330443	0.01	False	50000	0.5	10000000	20	26	constant	[0.4]	2000000
41	20.0	207	0.67768115942029	75.0	2.76	11367.89584933371	0.01	False	50000	0.5	10000000	20	26	constant	[0.4]	2050000
42	20.0	244	0.6790573770491803	68.0	3.588235294117647	11584.505383938098	0.01	False	50000	0.5	10000000	20	26	constant	[0.4]	2100000
43	20.0	219	0.6660730593607306	67.0	3.2686567164179103	11802.815466531034	0.01	False	50000	0.5	10000000	20	26	constant	[0.4]	2150000
44	20.0	252	0.6662301587301588	69.0	3.652173913043478	12023.00538121954	0.01	False	50000	0.5	10000000	20	26	constant	[0.4]	2200000
45	20.0	242	0.6666942148760331	70.0	3.4571428571428573	12245.123038057403	0.01	False	50000	0.5	10000000	20	26	constant	[0.4]	2250000
46	20.0	204	0.661029411764706	75.0	2.72	12474.055188502569	0.01	False	50000	0.5	10000000	20	26	constant	[0.4]	2300000
47	20.0	209	0.6557894736842106	70.0	2.9857142857142858	12699.428790255011	0.01	False	50000	0.5	10000000	20	26	constant	[0.4]	2350000
48	20.0	205	0.649219512195122	74.0	2.77027027027027	12927.922118832452	0.01	False	50000	0.5	10000000	20	26	constant	[0.4]	2400000
49	20.0	195	0.6357435897435897	67.0	2.91044776119403	13156.46207909932	0.01	False	50000	0.5	10000000	20	26	constant	[0.4]	2450000
50	20.0	259	0.6407722007722007	74.0	3.5	13390.893042331338	0.01	False	50000	0.5	10000000	20	26	constant	[0.4]	2500000
51	20.0	238	0.6415966386554621	77.0	3.090909090909091	13622.785383141265	0.01	False	50000	0.5	10000000	20	26	constant	[0.4]	2550000
52	20.0	211	0.6349763033175355	72.0	2.930555555555556	13858.510140603485	0.01	False	50000	0.5	10000000	20	26	constant	[0.4]	2600000
53	20.0	227	0.6403964757709252	73.0	3.1095890410958904	14094.655121541338	0.01	False	50000	0.5	10000000	20	26	constant	[0.4]	2650000
54	20.0	222	0.6319819819819821	68.0	3.264705882352941	14329.26682018842	0.01	False	50000	0.5	10000000	20	26	constant	[0.4]	2700000
55	20.0	212	0.6422169811320755	73.0	2.904109589041096	14565.655445809984	0.01	False	50000	0.5	10000000	20	26	constant	[0.4]	2750000
56	20.0	224	0.6571428571428573	80.0	2.8	14796.15008302842	0.01	False	50000	0.5	10000000	20	26	constant	[0.4]	2800000
57	20.0	236	0.6661016949152542	78.0	3.025641025641025	15021.128165219096	0.01	False	50000	0.5	10000000	20	26	constant	[0.4]	2850000
58	20.0	218	0.6738990825688075	72.0	3.0277777777777777	15240.03911394702	0.01	False	50000	0.5	10000000	20	26	constant	[0.4]	2900000
59	20.0	238	0.669327731092437	76.0	3.131578947368421	15455.66370996193	0.01	False	50000	0.5	10000000	20	26	constant	[0.4]	2950000
60	20.0	205	0.6691219512195122	69.0	2.971014492753623	15674.07871060969	0.01	False	50000	0.5	10000000	20	26	constant	[0.4]	3000000
61	20.0	235	0.6848510638297873	74.0	3.175675675675676	15889.453203515324	0.01	False	50000	0.5	10000000	20	26	constant	[0.4]	3050000
62	20.0	248	0.6703629032258065	73.0	3.3972602739726026	16105.43703787796	0.01	False	50000	0.5	10000000	20	26	constant	[0.4]	3100000
63	20.0	233	0.6736909871244636	69.0	3.3768115942028984	16326.99576741978	0.01	False	50000	0.5	10000000	20	26	constant	[0.4]	3150000
64	20.0	190	0.6780526315789475	68.0	2.794117647058824	16543.746638227167	0.01	False	50000	0.5	10000000	20	26	constant	[0.4]	3200000
65	20.0	240	0.6712083333333333	73.0	3.287671232876712	16763.708996161913	0.01	False	50000	0.5	10000000	20	26	constant	[0.4]	3250000
66	20.0	239	0.678284518828452	68.0	3.514705882352941	16978.35286361256	0.01	False	50000	0.5	10000000	20	26	constant	[0.4]	3300000
67	20.0	193	0.6601554404145078	67.0	2.880597014925373	17198.605949194374	0.01	False	50000	0.5	10000000	20	26	constant	[0.4]	3350000
68	20.0	260	0.6790769230769232	77.0	3.3766233766233764	17418.947659732476	0.01	False	50000	0.5	10000000	20	26	constant	[0.4]	3400000
69	20.0	297	0.6721885521885522	84.0	3.5357142857142856	17633.694423522953	0.01	False	50000	0.5	10000000	20	26	constant	[0.4]	3450000
70	20.0	251	0.671553784860558	73.0	3.4383561643835616	17844.774856250206	0.01	False	50000	0.5	10000000	20	26	constant	[0.4]	3500000
71	20.0	251	0.6758964143426295	77.0	3.25974025974026	18061.84957294136	0.01	False	50000	0.5	10000000	20	26	constant	[0.4]	3550000
72	20.0	222	0.6759459459459459	71.0	3.126760563380281	18277.58440794966	0.01	False	50000	0.5	10000000	20	26	constant	[0.4]	3600000
73	20.0	250	0.66832	77.0	3.2467532467532467	18498.178503368697	0.01	False	50000	0.5	10000000	20	26	constant	[0.4]	3650000
74	20.0	252	0.6647222222222224	78.0	3.230769230769231	18723.45199263439	0.01	False	50000	0.5	10000000	20	26	constant	[0.4]	3700000
75	20.0	238	0.6639915966386555	78.0	3.051282051282051	18943.609065541208	0.01	False	50000	0.5	10000000	20	26	constant	[0.4]	3750000
76	20.0	270	0.652074074074074	78.0	3.4615384615384617	19167.064911358848	0.01	False	50000	0.5	10000000	20	26	constant	[0.4]	3800000
77	20.0	257	0.6721400778210118	75.0	3.4266666666666667	19390.70299008972	0.01	False	50000	0.5	10000000	20	26	constant	[0.4]	3850000
78	20.0	259	0.6762162162162163	76.0	3.4078947368421053	19607.032728489525	0.01	False	50000	0.5	10000000	20	26	constant	[0.4]	3900000
79	20.0	201	0.6727860696517414	67.0	3.0	19826.105565716123	0.01	False	50000	0.5	10000000	20	26	constant	[0.4]	3950000
80	20.0	240	0.6750833333333334	77.0	3.116883116883117	20038.806483483648	0.01	False	50000	0.5	10000000	20	26	constant	[0.4]	4000000
81	20.0	225	0.6465777777777778	76.0	2.960526315789474	20265.723119579758	0.01	False	50000	0.5	10000000	20	26	constant	[0.4]	4050000
82	20.0	202	0.6393069306930692	77.0	2.623376623376624	20499.413355958797	0.01	False	50000	0.5	10000000	20	26	constant	[0.4]	4100000
83	20.0	263	0.6414068441064639	77.0	3.415584415584416	20736.31225484287	0.01	False	50000	0.5	10000000	20	26	constant	[0.4]	4150000
84	20.0	216	0.6566666666666667	76.0	2.8421052631578947	20971.754066576308	0.01	False	50000	0.5	10000000	20	26	constant	[0.4]	4200000
85	20.0	238	0.6609243697478991	78.0	3.051282051282051	21195.247081105183	0.01	False	50000	0.5	10000000	20	26	constant	[0.4]	4250000
86	20.0	154	0.6527272727272727	63.0	2.4444444444444446	21423.207616548105	0.01	False	50000	0.5	10000000	20	26	constant	[0.4]	4300000
87	20.0	285	0.6477894736842106	81.0	3.5185185185185186	21650.66134886026	0.01	False	50000	0.5	10000000	20	26	constant	[0.4]	4350000
88	20.0	244	0.6602049180327869	75.0	3.2533333333333334	21876.501287574712	0.01	False	50000	0.5	10000000	20	26	constant	[0.4]	4400000
89	20.0	189	0.6278835978835979	76.0	2.486842105263158	22109.780242994813	0.01	False	50000	0.5	10000000	20	26	constant	[0.4]	4450000
90	20.0	166	0.6276506024096385	65.0	2.5538461538461537	22352.696547240503	0.01	False	50000	0.5	10000000	20	26	constant	[0.4]	4500000
91	20.0	199	0.6237688442211055	66.0	3.015151515151515	22592.14304541653	0.01	False	50000	0.5	10000000	20	26	constant	[0.4]	4550000
92	20.0	240	0.6314166666666666	79.0	3.037974683544304	22832.386509018983	0.01	False	50000	0.5	10000000	20	26	constant	[0.4]	4600000
93	20.0	178	0.6330337078651685	73.0	2.4383561643835616	23073.08386128194	0.01	False	50000	0.5	10000000	20	26	constant	[0.4]	4650000
94	20.0	205	0.6281463414634146	76.0	2.6973684210526314	23317.940175687832	0.01	False	50000	0.5	10000000	20	26	constant	[0.4]	4700000
95	20.0	212	0.6271226415094339	69.0	3.072463768115942	23559.71014082911	0.01	False	50000	0.5	10000000	20	26	constant	[0.4]	4750000
96	20.0	205	0.6289268292682927	71.0	2.887323943661972	23799.731043934557	0.01	False	50000	0.5	10000000	20	26	constant	[0.4]	4800000
97	20.0	206	0.6294660194174757	68.0	3.0294117647058822	24041.73875441865	0.01	False	50000	0.5	10000000	20	26	constant	[0.4]	4850000
98	20.0	233	0.6368669527896995	76.0	3.0657894736842106	24280.18434844668	0.01	False	50000	0.5	10000000	20	26	constant	[0.4]	4900000
99	20.0	240	0.6390833333333333	77.0	3.116883116883117	24513.85559896637	0.01	False	50000	0.5	10000000	20	26	constant	[0.4]	4950000
100	20.0	208	0.6379326923076923	77.0	2.7012987012987013	24750.152293562955	0.01	False	50000	0.5	10000000	20	26	constant	[0.4]	5000000
101	20.0	172	0.6542441860465117	63.0	2.7301587301587302	24977.50424523184	0.01	False	50000	0.5	10000000	20	26	constant	[0.4]	5050000
102	20.0	174	0.6424137931034483	72.0	2.4166666666666665	25202.947854428592	0.01	False	50000	0.5	10000000	20	26	constant	[0.4]	5100000
103	20.0	196	0.6572448979591838	66.0	2.9696969696969697	25433.27387982996	0.01	False	50000	0.5	10000000	20	26	constant	[0.4]	5150000
104	20.0	235	0.6566808510638298	72.0	3.263888888888889	25662.92222966742	0.01	False	50000	0.5	10000000	20	26	constant	[0.4]	5200000
105	20.0	249	0.6603614457831326	74.0	3.364864864864865	25886.82461062046	0.01	False	50000	0.5	10000000	20	26	constant	[0.4]	5250000
106	20.0	229	0.6501310043668124	79.0	2.8987341772151898	26113.549050392845	0.01	False	50000	0.5	10000000	20	26	constant	[0.4]	5300000
107	20.0	232	0.6502155172413793	76.0	3.0526315789473686	26343.454714017415	0.01	False	50000	0.5	10000000	20	26	constant	[0.4]	5350000
108	20.0	216	0.6756944444444444	79.0	2.7341772151898733	26566.412817643017	0.01	False	50000	0.5	10000000	20	26	constant	[0.4]	5400000
109	20.0	259	0.6762162162162163	76.0	3.4078947368421053	26783.27029385577	0.01	False	50000	0.5	10000000	20	26	constant	[0.4]	5450000
110	20.0	183	0.6778688524590164	71.0	2.5774647887323945	26996.166268672718	0.01	False	50000	0.5	10000000	20	26	constant	[0.4]	5500000
111	20.0	263	0.6888212927756654	76.0	3.460526315789474	27211.098142335268	0.01	False	50000	0.5	10000000	20	26	constant	[0.4]	5550000
112	20.0	234	0.6930341880341881	78.0	3.0	27423.964082782102	0.01	False	50000	0.5	10000000	20	26	constant	[0.4]	5600000
113	20.0	249	0.695863453815261	78.0	3.1923076923076925	27631.37675615165	0.01	False	50000	0.5	10000000	20	26	constant	[0.4]	5650000
114	20.0	250	0.67924	78.0	3.2051282051282053	27846.454688179798	0.01	False	50000	0.5	10000000	20	26	constant	[0.4]	5700000
115	20.0	211	0.6909478672985783	72.0	2.930555555555556	28061.80357167921	0.01	False	50000	0.5	10000000	20	26	constant	[0.4]	5750000
116	20.0	261	0.6898467432950192	88.0	2.965909090909091	28269.43687188555	0.01	False	50000	0.5	10000000	20	26	constant	[0.4]	5800000
117	20.0	237	0.6900421940928271	76.0	3.1184210526315788	28477.906634837374	0.01	False	50000	0.5	10000000	20	26	constant	[0.4]	5850000
118	20.0	258	0.6864341085271318	69.0	3.739130434782609	28685.6339250118	0.01	False	50000	0.5	10000000	20	26	constant	[0.4]	5900000
119	20.0	250	0.68432	70.0	3.571428571428572	28900.36471850269	0.01	False	50000	0.5	10000000	20	26	constant	[0.4]	5950000
120	20.0	219	0.6811872146118721	72.0	3.0416666666666665	29115.120330355538	0.01	False	50000	0.5	10000000	20	26	constant	[0.4]	6000000
121	20.0	220	0.6717272727272727	76.0	2.8947368421052637	29332.484937812857	0.01	False	50000	0.5	10000000	20	26	constant	[0.4]	6050000
122	20.0	224	0.6685714285714287	72.0	3.111111111111111	29547.858803339117	0.01	False	50000	0.5	10000000	20	26	constant	[0.4]	6100000
123	20.0	202	0.6588613861386139	72.0	2.805555555555556	29768.054038915743	0.01	False	50000	0.5	10000000	20	26	constant	[0.4]	6150000
124	20.0	217	0.6542857142857144	76.0	2.8552631578947367	29991.67713183996	0.01	False	50000	0.5	10000000	20	26	constant	[0.4]	6200000
125	20.0	256	0.6420703124999999	80.0	3.2	30224.8465790553	0.01	False	50000	0.5	10000000	20	26	constant	[0.4]	6250000
126	20.0	234	0.6422222222222222	74.0	3.1621621621621623	30456.114510690768	0.01	False	50000	0.5	10000000	20	26	constant	[0.4]	6300000
127	20.0	226	0.6403539823008849	76.0	2.973684210526316	30689.728077507432	0.01	False	50000	0.5	10000000	20	26	constant	[0.4]	6350000
128	20.0	152	0.6482236842105265	63.0	2.412698412698413	30920.383664025427	0.01	False	50000	0.5	10000000	20	26	constant	[0.4]	6400000
129	20.0	215	0.6374883720930232	70.0	3.071428571428572	31151.28394132197	0.01	False	50000	0.5	10000000	20	26	constant	[0.4]	6450000
130	20.0	212	0.647877358490566	70.0	3.0285714285714285	31385.769981623816	0.01	False	50000	0.5	10000000	20	26	constant	[0.4]	6500000
131	20.0	225	0.6533333333333333	82.0	2.7439024390243905	31613.854744927758	0.01	False	50000	0.5	10000000	20	26	constant	[0.4]	6550000
132	20.0	234	0.6575213675213675	74.0	3.1621621621621623	31839.2243098824	0.01	False	50000	0.5	10000000	20	26	constant	[0.4]	6600000
133	20.0	241	0.643941908713693	77.0	3.1298701298701297	32066.19486316202	0.01	False	50000	0.5	10000000	20	26	constant	[0.4]	6650000
134	20.0	222	0.6322972972972973	76.0	2.921052631578948	32303.978352926213	0.01	False	50000	0.5	10000000	20	26	constant	[0.4]	6700000
135	20.0	238	0.6420168067226891	76.0	3.131578947368421	32545.87411951473	0.01	False	50000	0.5	10000000	20	26	constant	[0.4]	6750000
136	20.0	219	0.627808219178082	80.0	2.7375	32790.6550531873	0.01	False	50000	0.5	10000000	20	26	constant	[0.4]	6800000
137	20.0	186	0.6355913978494624	74.0	2.5135135135135136	33041.21421604738	0.01	False	50000	0.5	10000000	20	26	constant	[0.4]	6850000
138	20.0	242	0.6399586776859504	71.0	3.408450704225352	33279.54231552928	0.01	False	50000	0.5	10000000	20	26	constant	[0.4]	6900000
139	20.0	228	0.657938596491228	72.0	3.1666666666666665	33504.7820500442	0.01	False	50000	0.5	10000000	20	26	constant	[0.4]	6950000
140	20.0	277	0.6646931407942239	81.0	3.419753086419753	33724.56180649578	0.01	False	50000	0.5	10000000	20	26	constant	[0.4]	7000000
141	20.0	240	0.6687916666666668	75.0	3.2	33941.72729460687	0.01	False	50000	0.5	10000000	20	26	constant	[0.4]	7050000
142	20.0	234	0.6818803418803419	71.0	3.295774647887324	34163.27253600064	0.01	False	50000	0.5	10000000	20	26	constant	[0.4]	7100000
143	20.0	243	0.6888477366255145	70.0	3.4714285714285715	34372.585698128474	0.01	False	50000	0.5	10000000	20	26	constant	[0.4]	7150000
144	20.0	219	0.6952054794520548	75.0	2.92	34576.50281244226	0.01	False	50000	0.5	10000000	20	26	constant	[0.4]	7200000
145	20.0	233	0.7000429184549357	63.0	3.6984126984126986	34781.38854892858	0.01	False	50000	0.5	10000000	20	26	constant	[0.4]	7250000
146	20.0	214	0.6800467289719626	76.0	2.8157894736842106	34989.87184846398	0.01	False	50000	0.5	10000000	20	26	constant	[0.4]	7300000
147	20.0	260	0.6893461538461539	81.0	3.2098765432098766	35198.753769125375	0.01	False	50000	0.5	10000000	20	26	constant	[0.4]	7350000
148	20.0	254	0.6972047244094488	66.0	3.8484848484848486	35410.43291711487	0.01	False	50000	0.5	10000000	20	26	constant	[0.4]	7400000
149	20.0	193	0.6908290155440416	68.0	2.838235294117647	35617.767112138805	0.01	False	50000	0.5	10000000	20	26	constant	[0.4]	7450000
150	20.0	239	0.6956903765690376	73.0	3.2739726027397262	35826.64347249291	0.01	False	50000	0.5	10000000	20	26	constant	[0.4]	7500000
151	20.0	220	0.6857272727272727	73.0	3.0136986301369864	36042.062438762085	0.01	False	50000	0.5	10000000	20	26	constant	[0.4]	7550000
152	20.0	230	0.6789565217391305	74.0	3.108108108108108	36258.942748024274	0.01	False	50000	0.5	10000000	20	26	constant	[0.4]	7600000
153	20.0	225	0.6779111111111111	78.0	2.8846153846153846	36475.07629999596	0.01	False	50000	0.5	10000000	20	26	constant	[0.4]	7650000
154	20.0	236	0.6777966101694916	71.0	3.323943661971831	36687.54447672117	0.01	False	50000	0.5	10000000	20	26	constant	[0.4]	7700000
155	20.0	218	0.68	67.0	3.253731343283582	36905.60209380187	0.01	False	50000	0.5	10000000	20	26	constant	[0.4]	7750000
156	20.0	214	0.6758878504672898	74.0	2.891891891891892	37127.44571018112	0.01	False	50000	0.5	10000000	20	26	constant	[0.4]	7800000
157	20.0	246	0.6735365853658538	78.0	3.1538461538461537	37343.70746675332	0.01	False	50000	0.5	10000000	20	26	constant	[0.4]	7850000
158	20.0	232	0.6731034482758621	78.0	2.9743589743589745	37561.35123439206	0.01	False	50000	0.5	10000000	20	26	constant	[0.4]	7900000
159	20.0	188	0.6637765957446808	67.0	2.8059701492537314	37781.07822545235	0.01	False	50000	0.5	10000000	20	26	constant	[0.4]	7950000
160	20.0	240	0.6679166666666667	76.0	3.1578947368421053	38000.85100503589	0.01	False	50000	0.5	10000000	20	26	constant	[0.4]	8000000
161	20.0	196	0.6573979591836734	71.0	2.76056338028169	38222.77178273599	0.01	False	50000	0.5	10000000	20	26	constant	[0.4]	8050000
162	20.0	228	0.6566228070175439	79.0	2.8860759493670884	38450.00678152996	0.01	False	50000	0.5	10000000	20	26	constant	[0.4]	8100000
163	20.0	175	0.6346857142857143	73.0	2.3972602739726026	38683.66108286411	0.01	False	50000	0.5	10000000	20	26	constant	[0.4]	8150000
164	20.0	203	0.6214778325123153	70.0	2.9	38931.03399859683	0.01	False	50000	0.5	10000000	20	26	constant	[0.4]	8200000
165	20.0	218	0.6219724770642201	61.0	3.5737704918032787	39175.88851036955	0.01	False	50000	0.5	10000000	20	26	constant	[0.4]	8250000
166	20.0	198	0.6233333333333333	76.0	2.6052631578947367	39427.41136004044	0.01	False	50000	0.5	10000000	20	26	constant	[0.4]	8300000
167	20.0	166	0.6245180722891567	71.0	2.3380281690140845	39681.07882709179	0.01	False	50000	0.5	10000000	20	26	constant	[0.4]	8350000
168	20.0	226	0.6213716814159291	74.0	3.054054054054054	39924.4984641832	0.01	False	50000	0.5	10000000	20	26	constant	[0.4]	8400000
169	20.0	229	0.6203930131004366	78.0	2.935897435897436	40170.7598193847	0.01	False	50000	0.5	10000000	20	26	constant	[0.4]	8450000
170	20.0	179	0.6245251396648044	71.0	2.5211267605633805	40416.48097496343	0.01	False	50000	0.5	10000000	20	26	constant	[0.4]	8500000
171	20.0	185	0.628972972972973	78.0	2.371794871794872	40659.01979685463	0.01	False	50000	0.5	10000000	20	26	constant	[0.4]	8550000
172	20.0	205	0.6360975609756098	75.0	2.7333333333333334	40901.69459089919	0.01	False	50000	0.5	10000000	20	26	constant	[0.4]	8600000
173	20.0	153	0.6445751633986928	63.0	2.4285714285714284	41139.654414371646	0.01	False	50000	0.5	10000000	20	26	constant	[0.4]	8650000
174	20.0	197	0.6444670050761421	65.0	3.0307692307692307	41373.60766718527	0.01	False	50000	0.5	10000000	20	26	constant	[0.4]	8700000
175	20.0	164	0.6479878048780489	66.0	2.484848484848485	41609.349217333	0.01	False	50000	0.5	10000000	20	26	constant	[0.4]	8750000
176	20.0	212	0.6658962264150944	74.0	2.864864864864865	41837.67803128688	0.01	False	50000	0.5	10000000	20	26	constant	[0.4]	8800000
177	20.0	207	0.6600483091787441	68.0	3.044117647058824	42064.56019327322	0.01	False	50000	0.5	10000000	20	26	constant	[0.4]	8850000
178	20.0	234	0.6584615384615385	77.0	3.038961038961039	42284.04052283808	0.01	False	50000	0.5	10000000	20	26	constant	[0.4]	8900000
179	20.0	259	0.6565250965250966	75.0	3.453333333333333	42508.37958379929	0.01	False	50000	0.5	10000000	20	26	constant	[0.4]	8950000
180	20.0	213	0.655586854460094	73.0	2.9178082191780823	42739.22922612651	0.01	False	50000	0.5	10000000	20	26	constant	[0.4]	9000000
181	20.0	158	0.6671518987341772	62.0	2.548387096774193	42961.34803203449	0.01	False	50000	0.5	10000000	20	26	constant	[0.4]	9050000
182	20.0	242	0.6725619834710744	83.0	2.915662650602409	43179.13644429728	0.01	False	50000	0.5	10000000	20	26	constant	[0.4]	9100000
183	20.0	278	0.6676258992805755	76.0	3.657894736842105	43394.58946475371	0.01	False	50000	0.5	10000000	20	26	constant	[0.4]	9150000
184	20.0	213	0.6550234741784038	69.0	3.0869565217391304	43616.46232145184	0.01	False	50000	0.5	10000000	20	26	constant	[0.4]	9200000
185	20.0	247	0.6950607287449393	69.0	3.579710144927536	43831.24884745656	0.01	False	50000	0.5	10000000	20	26	constant	[0.4]	9250000
186	20.0	261	0.6864750957854406	76.0	3.4342105263157894	44039.734589315645	0.01	False	50000	0.5	10000000	20	26	constant	[0.4]	9300000
187	20.0	237	0.6876793248945149	79.0	3.0	44248.51920258831	0.01	False	50000	0.5	10000000	20	26	constant	[0.4]	9350000
188	20.0	240	0.6855000000000001	74.0	3.2432432432432434	44461.55368303424	0.01	False	50000	0.5	10000000	20	26	constant	[0.4]	9400000
189	20.0	294	0.689047619047619	78.0	3.769230769230769	44670.59403930838	0.01	False	50000	0.5	10000000	20	26	constant	[0.4]	9450000
190	20.0	230	0.6845652173913044	69.0	3.333333333333333	44883.39452184968	0.01	False	50000	0.5	10000000	20	26	constant	[0.4]	9500000
191	20.0	210	0.6833809523809524	72.0	2.9166666666666665	45090.34010344568	0.01	False	50000	0.5	10000000	20	26	constant	[0.4]	9550000
192	20.0	200	0.68545	68.0	2.9411764705882355	45307.94025576693	0.01	False	50000	0.5	10000000	20	26	constant	[0.4]	9600000
193	20.0	254	0.6781102362204725	79.0	3.2151898734177213	45522.25931584891	0.01	False	50000	0.5	10000000	20	26	constant	[0.4]	9650000
194	20.0	267	0.6725842696629214	78.0	3.423076923076923	45740.27261429821	0.01	False	50000	0.5	10000000	20	26	constant	[0.4]	9700000
195	20.0	206	0.6530582524271845	73.0	2.8219178082191783	45964.02295232299	0.01	False	50000	0.5	10000000	20	26	constant	[0.4]	9750000
196	20.0	237	0.6479746835443038	74.0	3.202702702702702	46192.05601980959	0.01	False	50000	0.5	10000000	20	26	constant	[0.4]	9800000
197	20.0	258	0.6487984496124031	75.0	3.44	46421.451829146434	0.01	False	50000	0.5	10000000	20	26	constant	[0.4]	9850000
198	20.0	198	0.6412121212121212	72.0	2.75	46658.82417081865	0.01	False	50000	0.5	10000000	20	26	constant	[0.4]	9900000
199	20.0	190	0.6380000000000001	77.0	2.467532467532468	46891.655697496426	0.01	False	50000	0.5	10000000	20	26	constant	[0.4]	9950000
200	20.0	212	0.6455188679245283	73.0	2.904109589041096	47126.36685897671	0.01	False	50000	0.5	10000000	20	26	constant	[0.4]	10000000
0	20.0	34	0.22	27.0	1.2592592592592593	1623.4358990983371	0.01	False	50000	0.5	10000000	20	121	constant	[0.2]	0
1	20.0	50	0.2196	38.0	1.3157894736842106	3250.717595339004	0.01	False	50000	0.5	10000000	20	121	constant	[0.2]	50000
2	20.0	51	0.223921568627451	37.0	1.3783783783783785	4744.169755145726	0.01	False	50000	0.5	10000000	20	121	constant	[0.2]	100000
3	20.0	54	0.26	41.0	1.3170731707317074	6013.974080794233	0.01	False	50000	0.5	10000000	20	121	constant	[0.2]	150000
4	20.0	49	0.29	40.0	1.225	7057.284129727953	0.01	False	50000	0.5	10000000	20	121	constant	[0.2]	200000
5	20.0	64	0.3204687499999999	46.0	1.391304347826087	7953.612968453647	0.01	False	50000	0.5	10000000	20	121	constant	[0.2]	250000
6	20.0	78	0.3469230769230769	55.0	1.4181818181818182	8685.774462795202	0.01	False	50000	0.5	10000000	20	121	constant	[0.2]	300000
7	20.0	100	0.3647999999999999	57.0	1.7543859649122806	9341.413444394051	0.01	False	50000	0.5	10000000	20	121	constant	[0.2]	350000
8	20.0	88	0.4164772727272727	54.0	1.6296296296296295	9907.317705772326	0.01	False	50000	0.5	10000000	20	121	constant	[0.2]	400000
9	20.0	99	0.4369696969696969	68.0	1.4558823529411764	10383.007394302258	0.01	False	50000	0.5	10000000	20	121	constant	[0.2]	450000
10	20.0	132	0.4609090909090909	67.0	1.9701492537313432	10820.7768685297	0.01	False	50000	0.5	10000000	20	121	constant	[0.2]	500000
11	20.0	145	0.4648965517241379	68.0	2.1323529411764706	11215.754523234891	0.01	False	50000	0.5	10000000	20	121	constant	[0.2]	550000
12	20.0	167	0.515688622754491	73.0	2.287671232876712	11588.038896318412	0.01	False	50000	0.5	10000000	20	121	constant	[0.2]	600000
13	20.0	148	0.5133108108108108	74.0	2.0	11922.033550657256	0.01	False	50000	0.5	10000000	20	121	constant	[0.2]	650000
14	20.0	112	0.5116964285714286	61.0	1.836065573770492	12274.088423418456	0.01	False	50000	0.5	10000000	20	121	constant	[0.2]	700000
15	20.0	151	0.525430463576159	72.0	2.0972222222222223	12607.119965467657	0.01	False	50000	0.5	10000000	20	121	constant	[0.2]	750000
16	20.0	215	0.532093023255814	76.0	2.8289473684210527	12931.712541824658	0.01	False	50000	0.5	10000000	20	121	constant	[0.2]	800000
17	20.0	140	0.5247142857142858	71.0	1.971830985915493	13254.645457694847	0.01	False	50000	0.5	10000000	20	121	constant	[0.2]	850000
18	20.0	159	0.5222641509433962	67.0	2.373134328358209	13583.452635345238	0.01	False	50000	0.5	10000000	20	121	constant	[0.2]	900000
19	20.0	177	0.5498870056497175	75.0	2.36	13898.95214814412	0.01	False	50000	0.5	10000000	20	121	constant	[0.2]	950000
20	20.0	181	0.560939226519337	69.0	2.6231884057971016	14199.273463468246	0.01	False	50000	0.5	10000000	20	121	constant	[0.2]	1000000
21	20.0	172	0.5749418604651163	76.0	2.263157894736842	14489.59865727157	0.01	False	50000	0.5	10000000	20	121	constant	[0.2]	1050000
22	20.0	179	0.5730167597765363	69.0	2.5942028985507246	14769.618328669862	0.01	False	50000	0.5	10000000	20	121	constant	[0.2]	1100000
23	20.0	189	0.5604761904761906	77.0	2.4545454545454546	15050.798058861474	0.01	False	50000	0.5	10000000	20	121	constant	[0.2]	1150000
24	20.0	184	0.5878260869565217	66.0	2.787878787878788	15331.705663878058	0.01	False	50000	0.5	10000000	20	121	constant	[0.2]	1200000
25	20.0	177	0.6068926553672316	69.0	2.565217391304348	15592.234221457244	0.01	False	50000	0.5	10000000	20	121	constant	[0.2]	1250000
26	20.0	209	0.6052631578947367	72.0	2.9027777777777777	15843.348435688937	0.01	False	50000	0.5	10000000	20	121	constant	[0.2]	1300000
27	20.0	196	0.6317857142857144	70.0	2.8	16094.45714327594	0.01	False	50000	0.5	10000000	20	121	constant	[0.2]	1350000
28	20.0	240	0.646125	71.0	3.380281690140845	16330.902714719625	0.01	False	50000	0.5	10000000	20	121	constant	[0.2]	1400000
29	20.0	212	0.6581132075471698	71.0	2.9859154929577465	16558.00336080792	0.01	False	50000	0.5	10000000	20	121	constant	[0.2]	1450000
30	20.0	278	0.64568345323741	79.0	3.518987341772152	16780.834282004576	0.01	False	50000	0.5	10000000	20	121	constant	[0.2]	1500000
31	20.0	229	0.6437117903930131	77.0	2.9740259740259742	17012.710484996587	0.01	False	50000	0.5	10000000	20	121	constant	[0.2]	1550000
32	20.0	208	0.6449038461538461	73.0	2.8493150684931505	17248.757497315004	0.01	False	50000	0.5	10000000	20	121	constant	[0.2]	1600000
33	20.0	271	0.6523247232472325	79.0	3.430379746835443	17475.168427129003	0.01	False	50000	0.5	10000000	20	121	constant	[0.2]	1650000
34	20.0	214	0.6556542056074767	72.0	2.9722222222222223	17704.01031330065	0.01	False	50000	0.5	10000000	20	121	constant	[0.2]	1700000
35	20.0	196	0.6511734693877551	69.0	2.840579710144928	17934.124523420163	0.01	False	50000	0.5	10000000	20	121	constant	[0.2]	1750000
36	20.0	215	0.658279069767442	67.0	3.208955223880597	18157.76697901417	0.01	False	50000	0.5	10000000	20	121	constant	[0.2]	1800000
37	20.0	211	0.661090047393365	64.0	3.296875	18383.079883255483	0.01	False	50000	0.5	10000000	20	121	constant	[0.2]	1850000
38	20.0	228	0.6549122807017543	76.0	3.0	18606.178931710696	0.01	False	50000	0.5	10000000	20	121	constant	[0.2]	1900000
39	20.0	206	0.6524271844660194	75.0	2.7466666666666666	18827.040081564886	0.01	False	50000	0.5	10000000	20	121	constant	[0.2]	1950000
40	20.0	248	0.6571774193548388	76.0	3.263157894736842	19050.786822966576	0.01	False	50000	0.5	10000000	20	121	constant	[0.2]	2000000
41	20.0	204	0.6479901960784313	72.0	2.833333333333333	19278.72394184541	0.01	False	50000	0.5	10000000	20	121	constant	[0.2]	2050000
42	20.0	227	0.6473127753303964	71.0	3.197183098591549	19508.111090548333	0.01	False	50000	0.5	10000000	20	121	constant	[0.2]	2100000
43	20.0	247	0.6590688259109312	75.0	3.293333333333333	19738.45743769567	0.01	False	50000	0.5	10000000	20	121	constant	[0.2]	2150000
44	20.0	248	0.6564516129032258	78.0	3.1794871794871797	19961.373871138934	0.01	False	50000	0.5	10000000	20	121	constant	[0.2]	2200000
45	20.0	251	0.6484063745019921	80.0	3.1375	20190.69152871439	0.01	False	50000	0.5	10000000	20	121	constant	[0.2]	2250000
46	20.0	248	0.6630241935483872	78.0	3.1794871794871797	20416.734329803283	0.01	False	50000	0.5	10000000	20	121	constant	[0.2]	2300000
47	20.0	222	0.662972972972973	73.0	3.041095890410959	20641.19012267172	0.01	False	50000	0.5	10000000	20	121	constant	[0.2]	2350000
48	20.0	200	0.6533000000000001	79.0	2.5316455696202533	20868.034033145468	0.01	False	50000	0.5	10000000	20	121	constant	[0.2]	2400000
49	20.0	204	0.6512254901960784	80.0	2.55	21093.07272121534	0.01	False	50000	0.5	10000000	20	121	constant	[0.2]	2450000
50	20.0	187	0.6522994652406419	74.0	2.527027027027027	21325.334878681984	0.01	False	50000	0.5	10000000	20	121	constant	[0.2]	2500000
51	20.0	251	0.6552988047808765	71.0	3.535211267605634	21556.982511396505	0.01	False	50000	0.5	10000000	20	121	constant	[0.2]	2550000
52	20.0	230	0.6680434782608696	79.0	2.911392405063291	21777.68476657861	0.01	False	50000	0.5	10000000	20	121	constant	[0.2]	2600000
53	20.0	207	0.6530434782608696	75.0	2.76	22001.44199425121	0.01	False	50000	0.5	10000000	20	121	constant	[0.2]	2650000
54	20.0	230	0.6518260869565218	75.0	3.066666666666667	22230.652534449437	0.01	False	50000	0.5	10000000	20	121	constant	[0.2]	2700000
55	20.0	214	0.6568691588785047	73.0	2.9315068493150687	22449.198797576264	0.01	False	50000	0.5	10000000	20	121	constant	[0.2]	2750000
56	20.0	223	0.6407174887892376	77.0	2.896103896103896	22682.2019327149	0.01	False	50000	0.5	10000000	20	121	constant	[0.2]	2800000
57	20.0	195	0.638051282051282	74.0	2.635135135135135	22921.9152804591	0.01	False	50000	0.5	10000000	20	121	constant	[0.2]	2850000
58	20.0	196	0.6385714285714286	66.0	2.9696969696969697	23160.53667227228	0.01	False	50000	0.5	10000000	20	121	constant	[0.2]	2900000
59	20.0	236	0.6430932203389831	71.0	3.323943661971831	23397.66398786165	0.01	False	50000	0.5	10000000	20	121	constant	[0.2]	2950000
60	20.0	178	0.6552808988764045	69.0	2.579710144927536	23622.88000202371	0.01	False	50000	0.5	10000000	20	121	constant	[0.2]	3000000
61	20.0	220	0.6642272727272727	78.0	2.8205128205128207	23845.294647422103	0.01	False	50000	0.5	10000000	20	121	constant	[0.2]	3050000
62	20.0	253	0.667193675889328	81.0	3.123456790123457	24064.20728137719	0.01	False	50000	0.5	10000000	20	121	constant	[0.2]	3100000
63	20.0	231	0.6622943722943724	73.0	3.164383561643836	24283.512190547324	0.01	False	50000	0.5	10000000	20	121	constant	[0.2]	3150000
64	20.0	235	0.652340425531915	74.0	3.175675675675676	24511.143302543584	0.01	False	50000	0.5	10000000	20	121	constant	[0.2]	3200000
65	20.0	219	0.6436986301369862	72.0	3.0416666666666665	24742.96881882485	0.01	False	50000	0.5	10000000	20	121	constant	[0.2]	3250000
66	20.0	181	0.6405524861878453	78.0	2.3205128205128207	24976.004581035144	0.01	False	50000	0.5	10000000	20	121	constant	[0.2]	3300000
67	20.0	246	0.6342276422764227	82.0	3.0	25211.62419149643	0.01	False	50000	0.5	10000000	20	121	constant	[0.2]	3350000
68	20.0	237	0.6463291139240507	84.0	2.821428571428572	25446.10092549922	0.01	False	50000	0.5	10000000	20	121	constant	[0.2]	3400000
69	20.0	220	0.6428636363636364	81.0	2.716049382716049	25679.90408249393	0.01	False	50000	0.5	10000000	20	121	constant	[0.2]	3450000
70	20.0	183	0.6431147540983606	74.0	2.472972972972973	25915.70139849324	0.01	False	50000	0.5	10000000	20	121	constant	[0.2]	3500000
71	20.0	224	0.657544642857143	71.0	3.1549295774647885	26141.741248592138	0.01	False	50000	0.5	10000000	20	121	constant	[0.2]	3550000
72	20.0	251	0.6506772908366535	76.0	3.3026315789473686	26372.039546303877	0.01	False	50000	0.5	10000000	20	121	constant	[0.2]	3600000
73	20.0	249	0.6616867469879518	75.0	3.32	26594.47625032298	0.01	False	50000	0.5	10000000	20	121	constant	[0.2]	3650000
74	20.0	199	0.6541708542713568	67.0	2.970149253731343	26817.723997519457	0.01	False	50000	0.5	10000000	20	121	constant	[0.2]	3700000
75	20.0	238	0.659873949579832	73.0	3.26027397260274	27044.293029975564	0.01	False	50000	0.5	10000000	20	121	constant	[0.2]	3750000
76	20.0	196	0.6658673469387756	71.0	2.76056338028169	27268.054233648043	0.01	False	50000	0.5	10000000	20	121	constant	[0.2]	3800000
77	20.0	226	0.6785398230088496	73.0	3.095890410958904	27489.22658380427	0.01	False	50000	0.5	10000000	20	121	constant	[0.2]	3850000
78	20.0	235	0.6777021276595744	74.0	3.175675675675676	27700.46142919426	0.01	False	50000	0.5	10000000	20	121	constant	[0.2]	3900000
79	20.0	225	0.6924444444444445	75.0	3.0	27911.158039116926	0.01	False	50000	0.5	10000000	20	121	constant	[0.2]	3950000
80	20.0	269	0.6954646840148699	69.0	3.898550724637681	28119.31280778664	0.01	False	50000	0.5	10000000	20	121	constant	[0.2]	4000000
81	20.0	208	0.7019230769230769	65.0	3.2	28325.358501137915	0.01	False	50000	0.5	10000000	20	121	constant	[0.2]	4050000
82	20.0	275	0.7046181818181817	74.0	3.716216216216216	28530.88158166881	0.01	False	50000	0.5	10000000	20	121	constant	[0.2]	4100000
83	20.0	242	0.7007438016528926	73.0	3.315068493150685	28737.26766383272	0.01	False	50000	0.5	10000000	20	121	constant	[0.2]	4150000
84	20.0	276	0.7195289855072464	73.0	3.780821917808219	28941.88860441608	0.01	False	50000	0.5	10000000	20	121	constant	[0.2]	4200000
85	20.0	245	0.7166530612244896	78.0	3.141025641025641	29136.91131675742	0.01	False	50000	0.5	10000000	20	121	constant	[0.2]	4250000
86	20.0	284	0.7058098591549296	81.0	3.506172839506173	29336.488604914077	0.01	False	50000	0.5	10000000	20	121	constant	[0.2]	4300000
87	20.0	220	0.7006363636363636	72.0	3.055555555555556	29541.54484343504	0.01	False	50000	0.5	10000000	20	121	constant	[0.2]	4350000
88	20.0	222	0.6854954954954955	73.0	3.041095890410959	29746.744156223	0.01	False	50000	0.5	10000000	20	121	constant	[0.2]	4400000
89	20.0	200	0.67345	74.0	2.702702702702702	29962.445202903946	0.01	False	50000	0.5	10000000	20	121	constant	[0.2]	4450000
90	20.0	210	0.6667619047619048	69.0	3.0434782608695654	30184.81576573811	0.01	False	50000	0.5	10000000	20	121	constant	[0.2]	4500000
91	20.0	221	0.6553846153846155	72.0	3.0694444444444446	30413.056885714526	0.01	False	50000	0.5	10000000	20	121	constant	[0.2]	4550000
92	20.0	227	0.660704845814978	78.0	2.91025641025641	30633.852062711525	0.01	False	50000	0.5	10000000	20	121	constant	[0.2]	4600000
93	20.0	219	0.6628767123287671	76.0	2.881578947368421	30856.86394574618	0.01	False	50000	0.5	10000000	20	121	constant	[0.2]	4650000
94	20.0	213	0.6731455399061033	66.0	3.227272727272727	31075.178261715468	0.01	False	50000	0.5	10000000	20	121	constant	[0.2]	4700000
95	20.0	243	0.6593415637860084	72.0	3.375	31294.315679076703	0.01	False	50000	0.5	10000000	20	121	constant	[0.2]	4750000
96	20.0	205	0.6507317073170732	73.0	2.808219178082192	31519.617677164795	0.01	False	50000	0.5	10000000	20	121	constant	[0.2]	4800000
97	20.0	227	0.6374449339207049	78.0	2.91025641025641	31750.375316694182	0.01	False	50000	0.5	10000000	20	121	constant	[0.2]	4850000
98	20.0	179	0.6148603351955307	74.0	2.418918918918919	31986.741640129585	0.01	False	50000	0.5	10000000	20	121	constant	[0.2]	4900000
99	20.0	214	0.604018691588785	73.0	2.9315068493150687	32236.464240017143	0.01	False	50000	0.5	10000000	20	121	constant	[0.2]	4950000
100	20.0	234	0.6291452991452992	82.0	2.8536585365853657	32482.714252765403	0.01	False	50000	0.5	10000000	20	121	constant	[0.2]	5000000
101	20.0	207	0.6328502415458938	78.0	2.6538461538461537	32719.64956882824	0.01	False	50000	0.5	10000000	20	121	constant	[0.2]	5050000
102	20.0	236	0.6362711864406779	80.0	2.95	32961.558913506095	0.01	False	50000	0.5	10000000	20	121	constant	[0.2]	5100000
103	20.0	196	0.635	70.0	2.8	33199.77088609997	0.01	False	50000	0.5	10000000	20	121	constant	[0.2]	5150000
104	20.0	219	0.6300913242009133	79.0	2.7721518987341773	33446.861587104635	0.01	False	50000	0.5	10000000	20	121	constant	[0.2]	5200000
105	20.0	255	0.646235294117647	78.0	3.269230769230769	33685.44815304352	0.01	False	50000	0.5	10000000	20	121	constant	[0.2]	5250000
106	20.0	189	0.6463492063492065	68.0	2.7794117647058822	33917.09320412065	0.01	False	50000	0.5	10000000	20	121	constant	[0.2]	5300000
107	20.0	224	0.6552678571428573	76.0	2.9473684210526314	34147.206265131135	0.01	False	50000	0.5	10000000	20	121	constant	[0.2]	5350000
108	20.0	206	0.6638834951456312	78.0	2.641025641025641	34377.33430586479	0.01	False	50000	0.5	10000000	20	121	constant	[0.2]	5400000
109	20.0	240	0.654625	74.0	3.2432432432432434	34601.94787268601	0.01	False	50000	0.5	10000000	20	121	constant	[0.2]	5450000
110	20.0	200	0.65955	73.0	2.73972602739726	34827.5137313513	0.01	False	50000	0.5	10000000	20	121	constant	[0.2]	5500000
111	20.0	216	0.6498148148148148	75.0	2.88	35051.00523758929	0.01	False	50000	0.5	10000000	20	121	constant	[0.2]	5550000
112	20.0	257	0.6486381322957199	68.0	3.779411764705882	35285.28966454836	0.01	False	50000	0.5	10000000	20	121	constant	[0.2]	5600000
113	20.0	183	0.6430054644808744	75.0	2.44	35520.180735894966	0.01	False	50000	0.5	10000000	20	121	constant	[0.2]	5650000
114	20.0	245	0.6506938775510205	71.0	3.4507042253521125	35749.95772882017	0.01	False	50000	0.5	10000000	20	121	constant	[0.2]	5700000
115	20.0	210	0.6552380952380954	76.0	2.763157894736842	35980.861910369444	0.01	False	50000	0.5	10000000	20	121	constant	[0.2]	5750000
116	20.0	228	0.6571491228070176	69.0	3.3043478260869565	36207.48822754307	0.01	False	50000	0.5	10000000	20	121	constant	[0.2]	5800000
117	20.0	211	0.6381990521327014	71.0	2.971830985915493	36437.741229568055	0.01	False	50000	0.5	10000000	20	121	constant	[0.2]	5850000
118	20.0	200	0.63335	78.0	2.5641025641025643	36670.82642456589	0.01	False	50000	0.5	10000000	20	121	constant	[0.2]	5900000
119	20.0	238	0.6447899159663866	81.0	2.938271604938272	36903.19388754664	0.01	False	50000	0.5	10000000	20	121	constant	[0.2]	5950000
120	20.0	200	0.6409999999999999	75.0	2.6666666666666665	37136.736613940935	0.01	False	50000	0.5	10000000	20	121	constant	[0.2]	6000000
121	20.0	227	0.6379735682819384	68.0	3.338235294117647	37371.083819900006	0.01	False	50000	0.5	10000000	20	121	constant	[0.2]	6050000
122	20.0	250	0.6624	78.0	3.2051282051282053	37596.20966868765	0.01	False	50000	0.5	10000000	20	121	constant	[0.2]	6100000
123	20.0	208	0.6673557692307692	69.0	3.0144927536231885	37817.72826599805	0.01	False	50000	0.5	10000000	20	121	constant	[0.2]	6150000
124	20.0	197	0.652741116751269	75.0	2.6266666666666665	38041.25018423706	0.01	False	50000	0.5	10000000	20	121	constant	[0.2]	6200000
125	20.0	192	0.64859375	80.0	2.4	38266.54499977615	0.01	False	50000	0.5	10000000	20	121	constant	[0.2]	6250000
126	20.0	204	0.6422549019607843	72.0	2.833333333333333	38496.51248699488	0.01	False	50000	0.5	10000000	20	121	constant	[0.2]	6300000
127	20.0	206	0.6372815533980583	72.0	2.861111111111111	38726.56651624904	0.01	False	50000	0.5	10000000	20	121	constant	[0.2]	6350000
128	20.0	257	0.6365758754863814	75.0	3.4266666666666667	38958.90605431425	0.01	False	50000	0.5	10000000	20	121	constant	[0.2]	6400000
129	20.0	226	0.6419469026548673	80.0	2.825	39193.3822838703	0.01	False	50000	0.5	10000000	20	121	constant	[0.2]	6450000
130	20.0	163	0.6468711656441718	66.0	2.4696969696969697	39426.69269454598	0.01	False	50000	0.5	10000000	20	121	constant	[0.2]	6500000
131	20.0	217	0.6539170506912443	74.0	2.9324324324324325	39652.3514043629	0.01	False	50000	0.5	10000000	20	121	constant	[0.2]	6550000
132	20.0	236	0.643771186440678	75.0	3.1466666666666665	39881.64305653306	0.01	False	50000	0.5	10000000	20	121	constant	[0.2]	6600000
133	20.0	265	0.6349056603773585	82.0	3.231707317073171	40116.30939602121	0.01	False	50000	0.5	10000000	20	121	constant	[0.2]	6650000
134	20.0	231	0.639090909090909	82.0	2.817073170731707	40355.2582986266	0.01	False	50000	0.5	10000000	20	121	constant	[0.2]	6700000
135	20.0	236	0.633135593220339	73.0	3.232876712328767	40590.46014788567	0.01	False	50000	0.5	10000000	20	121	constant	[0.2]	6750000
136	20.0	209	0.6365071770334927	78.0	2.6794871794871797	40824.60523171507	0.01	False	50000	0.5	10000000	20	121	constant	[0.2]	6800000
137	20.0	196	0.6398469387755101	69.0	2.840579710144928	41066.21887181883	0.01	False	50000	0.5	10000000	20	121	constant	[0.2]	6850000
138	20.0	198	0.6285858585858586	68.0	2.911764705882353	41303.28079508807	0.01	False	50000	0.5	10000000	20	121	constant	[0.2]	6900000
139	20.0	188	0.6352659574468086	74.0	2.5405405405405403	41545.39031082043	0.01	False	50000	0.5	10000000	20	121	constant	[0.2]	6950000
140	20.0	246	0.6291056910569106	83.0	2.963855421686747	41787.23680949264	0.01	False	50000	0.5	10000000	20	121	constant	[0.2]	7000000
141	20.0	238	0.6398739495798319	76.0	3.131578947368421	42017.61683128406	0.01	False	50000	0.5	10000000	20	121	constant	[0.2]	7050000
142	20.0	243	0.6495061728395062	73.0	3.328767123287671	42246.31682438413	0.01	False	50000	0.5	10000000	20	121	constant	[0.2]	7100000
143	20.0	176	0.6638636363636364	67.0	2.626865671641791	42467.33780381335	0.01	False	50000	0.5	10000000	20	121	constant	[0.2]	7150000
144	20.0	204	0.6601960784313726	70.0	2.914285714285714	42692.32380727042	0.01	False	50000	0.5	10000000	20	121	constant	[0.2]	7200000
145	20.0	225	0.6488888888888888	73.0	3.0821917808219177	42919.86805496777	0.01	False	50000	0.5	10000000	20	121	constant	[0.2]	7250000
146	20.0	238	0.6536974789915966	70.0	3.4	43147.83048749074	0.01	False	50000	0.5	10000000	20	121	constant	[0.2]	7300000
147	20.0	194	0.640360824742268	70.0	2.771428571428572	43376.93272059898	0.01	False	50000	0.5	10000000	20	121	constant	[0.2]	7350000
148	20.0	192	0.6371875	76.0	2.526315789473684	43613.08841953209	0.01	False	50000	0.5	10000000	20	121	constant	[0.2]	7400000
149	20.0	207	0.641352657004831	74.0	2.7972972972972974	43847.58418765701	0.01	False	50000	0.5	10000000	20	121	constant	[0.2]	7450000
150	20.0	213	0.6488262910798122	68.0	3.1323529411764706	44079.33643559584	0.01	False	50000	0.5	10000000	20	121	constant	[0.2]	7500000
151	20.0	195	0.6388205128205129	70.0	2.7857142857142856	44312.485584317685	0.01	False	50000	0.5	10000000	20	121	constant	[0.2]	7550000
152	20.0	194	0.6411340206185567	74.0	2.621621621621621	44547.72836628095	0.01	False	50000	0.5	10000000	20	121	constant	[0.2]	7600000
153	20.0	299	0.6332775919732442	84.0	3.5595238095238093	44781.09331480227	0.01	False	50000	0.5	10000000	20	121	constant	[0.2]	7650000
154	20.0	187	0.6371657754010696	67.0	2.791044776119403	45018.16169452192	0.01	False	50000	0.5	10000000	20	121	constant	[0.2]	7700000
155	20.0	272	0.6463970588235294	79.0	3.4430379746835444	45249.12343609426	0.01	False	50000	0.5	10000000	20	121	constant	[0.2]	7750000
156	20.0	184	0.6521195652173913	74.0	2.4864864864864864	45481.17239551318	0.01	False	50000	0.5	10000000	20	121	constant	[0.2]	7800000
157	20.0	220	0.6522272727272728	76.0	2.8947368421052637	45708.83120127842	0.01	False	50000	0.5	10000000	20	121	constant	[0.2]	7850000
158	20.0	241	0.6552282157676348	73.0	3.3013698630136985	45935.34738526873	0.01	False	50000	0.5	10000000	20	121	constant	[0.2]	7900000
159	20.0	232	0.6609051724137932	77.0	3.012987012987013	46156.25333793083	0.01	False	50000	0.5	10000000	20	121	constant	[0.2]	7950000
160	20.0	197	0.6603045685279189	63.0	3.126984126984127	46381.67607290378	0.01	False	50000	0.5	10000000	20	121	constant	[0.2]	8000000
161	20.0	253	0.660197628458498	77.0	3.2857142857142856	46607.28776417495	0.01	False	50000	0.5	10000000	20	121	constant	[0.2]	8050000
162	20.0	242	0.6658677685950413	74.0	3.27027027027027	46827.85589888973	0.01	False	50000	0.5	10000000	20	121	constant	[0.2]	8100000
163	20.0	221	0.6716742081447965	70.0	3.157142857142857	47048.299636153424	0.01	False	50000	0.5	10000000	20	121	constant	[0.2]	8150000
164	20.0	271	0.6618450184501844	81.0	3.345679012345679	47263.42006002414	0.01	False	50000	0.5	10000000	20	121	constant	[0.2]	8200000
165	20.0	226	0.6641592920353984	75.0	3.013333333333333	47486.75866307989	0.01	False	50000	0.5	10000000	20	121	constant	[0.2]	8250000
166	20.0	246	0.6517479674796749	68.0	3.6176470588235294	47712.82136567954	0.01	False	50000	0.5	10000000	20	121	constant	[0.2]	8300000
167	20.0	227	0.6544052863436124	74.0	3.0675675675675675	47937.149938876384	0.01	False	50000	0.5	10000000	20	121	constant	[0.2]	8350000
168	20.0	212	0.6311792452830188	67.0	3.164179104477612	48170.15292135802	0.01	False	50000	0.5	10000000	20	121	constant	[0.2]	8400000
169	20.0	161	0.6191925465838509	70.0	2.3	48417.31665155456	0.01	False	50000	0.5	10000000	20	121	constant	[0.2]	8450000
170	20.0	236	0.6297033898305084	71.0	3.323943661971831	48665.25990461043	0.01	False	50000	0.5	10000000	20	121	constant	[0.2]	8500000
171	20.0	199	0.6298994974874372	69.0	2.8840579710144927	48905.65495468607	0.01	False	50000	0.5	10000000	20	121	constant	[0.2]	8550000
172	20.0	221	0.6370588235294119	80.0	2.7625	49144.93233587997	0.01	False	50000	0.5	10000000	20	121	constant	[0.2]	8600000
173	20.0	232	0.6410775862068966	77.0	3.012987012987013	49384.34705503059	0.01	False	50000	0.5	10000000	20	121	constant	[0.2]	8650000
174	20.0	233	0.6392274678111588	79.0	2.949367088607595	49621.17277903892	0.01	False	50000	0.5	10000000	20	121	constant	[0.2]	8700000
175	20.0	222	0.6342342342342343	76.0	2.921052631578948	49862.92082059503	0.01	False	50000	0.5	10000000	20	121	constant	[0.2]	8750000
176	20.0	275	0.6450181818181818	78.0	3.525641025641025	50093.93562270882	0.01	False	50000	0.5	10000000	20	121	constant	[0.2]	8800000
177	20.0	251	0.644183266932271	84.0	2.988095238095238	50324.882801735184	0.01	False	50000	0.5	10000000	20	121	constant	[0.2]	8850000
178	20.0	267	0.656741573033708	77.0	3.467532467532468	50557.61277692493	0.01	False	50000	0.5	10000000	20	121	constant	[0.2]	8900000
179	20.0	180	0.6644444444444444	70.0	2.571428571428572	50781.911723680176	0.01	False	50000	0.5	10000000	20	121	constant	[0.2]	8950000
180	20.0	206	0.6657766990291263	76.0	2.710526315789474	51004.286984742175	0.01	False	50000	0.5	10000000	20	121	constant	[0.2]	9000000
181	20.0	245	0.6554285714285714	73.0	3.356164383561644	51222.07161419228	0.01	False	50000	0.5	10000000	20	121	constant	[0.2]	9050000
182	20.0	207	0.663864734299517	71.0	2.915492957746479	51447.81521889303	0.01	False	50000	0.5	10000000	20	121	constant	[0.2]	9100000
183	20.0	191	0.6676439790575917	67.0	2.8507462686567164	51672.12477414052	0.01	False	50000	0.5	10000000	20	121	constant	[0.2]	9150000
184	20.0	213	0.671924882629108	67.0	3.1791044776119404	51894.01047528811	0.01	False	50000	0.5	10000000	20	121	constant	[0.2]	9200000
185	20.0	236	0.665042372881356	72.0	3.2777777777777777	52113.54961385977	0.01	False	50000	0.5	10000000	20	121	constant	[0.2]	9250000
186	20.0	231	0.6526406926406927	75.0	3.08	52341.09927611052	0.01	False	50000	0.5	10000000	20	121	constant	[0.2]	9300000
187	20.0	203	0.6785221674876849	65.0	3.123076923076923	52560.22278783339	0.01	False	50000	0.5	10000000	20	121	constant	[0.2]	9350000
188	20.0	207	0.6651690821256039	72.0	2.875	52779.60419348348	0.01	False	50000	0.5	10000000	20	121	constant	[0.2]	9400000
189	20.0	218	0.6685779816513762	70.0	3.1142857142857143	53000.979885928864	0.01	False	50000	0.5	10000000	20	121	constant	[0.2]	9450000
190	20.0	244	0.6560655737704919	77.0	3.168831168831169	53227.65998726371	0.01	False	50000	0.5	10000000	20	121	constant	[0.2]	9500000
191	20.0	233	0.6580257510729615	72.0	3.236111111111111	53453.441614822594	0.01	False	50000	0.5	10000000	20	121	constant	[0.2]	9550000
192	20.0	189	0.6720634920634921	68.0	2.7794117647058822	53677.70857654216	0.01	False	50000	0.5	10000000	20	121	constant	[0.2]	9600000
193	20.0	255	0.669686274509804	76.0	3.3552631578947367	53900.4811566669	0.01	False	50000	0.5	10000000	20	121	constant	[0.2]	9650000
194	20.0	231	0.6770562770562771	73.0	3.164383561643836	54116.03625069976	0.01	False	50000	0.5	10000000	20	121	constant	[0.2]	9700000
195	20.0	198	0.6764141414141415	69.0	2.869565217391304	54332.02961368991	0.01	False	50000	0.5	10000000	20	121	constant	[0.2]	9750000
196	20.0	274	0.6708029197080292	78.0	3.5128205128205128	54549.46074916726	0.01	False	50000	0.5	10000000	20	121	constant	[0.2]	9800000
197	20.0	233	0.6769957081545064	77.0	3.0259740259740258	54767.67626968504	0.01	False	50000	0.5	10000000	20	121	constant	[0.2]	9850000
198	20.0	223	0.6791479820627804	76.0	2.9342105263157894	54974.66905039712	0.01	False	50000	0.5	10000000	20	121	constant	[0.2]	9900000
199	20.0	232	0.6699568965517242	72.0	3.2222222222222223	55190.034985996535	0.01	False	50000	0.5	10000000	20	121	constant	[0.2]	9950000
200	20.0	205	0.6682926829268293	67.0	3.0597014925373136	55411.73178552922	0.01	False	50000	0.5	10000000	20	121	constant	[0.2]	10000000
0	20.0	1	0.0	1.0	1.0	49181.13758977132	0.01	False	50000	0.5	10000000	20	24	constant	[0.0]	0
1	20.0	1	0.0	1.0	1.0	99140.53883922393	0.01	False	50000	0.5	10000000	20	24	constant	[0.0]	50000
2	20.0	1	0.0	1.0	1.0	149296.97160842398	0.01	False	50000	0.5	10000000	20	24	constant	[0.0]	100000
3	20.0	1	0.0	1.0	1.0	199370.2398171703	0.01	False	50000	0.5	10000000	20	24	constant	[0.0]	150000
4	20.0	1	0.0	1.0	1.0	249412.46661685692	0.01	False	50000	0.5	10000000	20	24	constant	[0.0]	200000
5	20.0	1	0.0	1.0	1.0	299465.34428174444	0.01	False	50000	0.5	10000000	20	24	constant	[0.0]	250000
6	20.0	1	0.0	1.0	1.0	349934.9270687209	0.01	False	50000	0.5	10000000	20	24	constant	[0.0]	300000
7	20.0	1	0.0	1.0	1.0	399883.0173022677	0.01	False	50000	0.5	10000000	20	24	constant	[0.0]	350000
8	20.0	1	0.0	1.0	1.0	449628.0711147512	0.01	False	50000	0.5	10000000	20	24	constant	[0.0]	400000
9	20.0	1	0.0	1.0	1.0	499590.1057776609	0.01	False	50000	0.5	10000000	20	24	constant	[0.0]	450000
10	20.0	1	0.0	1.0	1.0	549845.7203386832	0.01	False	50000	0.5	10000000	20	24	constant	[0.0]	500000
11	20.0	1	0.0	1.0	1.0	600060.7684581291	0.01	False	50000	0.5	10000000	20	24	constant	[0.0]	550000
12	20.0	1	0.0	1.0	1.0	650169.0876383586	0.01	False	50000	0.5	10000000	20	24	constant	[0.0]	600000
13	20.0	1	0.0	1.0	1.0	700461.7394935245	0.01	False	50000	0.5	10000000	20	24	constant	[0.0]	650000
14	20.0	1	0.0	1.0	1.0	750453.7415548784	0.01	False	50000	0.5	10000000	20	24	constant	[0.0]	700000
15	20.0	1	0.0	1.0	1.0	800632.4144212534	0.01	False	50000	0.5	10000000	20	24	constant	[0.0]	750000
16	20.0	1	0.0	1.0	1.0	850481.7964935245	0.01	False	50000	0.5	10000000	20	24	constant	[0.0]	800000
17	20.0	1	0.0	1.0	1.0	900730.0236398212	0.01	False	50000	0.5	10000000	20	24	constant	[0.0]	850000
18	20.0	1	0.0	1.0	1.0	950911.3508278404	0.01	False	50000	0.5	10000000	20	24	constant	[0.0]	900000
19	20.0	1	0.0	1.0	1.0	1001280.554228788	0.01	False	50000	0.5	10000000	20	24	constant	[0.0]	950000
20	20.0	1	0.0	1.0	1.0	1051516.3134880653	0.01	False	50000	0.5	10000000	20	24	constant	[0.0]	1000000
21	20.0	1	0.0	1.0	1.0	1101578.644978047	0.01	False	50000	0.5	10000000	20	24	constant	[0.0]	1050000
22	20.0	1	0.0	1.0	1.0	1151335.2442442044	0.01	False	50000	0.5	10000000	20	24	constant	[0.0]	1100000
23	20.0	1	0.0	1.0	1.0	1201611.1457226889	0.01	False	50000	0.5	10000000	20	24	constant	[0.0]	1150000
24	20.0	1	0.0	1.0	1.0	1251204.0556230866	0.01	False	50000	0.5	10000000	20	24	constant	[0.0]	1200000
25	20.0	1	0.0	1.0	1.0	1301482.95267565	0.01	False	50000	0.5	10000000	20	24	constant	[0.0]	1250000
26	20.0	1	0.0	1.0	1.0	1351786.0954065872	0.01	False	50000	0.5	10000000	20	24	constant	[0.0]	1300000
27	20.0	1	0.0	1.0	1.0	1401983.0377390308	0.01	False	50000	0.5	10000000	20	24	constant	[0.0]	1350000
28	20.0	1	0.0	1.0	1.0	1452100.4343283677	0.01	False	50000	0.5	10000000	20	24	constant	[0.0]	1400000
29	20.0	1	0.0	1.0	1.0	1501781.9433080782	0.01	False	50000	0.5	10000000	20	24	constant	[0.0]	1450000
30	20.0	1	0.0	1.0	1.0	1551728.81620813	0.01	False	50000	0.5	10000000	20	24	constant	[0.0]	1500000
31	20.0	1	0.0	1.0	1.0	1601311.0283168282	0.01	False	50000	0.5	10000000	20	24	constant	[0.0]	1550000
32	20.0	1	0.0	1.0	1.0	1651199.79717824	0.01	False	50000	0.5	10000000	20	24	constant	[0.0]	1600000
33	20.0	1	0.0	1.0	1.0	1700962.9325722584	0.01	False	50000	0.5	10000000	20	24	constant	[0.0]	1650000
34	20.0	1	0.0	1.0	1.0	1750651.9682660948	0.01	False	50000	0.5	10000000	20	24	constant	[0.0]	1700000
35	20.0	1	0.0	1.0	1.0	1800671.7677809575	0.01	False	50000	0.5	10000000	20	24	constant	[0.0]	1750000
36	20.0	1	0.0	1.0	1.0	1850419.7996830791	0.01	False	50000	0.5	10000000	20	24	constant	[0.0]	1800000
37	20.0	1	0.0	1.0	1.0	1900526.500357681	0.01	False	50000	0.5	10000000	20	24	constant	[0.0]	1850000
38	20.0	1	0.0	1.0	1.0	1950556.6883276268	0.01	False	50000	0.5	10000000	20	24	constant	[0.0]	1900000
39	20.0	1	0.0	1.0	1.0	2000402.069150948	0.01	False	50000	0.5	10000000	20	24	constant	[0.0]	1950000
40	20.0	1	0.0	1.0	1.0	2050469.3383960244	0.01	False	50000	0.5	10000000	20	24	constant	[0.0]	2000000
41	20.0	1	0.0	1.0	1.0	2100436.736595805	0.01	False	50000	0.5	10000000	20	24	constant	[0.0]	2050000
42	20.0	1	0.0	1.0	1.0	2150422.167647757	0.01	False	50000	0.5	10000000	20	24	constant	[0.0]	2100000
43	20.0	1	0.0	1.0	1.0	2200195.7841664674	0.01	False	50000	0.5	10000000	20	24	constant	[0.0]	2150000
44	20.0	1	0.0	1.0	1.0	2250165.670276086	0.01	False	50000	0.5	10000000	20	24	constant	[0.0]	2200000
45	20.0	1	0.0	1.0	1.0	2299941.921045908	0.01	False	50000	0.5	10000000	20	24	constant	[0.0]	2250000
46	20.0	1	0.0	1.0	1.0	2350194.4445792297	0.01	False	50000	0.5	10000000	20	24	constant	[0.0]	2300000
47	20.0	1	0.0	1.0	1.0	2400605.919420277	0.01	False	50000	0.5	10000000	20	24	constant	[0.0]	2350000
48	20.0	1	0.0	1.0	1.0	2450266.1348993084	0.01	False	50000	0.5	10000000	20	24	constant	[0.0]	2400000
49	20.0	1	0.0	1.0	1.0	2500261.19611729	0.01	False	50000	0.5	10000000	20	24	constant	[0.0]	2450000
50	20.0	1	0.0	1.0	1.0	2550089.889336945	0.01	False	50000	0.5	10000000	20	24	constant	[0.0]	2500000
51	20.0	1	0.0	1.0	1.0	2600353.4153892808	0.01	False	50000	0.5	10000000	20	24	constant	[0.0]	2550000
52	20.0	1	0.0	1.0	1.0	2650500.2333465978	0.01	False	50000	0.5	10000000	20	24	constant	[0.0]	2600000
53	20.0	1	0.0	1.0	1.0	2700405.079834897	0.01	False	50000	0.5	10000000	20	24	constant	[0.0]	2650000
54	20.0	1	0.0	1.0	1.0	2750433.644752656	0.01	False	50000	0.5	10000000	20	24	constant	[0.0]	2700000
55	20.0	1	0.0	1.0	1.0	2800440.6381550287	0.01	False	50000	0.5	10000000	20	24	constant	[0.0]	2750000
56	20.0	1	0.0	1.0	1.0	2850649.7737175045	0.01	False	50000	0.5	10000000	20	24	constant	[0.0]	2800000
57	20.0	1	0.0	1.0	1.0	2900593.666231904	0.01	False	50000	0.5	10000000	20	24	constant	[0.0]	2850000
58	20.0	1	0.0	1.0	1.0	2950308.9249682706	0.01	False	50000	0.5	10000000	20	24	constant	[0.0]	2900000
59	20.0	1	0.0	1.0	1.0	3000309.4777660174	0.01	False	50000	0.5	10000000	20	24	constant	[0.0]	2950000
60	20.0	1	0.0	1.0	1.0	3050547.001124398	0.01	False	50000	0.5	10000000	20	24	constant	[0.0]	3000000
61	20.0	1	0.0	1.0	1.0	3100652.1028925967	0.01	False	50000	0.5	10000000	20	24	constant	[0.0]	3050000
62	20.0	1	0.0	1.0	1.0	3150792.9333898304	0.01	False	50000	0.5	10000000	20	24	constant	[0.0]	3100000
63	20.0	1	0.0	1.0	1.0	3200968.525241894	0.01	False	50000	0.5	10000000	20	24	constant	[0.0]	3150000
64	20.0	1	0.0	1.0	1.0	3251120.1950306566	0.01	False	50000	0.5	10000000	20	24	constant	[0.0]	3200000
65	20.0	1	0.0	1.0	1.0	3301102.2035995675	0.01	False	50000	0.5	10000000	20	24	constant	[0.0]	3250000
66	20.0	1	0.0	1.0	1.0	3350768.314179613	0.01	False	50000	0.5	10000000	20	24	constant	[0.0]	3300000
67	20.0	1	0.0	1.0	1.0	3400422.641097008	0.01	False	50000	0.5	10000000	20	24	constant	[0.0]	3350000
68	20.0	1	0.0	1.0	1.0	3450256.611421768	0.01	False	50000	0.5	10000000	20	24	constant	[0.0]	3400000
69	20.0	1	0.0	1.0	1.0	3500625.8237600834	0.01	False	50000	0.5	10000000	20	24	constant	[0.0]	3450000
70	20.0	1	0.0	1.0	1.0	3550825.141175158	0.01	False	50000	0.5	10000000	20	24	constant	[0.0]	3500000
71	20.0	1	0.0	1.0	1.0	3601134.408096801	0.01	False	50000	0.5	10000000	20	24	constant	[0.0]	3550000
72	20.0	1	0.0	1.0	1.0	3651441.212820143	0.01	False	50000	0.5	10000000	20	24	constant	[0.0]	3600000
73	20.0	1	0.0	1.0	1.0	3701317.563805658	0.01	False	50000	0.5	10000000	20	24	constant	[0.0]	3650000
74	20.0	1	0.0	1.0	1.0	3751340.354918988	0.01	False	50000	0.5	10000000	20	24	constant	[0.0]	3700000
75	20.0	1	0.0	1.0	1.0	3800980.951582584	0.01	False	50000	0.5	10000000	20	24	constant	[0.0]	3750000
76	20.0	1	0.0	1.0	1.0	3850681.6303564585	0.01	False	50000	0.5	10000000	20	24	constant	[0.0]	3800000
77	20.0	1	0.0	1.0	1.0	3900375.6770122503	0.01	False	50000	0.5	10000000	20	24	constant	[0.0]	3850000
78	20.0	1	0.0	1.0	1.0	3950750.9378630063	0.01	False	50000	0.5	10000000	20	24	constant	[0.0]	3900000
79	20.0	1	0.0	1.0	1.0	4000338.1945470255	0.01	False	50000	0.5	10000000	20	24	constant	[0.0]	3950000
80	20.0	1	0.0	1.0	1.0	4050157.2838157504	0.01	False	50000	0.5	10000000	20	24	constant	[0.0]	4000000
81	20.0	1	0.0	1.0	1.0	4100071.400388047	0.01	False	50000	0.5	10000000	20	24	constant	[0.0]	4050000
82	20.0	1	0.0	1.0	1.0	4150173.451690729	0.01	False	50000	0.5	10000000	20	24	constant	[0.0]	4100000
83	20.0	1	0.0	1.0	1.0	4200291.950860459	0.01	False	50000	0.5	10000000	20	24	constant	[0.0]	4150000
84	20.0	1	0.0	1.0	1.0	4250276.397860183	0.01	False	50000	0.5	10000000	20	24	constant	[0.0]	4200000
85	20.0	1	0.0	1.0	1.0	4299980.92656404	0.01	False	50000	0.5	10000000	20	24	constant	[0.0]	4250000
86	20.0	1	0.0	1.0	1.0	4350325.181358809	0.01	False	50000	0.5	10000000	20	24	constant	[0.0]	4300000
87	20.0	1	0.0	1.0	1.0	4400042.734164096	0.01	False	50000	0.5	10000000	20	24	constant	[0.0]	4350000
88	20.0	1	0.0	1.0	1.0	4450186.785639911	0.01	False	50000	0.5	10000000	20	24	constant	[0.0]	4400000
89	20.0	1	0.0	1.0	1.0	4500293.666913171	0.01	False	50000	0.5	10000000	20	24	constant	[0.0]	4450000
90	20.0	1	0.0	1.0	1.0	4550174.980020785	0.01	False	50000	0.5	10000000	20	24	constant	[0.0]	4500000
91	20.0	1	0.0	1.0	1.0	4600096.378045441	0.01	False	50000	0.5	10000000	20	24	constant	[0.0]	4550000
92	20.0	1	0.0	1.0	1.0	4650201.1728933845	0.01	False	50000	0.5	10000000	20	24	constant	[0.0]	4600000
93	20.0	1	0.0	1.0	1.0	4699898.277600715	0.01	False	50000	0.5	10000000	20	24	constant	[0.0]	4650000
94	20.0	1	0.0	1.0	1.0	4750090.234578534	0.01	False	50000	0.5	10000000	20	24	constant	[0.0]	4700000
95	20.0	1	0.0	1.0	1.0	4800035.758449658	0.01	False	50000	0.5	10000000	20	24	constant	[0.0]	4750000
96	20.0	1	0.0	1.0	1.0	4850185.601608241	0.01	False	50000	0.5	10000000	20	24	constant	[0.0]	4800000
97	20.0	1	0.0	1.0	1.0	4900558.666967187	0.01	False	50000	0.5	10000000	20	24	constant	[0.0]	4850000
98	20.0	1	0.0	1.0	1.0	4950549.77957876	0.01	False	50000	0.5	10000000	20	24	constant	[0.0]	4900000
99	20.0	1	0.0	1.0	1.0	5000606.001780246	0.01	False	50000	0.5	10000000	20	24	constant	[0.0]	4950000
100	20.0	1	0.0	1.0	1.0	5050356.311709253	0.01	False	50000	0.5	10000000	20	24	constant	[0.0]	5000000
101	20.0	1	0.0	1.0	1.0	5100183.402842879	0.01	False	50000	0.5	10000000	20	24	constant	[0.0]	5050000
102	20.0	1	0.0	1.0	1.0	5150073.393654337	0.01	False	50000	0.5	10000000	20	24	constant	[0.0]	5100000
103	20.0	1	0.0	1.0	1.0	5200254.69619568	0.01	False	50000	0.5	10000000	20	24	constant	[0.0]	5150000
104	20.0	1	0.0	1.0	1.0	5250540.114962271	0.01	False	50000	0.5	10000000	20	24	constant	[0.0]	5200000
105	20.0	1	0.0	1.0	1.0	5300929.439349524	0.01	False	50000	0.5	10000000	20	24	constant	[0.0]	5250000
106	20.0	1	0.0	1.0	1.0	5350641.0041997135	0.01	False	50000	0.5	10000000	20	24	constant	[0.0]	5300000
107	20.0	1	0.0	1.0	1.0	5400845.202865617	0.01	False	50000	0.5	10000000	20	24	constant	[0.0]	5350000
108	20.0	1	0.0	1.0	1.0	5450976.4411572665	0.01	False	50000	0.5	10000000	20	24	constant	[0.0]	5400000
109	20.0	1	0.0	1.0	1.0	5500926.771778502	0.01	False	50000	0.5	10000000	20	24	constant	[0.0]	5450000
110	20.0	1	0.0	1.0	1.0	5550604.642931031	0.01	False	50000	0.5	10000000	20	24	constant	[0.0]	5500000
111	20.0	1	0.0	1.0	1.0	5600724.6606213255	0.01	False	50000	0.5	10000000	20	24	constant	[0.0]	5550000
112	20.0	1	0.0	1.0	1.0	5650792.151719571	0.01	False	50000	0.5	10000000	20	24	constant	[0.0]	5600000
113	20.0	1	0.0	1.0	1.0	5700803.608326493	0.01	False	50000	0.5	10000000	20	24	constant	[0.0]	5650000
114	20.0	1	0.0	1.0	1.0	5751034.6321477005	0.01	False	50000	0.5	10000000	20	24	constant	[0.0]	5700000
115	20.0	1	0.0	1.0	1.0	5801101.281419386	0.01	False	50000	0.5	10000000	20	24	constant	[0.0]	5750000
116	20.0	1	0.0	1.0	1.0	5850846.192376443	0.01	False	50000	0.5	10000000	20	24	constant	[0.0]	5800000
117	20.0	1	0.0	1.0	1.0	5900573.535580079	0.01	False	50000	0.5	10000000	20	24	constant	[0.0]	5850000
118	20.0	1	0.0	1.0	1.0	5950449.353273245	0.01	False	50000	0.5	10000000	20	24	constant	[0.0]	5900000
119	20.0	1	0.0	1.0	1.0	6000052.343063796	0.01	False	50000	0.5	10000000	20	24	constant	[0.0]	5950000
120	20.0	1	0.0	1.0	1.0	6050228.182090609	0.01	False	50000	0.5	10000000	20	24	constant	[0.0]	6000000
121	20.0	1	0.0	1.0	1.0	6100249.6611754	0.01	False	50000	0.5	10000000	20	24	constant	[0.0]	6050000
122	20.0	1	0.0	1.0	1.0	6150579.053062327	0.01	False	50000	0.5	10000000	20	24	constant	[0.0]	6100000
123	20.0	1	0.0	1.0	1.0	6200538.579116399	0.01	False	50000	0.5	10000000	20	24	constant	[0.0]	6150000
124	20.0	1	0.0	1.0	1.0	6250352.0685509285	0.01	False	50000	0.5	10000000	20	24	constant	[0.0]	6200000
125	20.0	1	0.0	1.0	1.0	6299911.407377123	0.01	False	50000	0.5	10000000	20	24	constant	[0.0]	6250000
126	20.0	1	0.0	1.0	1.0	6350094.333480825	0.01	False	50000	0.5	10000000	20	24	constant	[0.0]	6300000
127	20.0	1	0.0	1.0	1.0	6400015.54413422	0.01	False	50000	0.5	10000000	20	24	constant	[0.0]	6350000
128	20.0	1	0.0	1.0	1.0	6450202.880543412	0.01	False	50000	0.5	10000000	20	24	constant	[0.0]	6400000
129	20.0	1	0.0	1.0	1.0	6499991.648477956	0.01	False	50000	0.5	10000000	20	24	constant	[0.0]	6450000
130	20.0	1	0.0	1.0	1.0	6550083.411795166	0.01	False	50000	0.5	10000000	20	24	constant	[0.0]	6500000
131	20.0	1	0.0	1.0	1.0	6599843.952367345	0.01	False	50000	0.5	10000000	20	24	constant	[0.0]	6550000
132	20.0	1	0.0	1.0	1.0	6649873.416305322	0.01	False	50000	0.5	10000000	20	24	constant	[0.0]	6600000
133	20.0	1	0.0	1.0	1.0	6699887.170262012	0.01	False	50000	0.5	10000000	20	24	constant	[0.0]	6650000
134	20.0	1	0.0	1.0	1.0	6749722.237482333	0.01	False	50000	0.5	10000000	20	24	constant	[0.0]	6700000
135	20.0	1	0.0	1.0	1.0	6799566.644815916	0.01	False	50000	0.5	10000000	20	24	constant	[0.0]	6750000
136	20.0	1	0.0	1.0	1.0	6849693.027718299	0.01	False	50000	0.5	10000000	20	24	constant	[0.0]	6800000
137	20.0	1	0.0	1.0	1.0	6899852.677674447	0.01	False	50000	0.5	10000000	20	24	constant	[0.0]	6850000
138	20.0	1	0.0	1.0	1.0	6949928.130556139	0.01	False	50000	0.5	10000000	20	24	constant	[0.0]	6900000
139	20.0	1	0.0	1.0	1.0	6999498.537363857	0.01	False	50000	0.5	10000000	20	24	constant	[0.0]	6950000
140	20.0	1	0.0	1.0	1.0	7049494.851229743	0.01	False	50000	0.5	10000000	20	24	constant	[0.0]	7000000
141	20.0	1	0.0	1.0	1.0	7099529.963037462	0.01	False	50000	0.5	10000000	20	24	constant	[0.0]	7050000
142	20.0	1	0.0	1.0	1.0	7149546.831733436	0.01	False	50000	0.5	10000000	20	24	constant	[0.0]	7100000
143	20.0	1	0.0	1.0	1.0	7199452.08818409	0.01	False	50000	0.5	10000000	20	24	constant	[0.0]	7150000
144	20.0	1	0.0	1.0	1.0	7249431.920435871	0.01	False	50000	0.5	10000000	20	24	constant	[0.0]	7200000
145	20.0	1	0.0	1.0	1.0	7299951.255541346	0.01	False	50000	0.5	10000000	20	24	constant	[0.0]	7250000
146	20.0	1	0.0	1.0	1.0	7349893.083748931	0.01	False	50000	0.5	10000000	20	24	constant	[0.0]	7300000
147	20.0	1	0.0	1.0	1.0	7399629.079771764	0.01	False	50000	0.5	10000000	20	24	constant	[0.0]	7350000
148	20.0	1	0.0	1.0	1.0	7449356.7973072445	0.01	False	50000	0.5	10000000	20	24	constant	[0.0]	7400000
149	20.0	1	0.0	1.0	1.0	7499306.477188664	0.01	False	50000	0.5	10000000	20	24	constant	[0.0]	7450000
150	20.0	1	0.0	1.0	1.0	7549052.3337030355	0.01	False	50000	0.5	10000000	20	24	constant	[0.0]	7500000
151	20.0	1	0.0	1.0	1.0	7599186.376924277	0.01	False	50000	0.5	10000000	20	24	constant	[0.0]	7550000
152	20.0	1	0.0	1.0	1.0	7648948.918375157	0.01	False	50000	0.5	10000000	20	24	constant	[0.0]	7600000
153	20.0	1	0.0	1.0	1.0	7698892.410375318	0.01	False	50000	0.5	10000000	20	24	constant	[0.0]	7650000
154	20.0	1	0.0	1.0	1.0	7748906.375030402	0.01	False	50000	0.5	10000000	20	24	constant	[0.0]	7700000
155	20.0	1	0.0	1.0	1.0	7799012.282683361	0.01	False	50000	0.5	10000000	20	24	constant	[0.0]	7750000
156	20.0	1	0.0	1.0	1.0	7849284.599141847	0.01	False	50000	0.5	10000000	20	24	constant	[0.0]	7800000
157	20.0	1	0.0	1.0	1.0	7899277.840641103	0.01	False	50000	0.5	10000000	20	24	constant	[0.0]	7850000
158	20.0	1	0.0	1.0	1.0	7949400.956467667	0.01	False	50000	0.5	10000000	20	24	constant	[0.0]	7900000
159	20.0	1	0.0	1.0	1.0	7999311.203070681	0.01	False	50000	0.5	10000000	20	24	constant	[0.0]	7950000
160	20.0	1	0.0	1.0	1.0	8049488.812259112	0.01	False	50000	0.5	10000000	20	24	constant	[0.0]	8000000
161	20.0	1	0.0	1.0	1.0	8099537.15693208	0.01	False	50000	0.5	10000000	20	24	constant	[0.0]	8050000
162	20.0	1	0.0	1.0	1.0	8149985.115228056	0.01	False	50000	0.5	10000000	20	24	constant	[0.0]	8100000
163	20.0	1	0.0	1.0	1.0	8199573.632631461	0.01	False	50000	0.5	10000000	20	24	constant	[0.0]	8150000
164	20.0	1	0.0	1.0	1.0	8249612.710969781	0.01	False	50000	0.5	10000000	20	24	constant	[0.0]	8200000
165	20.0	1	0.0	1.0	1.0	8299880.061328233	0.01	False	50000	0.5	10000000	20	24	constant	[0.0]	8250000
166	20.0	1	0.0	1.0	1.0	8349614.764435628	0.01	False	50000	0.5	10000000	20	24	constant	[0.0]	8300000
167	20.0	1	0.0	1.0	1.0	8399823.120486582	0.01	False	50000	0.5	10000000	20	24	constant	[0.0]	8350000
168	20.0	1	0.0	1.0	1.0	8450129.616709994	0.01	False	50000	0.5	10000000	20	24	constant	[0.0]	8400000
169	20.0	1	0.0	1.0	1.0	8500209.982116565	0.01	False	50000	0.5	10000000	20	24	constant	[0.0]	8450000
170	20.0	1	0.0	1.0	1.0	8550405.950751433	0.01	False	50000	0.5	10000000	20	24	constant	[0.0]	8500000
171	20.0	1	0.0	1.0	1.0	8600407.718442371	0.01	False	50000	0.5	10000000	20	24	constant	[0.0]	8550000
172	20.0	1	0.0	1.0	1.0	8650161.395359322	0.01	False	50000	0.5	10000000	20	24	constant	[0.0]	8600000
173	20.0	1	0.0	1.0	1.0	8700157.320478218	0.01	False	50000	0.5	10000000	20	24	constant	[0.0]	8650000
174	20.0	1	0.0	1.0	1.0	8750237.655715086	0.01	False	50000	0.5	10000000	20	24	constant	[0.0]	8700000
175	20.0	1	0.0	1.0	1.0	8800271.535453258	0.01	False	50000	0.5	10000000	20	24	constant	[0.0]	8750000
176	20.0	1	0.0	1.0	1.0	8850163.063218549	0.01	False	50000	0.5	10000000	20	24	constant	[0.0]	8800000
177	20.0	1	0.0	1.0	1.0	8900079.917597279	0.01	False	50000	0.5	10000000	20	24	constant	[0.0]	8850000
178	20.0	1	0.0	1.0	1.0	8949988.580951847	0.01	False	50000	0.5	10000000	20	24	constant	[0.0]	8900000
179	20.0	1	0.0	1.0	1.0	8999965.292667683	0.01	False	50000	0.5	10000000	20	24	constant	[0.0]	8950000
180	20.0	1	0.0	1.0	1.0	9050143.84889189	0.01	False	50000	0.5	10000000	20	24	constant	[0.0]	9000000
181	20.0	1	0.0	1.0	1.0	9100565.823642908	0.01	False	50000	0.5	10000000	20	24	constant	[0.0]	9050000
182	20.0	1	0.0	1.0	1.0	9150555.173398046	0.01	False	50000	0.5	10000000	20	24	constant	[0.0]	9100000
183	20.0	1	0.0	1.0	1.0	9200781.923317056	0.01	False	50000	0.5	10000000	20	24	constant	[0.0]	9150000
184	20.0	1	0.0	1.0	1.0	9250451.124477666	0.01	False	50000	0.5	10000000	20	24	constant	[0.0]	9200000
185	20.0	1	0.0	1.0	1.0	9300584.006982774	0.01	False	50000	0.5	10000000	20	24	constant	[0.0]	9250000
186	20.0	1	0.0	1.0	1.0	9350538.458765028	0.01	False	50000	0.5	10000000	20	24	constant	[0.0]	9300000
187	20.0	1	0.0	1.0	1.0	9400925.175773423	0.01	False	50000	0.5	10000000	20	24	constant	[0.0]	9350000
188	20.0	1	0.0	1.0	1.0	9450843.35020998	0.01	False	50000	0.5	10000000	20	24	constant	[0.0]	9400000
189	20.0	1	0.0	1.0	1.0	9500575.563791765	0.01	False	50000	0.5	10000000	20	24	constant	[0.0]	9450000
190	20.0	1	0.0	1.0	1.0	9550814.421384398	0.01	False	50000	0.5	10000000	20	24	constant	[0.0]	9500000
191	20.0	1	0.0	1.0	1.0	9601258.53582952	0.01	False	50000	0.5	10000000	20	24	constant	[0.0]	9550000
192	20.0	1	0.0	1.0	1.0	9651097.581588369	0.01	False	50000	0.5	10000000	20	24	constant	[0.0]	9600000
193	20.0	1	0.0	1.0	1.0	9700770.214309791	0.01	False	50000	0.5	10000000	20	24	constant	[0.0]	9650000
194	20.0	1	0.0	1.0	1.0	9750814.621574048	0.01	False	50000	0.5	10000000	20	24	constant	[0.0]	9700000
195	20.0	1	0.0	1.0	1.0	9801043.872621564	0.01	False	50000	0.5	10000000	20	24	constant	[0.0]	9750000
196	20.0	1	0.0	1.0	1.0	9850973.81608812	0.01	False	50000	0.5	10000000	20	24	constant	[0.0]	9800000
197	20.0	1	0.0	1.0	1.0	9901107.59315876	0.01	False	50000	0.5	10000000	20	24	constant	[0.0]	9850000
198	20.0	1	0.0	1.0	1.0	9951075.92750189	0.01	False	50000	0.5	10000000	20	24	constant	[0.0]	9900000
199	20.0	1	0.0	1.0	1.0	10001022.858575046	0.01	False	50000	0.5	10000000	20	24	constant	[0.0]	9950000
200	20.0	1	0.0	1.0	1.0	10050984.6227347	0.01	False	50000	0.5	10000000	20	24	constant	[0.0]	10000000
0	20.0	0	0.0	0.0		9.780997901539704	0.01	False	50000	0.5	10000000	20	173	constant	[1.0]	0
0	20.0	34	0.22	31.0	1.096774193548387	1737.5811313195627	0.01	False	50000	0.5	10000000	20	97	constant	[0.2]	0
1	20.0	43	0.2395348837209302	34.0	1.2647058823529411	3186.426588925853	0.01	False	50000	0.5	10000000	20	97	constant	[0.2]	50000
2	20.0	49	0.26	33.0	1.4848484848484849	4538.981584264656	0.01	False	50000	0.5	10000000	20	97	constant	[0.2]	100000
3	20.0	57	0.2856140350877193	42.0	1.3571428571428572	5626.014159596609	0.01	False	50000	0.5	10000000	20	97	constant	[0.2]	150000
4	20.0	68	0.3205882352941177	45.0	1.511111111111111	6534.636237224331	0.01	False	50000	0.5	10000000	20	97	constant	[0.2]	200000
5	20.0	79	0.360506329113924	54.0	1.462962962962963	7265.704165102023	0.01	False	50000	0.5	10000000	20	97	constant	[0.2]	250000
6	20.0	80	0.364625	56.0	1.4285714285714286	7920.001225511324	0.01	False	50000	0.5	10000000	20	97	constant	[0.2]	300000
7	20.0	94	0.3801063829787234	53.0	1.7735849056603774	8535.626731300044	0.01	False	50000	0.5	10000000	20	97	constant	[0.2]	350000
8	20.0	96	0.4296875	57.0	1.6842105263157894	9052.583787174604	0.01	False	50000	0.5	10000000	20	97	constant	[0.2]	400000
9	20.0	112	0.4579464285714286	60.0	1.8666666666666667	9494.827532484014	0.01	False	50000	0.5	10000000	20	97	constant	[0.2]	450000
10	20.0	110	0.4670909090909091	63.0	1.746031746031746	9912.151655435344	0.01	False	50000	0.5	10000000	20	97	constant	[0.2]	500000
11	20.0	130	0.4846153846153846	66.0	1.9696969696969695	10315.548161391313	0.01	False	50000	0.5	10000000	20	97	constant	[0.2]	550000
12	20.0	140	0.4874285714285714	66.0	2.121212121212121	10695.934407707548	0.01	False	50000	0.5	10000000	20	97	constant	[0.2]	600000
13	20.0	118	0.4946610169491525	59.0	2.0	11060.789147799467	0.01	False	50000	0.5	10000000	20	97	constant	[0.2]	650000
14	20.0	125	0.5066400000000001	64.0	1.953125	11424.027964193388	0.01	False	50000	0.5	10000000	20	97	constant	[0.2]	700000
15	20.0	180	0.5335555555555556	74.0	2.4324324324324325	11755.528655985509	0.01	False	50000	0.5	10000000	20	97	constant	[0.2]	750000
16	20.0	205	0.573170731707317	74.0	2.77027027027027	12036.757386435098	0.01	False	50000	0.5	10000000	20	97	constant	[0.2]	800000
17	20.0	206	0.6014077669902912	74.0	2.783783783783784	12303.277715857492	0.01	False	50000	0.5	10000000	20	97	constant	[0.2]	850000
18	20.0	181	0.594475138121547	77.0	2.3506493506493507	12576.586005703766	0.01	False	50000	0.5	10000000	20	97	constant	[0.2]	900000
19	20.0	187	0.6155080213903744	77.0	2.4285714285714284	12841.527232362068	0.01	False	50000	0.5	10000000	20	97	constant	[0.2]	950000
20	20.0	212	0.6222641509433962	79.0	2.6835443037974684	13086.800629288982	0.01	False	50000	0.5	10000000	20	97	constant	[0.2]	1000000
21	20.0	181	0.6135359116022099	66.0	2.742424242424242	13332.151784774336	0.01	False	50000	0.5	10000000	20	97	constant	[0.2]	1050000
22	20.0	232	0.6373275862068966	75.0	3.0933333333333333	13566.72667759537	0.01	False	50000	0.5	10000000	20	97	constant	[0.2]	1100000
23	20.0	242	0.6390082644628099	76.0	3.1842105263157894	13802.62286473269	0.01	False	50000	0.5	10000000	20	97	constant	[0.2]	1150000
24	20.0	253	0.6434387351778655	79.0	3.2025316455696204	14036.236310060433	0.01	False	50000	0.5	10000000	20	97	constant	[0.2]	1200000
25	20.0	247	0.6446963562753036	77.0	3.207792207792208	14271.25440068501	0.01	False	50000	0.5	10000000	20	97	constant	[0.2]	1250000
26	20.0	173	0.646878612716763	70.0	2.4714285714285715	14503.478246681078	0.01	False	50000	0.5	10000000	20	97	constant	[0.2]	1300000
27	20.0	238	0.6559243697478991	68.0	3.5	14728.496988278248	0.01	False	50000	0.5	10000000	20	97	constant	[0.2]	1350000
28	20.0	210	0.6517142857142858	68.0	3.088235294117647	14954.501126500018	0.01	False	50000	0.5	10000000	20	97	constant	[0.2]	1400000
29	20.0	186	0.6465591397849463	70.0	2.657142857142857	15187.342114406842	0.01	False	50000	0.5	10000000	20	97	constant	[0.2]	1450000
30	20.0	213	0.6478403755868545	68.0	3.1323529411764706	15416.539542931549	0.01	False	50000	0.5	10000000	20	97	constant	[0.2]	1500000
31	20.0	197	0.6485279187817259	71.0	2.7746478873239435	15643.10122066858	0.01	False	50000	0.5	10000000	20	97	constant	[0.2]	1550000
32	20.0	168	0.6479761904761906	66.0	2.5454545454545454	15874.039403157094	0.01	False	50000	0.5	10000000	20	97	constant	[0.2]	1600000
33	20.0	240	0.6569583333333334	73.0	3.287671232876712	16100.7728553305	0.01	False	50000	0.5	10000000	20	97	constant	[0.2]	1650000
34	20.0	218	0.6507339449541284	79.0	2.759493670886076	16325.718507418536	0.01	False	50000	0.5	10000000	20	97	constant	[0.2]	1700000
35	20.0	224	0.6572767857142858	66.0	3.393939393939394	16555.706114280976	0.01	False	50000	0.5	10000000	20	97	constant	[0.2]	1750000
36	20.0	273	0.6492307692307692	80.0	3.4125	16778.621782241917	0.01	False	50000	0.5	10000000	20	97	constant	[0.2]	1800000
37	20.0	219	0.6542465753424658	74.0	2.95945945945946	17007.06107140428	0.01	False	50000	0.5	10000000	20	97	constant	[0.2]	1850000
38	20.0	178	0.6631460674157303	70.0	2.5428571428571427	17234.699430541765	0.01	False	50000	0.5	10000000	20	97	constant	[0.2]	1900000
39	20.0	229	0.661877729257642	77.0	2.9740259740259742	17455.675566440525	0.01	False	50000	0.5	10000000	20	97	constant	[0.2]	1950000
40	20.0	211	0.6561137440758293	73.0	2.8904109589041096	17683.920667517486	0.01	False	50000	0.5	10000000	20	97	constant	[0.2]	2000000
41	20.0	247	0.6626315789473685	85.0	2.9058823529411764	17905.207889744026	0.01	False	50000	0.5	10000000	20	97	constant	[0.2]	2050000
42	20.0	235	0.6560851063829788	79.0	2.9746835443037973	18123.360734888563	0.01	False	50000	0.5	10000000	20	97	constant	[0.2]	2100000
43	20.0	224	0.6604017857142858	79.0	2.835443037974684	18347.88730741645	0.01	False	50000	0.5	10000000	20	97	constant	[0.2]	2150000
44	20.0	229	0.6565938864628822	71.0	3.2253521126760565	18576.51418699712	0.01	False	50000	0.5	10000000	20	97	constant	[0.2]	2200000
45	20.0	235	0.6441276595744682	73.0	3.219178082191781	18801.031688662275	0.01	False	50000	0.5	10000000	20	97	constant	[0.2]	2250000
46	20.0	196	0.6305612244897959	74.0	2.6486486486486487	19040.79567521778	0.01	False	50000	0.5	10000000	20	97	constant	[0.2]	2300000
47	20.0	243	0.6409053497942387	83.0	2.927710843373494	19279.49395764221	0.01	False	50000	0.5	10000000	20	97	constant	[0.2]	2350000
48	20.0	184	0.648804347826087	73.0	2.5205479452054798	19513.26442549723	0.01	False	50000	0.5	10000000	20	97	constant	[0.2]	2400000
49	20.0	246	0.644390243902439	70.0	3.5142857142857142	19737.354608936395	0.01	False	50000	0.5	10000000	20	97	constant	[0.2]	2450000
50	20.0	225	0.6296000000000002	74.0	3.0405405405405403	19964.973008419856	0.01	False	50000	0.5	10000000	20	97	constant	[0.2]	2500000
51	20.0	195	0.6207692307692306	73.0	2.671232876712329	20210.45185296765	0.01	False	50000	0.5	10000000	20	97	constant	[0.2]	2550000
52	20.0	228	0.6306140350877193	72.0	3.1666666666666665	20453.115414181488	0.01	False	50000	0.5	10000000	20	97	constant	[0.2]	2600000
53	20.0	168	0.6120238095238095	70.0	2.4	20709.079317783395	0.01	False	50000	0.5	10000000	20	97	constant	[0.2]	2650000
54	20.0	183	0.6197814207650273	77.0	2.3766233766233764	20962.86628873312	0.01	False	50000	0.5	10000000	20	97	constant	[0.2]	2700000
55	20.0	184	0.61625	68.0	2.7058823529411766	21216.05080942609	0.01	False	50000	0.5	10000000	20	97	constant	[0.2]	2750000
56	20.0	214	0.6165887850467289	80.0	2.675	21467.01695586345	0.01	False	50000	0.5	10000000	20	97	constant	[0.2]	2800000
57	20.0	216	0.6324074074074075	74.0	2.918918918918919	21713.976131885676	0.01	False	50000	0.5	10000000	20	97	constant	[0.2]	2850000
58	20.0	206	0.6465533980582524	70.0	2.942857142857143	21946.65777642896	0.01	False	50000	0.5	10000000	20	97	constant	[0.2]	2900000
59	20.0	224	0.6403125000000001	75.0	2.986666666666667	22182.15408134777	0.01	False	50000	0.5	10000000	20	97	constant	[0.2]	2950000
60	20.0	240	0.6458750000000001	82.0	2.926829268292683	22417.40872634462	0.01	False	50000	0.5	10000000	20	97	constant	[0.2]	3000000
61	20.0	214	0.6476635514018692	73.0	2.9315068493150687	22649.443366512623	0.01	False	50000	0.5	10000000	20	97	constant	[0.2]	3050000
62	20.0	259	0.6405019305019305	80.0	3.2375	22886.49491030125	0.01	False	50000	0.5	10000000	20	97	constant	[0.2]	3100000
63	20.0	257	0.6420622568093385	79.0	3.2531645569620253	23121.34310802113	0.01	False	50000	0.5	10000000	20	97	constant	[0.2]	3150000
64	20.0	208	0.6046153846153847	70.0	2.9714285714285715	23370.01120937896	0.01	False	50000	0.5	10000000	20	97	constant	[0.2]	3200000
65	20.0	220	0.6030454545454544	76.0	2.8947368421052637	23627.291753187237	0.01	False	50000	0.5	10000000	20	97	constant	[0.2]	3250000
66	20.0	147	0.6051020408163265	64.0	2.296875	23892.53266398641	0.01	False	50000	0.5	10000000	20	97	constant	[0.2]	3300000
67	20.0	255	0.6056470588235294	77.0	3.311688311688312	24149.25520442276	0.01	False	50000	0.5	10000000	20	97	constant	[0.2]	3350000
68	20.0	191	0.5924607329842931	71.0	2.6901408450704225	24403.93370164636	0.01	False	50000	0.5	10000000	20	97	constant	[0.2]	3400000
69	20.0	193	0.5923834196891191	67.0	2.880597014925373	24676.06132174218	0.01	False	50000	0.5	10000000	20	97	constant	[0.2]	3450000
70	20.0	174	0.5944827586206897	68.0	2.5588235294117645	24940.97037109696	0.01	False	50000	0.5	10000000	20	97	constant	[0.2]	3500000
71	20.0	193	0.6044559585492227	73.0	2.643835616438356	25199.161162649347	0.01	False	50000	0.5	10000000	20	97	constant	[0.2]	3550000
72	20.0	206	0.5993689320388349	72.0	2.861111111111111	25458.855156018177	0.01	False	50000	0.5	10000000	20	97	constant	[0.2]	3600000
73	20.0	158	0.5955696202531645	63.0	2.507936507936508	25719.61796441368	0.01	False	50000	0.5	10000000	20	97	constant	[0.2]	3650000
74	20.0	163	0.6016564417177914	69.0	2.36231884057971	25980.908189842303	0.01	False	50000	0.5	10000000	20	97	constant	[0.2]	3700000
75	20.0	181	0.6074033149171271	80.0	2.2625	26242.0212861223	0.01	False	50000	0.5	10000000	20	97	constant	[0.2]	3750000
76	20.0	231	0.6260606060606061	77.0	3.0	26488.61907186812	0.01	False	50000	0.5	10000000	20	97	constant	[0.2]	3800000
77	20.0	182	0.6275274725274725	73.0	2.493150684931507	26728.80753005369	0.01	False	50000	0.5	10000000	20	97	constant	[0.2]	3850000
78	20.0	173	0.6291907514450866	73.0	2.3698630136986303	26974.511470383022	0.01	False	50000	0.5	10000000	20	97	constant	[0.2]	3900000
79	20.0	250	0.6357200000000001	80.0	3.125	27217.43946449417	0.01	False	50000	0.5	10000000	20	97	constant	[0.2]	3950000
80	20.0	246	0.6363008130081301	74.0	3.324324324324324	27455.539439640997	0.01	False	50000	0.5	10000000	20	97	constant	[0.2]	4000000
81	20.0	234	0.6404700854700853	79.0	2.962025316455696	27690.68217984873	0.01	False	50000	0.5	10000000	20	97	constant	[0.2]	4050000
82	20.0	153	0.6264705882352942	64.0	2.390625	27931.316973620116	0.01	False	50000	0.5	10000000	20	97	constant	[0.2]	4100000
83	20.0	179	0.6180446927374301	70.0	2.557142857142857	28180.333283668588	0.01	False	50000	0.5	10000000	20	97	constant	[0.2]	4150000
84	20.0	215	0.6263720930232559	76.0	2.8289473684210527	28425.43329265169	0.01	False	50000	0.5	10000000	20	97	constant	[0.2]	4200000
85	20.0	207	0.6365217391304349	71.0	2.915492957746479	28668.374047363	0.01	False	50000	0.5	10000000	20	97	constant	[0.2]	4250000
86	20.0	176	0.6398295454545454	70.0	2.5142857142857142	28903.82411686555	0.01	False	50000	0.5	10000000	20	97	constant	[0.2]	4300000
87	20.0	214	0.6504205607476635	72.0	2.9722222222222223	29141.75072045489	0.01	False	50000	0.5	10000000	20	97	constant	[0.2]	4350000
88	20.0	245	0.6447346938775512	70.0	3.5	29370.72933437304	0.01	False	50000	0.5	10000000	20	97	constant	[0.2]	4400000
89	20.0	235	0.6600000000000001	80.0	2.9375	29600.47088229026	0.01	False	50000	0.5	10000000	20	97	constant	[0.2]	4450000
90	20.0	232	0.665603448275862	69.0	3.36231884057971	29822.26332286504	0.01	False	50000	0.5	10000000	20	97	constant	[0.2]	4500000
91	20.0	217	0.6606451612903227	67.0	3.238805970149253	30047.473727399127	0.01	False	50000	0.5	10000000	20	97	constant	[0.2]	4550000
92	20.0	214	0.6655607476635514	66.0	3.242424242424242	30270.84273309977	0.01	False	50000	0.5	10000000	20	97	constant	[0.2]	4600000
93	20.0	269	0.6778066914498141	79.0	3.4050632911392404	30490.299720150066	0.01	False	50000	0.5	10000000	20	97	constant	[0.2]	4650000
94	20.0	242	0.6690495867768594	82.0	2.951219512195122	30710.62274859909	0.01	False	50000	0.5	10000000	20	97	constant	[0.2]	4700000
95	20.0	222	0.6850900900900901	63.0	3.523809523809524	30925.249228241773	0.01	False	50000	0.5	10000000	20	97	constant	[0.2]	4750000
96	20.0	231	0.6935930735930735	66.0	3.5	31134.44901681077	0.01	False	50000	0.5	10000000	20	97	constant	[0.2]	4800000
97	20.0	230	0.6831739130434784	77.0	2.987012987012987	31345.22130900718	0.01	False	50000	0.5	10000000	20	97	constant	[0.2]	4850000
98	20.0	216	0.695277777777778	74.0	2.918918918918919	31559.52822582801	0.01	False	50000	0.5	10000000	20	97	constant	[0.2]	4900000
99	20.0	238	0.687983193277311	71.0	3.352112676056338	31763.922767645607	0.01	False	50000	0.5	10000000	20	97	constant	[0.2]	4950000
100	20.0	258	0.6904651162790698	74.0	3.4864864864864864	31975.572613779485	0.01	False	50000	0.5	10000000	20	97	constant	[0.2]	5000000
101	20.0	219	0.6888584474885845	66.0	3.3181818181818183	32187.701772580152	0.01	False	50000	0.5	10000000	20	97	constant	[0.2]	5050000
102	20.0	302	0.6920198675496689	83.0	3.63855421686747	32399.034558268628	0.01	False	50000	0.5	10000000	20	97	constant	[0.2]	5100000
103	20.0	259	0.6952895752895754	76.0	3.4078947368421053	32606.082134402568	0.01	False	50000	0.5	10000000	20	97	constant	[0.2]	5150000
104	20.0	236	0.6913983050847459	71.0	3.323943661971831	32814.51456852051	0.01	False	50000	0.5	10000000	20	97	constant	[0.2]	5200000
105	20.0	223	0.677578475336323	75.0	2.973333333333333	33024.19285065838	0.01	False	50000	0.5	10000000	20	97	constant	[0.2]	5250000
106	20.0	252	0.6808333333333333	69.0	3.652173913043478	33238.34725807911	0.01	False	50000	0.5	10000000	20	97	constant	[0.2]	5300000
107	20.0	239	0.6717991631799163	71.0	3.3661971830985915	33458.14571815077	0.01	False	50000	0.5	10000000	20	97	constant	[0.2]	5350000
108	20.0	215	0.6382325581395348	76.0	2.8289473684210527	33683.78052030371	0.01	False	50000	0.5	10000000	20	97	constant	[0.2]	5400000
109	20.0	251	0.6388844621513944	82.0	3.0609756097560976	33912.81600722349	0.01	False	50000	0.5	10000000	20	97	constant	[0.2]	5450000
110	20.0	268	0.6470149253731343	76.0	3.526315789473684	34148.73415767571	0.01	False	50000	0.5	10000000	20	97	constant	[0.2]	5500000
111	20.0	265	0.6493962264150943	79.0	3.354430379746836	34376.23386142364	0.01	False	50000	0.5	10000000	20	97	constant	[0.2]	5550000
112	20.0	197	0.6452284263959391	71.0	2.7746478873239435	34605.79341234644	0.01	False	50000	0.5	10000000	20	97	constant	[0.2]	5600000
113	20.0	196	0.6525510204081633	75.0	2.6133333333333333	34843.37044770934	0.01	False	50000	0.5	10000000	20	97	constant	[0.2]	5650000
114	20.0	164	0.6195121951219513	74.0	2.216216216216216	35087.46497238439	0.01	False	50000	0.5	10000000	20	97	constant	[0.2]	5700000
115	20.0	192	0.6319270833333334	76.0	2.526315789473684	35334.7816181098	0.01	False	50000	0.5	10000000	20	97	constant	[0.2]	5750000
116	20.0	199	0.6328140703517587	74.0	2.689189189189189	35570.5828281921	0.01	False	50000	0.5	10000000	20	97	constant	[0.2]	5800000
117	20.0	229	0.6478602620087337	81.0	2.8271604938271606	35807.24147103529	0.01	False	50000	0.5	10000000	20	97	constant	[0.2]	5850000
118	20.0	197	0.6402030456852792	66.0	2.984848484848485	36049.79318029888	0.01	False	50000	0.5	10000000	20	97	constant	[0.2]	5900000
119	20.0	213	0.6543192488262911	77.0	2.7662337662337664	36277.95666266099	0.01	False	50000	0.5	10000000	20	97	constant	[0.2]	5950000
120	20.0	249	0.668714859437751	77.0	3.2337662337662336	36501.642295859	0.01	False	50000	0.5	10000000	20	97	constant	[0.2]	6000000
121	20.0	160	0.6718125	63.0	2.5396825396825395	36723.30995997234	0.01	False	50000	0.5	10000000	20	97	constant	[0.2]	6050000
122	20.0	227	0.6761674008810573	75.0	3.026666666666667	36940.44485409791	0.01	False	50000	0.5	10000000	20	97	constant	[0.2]	6100000
123	20.0	245	0.6684897959183673	81.0	3.0246913580246915	37158.278143316646	0.01	False	50000	0.5	10000000	20	97	constant	[0.2]	6150000
124	20.0	249	0.6672690763052209	76.0	3.276315789473684	37379.90138585831	0.01	False	50000	0.5	10000000	20	97	constant	[0.2]	6200000
125	20.0	184	0.6646195652173913	65.0	2.830769230769231	37604.57532689624	0.01	False	50000	0.5	10000000	20	97	constant	[0.2]	6250000
126	20.0	205	0.6549268292682926	76.0	2.6973684210526314	37822.73308683148	0.01	False	50000	0.5	10000000	20	97	constant	[0.2]	6300000
127	20.0	286	0.6613636363636364	82.0	3.4878048780487805	38048.63521607141	0.01	False	50000	0.5	10000000	20	97	constant	[0.2]	6350000
128	20.0	205	0.6800975609756097	73.0	2.808219178082192	38263.99393079613	0.01	False	50000	0.5	10000000	20	97	constant	[0.2]	6400000
129	20.0	255	0.6849019607843138	74.0	3.445945945945946	38471.25765050874	0.01	False	50000	0.5	10000000	20	97	constant	[0.2]	6450000
130	20.0	227	0.6751101321585903	76.0	2.986842105263158	38684.21024614296	0.01	False	50000	0.5	10000000	20	97	constant	[0.2]	6500000
131	20.0	283	0.6553710247349824	77.0	3.675324675324675	38905.47037218181	0.01	False	50000	0.5	10000000	20	97	constant	[0.2]	6550000
132	20.0	261	0.6536781609195401	80.0	3.2625	39135.00252194462	0.01	False	50000	0.5	10000000	20	97	constant	[0.2]	6600000
133	20.0	212	0.6578301886792454	74.0	2.864864864864865	39361.24294467262	0.01	False	50000	0.5	10000000	20	97	constant	[0.2]	6650000
134	20.0	239	0.660376569037657	76.0	3.1447368421052637	39587.767846806375	0.01	False	50000	0.5	10000000	20	97	constant	[0.2]	6700000
135	20.0	228	0.6603508771929824	73.0	3.1232876712328768	39807.49890144482	0.01	False	50000	0.5	10000000	20	97	constant	[0.2]	6750000
136	20.0	243	0.648641975308642	75.0	3.24	40039.29552542404	0.01	False	50000	0.5	10000000	20	97	constant	[0.2]	6800000
137	20.0	206	0.6492233009708739	74.0	2.783783783783784	40273.218627627146	0.01	False	50000	0.5	10000000	20	97	constant	[0.2]	6850000
138	20.0	272	0.6586764705882354	79.0	3.4430379746835444	40498.51739611828	0.01	False	50000	0.5	10000000	20	97	constant	[0.2]	6900000
139	20.0	260	0.6629615384615385	85.0	3.0588235294117645	40726.81958181664	0.01	False	50000	0.5	10000000	20	97	constant	[0.2]	6950000
140	20.0	194	0.6835567010309279	71.0	2.732394366197183	40949.618280284325	0.01	False	50000	0.5	10000000	20	97	constant	[0.2]	7000000
141	20.0	219	0.6926027397260275	74.0	2.95945945945946	41155.90332177563	0.01	False	50000	0.5	10000000	20	97	constant	[0.2]	7050000
142	20.0	265	0.6977358490566038	77.0	3.441558441558441	41358.5750137691	0.01	False	50000	0.5	10000000	20	97	constant	[0.2]	7100000
143	20.0	253	0.692806324110672	78.0	3.243589743589744	41564.302175378376	0.01	False	50000	0.5	10000000	20	97	constant	[0.2]	7150000
144	20.0	249	0.6957429718875503	77.0	3.2337662337662336	41770.72141647732	0.01	False	50000	0.5	10000000	20	97	constant	[0.2]	7200000
145	20.0	212	0.7063207547169811	69.0	3.072463768115942	41974.085639907054	0.01	False	50000	0.5	10000000	20	97	constant	[0.2]	7250000
146	20.0	280	0.6891071428571429	73.0	3.835616438356164	42183.73666823092	0.01	False	50000	0.5	10000000	20	97	constant	[0.2]	7300000
147	20.0	243	0.6832921810699589	80.0	3.0375	42395.769092147406	0.01	False	50000	0.5	10000000	20	97	constant	[0.2]	7350000
148	20.0	259	0.6823552123552125	76.0	3.4078947368421053	42608.47266999117	0.01	False	50000	0.5	10000000	20	97	constant	[0.2]	7400000
149	20.0	265	0.6822264150943396	82.0	3.231707317073171	42823.03475097122	0.01	False	50000	0.5	10000000	20	97	constant	[0.2]	7450000
150	20.0	209	0.6808612440191388	69.0	3.028985507246377	43037.64380667304	0.01	False	50000	0.5	10000000	20	97	constant	[0.2]	7500000
151	20.0	227	0.6805726872246697	71.0	3.197183098591549	43252.27005520987	0.01	False	50000	0.5	10000000	20	97	constant	[0.2]	7550000
152	20.0	234	0.6754273504273505	80.0	2.925	43467.49505810884	0.01	False	50000	0.5	10000000	20	97	constant	[0.2]	7600000
153	20.0	235	0.6696170212765957	74.0	3.175675675675676	43684.07724669345	0.01	False	50000	0.5	10000000	20	97	constant	[0.2]	7650000
154	20.0	278	0.6677338129496403	74.0	3.756756756756757	43904.92478335272	0.01	False	50000	0.5	10000000	20	97	constant	[0.2]	7700000
155	20.0	224	0.6824553571428572	77.0	2.909090909090909	44117.3420857068	0.01	False	50000	0.5	10000000	20	97	constant	[0.2]	7750000
156	20.0	259	0.6826640926640927	80.0	3.2375	44330.13258929523	0.01	False	50000	0.5	10000000	20	97	constant	[0.2]	7800000
157	20.0	238	0.676344537815126	67.0	3.5522388059701493	44546.227562289874	0.01	False	50000	0.5	10000000	20	97	constant	[0.2]	7850000
158	20.0	247	0.6702024291497976	79.0	3.1265822784810124	44764.29376549475	0.01	False	50000	0.5	10000000	20	97	constant	[0.2]	7900000
159	20.0	233	0.654206008583691	71.0	3.2816901408450705	44982.7013717992	0.01	False	50000	0.5	10000000	20	97	constant	[0.2]	7950000
160	20.0	213	0.6384976525821596	66.0	3.227272727272727	45212.21454996672	0.01	False	50000	0.5	10000000	20	97	constant	[0.2]	8000000
161	20.0	244	0.6399180327868853	77.0	3.168831168831169	45449.05822710285	0.01	False	50000	0.5	10000000	20	97	constant	[0.2]	8050000
162	20.0	209	0.625645933014354	73.0	2.863013698630137	45684.34766387367	0.01	False	50000	0.5	10000000	20	97	constant	[0.2]	8100000
163	20.0	187	0.6383422459893049	68.0	2.75	45927.78191961589	0.01	False	50000	0.5	10000000	20	97	constant	[0.2]	8150000
164	20.0	219	0.6287214611872146	76.0	2.881578947368421	46164.73123670079	0.01	False	50000	0.5	10000000	20	97	constant	[0.2]	8200000
165	20.0	240	0.6468333333333334	76.0	3.1578947368421053	46402.05798021482	0.01	False	50000	0.5	10000000	20	97	constant	[0.2]	8250000
166	20.0	221	0.6623981900452489	74.0	2.9864864864864864	46631.36241484401	0.01	False	50000	0.5	10000000	20	97	constant	[0.2]	8300000
167	20.0	218	0.6686697247706422	70.0	3.1142857142857143	46851.1739412432	0.01	False	50000	0.5	10000000	20	97	constant	[0.2]	8350000
168	20.0	239	0.6590794979079498	74.0	3.22972972972973	47073.05881305366	0.01	False	50000	0.5	10000000	20	97	constant	[0.2]	8400000
169	20.0	211	0.6467772511848342	76.0	2.776315789473684	47297.85051056664	0.01	False	50000	0.5	10000000	20	97	constant	[0.2]	8450000
170	20.0	184	0.6415217391304349	72.0	2.555555555555556	47530.2676942074	0.01	False	50000	0.5	10000000	20	97	constant	[0.2]	8500000
171	20.0	252	0.6654365079365079	73.0	3.452054794520548	47757.025542856725	0.01	False	50000	0.5	10000000	20	97	constant	[0.2]	8550000
172	20.0	238	0.675126050420168	70.0	3.4	47974.89896951467	0.01	False	50000	0.5	10000000	20	97	constant	[0.2]	8600000
173	20.0	267	0.6693632958801498	82.0	3.256097560975609	48196.89749858678	0.01	False	50000	0.5	10000000	20	97	constant	[0.2]	8650000
174	20.0	229	0.6710043668122272	77.0	2.9740259740259742	48413.57356826769	0.01	False	50000	0.5	10000000	20	97	constant	[0.2]	8700000
175	20.0	220	0.6670454545454545	78.0	2.8205128205128207	48629.95015969568	0.01	False	50000	0.5	10000000	20	97	constant	[0.2]	8750000
176	20.0	235	0.6819574468085107	77.0	3.051948051948052	48848.94934729816	0.01	False	50000	0.5	10000000	20	97	constant	[0.2]	8800000
177	20.0	250	0.68656	76.0	3.289473684210526	49063.77712802836	0.01	False	50000	0.5	10000000	20	97	constant	[0.2]	8850000
178	20.0	272	0.6833088235294118	84.0	3.238095238095238	49277.06361535862	0.01	False	50000	0.5	10000000	20	97	constant	[0.2]	8900000
179	20.0	188	0.6764361702127659	75.0	2.506666666666667	49487.609092142135	0.01	False	50000	0.5	10000000	20	97	constant	[0.2]	8950000
180	20.0	208	0.6694711538461539	71.0	2.9295774647887325	49701.64687924174	0.01	False	50000	0.5	10000000	20	97	constant	[0.2]	9000000
181	20.0	181	0.6819337016574586	64.0	2.828125	49916.56504590182	0.01	False	50000	0.5	10000000	20	97	constant	[0.2]	9050000
182	20.0	241	0.6811203319502076	75.0	3.2133333333333334	50128.47124046912	0.01	False	50000	0.5	10000000	20	97	constant	[0.2]	9100000
183	20.0	290	0.6952068965517241	75.0	3.8666666666666663	50334.05635506003	0.01	False	50000	0.5	10000000	20	97	constant	[0.2]	9150000
184	20.0	269	0.6919330855018588	72.0	3.736111111111111	50537.5180237306	0.01	False	50000	0.5	10000000	20	97	constant	[0.2]	9200000
185	20.0	254	0.6725984251968504	70.0	3.628571428571429	50751.2809257615	0.01	False	50000	0.5	10000000	20	97	constant	[0.2]	9250000
186	20.0	225	0.6727555555555556	72.0	3.125	50968.29839735049	0.01	False	50000	0.5	10000000	20	97	constant	[0.2]	9300000
187	20.0	276	0.6901449275362319	77.0	3.5844155844155843	51183.07001799232	0.01	False	50000	0.5	10000000	20	97	constant	[0.2]	9350000
188	20.0	243	0.6991769547325103	71.0	3.422535211267605	51388.53614190192	0.01	False	50000	0.5	10000000	20	97	constant	[0.2]	9400000
189	20.0	259	0.7088416988416988	69.0	3.753623188405797	51596.23072875493	0.01	False	50000	0.5	10000000	20	97	constant	[0.2]	9450000
190	20.0	245	0.7270204081632653	72.0	3.4027777777777777	51797.00284448944	0.01	False	50000	0.5	10000000	20	97	constant	[0.2]	9500000
191	20.0	247	0.7297975708502024	70.0	3.5285714285714285	51995.990927073086	0.01	False	50000	0.5	10000000	20	97	constant	[0.2]	9550000
192	20.0	237	0.729704641350211	72.0	3.2916666666666665	52189.432186553946	0.01	False	50000	0.5	10000000	20	97	constant	[0.2]	9600000
193	20.0	245	0.7101224489795919	69.0	3.550724637681159	52388.11213627888	0.01	False	50000	0.5	10000000	20	97	constant	[0.2]	9650000
194	20.0	233	0.7006008583690986	68.0	3.426470588235294	52591.35762050084	0.01	False	50000	0.5	10000000	20	97	constant	[0.2]	9700000
195	20.0	243	0.700082304526749	74.0	3.283783783783784	52796.12960958625	0.01	False	50000	0.5	10000000	20	97	constant	[0.2]	9750000
196	20.0	226	0.7008849557522124	72.0	3.138888888888889	53002.67225339028	0.01	False	50000	0.5	10000000	20	97	constant	[0.2]	9800000
197	20.0	271	0.6915867158671587	74.0	3.6621621621621614	53207.76879169721	0.01	False	50000	0.5	10000000	20	97	constant	[0.2]	9850000
198	20.0	235	0.6793617021276596	71.0	3.309859154929577	53419.02885811789	0.01	False	50000	0.5	10000000	20	97	constant	[0.2]	9900000
199	20.0	238	0.6883193277310925	69.0	3.449275362318841	53628.13534038381	0.01	False	50000	0.5	10000000	20	97	constant	[0.2]	9950000
200	20.0	266	0.6807894736842106	70.0	3.8	53844.32728836378	0.01	False	50000	0.5	10000000	20	97	constant	[0.2]	10000000
0	20.0	107	0.4247663551401869	56.0	1.9107142857142856	513.6943910166843	0.01	False	50000	0.5	10000000	20	98	constant	[0.4]	0
1	20.0	122	0.4200819672131147	64.0	1.90625	996.884035626955	0.01	False	50000	0.5	10000000	20	98	constant	[0.4]	50000
2	20.0	147	0.4895238095238094	75.0	1.96	1423.8569504625443	0.01	False	50000	0.5	10000000	20	98	constant	[0.4]	100000
3	20.0	152	0.5025657894736842	64.0	2.375	1797.9824309715157	0.01	False	50000	0.5	10000000	20	98	constant	[0.4]	150000
4	20.0	135	0.5071851851851852	68.0	1.9852941176470589	2155.357414506136	0.01	False	50000	0.5	10000000	20	98	constant	[0.4]	200000
5	20.0	176	0.53375	72.0	2.4444444444444446	2495.540462761067	0.01	False	50000	0.5	10000000	20	98	constant	[0.4]	250000
6	20.0	169	0.5687573964497042	75.0	2.2533333333333334	2806.48666726329	0.01	False	50000	0.5	10000000	20	98	constant	[0.4]	300000
7	20.0	161	0.5663975155279504	68.0	2.367647058823529	3094.004243564993	0.01	False	50000	0.5	10000000	20	98	constant	[0.4]	350000
8	20.0	205	0.5816097560975609	77.0	2.6623376623376624	3377.1124738079275	0.01	False	50000	0.5	10000000	20	98	constant	[0.4]	400000
9	20.0	168	0.5900595238095238	69.0	2.4347826086956523	3648.453096640121	0.01	False	50000	0.5	10000000	20	98	constant	[0.4]	450000
10	20.0	152	0.5891447368421053	71.0	2.140845070422535	3917.527955886751	0.01	False	50000	0.5	10000000	20	98	constant	[0.4]	500000
11	20.0	199	0.5976884422110552	70.0	2.842857142857143	4182.298106318148	0.01	False	50000	0.5	10000000	20	98	constant	[0.4]	550000
12	20.0	174	0.6032183908045977	69.0	2.5217391304347827	4441.353538535554	0.01	False	50000	0.5	10000000	20	98	constant	[0.4]	600000
13	20.0	163	0.6096319018404909	70.0	2.3285714285714287	4695.594779568406	0.01	False	50000	0.5	10000000	20	98	constant	[0.4]	650000
14	20.0	185	0.6076756756756757	70.0	2.642857142857143	4953.313586848018	0.01	False	50000	0.5	10000000	20	98	constant	[0.4]	700000
15	20.0	190	0.5961052631578946	70.0	2.7142857142857144	5209.1276151163565	0.01	False	50000	0.5	10000000	20	98	constant	[0.4]	750000
16	20.0	181	0.6125414364640884	73.0	2.4794520547945207	5467.101548713547	0.01	False	50000	0.5	10000000	20	98	constant	[0.4]	800000
17	20.0	229	0.6151965065502183	71.0	3.2253521126760565	5718.274845261144	0.01	False	50000	0.5	10000000	20	98	constant	[0.4]	850000
18	20.0	228	0.6167982456140351	75.0	3.04	5967.488045214548	0.01	False	50000	0.5	10000000	20	98	constant	[0.4]	900000
19	20.0	187	0.6186631016042781	68.0	2.75	6224.360262911196	0.01	False	50000	0.5	10000000	20	98	constant	[0.4]	950000
20	20.0	200	0.6289	72.0	2.7777777777777777	6467.940587856874	0.01	False	50000	0.5	10000000	20	98	constant	[0.4]	1000000
21	20.0	250	0.6335599999999999	76.0	3.289473684210526	6706.116430216217	0.01	False	50000	0.5	10000000	20	98	constant	[0.4]	1050000
22	20.0	200	0.6446	69.0	2.898550724637681	6939.985517917731	0.01	False	50000	0.5	10000000	20	98	constant	[0.4]	1100000
23	20.0	229	0.6389519650655021	80.0	2.8625	7171.220981020952	0.01	False	50000	0.5	10000000	20	98	constant	[0.4]	1150000
24	20.0	231	0.6371861471861472	71.0	3.2535211267605635	7409.008979655442	0.01	False	50000	0.5	10000000	20	98	constant	[0.4]	1200000
25	20.0	262	0.6301145038167939	78.0	3.358974358974359	7648.515824232491	0.01	False	50000	0.5	10000000	20	98	constant	[0.4]	1250000
26	20.0	202	0.6383663366336633	75.0	2.6933333333333334	7889.370504601605	0.01	False	50000	0.5	10000000	20	98	constant	[0.4]	1300000
27	20.0	169	0.623491124260355	77.0	2.1948051948051948	8135.890840594701	0.01	False	50000	0.5	10000000	20	98	constant	[0.4]	1350000
28	20.0	223	0.6252466367713004	72.0	3.0972222222222223	8377.994050039722	0.01	False	50000	0.5	10000000	20	98	constant	[0.4]	1400000
29	20.0	209	0.6534928229665072	76.0	2.75	8613.74893229612	0.01	False	50000	0.5	10000000	20	98	constant	[0.4]	1450000
30	20.0	235	0.642	82.0	2.865853658536585	8843.408602180829	0.01	False	50000	0.5	10000000	20	98	constant	[0.4]	1500000
31	20.0	201	0.6380597014925373	76.0	2.6447368421052637	9078.369460395486	0.01	False	50000	0.5	10000000	20	98	constant	[0.4]	1550000
32	20.0	234	0.6196581196581197	75.0	3.12	9319.42299831311	0.01	False	50000	0.5	10000000	20	98	constant	[0.4]	1600000
33	20.0	181	0.6077348066298343	71.0	2.5492957746478875	9572.149710935786	0.01	False	50000	0.5	10000000	20	98	constant	[0.4]	1650000
34	20.0	209	0.6264593301435407	70.0	2.9857142857142858	9821.584744689151	0.01	False	50000	0.5	10000000	20	98	constant	[0.4]	1700000
35	20.0	206	0.6329126213592233	73.0	2.8219178082191783	10059.518826003166	0.01	False	50000	0.5	10000000	20	98	constant	[0.4]	1750000
36	20.0	250	0.645	80.0	3.125	10294.562572504474	0.01	False	50000	0.5	10000000	20	98	constant	[0.4]	1800000
37	20.0	221	0.6398190045248869	72.0	3.0694444444444446	10531.15702926325	0.01	False	50000	0.5	10000000	20	98	constant	[0.4]	1850000
38	20.0	230	0.6345217391304347	75.0	3.066666666666667	10770.093250468595	0.01	False	50000	0.5	10000000	20	98	constant	[0.4]	1900000
39	20.0	238	0.6526050420168067	75.0	3.1733333333333333	11008.011378313282	0.01	False	50000	0.5	10000000	20	98	constant	[0.4]	1950000
40	20.0	216	0.6474074074074074	83.0	2.602409638554217	11236.764408549458	0.01	False	50000	0.5	10000000	20	98	constant	[0.4]	2000000
41	20.0	217	0.6457142857142857	74.0	2.9324324324324325	11470.39955525238	0.01	False	50000	0.5	10000000	20	98	constant	[0.4]	2050000
42	20.0	242	0.6595867768595042	81.0	2.9876543209876543	11698.16191604856	0.01	False	50000	0.5	10000000	20	98	constant	[0.4]	2100000
43	20.0	261	0.6661302681992338	72.0	3.625	11919.887668010244	0.01	False	50000	0.5	10000000	20	98	constant	[0.4]	2150000
44	20.0	277	0.666173285198556	76.0	3.6447368421052633	12141.933492711889	0.01	False	50000	0.5	10000000	20	98	constant	[0.4]	2200000
45	20.0	245	0.6673469387755103	75.0	3.2666666666666666	12362.919559681412	0.01	False	50000	0.5	10000000	20	98	constant	[0.4]	2250000
46	20.0	206	0.6512135922330098	68.0	3.0294117647058822	12583.240340843307	0.01	False	50000	0.5	10000000	20	98	constant	[0.4]	2300000
47	20.0	218	0.6677064220183486	77.0	2.831168831168831	12809.105847709232	0.01	False	50000	0.5	10000000	20	98	constant	[0.4]	2350000
48	20.0	283	0.6724028268551238	82.0	3.451219512195122	13029.71345166135	0.01	False	50000	0.5	10000000	20	98	constant	[0.4]	2400000
49	20.0	204	0.6492647058823529	70.0	2.914285714285714	13255.835839984253	0.01	False	50000	0.5	10000000	20	98	constant	[0.4]	2450000
50	20.0	223	0.6486547085201794	73.0	3.054794520547945	13486.205625852444	0.01	False	50000	0.5	10000000	20	98	constant	[0.4]	2500000
51	20.0	234	0.6483760683760684	72.0	3.25	13713.233367559582	0.01	False	50000	0.5	10000000	20	98	constant	[0.4]	2550000
52	20.0	243	0.6648971193415639	76.0	3.1973684210526314	13935.608521724304	0.01	False	50000	0.5	10000000	20	98	constant	[0.4]	2600000
53	20.0	248	0.6866129032258065	78.0	3.1794871794871797	14153.878338858887	0.01	False	50000	0.5	10000000	20	98	constant	[0.4]	2650000
54	20.0	199	0.6869346733668341	64.0	3.109375	14362.843454784395	0.01	False	50000	0.5	10000000	20	98	constant	[0.4]	2700000
55	20.0	223	0.6811659192825112	74.0	3.0135135135135136	14574.655522271009	0.01	False	50000	0.5	10000000	20	98	constant	[0.4]	2750000
56	20.0	228	0.6833771929824561	69.0	3.3043478260869565	14791.929545374414	0.01	False	50000	0.5	10000000	20	98	constant	[0.4]	2800000
57	20.0	222	0.702972972972973	70.0	3.1714285714285717	14999.97126788855	0.01	False	50000	0.5	10000000	20	98	constant	[0.4]	2850000
58	20.0	259	0.7154440154440154	72.0	3.5972222222222223	15205.07353118306	0.01	False	50000	0.5	10000000	20	98	constant	[0.4]	2900000
59	20.0	309	0.718673139158576	77.0	4.012987012987013	15398.268196049805	0.01	False	50000	0.5	10000000	20	98	constant	[0.4]	2950000
60	20.0	201	0.7090547263681592	72.0	2.7916666666666665	15598.801205020418	0.01	False	50000	0.5	10000000	20	98	constant	[0.4]	3000000
61	20.0	250	0.7038000000000001	75.0	3.333333333333333	15801.579186497616	0.01	False	50000	0.5	10000000	20	98	constant	[0.4]	3050000
62	20.0	206	0.6954368932038836	67.0	3.074626865671642	16003.322152659846	0.01	False	50000	0.5	10000000	20	98	constant	[0.4]	3100000
63	20.0	253	0.687905138339921	76.0	3.3289473684210527	16210.658247929316	0.01	False	50000	0.5	10000000	20	98	constant	[0.4]	3150000
64	20.0	194	0.6809278350515465	72.0	2.6944444444444446	16418.755442987924	0.01	False	50000	0.5	10000000	20	98	constant	[0.4]	3200000
65	20.0	274	0.6729197080291971	76.0	3.6052631578947367	16634.78584374575	0.01	False	50000	0.5	10000000	20	98	constant	[0.4]	3250000
66	20.0	251	0.6743426294820718	77.0	3.25974025974026	16853.94411573506	0.01	False	50000	0.5	10000000	20	98	constant	[0.4]	3300000
67	20.0	208	0.6695192307692308	71.0	2.9295774647887325	17078.90256892114	0.01	False	50000	0.5	10000000	20	98	constant	[0.4]	3350000
68	20.0	212	0.6614150943396226	73.0	2.904109589041096	17303.093553534083	0.01	False	50000	0.5	10000000	20	98	constant	[0.4]	3400000
69	20.0	212	0.6537264150943396	72.0	2.9444444444444446	17525.00943067393	0.01	False	50000	0.5	10000000	20	98	constant	[0.4]	3450000
70	20.0	239	0.6523849372384938	72.0	3.3194444444444446	17751.956129232916	0.01	False	50000	0.5	10000000	20	98	constant	[0.4]	3500000
71	20.0	218	0.6595871559633028	74.0	2.945945945945946	17979.027651237415	0.01	False	50000	0.5	10000000	20	98	constant	[0.4]	3550000
72	20.0	187	0.6497326203208557	73.0	2.5616438356164384	18207.875807198987	0.01	False	50000	0.5	10000000	20	98	constant	[0.4]	3600000
73	20.0	207	0.6562801932367149	75.0	2.76	18433.670345967625	0.01	False	50000	0.5	10000000	20	98	constant	[0.4]	3650000
74	20.0	264	0.6747727272727272	73.0	3.616438356164384	18650.93136450523	0.01	False	50000	0.5	10000000	20	98	constant	[0.4]	3700000
75	20.0	223	0.6753363228699553	75.0	2.973333333333333	18866.826871515696	0.01	False	50000	0.5	10000000	20	98	constant	[0.4]	3750000
76	20.0	293	0.6759044368600683	78.0	3.756410256410256	19081.62845873106	0.01	False	50000	0.5	10000000	20	98	constant	[0.4]	3800000
77	20.0	272	0.6630882352941176	78.0	3.4871794871794872	19303.92360433496	0.01	False	50000	0.5	10000000	20	98	constant	[0.4]	3850000
78	20.0	231	0.6594805194805194	79.0	2.9240506329113924	19526.107686957705	0.01	False	50000	0.5	10000000	20	98	constant	[0.4]	3900000
79	20.0	228	0.6498245614035089	81.0	2.814814814814815	19752.56468288476	0.01	False	50000	0.5	10000000	20	98	constant	[0.4]	3950000
80	20.0	219	0.6431963470319635	80.0	2.7375	19987.22370980364	0.01	False	50000	0.5	10000000	20	98	constant	[0.4]	4000000
81	20.0	240	0.63875	77.0	3.116883116883117	20223.80051649836	0.01	False	50000	0.5	10000000	20	98	constant	[0.4]	4050000
82	20.0	288	0.64375	85.0	3.388235294117647	20462.90282332769	0.01	False	50000	0.5	10000000	20	98	constant	[0.4]	4100000
83	20.0	210	0.6514285714285715	71.0	2.9577464788732395	20692.066856304154	0.01	False	50000	0.5	10000000	20	98	constant	[0.4]	4150000
84	20.0	247	0.6522672064777328	76.0	3.25	20915.795042184905	0.01	False	50000	0.5	10000000	20	98	constant	[0.4]	4200000
85	20.0	267	0.6704868913857678	76.0	3.513157894736842	21137.18061310399	0.01	False	50000	0.5	10000000	20	98	constant	[0.4]	4250000
86	20.0	237	0.6877215189873418	74.0	3.202702702702702	21355.028714534037	0.01	False	50000	0.5	10000000	20	98	constant	[0.4]	4300000
87	20.0	273	0.6864102564102564	77.0	3.5454545454545454	21563.81369857164	0.01	False	50000	0.5	10000000	20	98	constant	[0.4]	4350000
88	20.0	258	0.6810852713178296	72.0	3.583333333333333	21769.951832855157	0.01	False	50000	0.5	10000000	20	98	constant	[0.4]	4400000
89	20.0	249	0.7044578313253012	68.0	3.661764705882353	21974.558804438595	0.01	False	50000	0.5	10000000	20	98	constant	[0.4]	4450000
90	20.0	279	0.7056272401433692	74.0	3.77027027027027	22174.76826195704	0.01	False	50000	0.5	10000000	20	98	constant	[0.4]	4500000
91	20.0	251	0.71203187250996	83.0	3.0240963855421685	22373.708364861617	0.01	False	50000	0.5	10000000	20	98	constant	[0.4]	4550000
92	20.0	287	0.7200696864111498	73.0	3.9315068493150687	22572.49620638266	0.01	False	50000	0.5	10000000	20	98	constant	[0.4]	4600000
93	20.0	288	0.7147569444444444	76.0	3.789473684210526	22774.069989052798	0.01	False	50000	0.5	10000000	20	98	constant	[0.4]	4650000
94	20.0	199	0.6968341708542715	66.0	3.015151515151515	22979.530019226277	0.01	False	50000	0.5	10000000	20	98	constant	[0.4]	4700000
95	20.0	220	0.6961363636363638	72.0	3.055555555555556	23185.879351693893	0.01	False	50000	0.5	10000000	20	98	constant	[0.4]	4750000
96	20.0	306	0.6912418300653596	75.0	4.08	23389.72389298947	0.01	False	50000	0.5	10000000	20	98	constant	[0.4]	4800000
97	20.0	256	0.69265625	79.0	3.240506329113924	23598.620022963583	0.01	False	50000	0.5	10000000	20	98	constant	[0.4]	4850000
98	20.0	223	0.6957847533632288	76.0	2.9342105263157894	23804.29877329988	0.01	False	50000	0.5	10000000	20	98	constant	[0.4]	4900000
99	20.0	229	0.6953275109170306	70.0	3.271428571428572	24010.02040366625	0.01	False	50000	0.5	10000000	20	98	constant	[0.4]	4950000
100	20.0	212	0.6985377358490568	74.0	2.864864864864865	24215.481632142277	0.01	False	50000	0.5	10000000	20	98	constant	[0.4]	5000000
101	20.0	309	0.6957928802588996	75.0	4.12	24422.761682745346	0.01	False	50000	0.5	10000000	20	98	constant	[0.4]	5050000
102	20.0	217	0.6879723502304148	75.0	2.893333333333333	24626.223109836206	0.01	False	50000	0.5	10000000	20	98	constant	[0.4]	5100000
103	20.0	239	0.6894142259414227	73.0	3.2739726027397262	24833.370371801237	0.01	False	50000	0.5	10000000	20	98	constant	[0.4]	5150000
104	20.0	245	0.6851020408163265	78.0	3.141025641025641	25044.33661193357	0.01	False	50000	0.5	10000000	20	98	constant	[0.4]	5200000
105	20.0	212	0.683254716981132	77.0	2.7532467532467533	25253.81688505344	0.01	False	50000	0.5	10000000	20	98	constant	[0.4]	5250000
106	20.0	249	0.6747791164658635	77.0	3.2337662337662336	25471.24877525789	0.01	False	50000	0.5	10000000	20	98	constant	[0.4]	5300000
107	20.0	230	0.6751739130434784	70.0	3.2857142857142856	25695.12787719375	0.01	False	50000	0.5	10000000	20	98	constant	[0.4]	5350000
108	20.0	224	0.6627678571428571	71.0	3.1549295774647885	25919.22385381709	0.01	False	50000	0.5	10000000	20	98	constant	[0.4]	5400000
109	20.0	227	0.6591189427312777	78.0	2.91025641025641	26143.158168100166	0.01	False	50000	0.5	10000000	20	98	constant	[0.4]	5450000
110	20.0	233	0.6597424892703864	71.0	3.2816901408450705	26367.22701757724	0.01	False	50000	0.5	10000000	20	98	constant	[0.4]	5500000
111	20.0	255	0.6665490196078432	81.0	3.1481481481481484	26587.201194348585	0.01	False	50000	0.5	10000000	20	98	constant	[0.4]	5550000
112	20.0	276	0.6719927536231884	79.0	3.4936708860759493	26805.26313645585	0.01	False	50000	0.5	10000000	20	98	constant	[0.4]	5600000
113	20.0	217	0.6677880184331798	76.0	2.8552631578947367	27023.98025927892	0.01	False	50000	0.5	10000000	20	98	constant	[0.4]	5650000
114	20.0	260	0.6745769230769232	83.0	3.132530120481928	27238.601429488182	0.01	False	50000	0.5	10000000	20	98	constant	[0.4]	5700000
115	20.0	265	0.6737735849056604	75.0	3.533333333333333	27452.41897799545	0.01	False	50000	0.5	10000000	20	98	constant	[0.4]	5750000
116	20.0	250	0.6760400000000001	78.0	3.2051282051282053	27670.691276804013	0.01	False	50000	0.5	10000000	20	98	constant	[0.4]	5800000
117	20.0	227	0.6651541850220265	73.0	3.1095890410958904	27888.39822152939	0.01	False	50000	0.5	10000000	20	98	constant	[0.4]	5850000
118	20.0	265	0.6689056603773585	72.0	3.6805555555555554	28105.770094861004	0.01	False	50000	0.5	10000000	20	98	constant	[0.4]	5900000
119	20.0	225	0.665377777777778	78.0	2.8846153846153846	28325.98054064224	0.01	False	50000	0.5	10000000	20	98	constant	[0.4]	5950000
120	20.0	205	0.6704878048780487	74.0	2.77027027027027	28546.14715049568	0.01	False	50000	0.5	10000000	20	98	constant	[0.4]	6000000
121	20.0	221	0.6688235294117647	72.0	3.0694444444444446	28762.976252666653	0.01	False	50000	0.5	10000000	20	98	constant	[0.4]	6050000
122	20.0	229	0.6601310043668123	76.0	3.013157894736842	28987.710417091053	0.01	False	50000	0.5	10000000	20	98	constant	[0.4]	6100000
123	20.0	207	0.6458937198067634	73.0	2.835616438356164	29219.432701754253	0.01	False	50000	0.5	10000000	20	98	constant	[0.4]	6150000
124	20.0	222	0.6306756756756757	79.0	2.810126582278481	29456.08381983698	0.01	False	50000	0.5	10000000	20	98	constant	[0.4]	6200000
125	20.0	203	0.6136453201970443	68.0	2.985294117647059	29702.66684540952	0.01	False	50000	0.5	10000000	20	98	constant	[0.4]	6250000
126	20.0	240	0.6293333333333333	82.0	2.926829268292683	29947.525753309747	0.01	False	50000	0.5	10000000	20	98	constant	[0.4]	6300000
127	20.0	191	0.6216230366492147	70.0	2.7285714285714286	30189.401233732708	0.01	False	50000	0.5	10000000	20	98	constant	[0.4]	6350000
128	20.0	170	0.6298235294117647	68.0	2.5	30433.75084370974	0.01	False	50000	0.5	10000000	20	98	constant	[0.4]	6400000
129	20.0	159	0.6280503144654088	67.0	2.373134328358209	30674.302684041435	0.01	False	50000	0.5	10000000	20	98	constant	[0.4]	6450000
130	20.0	198	0.6253030303030304	74.0	2.675675675675676	30921.779160457587	0.01	False	50000	0.5	10000000	20	98	constant	[0.4]	6500000
131	20.0	225	0.6344000000000001	80.0	2.8125	31169.972716178727	0.01	False	50000	0.5	10000000	20	98	constant	[0.4]	6550000
132	20.0	223	0.6292825112107623	72.0	3.0972222222222223	31412.00035965273	0.01	False	50000	0.5	10000000	20	98	constant	[0.4]	6600000
133	20.0	192	0.6209895833333333	72.0	2.6666666666666665	31658.56677862462	0.01	False	50000	0.5	10000000	20	98	constant	[0.4]	6650000
134	20.0	243	0.6267489711934155	75.0	3.24	31902.86328550175	0.01	False	50000	0.5	10000000	20	98	constant	[0.4]	6700000
135	20.0	192	0.6185416666666667	74.0	2.5945945945945947	32154.9652863421	0.01	False	50000	0.5	10000000	20	98	constant	[0.4]	6750000
136	20.0	199	0.6322110552763819	76.0	2.6184210526315788	32398.628173014346	0.01	False	50000	0.5	10000000	20	98	constant	[0.4]	6800000
137	20.0	206	0.6263106796116504	70.0	2.942857142857143	32633.14336452555	0.01	False	50000	0.5	10000000	20	98	constant	[0.4]	6850000
138	20.0	248	0.6418548387096774	85.0	2.9176470588235293	32877.50507035978	0.01	False	50000	0.5	10000000	20	98	constant	[0.4]	6900000
139	20.0	229	0.6446288209606986	77.0	2.9740259740259742	33117.061496006434	0.01	False	50000	0.5	10000000	20	98	constant	[0.4]	6950000
140	20.0	159	0.639937106918239	64.0	2.484375	33349.62899672663	0.01	False	50000	0.5	10000000	20	98	constant	[0.4]	7000000
141	20.0	268	0.6382462686567164	81.0	3.308641975308642	33582.60563780477	0.01	False	50000	0.5	10000000	20	98	constant	[0.4]	7050000
142	20.0	227	0.6377092511013216	74.0	3.0675675675675675	33815.27397692869	0.01	False	50000	0.5	10000000	20	98	constant	[0.4]	7100000
143	20.0	273	0.6476190476190476	78.0	3.5	34046.21771227323	0.01	False	50000	0.5	10000000	20	98	constant	[0.4]	7150000
144	20.0	201	0.6607960199004975	74.0	2.716216216216216	34272.9553028049	0.01	False	50000	0.5	10000000	20	98	constant	[0.4]	7200000
145	20.0	191	0.66	63.0	3.031746031746032	34490.591487986065	0.01	False	50000	0.5	10000000	20	98	constant	[0.4]	7250000
146	20.0	216	0.6537962962962963	74.0	2.918918918918919	34714.56035886667	0.01	False	50000	0.5	10000000	20	98	constant	[0.4]	7300000
147	20.0	246	0.6400813008130082	78.0	3.1538461538461537	34948.53872975958	0.01	False	50000	0.5	10000000	20	98	constant	[0.4]	7350000
148	20.0	213	0.6430046948356808	75.0	2.84	35179.432854598694	0.01	False	50000	0.5	10000000	20	98	constant	[0.4]	7400000
149	20.0	200	0.63915	75.0	2.6666666666666665	35419.743611230006	0.01	False	50000	0.5	10000000	20	98	constant	[0.4]	7450000
150	20.0	253	0.6325296442687748	79.0	3.2025316455696204	35657.79300322961	0.01	False	50000	0.5	10000000	20	98	constant	[0.4]	7500000
151	20.0	193	0.6257512953367876	79.0	2.4430379746835444	35900.36292259252	0.01	False	50000	0.5	10000000	20	98	constant	[0.4]	7550000
152	20.0	163	0.6133128834355828	73.0	2.232876712328767	36148.24801587188	0.01	False	50000	0.5	10000000	20	98	constant	[0.4]	7600000
153	20.0	152	0.6125657894736841	75.0	2.026666666666667	36400.44983656906	0.01	False	50000	0.5	10000000	20	98	constant	[0.4]	7650000
154	20.0	203	0.6215270935960592	75.0	2.7066666666666666	36648.200673826366	0.01	False	50000	0.5	10000000	20	98	constant	[0.4]	7700000
155	20.0	234	0.6352136752136752	68.0	3.4411764705882355	36894.34756861587	0.01	False	50000	0.5	10000000	20	98	constant	[0.4]	7750000
156	20.0	202	0.6428217821782178	76.0	2.6578947368421053	37128.14486274059	0.01	False	50000	0.5	10000000	20	98	constant	[0.4]	7800000
157	20.0	257	0.6311284046692607	82.0	3.1341463414634148	37371.61460768248	0.01	False	50000	0.5	10000000	20	98	constant	[0.4]	7850000
158	20.0	216	0.6354166666666666	76.0	2.8421052631578947	37611.44743098367	0.01	False	50000	0.5	10000000	20	98	constant	[0.4]	7900000
159	20.0	195	0.6328205128205128	73.0	2.671232876712329	37848.03554689337	0.01	False	50000	0.5	10000000	20	98	constant	[0.4]	7950000
160	20.0	207	0.636135265700483	76.0	2.723684210526316	38086.28965583461	0.01	False	50000	0.5	10000000	20	98	constant	[0.4]	8000000
161	20.0	191	0.6258115183246072	67.0	2.8507462686567164	38324.657136987946	0.01	False	50000	0.5	10000000	20	98	constant	[0.4]	8050000
162	20.0	222	0.6174774774774775	67.0	3.3134328358208958	38572.334926070034	0.01	False	50000	0.5	10000000	20	98	constant	[0.4]	8100000
163	20.0	176	0.6132386363636364	73.0	2.410958904109589	38823.1837481596	0.01	False	50000	0.5	10000000	20	98	constant	[0.4]	8150000
164	20.0	168	0.6110714285714286	68.0	2.4705882352941178	39077.83560064615	0.01	False	50000	0.5	10000000	20	98	constant	[0.4]	8200000
165	20.0	180	0.6092777777777778	69.0	2.608695652173913	39329.46678797325	0.01	False	50000	0.5	10000000	20	98	constant	[0.4]	8250000
166	20.0	193	0.6181347150259067	72.0	2.680555555555556	39584.883034335966	0.01	False	50000	0.5	10000000	20	98	constant	[0.4]	8300000
167	20.0	206	0.6353398058252427	76.0	2.710526315789474	39828.363735079896	0.01	False	50000	0.5	10000000	20	98	constant	[0.4]	8350000
168	20.0	217	0.6406451612903227	77.0	2.8181818181818183	40063.64377600088	0.01	False	50000	0.5	10000000	20	98	constant	[0.4]	8400000
169	20.0	236	0.64	85.0	2.776470588235294	40294.08397823534	0.01	False	50000	0.5	10000000	20	98	constant	[0.4]	8450000
170	20.0	232	0.646853448275862	69.0	3.36231884057971	40524.86729319239	0.01	False	50000	0.5	10000000	20	98	constant	[0.4]	8500000
171	20.0	166	0.6301204819277109	65.0	2.5538461538461537	40768.78335508145	0.01	False	50000	0.5	10000000	20	98	constant	[0.4]	8550000
172	20.0	237	0.6319409282700422	74.0	3.202702702702702	41003.01640536688	0.01	False	50000	0.5	10000000	20	98	constant	[0.4]	8600000
173	20.0	200	0.6405500000000001	82.0	2.4390243902439024	41235.7526397277	0.01	False	50000	0.5	10000000	20	98	constant	[0.4]	8650000
174	20.0	240	0.6231249999999999	78.0	3.076923076923077	41473.5103121784	0.01	False	50000	0.5	10000000	20	98	constant	[0.4]	8700000
175	20.0	176	0.620340909090909	67.0	2.626865671641791	41722.02667353488	0.01	False	50000	0.5	10000000	20	98	constant	[0.4]	8750000
176	20.0	171	0.6149707602339182	76.0	2.25	41974.30088224521	0.01	False	50000	0.5	10000000	20	98	constant	[0.4]	8800000
177	20.0	197	0.6281218274111675	69.0	2.855072463768116	42218.65528466058	0.01	False	50000	0.5	10000000	20	98	constant	[0.4]	8850000
178	20.0	220	0.6297272727272727	76.0	2.8947368421052637	42462.231465974925	0.01	False	50000	0.5	10000000	20	98	constant	[0.4]	8900000
179	20.0	233	0.6324463519313306	76.0	3.0657894736842106	42706.21442536557	0.01	False	50000	0.5	10000000	20	98	constant	[0.4]	8950000
180	20.0	213	0.6386854460093896	74.0	2.8783783783783785	42951.122756703655	0.01	False	50000	0.5	10000000	20	98	constant	[0.4]	9000000
181	20.0	234	0.6387606837606837	78.0	3.0	43184.31819811623	0.01	False	50000	0.5	10000000	20	98	constant	[0.4]	9050000
182	20.0	235	0.6354468085106384	82.0	2.865853658536585	43416.82035190753	0.01	False	50000	0.5	10000000	20	98	constant	[0.4]	9100000
183	20.0	232	0.6412500000000001	76.0	3.0526315789473686	43649.204243953405	0.01	False	50000	0.5	10000000	20	98	constant	[0.4]	9150000
184	20.0	214	0.6425700934579439	70.0	3.057142857142857	43882.23369200643	0.01	False	50000	0.5	10000000	20	98	constant	[0.4]	9200000
185	20.0	228	0.6537280701754387	76.0	3.0	44118.14560296536	0.01	False	50000	0.5	10000000	20	98	constant	[0.4]	9250000
186	20.0	216	0.6493055555555556	70.0	3.085714285714286	44346.75911717701	0.01	False	50000	0.5	10000000	20	98	constant	[0.4]	9300000
187	20.0	221	0.6588687782805431	74.0	2.9864864864864864	44571.46469642462	0.01	False	50000	0.5	10000000	20	98	constant	[0.4]	9350000
188	20.0	257	0.6613618677042802	78.0	3.2948717948717947	44790.68938633368	0.01	False	50000	0.5	10000000	20	98	constant	[0.4]	9400000
189	20.0	198	0.6643939393939394	73.0	2.712328767123288	45015.29883358759	0.01	False	50000	0.5	10000000	20	98	constant	[0.4]	9450000
190	20.0	270	0.6645555555555556	74.0	3.6486486486486487	45238.275712168695	0.01	False	50000	0.5	10000000	20	98	constant	[0.4]	9500000
191	20.0	239	0.6515899581589959	72.0	3.3194444444444446	45467.59474465281	0.01	False	50000	0.5	10000000	20	98	constant	[0.4]	9550000
192	20.0	199	0.6476381909547738	69.0	2.8840579710144927	45698.791871685615	0.01	False	50000	0.5	10000000	20	98	constant	[0.4]	9600000
193	20.0	208	0.6536538461538461	80.0	2.6	45931.013929692046	0.01	False	50000	0.5	10000000	20	98	constant	[0.4]	9650000
194	20.0	220	0.6483181818181818	79.0	2.7848101265822787	46161.73995586328	0.01	False	50000	0.5	10000000	20	98	constant	[0.4]	9700000
195	20.0	181	0.6373480662983425	71.0	2.5492957746478875	46395.80978496625	0.01	False	50000	0.5	10000000	20	98	constant	[0.4]	9750000
196	20.0	228	0.6471491228070176	75.0	3.04	46632.16555824664	0.01	False	50000	0.5	10000000	20	98	constant	[0.4]	9800000
197	20.0	213	0.6456807511737089	74.0	2.8783783783783785	46863.28436059247	0.01	False	50000	0.5	10000000	20	98	constant	[0.4]	9850000
198	20.0	249	0.650562248995984	83.0	3.0	47094.2896398789	0.01	False	50000	0.5	10000000	20	98	constant	[0.4]	9900000
199	20.0	205	0.6450243902439026	76.0	2.6973684210526314	47329.60284791143	0.01	False	50000	0.5	10000000	20	98	constant	[0.4]	9950000
200	20.0	183	0.64448087431694	68.0	2.6911764705882355	47568.29739022116	0.01	False	50000	0.5	10000000	20	98	constant	[0.4]	10000000
0	20.0	119	0.4047899159663866	65.0	1.8307692307692307	546.9303921834243	0.01	False	50000	0.5	10000000	20	2	constant	[0.4]	0
1	20.0	91	0.4204395604395603	55.0	1.6545454545454543	1085.5664138922452	0.01	False	50000	0.5	10000000	20	2	constant	[0.4]	50000
2	20.0	110	0.4458181818181819	62.0	1.7741935483870968	1563.0587462741405	0.01	False	50000	0.5	10000000	20	2	constant	[0.4]	100000
3	20.0	143	0.4625174825174825	67.0	2.1343283582089554	1994.0699147179228	0.01	False	50000	0.5	10000000	20	2	constant	[0.4]	150000
4	20.0	119	0.4709243697478991	59.0	2.016949152542373	2396.962029598938	0.01	False	50000	0.5	10000000	20	2	constant	[0.4]	200000
5	20.0	118	0.4798305084745762	65.0	1.8153846153846156	2786.107693881334	0.01	False	50000	0.5	10000000	20	2	constant	[0.4]	250000
6	20.0	182	0.5111538461538463	73.0	2.493150684931507	3143.692231678046	0.01	False	50000	0.5	10000000	20	2	constant	[0.4]	300000
7	20.0	130	0.5297692307692308	72.0	1.805555555555556	3489.9684255586026	0.01	False	50000	0.5	10000000	20	2	constant	[0.4]	350000
8	20.0	137	0.5313868613138686	71.0	1.9295774647887325	3819.630076673318	0.01	False	50000	0.5	10000000	20	2	constant	[0.4]	400000
9	20.0	131	0.5521374045801528	66.0	1.9848484848484849	4136.132357075166	0.01	False	50000	0.5	10000000	20	2	constant	[0.4]	450000
10	20.0	223	0.5688340807174889	77.0	2.896103896103896	4430.880127412302	0.01	False	50000	0.5	10000000	20	2	constant	[0.4]	500000
11	20.0	162	0.5600617283950619	67.0	2.417910447761194	4717.12522813595	0.01	False	50000	0.5	10000000	20	2	constant	[0.4]	550000
12	20.0	189	0.5736507936507937	78.0	2.423076923076923	5010.07822991986	0.01	False	50000	0.5	10000000	20	2	constant	[0.4]	600000
13	20.0	168	0.5773809523809523	70.0	2.4	5291.640942621294	0.01	False	50000	0.5	10000000	20	2	constant	[0.4]	650000
14	20.0	239	0.5934728033472804	78.0	3.0641025641025643	5568.429474898477	0.01	False	50000	0.5	10000000	20	2	constant	[0.4]	700000
15	20.0	175	0.5978857142857142	75.0	2.333333333333333	5835.766950951162	0.01	False	50000	0.5	10000000	20	2	constant	[0.4]	750000
16	20.0	198	0.6157070707070706	84.0	2.357142857142857	6092.557887245979	0.01	False	50000	0.5	10000000	20	2	constant	[0.4]	800000
17	20.0	207	0.6433333333333334	74.0	2.7972972972972974	6337.314203895994	0.01	False	50000	0.5	10000000	20	2	constant	[0.4]	850000
18	20.0	219	0.6486301369863015	76.0	2.881578947368421	6567.724610501375	0.01	False	50000	0.5	10000000	20	2	constant	[0.4]	900000
19	20.0	208	0.6513942307692309	73.0	2.8493150684931505	6792.477145893957	0.01	False	50000	0.5	10000000	20	2	constant	[0.4]	950000
20	20.0	239	0.6595815899581592	75.0	3.1866666666666665	7016.7300756658815	0.01	False	50000	0.5	10000000	20	2	constant	[0.4]	1000000
21	20.0	282	0.6615602836879432	76.0	3.710526315789474	7238.559207242534	0.01	False	50000	0.5	10000000	20	2	constant	[0.4]	1050000
22	20.0	230	0.6612608695652176	69.0	3.333333333333333	7461.4577031612625	0.01	False	50000	0.5	10000000	20	2	constant	[0.4]	1100000
23	20.0	220	0.6638636363636364	74.0	2.972972972972973	7681.999537028757	0.01	False	50000	0.5	10000000	20	2	constant	[0.4]	1150000
24	20.0	253	0.6575098814229249	74.0	3.418918918918919	7902.460430497362	0.01	False	50000	0.5	10000000	20	2	constant	[0.4]	1200000
25	20.0	174	0.6498850574712643	68.0	2.5588235294117645	8133.570647003071	0.01	False	50000	0.5	10000000	20	2	constant	[0.4]	1250000
26	20.0	256	0.6616015625	81.0	3.1604938271604937	8361.771159396327	0.01	False	50000	0.5	10000000	20	2	constant	[0.4]	1300000
27	20.0	224	0.6492857142857142	79.0	2.835443037974684	8584.942568633911	0.01	False	50000	0.5	10000000	20	2	constant	[0.4]	1350000
28	20.0	217	0.6306912442396314	74.0	2.9324324324324325	8820.508383402013	0.01	False	50000	0.5	10000000	20	2	constant	[0.4]	1400000
29	20.0	237	0.6506751054852321	75.0	3.16	9049.535907630236	0.01	False	50000	0.5	10000000	20	2	constant	[0.4]	1450000
30	20.0	197	0.6488832487309645	70.0	2.8142857142857145	9281.558386828166	0.01	False	50000	0.5	10000000	20	2	constant	[0.4]	1500000
31	20.0	256	0.6386718750000001	80.0	3.2	9516.340594312494	0.01	False	50000	0.5	10000000	20	2	constant	[0.4]	1550000
32	20.0	206	0.6418446601941749	69.0	2.9855072463768115	9753.218874936025	0.01	False	50000	0.5	10000000	20	2	constant	[0.4]	1600000
33	20.0	155	0.6472903225806451	67.0	2.3134328358208958	9986.637450626598	0.01	False	50000	0.5	10000000	20	2	constant	[0.4]	1650000
34	20.0	190	0.631736842105263	75.0	2.533333333333333	10221.30100838545	0.01	False	50000	0.5	10000000	20	2	constant	[0.4]	1700000
35	20.0	187	0.6374331550802138	73.0	2.5616438356164384	10458.206338944789	0.01	False	50000	0.5	10000000	20	2	constant	[0.4]	1750000
36	20.0	176	0.6485795454545454	66.0	2.6666666666666665	10685.66229372392	0.01	False	50000	0.5	10000000	20	2	constant	[0.4]	1800000
37	20.0	166	0.6427710843373494	65.0	2.5538461538461537	10918.973655490368	0.01	False	50000	0.5	10000000	20	2	constant	[0.4]	1850000
38	20.0	223	0.6415695067264574	76.0	2.9342105263157894	11154.289066086263	0.01	False	50000	0.5	10000000	20	2	constant	[0.4]	1900000
39	20.0	202	0.6489108910891089	77.0	2.623376623376624	11390.99621239188	0.01	False	50000	0.5	10000000	20	2	constant	[0.4]	1950000
40	20.0	190	0.6540526315789474	72.0	2.638888888888889	11625.766835804268	0.01	False	50000	0.5	10000000	20	2	constant	[0.4]	2000000
41	20.0	171	0.644561403508772	69.0	2.4782608695652173	11857.848940732436	0.01	False	50000	0.5	10000000	20	2	constant	[0.4]	2050000
42	20.0	170	0.6541176470588236	65.0	2.6153846153846154	12087.504232826415	0.01	False	50000	0.5	10000000	20	2	constant	[0.4]	2100000
43	20.0	206	0.6566019417475729	77.0	2.675324675324675	12316.178369061105	0.01	False	50000	0.5	10000000	20	2	constant	[0.4]	2150000
44	20.0	248	0.6745161290322582	78.0	3.1794871794871797	12538.048122485892	0.01	False	50000	0.5	10000000	20	2	constant	[0.4]	2200000
45	20.0	253	0.6785770750988143	74.0	3.418918918918919	12753.315483708528	0.01	False	50000	0.5	10000000	20	2	constant	[0.4]	2250000
46	20.0	187	0.6741176470588235	70.0	2.6714285714285717	12973.649839932994	0.01	False	50000	0.5	10000000	20	2	constant	[0.4]	2300000
47	20.0	202	0.682871287128713	67.0	3.014925373134328	13188.11480804288	0.01	False	50000	0.5	10000000	20	2	constant	[0.4]	2350000
48	20.0	302	0.6823178807947021	78.0	3.871794871794872	13403.32490288607	0.01	False	50000	0.5	10000000	20	2	constant	[0.4]	2400000
49	20.0	242	0.6684710743801653	86.0	2.813953488372093	13616.620280099718	0.01	False	50000	0.5	10000000	20	2	constant	[0.4]	2450000
50	20.0	267	0.6785393258426967	71.0	3.76056338028169	13838.047949388434	0.01	False	50000	0.5	10000000	20	2	constant	[0.4]	2500000
51	20.0	209	0.6866985645933016	68.0	3.073529411764706	14049.780900295917	0.01	False	50000	0.5	10000000	20	2	constant	[0.4]	2550000
52	20.0	200	0.6803	77.0	2.5974025974025974	14262.5371538036	0.01	False	50000	0.5	10000000	20	2	constant	[0.4]	2600000
53	20.0	233	0.6814163090128755	77.0	3.0259740259740258	14474.774397649462	0.01	False	50000	0.5	10000000	20	2	constant	[0.4]	2650000
54	20.0	262	0.675763358778626	74.0	3.5405405405405403	14688.053217581772	0.01	False	50000	0.5	10000000	20	2	constant	[0.4]	2700000
55	20.0	240	0.658875	76.0	3.1578947368421053	14909.067333776788	0.01	False	50000	0.5	10000000	20	2	constant	[0.4]	2750000
56	20.0	231	0.6624675324675324	79.0	2.9240506329113924	15133.842144800896	0.01	False	50000	0.5	10000000	20	2	constant	[0.4]	2800000
57	20.0	266	0.6586466165413534	77.0	3.4545454545454546	15356.187858212754	0.01	False	50000	0.5	10000000	20	2	constant	[0.4]	2850000
58	20.0	248	0.6608870967741935	81.0	3.061728395061728	15580.997074230076	0.01	False	50000	0.5	10000000	20	2	constant	[0.4]	2900000
59	20.0	226	0.6614601769911505	72.0	3.138888888888889	15811.419851478084	0.01	False	50000	0.5	10000000	20	2	constant	[0.4]	2950000
60	20.0	224	0.6547767857142858	72.0	3.111111111111111	16035.051626572707	0.01	False	50000	0.5	10000000	20	2	constant	[0.4]	3000000
61	20.0	228	0.6465350877192984	76.0	3.0	16262.35607517142	0.01	False	50000	0.5	10000000	20	2	constant	[0.4]	3050000
62	20.0	250	0.6521600000000001	72.0	3.4722222222222223	16494.425827517684	0.01	False	50000	0.5	10000000	20	2	constant	[0.4]	3100000
63	20.0	241	0.6523651452282158	81.0	2.9753086419753085	16722.34341541728	0.01	False	50000	0.5	10000000	20	2	constant	[0.4]	3150000
64	20.0	271	0.6548339483394834	77.0	3.51948051948052	16945.16611537793	0.01	False	50000	0.5	10000000	20	2	constant	[0.4]	3200000
65	20.0	215	0.6666046511627907	74.0	2.9054054054054053	17166.73587796089	0.01	False	50000	0.5	10000000	20	2	constant	[0.4]	3250000
66	20.0	207	0.6614492753623189	71.0	2.915492957746479	17385.235097205707	0.01	False	50000	0.5	10000000	20	2	constant	[0.4]	3300000
67	20.0	224	0.6554910714285714	70.0	3.2	17607.47491276651	0.01	False	50000	0.5	10000000	20	2	constant	[0.4]	3350000
68	20.0	186	0.6315591397849463	75.0	2.48	17833.673109218344	0.01	False	50000	0.5	10000000	20	2	constant	[0.4]	3400000
69	20.0	221	0.6304977375565611	76.0	2.9078947368421053	18072.38527092769	0.01	False	50000	0.5	10000000	20	2	constant	[0.4]	3450000
70	20.0	232	0.6419827586206897	74.0	3.135135135135135	18310.69108305232	0.01	False	50000	0.5	10000000	20	2	constant	[0.4]	3500000
71	20.0	177	0.6548022598870056	70.0	2.5285714285714285	18544.95446390997	0.01	False	50000	0.5	10000000	20	2	constant	[0.4]	3550000
72	20.0	265	0.6699622641509435	77.0	3.441558441558441	18771.342799083108	0.01	False	50000	0.5	10000000	20	2	constant	[0.4]	3600000
73	20.0	272	0.6668014705882354	77.0	3.5324675324675323	18989.42154390197	0.01	False	50000	0.5	10000000	20	2	constant	[0.4]	3650000
74	20.0	186	0.6617204301075269	68.0	2.735294117647059	19208.706340620185	0.01	False	50000	0.5	10000000	20	2	constant	[0.4]	3700000
75	20.0	253	0.6719762845849803	71.0	3.563380281690141	19430.50980618009	0.01	False	50000	0.5	10000000	20	2	constant	[0.4]	3750000
76	20.0	220	0.674409090909091	70.0	3.142857142857143	19652.092304586407	0.01	False	50000	0.5	10000000	20	2	constant	[0.4]	3800000
77	20.0	239	0.6846025104602511	81.0	2.950617283950617	19869.87546836961	0.01	False	50000	0.5	10000000	20	2	constant	[0.4]	3850000
78	20.0	250	0.68072	72.0	3.4722222222222223	20086.01750543201	0.01	False	50000	0.5	10000000	20	2	constant	[0.4]	3900000
79	20.0	232	0.6872413793103449	74.0	3.135135135135135	20298.53301469469	0.01	False	50000	0.5	10000000	20	2	constant	[0.4]	3950000
80	20.0	226	0.6650442477876106	72.0	3.138888888888889	20510.29745651119	0.01	False	50000	0.5	10000000	20	2	constant	[0.4]	4000000
81	20.0	245	0.6418775510204081	79.0	3.1012658227848102	20727.81816484331	0.01	False	50000	0.5	10000000	20	2	constant	[0.4]	4050000
82	20.0	243	0.6296707818930041	74.0	3.283783783783784	20969.06025057746	0.01	False	50000	0.5	10000000	20	2	constant	[0.4]	4100000
83	20.0	236	0.6328813559322033	77.0	3.064935064935065	21211.63242451174	0.01	False	50000	0.5	10000000	20	2	constant	[0.4]	4150000
84	20.0	186	0.63	71.0	2.619718309859155	21457.59411913283	0.01	False	50000	0.5	10000000	20	2	constant	[0.4]	4200000
85	20.0	199	0.632713567839196	77.0	2.5844155844155843	21695.945164564324	0.01	False	50000	0.5	10000000	20	2	constant	[0.4]	4250000
86	20.0	208	0.6265865384615386	84.0	2.4761904761904763	21934.6404913886	0.01	False	50000	0.5	10000000	20	2	constant	[0.4]	4300000
87	20.0	227	0.6297356828193832	76.0	2.986842105263158	22180.84901286071	0.01	False	50000	0.5	10000000	20	2	constant	[0.4]	4350000
88	20.0	196	0.6287244897959184	67.0	2.925373134328358	22426.708334815583	0.01	False	50000	0.5	10000000	20	2	constant	[0.4]	4400000
89	20.0	196	0.6277551020408163	73.0	2.684931506849315	22670.98144997186	0.01	False	50000	0.5	10000000	20	2	constant	[0.4]	4450000
90	20.0	202	0.6344554455445545	68.0	2.9705882352941178	22912.02421254132	0.01	False	50000	0.5	10000000	20	2	constant	[0.4]	4500000
91	20.0	260	0.6600000000000001	79.0	3.2911392405063293	23140.18735603608	0.01	False	50000	0.5	10000000	20	2	constant	[0.4]	4550000
92	20.0	188	0.6670212765957447	66.0	2.8484848484848486	23358.014652381567	0.01	False	50000	0.5	10000000	20	2	constant	[0.4]	4600000
93	20.0	266	0.6673308270676692	80.0	3.325	23577.132840141458	0.01	False	50000	0.5	10000000	20	2	constant	[0.4]	4650000
94	20.0	240	0.6505	83.0	2.891566265060241	23804.672154810814	0.01	False	50000	0.5	10000000	20	2	constant	[0.4]	4700000
95	20.0	191	0.6436649214659687	70.0	2.7285714285714286	24031.03018613257	0.01	False	50000	0.5	10000000	20	2	constant	[0.4]	4750000
96	20.0	251	0.6737051792828687	75.0	3.3466666666666667	24258.712448914976	0.01	False	50000	0.5	10000000	20	2	constant	[0.4]	4800000
97	20.0	208	0.655625	68.0	3.0588235294117645	24485.32110395011	0.01	False	50000	0.5	10000000	20	2	constant	[0.4]	4850000
98	20.0	220	0.6339545454545454	71.0	3.0985915492957745	24712.301055505195	0.01	False	50000	0.5	10000000	20	2	constant	[0.4]	4900000
99	20.0	192	0.6319270833333334	80.0	2.4	24955.41945843305	0.01	False	50000	0.5	10000000	20	2	constant	[0.4]	4950000
100	20.0	228	0.6379824561403508	75.0	3.04	25191.887390486696	0.01	False	50000	0.5	10000000	20	2	constant	[0.4]	5000000
101	20.0	193	0.6444041450777203	65.0	2.9692307692307693	25431.005132559538	0.01	False	50000	0.5	10000000	20	2	constant	[0.4]	5050000
102	20.0	212	0.6294339622641509	70.0	3.0285714285714285	25671.99617333145	0.01	False	50000	0.5	10000000	20	2	constant	[0.4]	5100000
103	20.0	197	0.6379695431472081	73.0	2.698630136986301	25907.195625261083	0.01	False	50000	0.5	10000000	20	2	constant	[0.4]	5150000
104	20.0	171	0.6457309941520468	67.0	2.5522388059701493	26140.921930683227	0.01	False	50000	0.5	10000000	20	2	constant	[0.4]	5200000
105	20.0	231	0.6483549783549784	78.0	2.9615384615384617	26369.11652366975	0.01	False	50000	0.5	10000000	20	2	constant	[0.4]	5250000
106	20.0	204	0.6500980392156863	77.0	2.6493506493506493	26603.04012045832	0.01	False	50000	0.5	10000000	20	2	constant	[0.4]	5300000
107	20.0	216	0.6510648148148148	75.0	2.88	26834.65052651818	0.01	False	50000	0.5	10000000	20	2	constant	[0.4]	5350000
108	20.0	226	0.6395575221238937	65.0	3.476923076923077	27071.283788298293	0.01	False	50000	0.5	10000000	20	2	constant	[0.4]	5400000
109	20.0	222	0.658963963963964	73.0	3.041095890410959	27304.05704801627	0.01	False	50000	0.5	10000000	20	2	constant	[0.4]	5450000
110	20.0	224	0.6527232142857142	78.0	2.871794871794872	27527.46701720369	0.01	False	50000	0.5	10000000	20	2	constant	[0.4]	5500000
111	20.0	243	0.6472427983539095	83.0	2.927710843373494	27757.09246800547	0.01	False	50000	0.5	10000000	20	2	constant	[0.4]	5550000
112	20.0	206	0.647378640776699	69.0	2.9855072463768115	27987.50238030417	0.01	False	50000	0.5	10000000	20	2	constant	[0.4]	5600000
113	20.0	265	0.6492452830188679	75.0	3.533333333333333	28211.62259399568	0.01	False	50000	0.5	10000000	20	2	constant	[0.4]	5650000
114	20.0	205	0.6679512195121952	67.0	3.0597014925373136	28430.810913235742	0.01	False	50000	0.5	10000000	20	2	constant	[0.4]	5700000
115	20.0	233	0.669442060085837	75.0	3.1066666666666665	28645.93031034472	0.01	False	50000	0.5	10000000	20	2	constant	[0.4]	5750000
116	20.0	266	0.6833834586466166	74.0	3.5945945945945947	28860.34575580041	0.01	False	50000	0.5	10000000	20	2	constant	[0.4]	5800000
117	20.0	210	0.6837142857142859	69.0	3.0434782608695654	29071.278815018053	0.01	False	50000	0.5	10000000	20	2	constant	[0.4]	5850000
118	20.0	241	0.6912448132780084	72.0	3.3472222222222223	29289.350534219662	0.01	False	50000	0.5	10000000	20	2	constant	[0.4]	5900000
119	20.0	226	0.6558407079646019	69.0	3.27536231884058	29500.561053120957	0.01	False	50000	0.5	10000000	20	2	constant	[0.4]	5950000
120	20.0	221	0.6368325791855203	79.0	2.79746835443038	29735.57464612821	0.01	False	50000	0.5	10000000	20	2	constant	[0.4]	6000000
121	20.0	248	0.6352016129032257	79.0	3.1392405063291138	29971.973130980943	0.01	False	50000	0.5	10000000	20	2	constant	[0.4]	6050000
122	20.0	200	0.6323000000000001	71.0	2.816901408450704	30207.499056264936	0.01	False	50000	0.5	10000000	20	2	constant	[0.4]	6100000
123	20.0	241	0.6133609958506225	80.0	3.0125	30450.67947635893	0.01	False	50000	0.5	10000000	20	2	constant	[0.4]	6150000
124	20.0	206	0.6118932038834951	74.0	2.783783783783784	30707.81658211732	0.01	False	50000	0.5	10000000	20	2	constant	[0.4]	6200000
125	20.0	233	0.6210729613733906	76.0	3.0657894736842106	30961.76083017626	0.01	False	50000	0.5	10000000	20	2	constant	[0.4]	6250000
126	20.0	216	0.6149074074074073	78.0	2.769230769230769	31207.7054079561	0.01	False	50000	0.5	10000000	20	2	constant	[0.4]	6300000
127	20.0	168	0.6094047619047619	66.0	2.5454545454545454	31456.781527274463	0.01	False	50000	0.5	10000000	20	2	constant	[0.4]	6350000
128	20.0	195	0.6314358974358975	70.0	2.7857142857142856	31699.39642334884	0.01	False	50000	0.5	10000000	20	2	constant	[0.4]	6400000
129	20.0	228	0.6298684210526316	69.0	3.3043478260869565	31937.274956530597	0.01	False	50000	0.5	10000000	20	2	constant	[0.4]	6450000
130	20.0	192	0.64203125	66.0	2.909090909090909	32173.414657109814	0.01	False	50000	0.5	10000000	20	2	constant	[0.4]	6500000
131	20.0	227	0.6417621145374449	81.0	2.802469135802469	32406.111330473734	0.01	False	50000	0.5	10000000	20	2	constant	[0.4]	6550000
132	20.0	226	0.6326106194690265	86.0	2.627906976744186	32641.43054897583	0.01	False	50000	0.5	10000000	20	2	constant	[0.4]	6600000
133	20.0	218	0.6391284403669726	74.0	2.945945945945946	32881.48412289634	0.01	False	50000	0.5	10000000	20	2	constant	[0.4]	6650000
134	20.0	211	0.6272511848341232	71.0	2.971830985915493	33120.27365413571	0.01	False	50000	0.5	10000000	20	2	constant	[0.4]	6700000
135	20.0	224	0.6304910714285715	72.0	3.111111111111111	33357.89720671438	0.01	False	50000	0.5	10000000	20	2	constant	[0.4]	6750000
136	20.0	175	0.6410857142857143	67.0	2.611940298507463	33596.00583021678	0.01	False	50000	0.5	10000000	20	2	constant	[0.4]	6800000
137	20.0	231	0.6435930735930737	74.0	3.121621621621621	33829.768871455344	0.01	False	50000	0.5	10000000	20	2	constant	[0.4]	6850000
138	20.0	207	0.63743961352657	77.0	2.688311688311688	34067.8180772166	0.01	False	50000	0.5	10000000	20	2	constant	[0.4]	6900000
139	20.0	187	0.6341711229946524	69.0	2.710144927536232	34305.4539590412	0.01	False	50000	0.5	10000000	20	2	constant	[0.4]	6950000
140	20.0	233	0.6378111587982833	73.0	3.191780821917808	34542.51981821987	0.01	False	50000	0.5	10000000	20	2	constant	[0.4]	7000000
141	20.0	274	0.6492335766423358	78.0	3.5128205128205128	34772.4055712322	0.01	False	50000	0.5	10000000	20	2	constant	[0.4]	7050000
142	20.0	178	0.6364606741573033	72.0	2.4722222222222223	35004.827251113755	0.01	False	50000	0.5	10000000	20	2	constant	[0.4]	7100000
143	20.0	212	0.6509433962264151	75.0	2.8266666666666667	35231.51930127577	0.01	False	50000	0.5	10000000	20	2	constant	[0.4]	7150000
144	20.0	199	0.668643216080402	70.0	2.842857142857143	35450.07770343301	0.01	False	50000	0.5	10000000	20	2	constant	[0.4]	7200000
145	20.0	216	0.6635648148148149	70.0	3.085714285714286	35670.08735603577	0.01	False	50000	0.5	10000000	20	2	constant	[0.4]	7250000
146	20.0	253	0.6603162055335968	74.0	3.418918918918919	35895.44660954276	0.01	False	50000	0.5	10000000	20	2	constant	[0.4]	7300000
147	20.0	259	0.6552895752895753	72.0	3.5972222222222223	36120.15610895449	0.01	False	50000	0.5	10000000	20	2	constant	[0.4]	7350000
148	20.0	232	0.6497844827586207	76.0	3.0526315789473686	36344.32814216415	0.01	False	50000	0.5	10000000	20	2	constant	[0.4]	7400000
149	20.0	209	0.6530143540669856	73.0	2.863013698630137	36575.00821647401	0.01	False	50000	0.5	10000000	20	2	constant	[0.4]	7450000
150	20.0	232	0.6501724137931034	75.0	3.0933333333333333	36808.19810483985	0.01	False	50000	0.5	10000000	20	2	constant	[0.4]	7500000
151	20.0	221	0.6375565610859729	78.0	2.833333333333333	37039.32323380593	0.01	False	50000	0.5	10000000	20	2	constant	[0.4]	7550000
152	20.0	215	0.6188372093023256	73.0	2.9452054794520546	37277.62552861802	0.01	False	50000	0.5	10000000	20	2	constant	[0.4]	7600000
153	20.0	248	0.6276209677419355	82.0	3.024390243902439	37517.7143475287	0.01	False	50000	0.5	10000000	20	2	constant	[0.4]	7650000
154	20.0	205	0.6208780487804877	81.0	2.5308641975308643	37765.6890436461	0.01	False	50000	0.5	10000000	20	2	constant	[0.4]	7700000
155	20.0	188	0.6086170212765957	68.0	2.764705882352941	38019.79797979271	0.01	False	50000	0.5	10000000	20	2	constant	[0.4]	7750000
156	20.0	178	0.6032022471910112	71.0	2.507042253521127	38283.53502913868	0.01	False	50000	0.5	10000000	20	2	constant	[0.4]	7800000
157	20.0	136	0.5904411764705882	70.0	1.9428571428571428	38547.20654718135	0.01	False	50000	0.5	10000000	20	2	constant	[0.4]	7850000
158	20.0	183	0.6025683060109289	65.0	2.815384615384616	38815.09759462023	0.01	False	50000	0.5	10000000	20	2	constant	[0.4]	7900000
159	20.0	206	0.6326699029126213	73.0	2.8219178082191783	39066.40338423772	0.01	False	50000	0.5	10000000	20	2	constant	[0.4]	7950000
160	20.0	239	0.6612133891213391	80.0	2.9875	39297.13558716975	0.01	False	50000	0.5	10000000	20	2	constant	[0.4]	8000000
161	20.0	229	0.6627510917030568	77.0	2.9740259740259742	39517.793115319655	0.01	False	50000	0.5	10000000	20	2	constant	[0.4]	8050000
162	20.0	216	0.6694444444444445	77.0	2.805194805194805	39739.85347499725	0.01	False	50000	0.5	10000000	20	2	constant	[0.4]	8100000
163	20.0	246	0.6728861788617887	79.0	3.113924050632912	39963.2135061722	0.01	False	50000	0.5	10000000	20	2	constant	[0.4]	8150000
164	20.0	222	0.6545945945945946	77.0	2.883116883116883	40186.57544772327	0.01	False	50000	0.5	10000000	20	2	constant	[0.4]	8200000
165	20.0	221	0.6650226244343891	64.0	3.453125	40410.30607930323	0.01	False	50000	0.5	10000000	20	2	constant	[0.4]	8250000
166	20.0	239	0.6719665271966528	75.0	3.1866666666666665	40633.179863342026	0.01	False	50000	0.5	10000000	20	2	constant	[0.4]	8300000
167	20.0	214	0.6792990654205607	72.0	2.9722222222222223	40850.59466480387	0.01	False	50000	0.5	10000000	20	2	constant	[0.4]	8350000
168	20.0	205	0.6913170731707317	71.0	2.887323943661972	41061.33377990248	0.01	False	50000	0.5	10000000	20	2	constant	[0.4]	8400000
169	20.0	289	0.7049134948096886	78.0	3.705128205128205	41267.330582768765	0.01	False	50000	0.5	10000000	20	2	constant	[0.4]	8450000
170	20.0	267	0.6988389513108615	67.0	3.985074626865672	41468.9396441986	0.01	False	50000	0.5	10000000	20	2	constant	[0.4]	8500000
171	20.0	275	0.6997454545454546	79.0	3.481012658227848	41671.23121835671	0.01	False	50000	0.5	10000000	20	2	constant	[0.4]	8550000
172	20.0	207	0.6846859903381644	77.0	2.688311688311688	41881.59247503557	0.01	False	50000	0.5	10000000	20	2	constant	[0.4]	8600000
173	20.0	265	0.6701886792452831	72.0	3.6805555555555554	42099.15481583843	0.01	False	50000	0.5	10000000	20	2	constant	[0.4]	8650000
174	20.0	167	0.6667065868263473	67.0	2.492537313432836	42316.614256230576	0.01	False	50000	0.5	10000000	20	2	constant	[0.4]	8700000
175	20.0	188	0.6703191489361703	68.0	2.764705882352941	42538.0690422481	0.01	False	50000	0.5	10000000	20	2	constant	[0.4]	8750000
176	20.0	196	0.6707142857142857	78.0	2.5128205128205128	42750.498737955895	0.01	False	50000	0.5	10000000	20	2	constant	[0.4]	8800000
177	20.0	161	0.6596894409937889	64.0	2.515625	42974.56765951296	0.01	False	50000	0.5	10000000	20	2	constant	[0.4]	8850000
178	20.0	204	0.6693627450980393	74.0	2.756756756756757	43198.18596920696	0.01	False	50000	0.5	10000000	20	2	constant	[0.4]	8900000
179	20.0	299	0.6791304347826087	79.0	3.784810126582279	43414.45639822158	0.01	False	50000	0.5	10000000	20	2	constant	[0.4]	8950000
180	20.0	203	0.6768472906403941	78.0	2.602564102564102	43625.53971438057	0.01	False	50000	0.5	10000000	20	2	constant	[0.4]	9000000
181	20.0	240	0.6634166666666667	74.0	3.2432432432432434	43845.64268727522	0.01	False	50000	0.5	10000000	20	2	constant	[0.4]	9050000
182	20.0	190	0.6606315789473683	74.0	2.5675675675675675	44073.96973747113	0.01	False	50000	0.5	10000000	20	2	constant	[0.4]	9100000
183	20.0	217	0.6589400921658987	68.0	3.1911764705882355	44292.98865574317	0.01	False	50000	0.5	10000000	20	2	constant	[0.4]	9150000
184	20.0	222	0.6420270270270271	75.0	2.96	44520.87200629561	0.01	False	50000	0.5	10000000	20	2	constant	[0.4]	9200000
185	20.0	212	0.6356603773584907	70.0	3.0285714285714285	44756.858305352944	0.01	False	50000	0.5	10000000	20	2	constant	[0.4]	9250000
186	20.0	230	0.6214347826086956	78.0	2.948717948717949	44994.37581528332	0.01	False	50000	0.5	10000000	20	2	constant	[0.4]	9300000
187	20.0	195	0.6261538461538462	71.0	2.7464788732394365	45232.55327024656	0.01	False	50000	0.5	10000000	20	2	constant	[0.4]	9350000
188	20.0	217	0.6376958525345623	72.0	3.013888888888889	45474.09899683392	0.01	False	50000	0.5	10000000	20	2	constant	[0.4]	9400000
189	20.0	169	0.639171597633136	73.0	2.315068493150685	45706.892717342445	0.01	False	50000	0.5	10000000	20	2	constant	[0.4]	9450000
190	20.0	244	0.6301229508196722	75.0	3.2533333333333334	45946.29006704335	0.01	False	50000	0.5	10000000	20	2	constant	[0.4]	9500000
191	20.0	197	0.6245177664974619	72.0	2.736111111111111	46191.8657654412	0.01	False	50000	0.5	10000000	20	2	constant	[0.4]	9550000
192	20.0	233	0.651587982832618	72.0	3.236111111111111	46430.94447949157	0.01	False	50000	0.5	10000000	20	2	constant	[0.4]	9600000
193	20.0	209	0.6614354066985646	71.0	2.943661971830986	46656.957478888144	0.01	False	50000	0.5	10000000	20	2	constant	[0.4]	9650000
194	20.0	190	0.6522105263157896	70.0	2.7142857142857144	46886.72496196289	0.01	False	50000	0.5	10000000	20	2	constant	[0.4]	9700000
195	20.0	305	0.6551803278688525	77.0	3.961038961038961	47110.74201108484	0.01	False	50000	0.5	10000000	20	2	constant	[0.4]	9750000
196	20.0	287	0.6592682926829269	81.0	3.54320987654321	47334.99141151507	0.01	False	50000	0.5	10000000	20	2	constant	[0.4]	9800000
197	20.0	257	0.6515953307392998	78.0	3.2948717948717947	47556.36179197774	0.01	False	50000	0.5	10000000	20	2	constant	[0.4]	9850000
198	20.0	247	0.6506882591093118	70.0	3.5285714285714285	47783.242557925936	0.01	False	50000	0.5	10000000	20	2	constant	[0.4]	9900000
199	20.0	251	0.6519123505976095	78.0	3.217948717948718	48014.81006597317	0.01	False	50000	0.5	10000000	20	2	constant	[0.4]	9950000
200	20.0	212	0.6683962264150943	75.0	2.8266666666666667	48240.78074786004	0.01	False	50000	0.5	10000000	20	2	constant	[0.4]	10000000
0	20.0	75	0.4121333333333334	49.0	1.530612244897959	520.7466671276663	0.01	False	50000	0.5	10000000	20	170	constant	[0.4]	0
1	20.0	145	0.4368275862068966	72.0	2.013888888888889	995.0431258450976	0.01	False	50000	0.5	10000000	20	170	constant	[0.4]	50000
2	20.0	124	0.4455645161290322	71.0	1.7464788732394363	1461.5096944489512	0.01	False	50000	0.5	10000000	20	170	constant	[0.4]	100000
3	20.0	104	0.4476923076923077	61.0	1.7049180327868851	1914.3960425442551	0.01	False	50000	0.5	10000000	20	170	constant	[0.4]	150000
4	20.0	100	0.4733	65.0	1.5384615384615383	2334.843361731376	0.01	False	50000	0.5	10000000	20	170	constant	[0.4]	200000
5	20.0	126	0.4980952380952381	67.0	1.8805970149253728	2713.748329822092	0.01	False	50000	0.5	10000000	20	170	constant	[0.4]	250000
6	20.0	165	0.523939393939394	68.0	2.426470588235294	3060.823989893461	0.01	False	50000	0.5	10000000	20	170	constant	[0.4]	300000
7	20.0	138	0.5515217391304349	59.0	2.3389830508474576	3365.5626113920266	0.01	False	50000	0.5	10000000	20	170	constant	[0.4]	350000
8	20.0	187	0.5751336898395721	73.0	2.5616438356164384	3657.773017474936	0.01	False	50000	0.5	10000000	20	170	constant	[0.4]	400000
9	20.0	201	0.5750248756218905	76.0	2.6447368421052637	3947.871491384851	0.01	False	50000	0.5	10000000	20	170	constant	[0.4]	450000
10	20.0	211	0.584739336492891	73.0	2.8904109589041096	4225.618948304085	0.01	False	50000	0.5	10000000	20	170	constant	[0.4]	500000
11	20.0	190	0.5900526315789474	75.0	2.533333333333333	4489.981487145482	0.01	False	50000	0.5	10000000	20	170	constant	[0.4]	550000
12	20.0	219	0.58	75.0	2.92	4759.218372500432	0.01	False	50000	0.5	10000000	20	170	constant	[0.4]	600000
13	20.0	176	0.5677272727272727	71.0	2.4788732394366195	5058.268715193823	0.01	False	50000	0.5	10000000	20	170	constant	[0.4]	650000
14	20.0	158	0.5759493670886076	67.0	2.3582089552238807	5339.374519157951	0.01	False	50000	0.5	10000000	20	170	constant	[0.4]	700000
15	20.0	193	0.5955440414507772	76.0	2.539473684210526	5615.91100336906	0.01	False	50000	0.5	10000000	20	170	constant	[0.4]	750000
16	20.0	181	0.5905524861878453	73.0	2.4794520547945207	5889.050832930768	0.01	False	50000	0.5	10000000	20	170	constant	[0.4]	800000
17	20.0	203	0.5936453201970443	75.0	2.7066666666666666	6158.562444819899	0.01	False	50000	0.5	10000000	20	170	constant	[0.4]	850000
18	20.0	199	0.5901005025125629	68.0	2.926470588235294	6419.87125504258	0.01	False	50000	0.5	10000000	20	170	constant	[0.4]	900000
19	20.0	157	0.592420382165605	70.0	2.242857142857143	6692.1784852761375	0.01	False	50000	0.5	10000000	20	170	constant	[0.4]	950000
20	20.0	167	0.6021556886227544	56.0	2.982142857142857	6955.22269948826	0.01	False	50000	0.5	10000000	20	170	constant	[0.4]	1000000
21	20.0	142	0.607112676056338	67.0	2.1194029850746268	7209.78254890585	0.01	False	50000	0.5	10000000	20	170	constant	[0.4]	1050000
22	20.0	211	0.598909952606635	73.0	2.8904109589041096	7472.137957478005	0.01	False	50000	0.5	10000000	20	170	constant	[0.4]	1100000
23	20.0	191	0.6195811518324608	75.0	2.546666666666667	7736.36916908559	0.01	False	50000	0.5	10000000	20	170	constant	[0.4]	1150000
24	20.0	169	0.6114201183431953	74.0	2.283783783783784	7987.20477764468	0.01	False	50000	0.5	10000000	20	170	constant	[0.4]	1200000
25	20.0	270	0.6152962962962962	82.0	3.292682926829268	8241.37023421051	0.01	False	50000	0.5	10000000	20	170	constant	[0.4]	1250000
26	20.0	205	0.6295121951219512	77.0	2.6623376623376624	8485.79303258722	0.01	False	50000	0.5	10000000	20	170	constant	[0.4]	1300000
27	20.0	209	0.6207655502392345	72.0	2.9027777777777777	8730.20258008913	0.01	False	50000	0.5	10000000	20	170	constant	[0.4]	1350000
28	20.0	224	0.6228571428571429	79.0	2.835443037974684	8975.932904296997	0.01	False	50000	0.5	10000000	20	170	constant	[0.4]	1400000
29	20.0	193	0.6179274611398964	71.0	2.718309859154929	9229.634954823608	0.01	False	50000	0.5	10000000	20	170	constant	[0.4]	1450000
30	20.0	205	0.6297560975609756	79.0	2.59493670886076	9471.161198192647	0.01	False	50000	0.5	10000000	20	170	constant	[0.4]	1500000
31	20.0	207	0.6226570048309178	81.0	2.555555555555556	9717.294698002748	0.01	False	50000	0.5	10000000	20	170	constant	[0.4]	1550000
32	20.0	222	0.6207657657657658	77.0	2.883116883116883	9961.755493489803	0.01	False	50000	0.5	10000000	20	170	constant	[0.4]	1600000
33	20.0	210	0.6324761904761905	73.0	2.8767123287671232	10205.692348327371	0.01	False	50000	0.5	10000000	20	170	constant	[0.4]	1650000
34	20.0	215	0.6250697674418604	71.0	3.028169014084507	10442.516795402284	0.01	False	50000	0.5	10000000	20	170	constant	[0.4]	1700000
35	20.0	219	0.6294520547945205	81.0	2.703703703703704	10684.420234422749	0.01	False	50000	0.5	10000000	20	170	constant	[0.4]	1750000
36	20.0	199	0.6368844221105529	80.0	2.4875	10927.290219879174	0.01	False	50000	0.5	10000000	20	170	constant	[0.4]	1800000
37	20.0	214	0.6446728971962618	77.0	2.779220779220779	11171.321202172743	0.01	False	50000	0.5	10000000	20	170	constant	[0.4]	1850000
38	20.0	233	0.6560085836909872	81.0	2.876543209876543	11402.785483970363	0.01	False	50000	0.5	10000000	20	170	constant	[0.4]	1900000
39	20.0	252	0.6567460317460317	72.0	3.5	11628.626772535086	0.01	False	50000	0.5	10000000	20	170	constant	[0.4]	1950000
40	20.0	200	0.64435	69.0	2.898550724637681	11862.496231612222	0.01	False	50000	0.5	10000000	20	170	constant	[0.4]	2000000
41	20.0	222	0.6413963963963965	71.0	3.126760563380281	12096.323337816912	0.01	False	50000	0.5	10000000	20	170	constant	[0.4]	2050000
42	20.0	240	0.6362083333333335	70.0	3.4285714285714284	12336.90656574997	0.01	False	50000	0.5	10000000	20	170	constant	[0.4]	2100000
43	20.0	201	0.6411442786069652	70.0	2.8714285714285714	12573.415578077813	0.01	False	50000	0.5	10000000	20	170	constant	[0.4]	2150000
44	20.0	228	0.6568421052631579	73.0	3.1232876712328768	12801.930088493991	0.01	False	50000	0.5	10000000	20	170	constant	[0.4]	2200000
45	20.0	259	0.6544015444015443	83.0	3.1204819277108435	13024.14214834812	0.01	False	50000	0.5	10000000	20	170	constant	[0.4]	2250000
46	20.0	222	0.6662612612612613	73.0	3.041095890410959	13245.271755871638	0.01	False	50000	0.5	10000000	20	170	constant	[0.4]	2300000
47	20.0	225	0.6619111111111111	73.0	3.0821917808219177	13469.905919814006	0.01	False	50000	0.5	10000000	20	170	constant	[0.4]	2350000
48	20.0	227	0.6596475770925111	82.0	2.768292682926829	13693.060630459007	0.01	False	50000	0.5	10000000	20	170	constant	[0.4]	2400000
49	20.0	254	0.6662992125984253	73.0	3.4794520547945207	13913.01963726813	0.01	False	50000	0.5	10000000	20	170	constant	[0.4]	2450000
50	20.0	278	0.6729856115107914	76.0	3.657894736842105	14129.535371850248	0.01	False	50000	0.5	10000000	20	170	constant	[0.4]	2500000
51	20.0	243	0.6829218106995885	69.0	3.5217391304347827	14346.586649369734	0.01	False	50000	0.5	10000000	20	170	constant	[0.4]	2550000
52	20.0	261	0.7011877394636015	75.0	3.48	14552.011805668146	0.01	False	50000	0.5	10000000	20	170	constant	[0.4]	2600000
53	20.0	282	0.6985460992907802	78.0	3.615384615384616	14755.89662316314	0.01	False	50000	0.5	10000000	20	170	constant	[0.4]	2650000
54	20.0	238	0.6913025210084034	77.0	3.090909090909091	14965.58511420656	0.01	False	50000	0.5	10000000	20	170	constant	[0.4]	2700000
55	20.0	230	0.6862173913043479	77.0	2.987012987012987	15173.75031321975	0.01	False	50000	0.5	10000000	20	170	constant	[0.4]	2750000
56	20.0	336	0.7065476190476192	76.0	4.421052631578948	15379.593292752676	0.01	False	50000	0.5	10000000	20	170	constant	[0.4]	2800000
57	20.0	195	0.6871282051282052	64.0	3.046875	15586.754317137458	0.01	False	50000	0.5	10000000	20	170	constant	[0.4]	2850000
58	20.0	243	0.6891769547325104	74.0	3.283783783783784	15795.701231724905	0.01	False	50000	0.5	10000000	20	170	constant	[0.4]	2900000
59	20.0	255	0.6932156862745099	76.0	3.3552631578947367	16004.07924260124	0.01	False	50000	0.5	10000000	20	170	constant	[0.4]	2950000
60	20.0	233	0.6919742489270387	73.0	3.191780821917808	16211.89799884042	0.01	False	50000	0.5	10000000	20	170	constant	[0.4]	3000000
61	20.0	229	0.6786462882096072	78.0	2.935897435897436	16422.778649367297	0.01	False	50000	0.5	10000000	20	170	constant	[0.4]	3050000
62	20.0	214	0.6817289719626167	76.0	2.8157894736842106	16635.195651975526	0.01	False	50000	0.5	10000000	20	170	constant	[0.4]	3100000
63	20.0	262	0.6832824427480918	69.0	3.7971014492753614	16849.642858977008	0.01	False	50000	0.5	10000000	20	170	constant	[0.4]	3150000
64	20.0	199	0.681005025125628	69.0	2.8840579710144927	17065.27017230076	0.01	False	50000	0.5	10000000	20	170	constant	[0.4]	3200000
65	20.0	171	0.6805847953216375	64.0	2.671875	17280.384588929377	0.01	False	50000	0.5	10000000	20	170	constant	[0.4]	3250000
66	20.0	219	0.6640182648401826	71.0	3.084507042253521	17496.496203499002	0.01	False	50000	0.5	10000000	20	170	constant	[0.4]	3300000
67	20.0	211	0.6624644549763035	71.0	2.971830985915493	17715.701257525783	0.01	False	50000	0.5	10000000	20	170	constant	[0.4]	3350000
68	20.0	183	0.6598907103825138	73.0	2.506849315068493	17936.57779606143	0.01	False	50000	0.5	10000000	20	170	constant	[0.4]	3400000
69	20.0	236	0.6616101694915255	72.0	3.2777777777777777	18162.18326344004	0.01	False	50000	0.5	10000000	20	170	constant	[0.4]	3450000
70	20.0	204	0.6639705882352942	75.0	2.72	18380.39696402996	0.01	False	50000	0.5	10000000	20	170	constant	[0.4]	3500000
71	20.0	198	0.648989898989899	70.0	2.8285714285714287	18611.91306532904	0.01	False	50000	0.5	10000000	20	170	constant	[0.4]	3550000
72	20.0	242	0.6561570247933886	71.0	3.408450704225352	18842.58308787531	0.01	False	50000	0.5	10000000	20	170	constant	[0.4]	3600000
73	20.0	177	0.6313559322033899	70.0	2.5285714285714285	19074.420038069653	0.01	False	50000	0.5	10000000	20	170	constant	[0.4]	3650000
74	20.0	256	0.6401562499999999	83.0	3.0843373493975905	19309.162820594556	0.01	False	50000	0.5	10000000	20	170	constant	[0.4]	3700000
75	20.0	198	0.650050505050505	66.0	3.0	19541.824156402286	0.01	False	50000	0.5	10000000	20	170	constant	[0.4]	3750000
76	20.0	262	0.6797328244274811	65.0	4.030769230769231	19768.81959323577	0.01	False	50000	0.5	10000000	20	170	constant	[0.4]	3800000
77	20.0	216	0.6608333333333334	76.0	2.8421052631578947	19989.58367955699	0.01	False	50000	0.5	10000000	20	170	constant	[0.4]	3850000
78	20.0	262	0.6599618320610687	76.0	3.4473684210526314	20210.539732358237	0.01	False	50000	0.5	10000000	20	170	constant	[0.4]	3900000
79	20.0	259	0.6565250965250966	81.0	3.197530864197531	20435.642569055697	0.01	False	50000	0.5	10000000	20	170	constant	[0.4]	3950000
80	20.0	240	0.65575	79.0	3.037974683544304	20659.48016428451	0.01	False	50000	0.5	10000000	20	170	constant	[0.4]	4000000
81	20.0	215	0.6650232558139536	72.0	2.986111111111111	20885.13542693423	0.01	False	50000	0.5	10000000	20	170	constant	[0.4]	4050000
82	20.0	236	0.6754237288135594	79.0	2.9873417721518987	21109.236048432544	0.01	False	50000	0.5	10000000	20	170	constant	[0.4]	4100000
83	20.0	270	0.6851851851851852	76.0	3.5526315789473686	21324.942598764617	0.01	False	50000	0.5	10000000	20	170	constant	[0.4]	4150000
84	20.0	250	0.6836400000000001	78.0	3.2051282051282053	21536.280070439087	0.01	False	50000	0.5	10000000	20	170	constant	[0.4]	4200000
85	20.0	191	0.68717277486911	65.0	2.9384615384615387	21745.8841793396	0.01	False	50000	0.5	10000000	20	170	constant	[0.4]	4250000
86	20.0	238	0.6828991596638657	81.0	2.938271604938272	21958.199600631066	0.01	False	50000	0.5	10000000	20	170	constant	[0.4]	4300000
87	20.0	209	0.6710047846889953	71.0	2.943661971830986	22171.76262149403	0.01	False	50000	0.5	10000000	20	170	constant	[0.4]	4350000
88	20.0	267	0.6680524344569289	76.0	3.513157894736842	22394.37358903506	0.01	False	50000	0.5	10000000	20	170	constant	[0.4]	4400000
89	20.0	252	0.6747222222222221	71.0	3.5492957746478875	22612.34742441184	0.01	False	50000	0.5	10000000	20	170	constant	[0.4]	4450000
90	20.0	239	0.6725523012552301	72.0	3.3194444444444446	22830.06542255816	0.01	False	50000	0.5	10000000	20	170	constant	[0.4]	4500000
91	20.0	186	0.6625806451612903	69.0	2.6956521739130435	23051.549424270008	0.01	False	50000	0.5	10000000	20	170	constant	[0.4]	4550000
92	20.0	234	0.665	77.0	3.038961038961039	23275.00438162196	0.01	False	50000	0.5	10000000	20	170	constant	[0.4]	4600000
93	20.0	201	0.6496517412935323	72.0	2.7916666666666665	23494.9618896415	0.01	False	50000	0.5	10000000	20	170	constant	[0.4]	4650000
94	20.0	237	0.6615611814345991	75.0	3.16	23719.16911372364	0.01	False	50000	0.5	10000000	20	170	constant	[0.4]	4700000
95	20.0	240	0.67025	75.0	3.2	23938.215103113147	0.01	False	50000	0.5	10000000	20	170	constant	[0.4]	4750000
96	20.0	260	0.6591153846153847	76.0	3.421052631578948	24160.21890040584	0.01	False	50000	0.5	10000000	20	170	constant	[0.4]	4800000
97	20.0	216	0.6512037037037037	75.0	2.88	24386.95780296585	0.01	False	50000	0.5	10000000	20	170	constant	[0.4]	4850000
98	20.0	214	0.6460747663551402	71.0	3.014084507042253	24615.02032313582	0.01	False	50000	0.5	10000000	20	170	constant	[0.4]	4900000
99	20.0	192	0.6385416666666667	72.0	2.6666666666666665	24854.63184195744	0.01	False	50000	0.5	10000000	20	170	constant	[0.4]	4950000
100	20.0	213	0.6393896713615025	73.0	2.9178082191780823	25089.542638217103	0.01	False	50000	0.5	10000000	20	170	constant	[0.4]	5000000
101	20.0	228	0.6495614035087719	77.0	2.961038961038961	25317.69999334227	0.01	False	50000	0.5	10000000	20	170	constant	[0.4]	5050000
102	20.0	189	0.6435449735449735	68.0	2.7794117647058822	25549.374331516145	0.01	False	50000	0.5	10000000	20	170	constant	[0.4]	5100000
103	20.0	196	0.6514795918367348	73.0	2.684931506849315	25782.126647404293	0.01	False	50000	0.5	10000000	20	170	constant	[0.4]	5150000
104	20.0	224	0.6459374999999999	75.0	2.986666666666667	26014.309128560057	0.01	False	50000	0.5	10000000	20	170	constant	[0.4]	5200000
105	20.0	183	0.6480327868852459	70.0	2.6142857142857143	26242.5786494331	0.01	False	50000	0.5	10000000	20	170	constant	[0.4]	5250000
106	20.0	219	0.6423744292237443	71.0	3.084507042253521	26477.787225178552	0.01	False	50000	0.5	10000000	20	170	constant	[0.4]	5300000
107	20.0	223	0.6474887892376681	77.0	2.896103896103896	26710.62497131169	0.01	False	50000	0.5	10000000	20	170	constant	[0.4]	5350000
108	20.0	246	0.6604065040650406	73.0	3.3698630136986303	26935.65980748535	0.01	False	50000	0.5	10000000	20	170	constant	[0.4]	5400000
109	20.0	238	0.6691596638655462	78.0	3.051282051282051	27153.893398689757	0.01	False	50000	0.5	10000000	20	170	constant	[0.4]	5450000
110	20.0	217	0.6876497695852535	66.0	3.287878787878788	27369.721493477376	0.01	False	50000	0.5	10000000	20	170	constant	[0.4]	5500000
111	20.0	226	0.6755752212389381	64.0	3.53125	27580.65933615203	0.01	False	50000	0.5	10000000	20	170	constant	[0.4]	5550000
112	20.0	149	0.6784563758389262	62.0	2.403225806451613	27798.951699699748	0.01	False	50000	0.5	10000000	20	170	constant	[0.4]	5600000
113	20.0	193	0.6799481865284975	74.0	2.608108108108108	28014.942727010704	0.01	False	50000	0.5	10000000	20	170	constant	[0.4]	5650000
114	20.0	237	0.6727426160337553	77.0	3.0779220779220777	28233.150550979324	0.01	False	50000	0.5	10000000	20	170	constant	[0.4]	5700000
115	20.0	200	0.67625	72.0	2.7777777777777777	28449.440641626312	0.01	False	50000	0.5	10000000	20	170	constant	[0.4]	5750000
116	20.0	257	0.6800778210116731	83.0	3.0963855421686746	28663.592055713227	0.01	False	50000	0.5	10000000	20	170	constant	[0.4]	5800000
117	20.0	230	0.6797391304347826	70.0	3.2857142857142856	28878.48140008385	0.01	False	50000	0.5	10000000	20	170	constant	[0.4]	5850000
118	20.0	228	0.6821929824561404	70.0	3.257142857142857	29090.67552487705	0.01	False	50000	0.5	10000000	20	170	constant	[0.4]	5900000
119	20.0	227	0.6854185022026433	68.0	3.338235294117647	29299.347698927973	0.01	False	50000	0.5	10000000	20	170	constant	[0.4]	5950000
120	20.0	279	0.6885304659498208	82.0	3.402439024390244	29512.55033591281	0.01	False	50000	0.5	10000000	20	170	constant	[0.4]	6000000
121	20.0	226	0.6761946902654868	73.0	3.095890410958904	29730.61296485508	0.01	False	50000	0.5	10000000	20	170	constant	[0.4]	6050000
122	20.0	248	0.6771370967741934	76.0	3.263157894736842	29947.719533946616	0.01	False	50000	0.5	10000000	20	170	constant	[0.4]	6100000
123	20.0	282	0.6897872340425532	76.0	3.710526315789474	30162.08826031528	0.01	False	50000	0.5	10000000	20	170	constant	[0.4]	6150000
124	20.0	238	0.6681092436974789	74.0	3.216216216216216	30376.38590644736	0.01	False	50000	0.5	10000000	20	170	constant	[0.4]	6200000
125	20.0	197	0.6512182741116751	73.0	2.698630136986301	30607.06611938392	0.01	False	50000	0.5	10000000	20	170	constant	[0.4]	6250000
126	20.0	242	0.6485123966942149	72.0	3.361111111111111	30834.18348393992	0.01	False	50000	0.5	10000000	20	170	constant	[0.4]	6300000
127	20.0	209	0.6456459330143542	76.0	2.75	31068.68241102891	0.01	False	50000	0.5	10000000	20	170	constant	[0.4]	6350000
128	20.0	209	0.6321052631578948	74.0	2.824324324324324	31304.6808171946	0.01	False	50000	0.5	10000000	20	170	constant	[0.4]	6400000
129	20.0	166	0.6440361445783133	66.0	2.515151515151515	31545.54956159585	0.01	False	50000	0.5	10000000	20	170	constant	[0.4]	6450000
130	20.0	205	0.6284390243902438	74.0	2.77027027027027	31779.240493187404	0.01	False	50000	0.5	10000000	20	170	constant	[0.4]	6500000
131	20.0	204	0.6332352941176471	72.0	2.833333333333333	32026.005783900757	0.01	False	50000	0.5	10000000	20	170	constant	[0.4]	6550000
132	20.0	234	0.6303846153846154	73.0	3.2054794520547945	32271.859278045697	0.01	False	50000	0.5	10000000	20	170	constant	[0.4]	6600000
133	20.0	200	0.6315999999999999	74.0	2.702702702702702	32515.665483010936	0.01	False	50000	0.5	10000000	20	170	constant	[0.4]	6650000
134	20.0	226	0.6492035398230088	73.0	3.095890410958904	32750.59919238369	0.01	False	50000	0.5	10000000	20	170	constant	[0.4]	6700000
135	20.0	251	0.641792828685259	75.0	3.3466666666666667	32979.72623208704	0.01	False	50000	0.5	10000000	20	170	constant	[0.4]	6750000
136	20.0	209	0.6369856459330143	76.0	2.75	33216.482230488786	0.01	False	50000	0.5	10000000	20	170	constant	[0.4]	6800000
137	20.0	231	0.6341558441558443	79.0	2.9240506329113924	33449.86472271528	0.01	False	50000	0.5	10000000	20	170	constant	[0.4]	6850000
138	20.0	193	0.6234715025906735	70.0	2.757142857142857	33691.25306176355	0.01	False	50000	0.5	10000000	20	170	constant	[0.4]	6900000
139	20.0	214	0.6407009345794393	65.0	3.292307692307692	33931.2221812387	0.01	False	50000	0.5	10000000	20	170	constant	[0.4]	6950000
140	20.0	194	0.6471134020618557	67.0	2.8955223880597014	34162.42181638591	0.01	False	50000	0.5	10000000	20	170	constant	[0.4]	7000000
141	20.0	189	0.6434920634920636	67.0	2.82089552238806	34396.75750497988	0.01	False	50000	0.5	10000000	20	170	constant	[0.4]	7050000
142	20.0	197	0.6326395939086294	73.0	2.698630136986301	34632.91914145689	0.01	False	50000	0.5	10000000	20	170	constant	[0.4]	7100000
143	20.0	165	0.6372121212121212	64.0	2.578125	34870.26799015726	0.01	False	50000	0.5	10000000	20	170	constant	[0.4]	7150000
144	20.0	195	0.6296923076923077	73.0	2.671232876712329	35112.36864798796	0.01	False	50000	0.5	10000000	20	170	constant	[0.4]	7200000
145	20.0	264	0.6365909090909091	84.0	3.142857142857143	35351.42452911474	0.01	False	50000	0.5	10000000	20	170	constant	[0.4]	7250000
146	20.0	210	0.6201428571428572	67.0	3.1343283582089554	35601.03810000217	0.01	False	50000	0.5	10000000	20	170	constant	[0.4]	7300000
147	20.0	197	0.6317258883248731	77.0	2.5584415584415585	35847.93653854131	0.01	False	50000	0.5	10000000	20	170	constant	[0.4]	7350000
148	20.0	205	0.6313658536585366	73.0	2.808219178082192	36087.25265977534	0.01	False	50000	0.5	10000000	20	170	constant	[0.4]	7400000
149	20.0	251	0.6340637450199204	78.0	3.217948717948718	36328.518427122974	0.01	False	50000	0.5	10000000	20	170	constant	[0.4]	7450000
150	20.0	200	0.6375500000000001	70.0	2.857142857142857	36561.51659101305	0.01	False	50000	0.5	10000000	20	170	constant	[0.4]	7500000
151	20.0	225	0.6352000000000001	70.0	3.2142857142857144	36796.49120280176	0.01	False	50000	0.5	10000000	20	170	constant	[0.4]	7550000
152	20.0	256	0.6298828125	76.0	3.3684210526315788	37034.84182551376	0.01	False	50000	0.5	10000000	20	170	constant	[0.4]	7600000
153	20.0	189	0.6312698412698413	73.0	2.589041095890411	37273.27766933652	0.01	False	50000	0.5	10000000	20	170	constant	[0.4]	7650000
154	20.0	204	0.628578431372549	75.0	2.72	37514.88990763043	0.01	False	50000	0.5	10000000	20	170	constant	[0.4]	7700000
155	20.0	232	0.6204310344827586	80.0	2.9	37760.66370281323	0.01	False	50000	0.5	10000000	20	170	constant	[0.4]	7750000
156	20.0	175	0.6334857142857143	70.0	2.5	38005.13786216296	0.01	False	50000	0.5	10000000	20	170	constant	[0.4]	7800000
157	20.0	182	0.6292307692307693	72.0	2.5277777777777777	38248.35824206864	0.01	False	50000	0.5	10000000	20	170	constant	[0.4]	7850000
158	20.0	213	0.6383098591549294	75.0	2.84	38487.84614537915	0.01	False	50000	0.5	10000000	20	170	constant	[0.4]	7900000
159	20.0	173	0.6240462427745666	68.0	2.544117647058824	38733.02622891982	0.01	False	50000	0.5	10000000	20	170	constant	[0.4]	7950000
160	20.0	219	0.6305479452054795	76.0	2.881578947368421	38975.46578028364	0.01	False	50000	0.5	10000000	20	170	constant	[0.4]	8000000
161	20.0	182	0.6192307692307691	74.0	2.45945945945946	39222.379922893946	0.01	False	50000	0.5	10000000	20	170	constant	[0.4]	8050000
162	20.0	215	0.6376744186046511	66.0	3.257575757575758	39467.25842107957	0.01	False	50000	0.5	10000000	20	170	constant	[0.4]	8100000
163	20.0	226	0.6257522123893805	71.0	3.183098591549296	39710.71979634098	0.01	False	50000	0.5	10000000	20	170	constant	[0.4]	8150000
164	20.0	220	0.631	76.0	2.8947368421052637	39953.11591270992	0.01	False	50000	0.5	10000000	20	170	constant	[0.4]	8200000
165	20.0	212	0.6311320754716981	74.0	2.864864864864865	40194.47854171819	0.01	False	50000	0.5	10000000	20	170	constant	[0.4]	8250000
166	20.0	252	0.6223015873015874	81.0	3.111111111111111	40439.85915745661	0.01	False	50000	0.5	10000000	20	170	constant	[0.4]	8300000
167	20.0	204	0.6287254901960785	75.0	2.72	40688.44261368639	0.01	False	50000	0.5	10000000	20	170	constant	[0.4]	8350000
168	20.0	228	0.6437719298245614	81.0	2.814814814814815	40925.541224770415	0.01	False	50000	0.5	10000000	20	170	constant	[0.4]	8400000
169	20.0	255	0.6433333333333333	72.0	3.5416666666666665	41157.2814968266	0.01	False	50000	0.5	10000000	20	170	constant	[0.4]	8450000
170	20.0	217	0.6509216589861752	75.0	2.893333333333333	41387.33313829452	0.01	False	50000	0.5	10000000	20	170	constant	[0.4]	8500000
171	20.0	234	0.6462393162393162	66.0	3.5454545454545454	41616.59546506889	0.01	False	50000	0.5	10000000	20	170	constant	[0.4]	8550000
172	20.0	228	0.6377631578947368	76.0	3.0	41853.934897232255	0.01	False	50000	0.5	10000000	20	170	constant	[0.4]	8600000
173	20.0	265	0.6467547169811321	74.0	3.581081081081081	42084.52889988137	0.01	False	50000	0.5	10000000	20	170	constant	[0.4]	8650000
174	20.0	219	0.6530593607305937	71.0	3.084507042253521	42312.24863965285	0.01	False	50000	0.5	10000000	20	170	constant	[0.4]	8700000
175	20.0	244	0.66922131147541	75.0	3.2533333333333334	42532.8523261802	0.01	False	50000	0.5	10000000	20	170	constant	[0.4]	8750000
176	20.0	216	0.6692129629629631	67.0	3.2238805970149254	42749.73926979312	0.01	False	50000	0.5	10000000	20	170	constant	[0.4]	8800000
177	20.0	240	0.6634166666666668	74.0	3.2432432432432434	42972.571229760826	0.01	False	50000	0.5	10000000	20	170	constant	[0.4]	8850000
178	20.0	200	0.6651	69.0	2.898550724637681	43191.08548117407	0.01	False	50000	0.5	10000000	20	170	constant	[0.4]	8900000
179	20.0	236	0.6713983050847457	74.0	3.189189189189189	43414.24936541168	0.01	False	50000	0.5	10000000	20	170	constant	[0.4]	8950000
180	20.0	203	0.6788177339901479	68.0	2.985294117647059	43632.39887781908	0.01	False	50000	0.5	10000000	20	170	constant	[0.4]	9000000
181	20.0	266	0.6828195488721804	73.0	3.643835616438356	43848.39950444371	0.01	False	50000	0.5	10000000	20	170	constant	[0.4]	9050000
182	20.0	184	0.6947826086956522	67.0	2.746268656716418	44060.47934127678	0.01	False	50000	0.5	10000000	20	170	constant	[0.4]	9100000
183	20.0	266	0.695187969924812	77.0	3.4545454545454546	44268.74279429305	0.01	False	50000	0.5	10000000	20	170	constant	[0.4]	9150000
184	20.0	263	0.6936501901140685	72.0	3.6527777777777777	44480.50836462804	0.01	False	50000	0.5	10000000	20	170	constant	[0.4]	9200000
185	20.0	195	0.6914871794871796	64.0	3.046875	44690.60573797133	0.01	False	50000	0.5	10000000	20	170	constant	[0.4]	9250000
186	20.0	228	0.6918859649122807	83.0	2.746987951807229	44898.593308514784	0.01	False	50000	0.5	10000000	20	170	constant	[0.4]	9300000
187	20.0	232	0.694396551724138	70.0	3.3142857142857145	45109.73688343336	0.01	False	50000	0.5	10000000	20	170	constant	[0.4]	9350000
[truncated: 7,860 more rows]
