# Supplementary material for: Stability of ecologically scaffolded traits during evolutionary transitions in individuality
Source: Nat Commun. 2024 Aug 3;15:6566. doi: 10.1038/s41467-024-50625-1 (PMC11297203; doi:10.1038/s41467-024-50625-1)
Supplement: Supplementary file 4 — Supplementary Code 1 [file 41467_2024_50625_MOESM4_ESM.zip › code/results/source_data/s3b_constantR_trajectory.csv]

	R_field	pop	mean_trait	occupancy	mean_pop	time	mut	mix	save_period	initial_density	Tend	R	simulation_id	ecology_name	initial_trait	e
0	100.0	606	0.5984983498349835	92.0	6.586956521739131	92.75074207623976	0.01	False	50000	0.5	10000000	100	87	constant	[0.6]	0
1	100.0	633	0.6043759873617692	97.0	6.525773195876289	178.73122040286125	0.01	False	50000	0.5	10000000	100	87	constant	[0.6]	50000
2	100.0	639	0.6137558685446008	93.0	6.870967741935484	260.7567097825257	0.01	False	50000	0.5	10000000	100	87	constant	[0.6]	100000
3	100.0	474	0.6186919831223628	89.0	5.325842696629214	341.80036008295014	0.01	False	50000	0.5	10000000	100	87	constant	[0.6]	150000
4	100.0	646	0.6200928792569659	91.0	7.0989010989010985	420.3379465893536	0.01	False	50000	0.5	10000000	100	87	constant	[0.6]	200000
5	100.0	792	0.628371212121212	94.0	8.425531914893616	497.6315880717908	0.01	False	50000	0.5	10000000	100	87	constant	[0.6]	250000
6	100.0	609	0.6336617405582923	94.0	6.47872340425532	570.2015149599663	0.01	False	50000	0.5	10000000	100	87	constant	[0.6]	300000
7	100.0	694	0.632420749279539	89.0	7.797752808988764	642.1161643143973	0.01	False	50000	0.5	10000000	100	87	constant	[0.6]	350000
8	100.0	804	0.6335572139303483	95.0	8.463157894736842	714.4853867273536	0.01	False	50000	0.5	10000000	100	87	constant	[0.6]	400000
9	100.0	774	0.6319767441860464	96.0	8.0625	788.3534776675824	0.01	False	50000	0.5	10000000	100	87	constant	[0.6]	450000
10	100.0	642	0.6334267912772586	93.0	6.903225806451613	862.6602824973247	0.01	False	50000	0.5	10000000	100	87	constant	[0.6]	500000
11	100.0	908	0.6360903083700441	97.0	9.360824742268042	935.2901091091672	0.01	False	50000	0.5	10000000	100	87	constant	[0.6]	550000
12	100.0	677	0.6361447562776958	92.0	7.358695652173913	1007.0106212833172	0.01	False	50000	0.5	10000000	100	87	constant	[0.6]	600000
13	100.0	718	0.6345961002785515	94.0	7.638297872340425	1083.0231030456644	0.01	False	50000	0.5	10000000	100	87	constant	[0.6]	650000
14	100.0	757	0.6358652575957727	96.0	7.885416666666667	1155.459521116319	0.01	False	50000	0.5	10000000	100	87	constant	[0.6]	700000
15	100.0	731	0.6404651162790698	93.0	7.860215053763441	1227.620230368716	0.01	False	50000	0.5	10000000	100	87	constant	[0.6]	750000
16	100.0	734	0.6438283378746594	95.0	7.726315789473684	1299.388472968318	0.01	False	50000	0.5	10000000	100	87	constant	[0.6]	800000
17	100.0	682	0.6457184750733138	98.0	6.959183673469388	1366.7074042819306	0.01	False	50000	0.5	10000000	100	87	constant	[0.6]	850000
18	100.0	725	0.6496827586206897	96.0	7.552083333333333	1436.0439588497031	0.01	False	50000	0.5	10000000	100	87	constant	[0.6]	900000
19	100.0	733	0.6522237380627559	97.0	7.556701030927835	1504.1304591662724	0.01	False	50000	0.5	10000000	100	87	constant	[0.6]	950000
20	100.0	705	0.6620425531914894	94.0	7.5	1570.7365970569138	0.01	False	50000	0.5	10000000	100	87	constant	[0.6]	1000000
21	100.0	697	0.6623816355810618	94.0	7.414893617021277	1637.0349121976003	0.01	False	50000	0.5	10000000	100	87	constant	[0.6]	1050000
22	100.0	827	0.6521886336154776	95.0	8.705263157894738	1704.7685398756769	0.01	False	50000	0.5	10000000	100	87	constant	[0.6]	1100000
23	100.0	1023	0.6805083088954057	95.0	10.76842105263158	1768.0255042854048	0.01	False	50000	0.5	10000000	100	87	constant	[0.6]	1150000
24	100.0	689	0.6791582002902757	91.0	7.571428571428571	1828.679503668236	0.01	False	50000	0.5	10000000	100	87	constant	[0.6]	1200000
25	100.0	788	0.6824999999999999	94.0	8.382978723404255	1886.8381316442371	0.01	False	50000	0.5	10000000	100	87	constant	[0.6]	1250000
26	100.0	979	0.6837078651685393	98.0	9.989795918367347	1945.8295967914887	0.01	False	50000	0.5	10000000	100	87	constant	[0.6]	1300000
27	100.0	861	0.6874448315911732	94.0	9.159574468085106	2006.511726447629	0.01	False	50000	0.5	10000000	100	87	constant	[0.6]	1350000
28	100.0	849	0.6885041224970553	96.0	8.84375	2065.4335161350004	0.01	False	50000	0.5	10000000	100	87	constant	[0.6]	1400000
29	100.0	984	0.687510162601626	94.0	10.46808510638298	2120.2194351799917	0.01	False	50000	0.5	10000000	100	87	constant	[0.6]	1450000
30	100.0	762	0.6849081364829398	92.0	8.282608695652174	2177.736463897735	0.01	False	50000	0.5	10000000	100	87	constant	[0.6]	1500000
31	100.0	803	0.6818929016189291	98.0	8.193877551020408	2237.5054946646155	0.01	False	50000	0.5	10000000	100	87	constant	[0.6]	1550000
32	100.0	871	0.6823421354764639	96.0	9.072916666666666	2296.2043946523963	0.01	False	50000	0.5	10000000	100	87	constant	[0.6]	1600000
33	100.0	921	0.6833876221498373	92.0	10.01086956521739	2352.741594153112	0.01	False	50000	0.5	10000000	100	87	constant	[0.6]	1650000
34	100.0	802	0.6898004987531172	93.0	8.623655913978494	2411.8677330663413	0.01	False	50000	0.5	10000000	100	87	constant	[0.6]	1700000
35	100.0	824	0.6877184466019418	94.0	8.76595744680851	2469.175807113602	0.01	False	50000	0.5	10000000	100	87	constant	[0.6]	1750000
36	100.0	928	0.6970043103448277	95.0	9.76842105263158	2526.752648019982	0.01	False	50000	0.5	10000000	100	87	constant	[0.6]	1800000
37	100.0	801	0.7013732833957554	93.0	8.612903225806452	2582.554473518699	0.01	False	50000	0.5	10000000	100	87	constant	[0.6]	1850000
38	100.0	766	0.702219321148825	95.0	8.063157894736841	2637.9224634070106	0.01	False	50000	0.5	10000000	100	87	constant	[0.6]	1900000
39	100.0	878	0.7025512528473804	94.0	9.340425531914894	2692.722155731653	0.01	False	50000	0.5	10000000	100	87	constant	[0.6]	1950000
40	100.0	997	0.7047542627883652	94.0	10.606382978723405	2748.674528065076	0.01	False	50000	0.5	10000000	100	87	constant	[0.6]	2000000
41	100.0	996	0.7063353413654618	93.0	10.709677419354838	2802.00759539942	0.01	False	50000	0.5	10000000	100	87	constant	[0.6]	2050000
42	100.0	1062	0.709406779661017	99.0	10.727272727272728	2853.710848639808	0.01	False	50000	0.5	10000000	100	87	constant	[0.6]	2100000
43	100.0	883	0.7076557191392977	92.0	9.597826086956522	2907.5662041306778	0.01	False	50000	0.5	10000000	100	87	constant	[0.6]	2150000
44	100.0	827	0.7055985489721887	90.0	9.188888888888888	2960.6828073345296	0.01	False	50000	0.5	10000000	100	87	constant	[0.6]	2200000
45	100.0	769	0.7097529258777634	87.0	8.839080459770114	3014.165944464736	0.01	False	50000	0.5	10000000	100	87	constant	[0.6]	2250000
46	100.0	1002	0.7125249500998003	94.0	10.659574468085106	3067.7083452032884	0.01	False	50000	0.5	10000000	100	87	constant	[0.6]	2300000
47	100.0	1025	0.7126829268292681	97.0	10.56701030927835	3119.978517542176	0.01	False	50000	0.5	10000000	100	87	constant	[0.6]	2350000
48	100.0	694	0.7127521613832853	90.0	7.711111111111111	3172.292412201149	0.01	False	50000	0.5	10000000	100	87	constant	[0.6]	2400000
49	100.0	1022	0.7084148727984344	94.0	10.872340425531917	3226.672303323114	0.01	False	50000	0.5	10000000	100	87	constant	[0.6]	2450000
50	100.0	887	0.7047914317925593	96.0	9.239583333333334	3281.0708940362438	0.01	False	50000	0.5	10000000	100	87	constant	[0.6]	2500000
51	100.0	1004	0.7089641434262949	90.0	11.155555555555557	3334.4583467210496	0.01	False	50000	0.5	10000000	100	87	constant	[0.6]	2550000
52	100.0	1078	0.7096753246753247	95.0	11.347368421052632	3388.6391924857844	0.01	False	50000	0.5	10000000	100	87	constant	[0.6]	2600000
53	100.0	1004	0.7042330677290839	97.0	10.350515463917526	3441.340372671738	0.01	False	50000	0.5	10000000	100	87	constant	[0.6]	2650000
54	100.0	902	0.7034589800443459	95.0	9.494736842105263	3497.1565990916893	0.01	False	50000	0.5	10000000	100	87	constant	[0.6]	2700000
55	100.0	1227	0.7097392013039934	97.0	12.649484536082474	3551.2595068890905	0.01	False	50000	0.5	10000000	100	87	constant	[0.6]	2750000
56	100.0	927	0.7114023732470334	96.0	9.65625	3604.8396169427288	0.01	False	50000	0.5	10000000	100	87	constant	[0.6]	2800000
57	100.0	1031	0.7104655674102812	97.0	10.628865979381445	3657.414515878372	0.01	False	50000	0.5	10000000	100	87	constant	[0.6]	2850000
58	100.0	1024	0.709150390625	97.0	10.556701030927837	3711.630448286063	0.01	False	50000	0.5	10000000	100	87	constant	[0.6]	2900000
59	100.0	774	0.7122093023255814	95.0	8.147368421052631	3764.593083581685	0.01	False	50000	0.5	10000000	100	87	constant	[0.6]	2950000
60	100.0	871	0.7133409873708381	91.0	9.571428571428571	3817.6238803626593	0.01	False	50000	0.5	10000000	100	87	constant	[0.6]	3000000
61	100.0	862	0.7137354988399074	93.0	9.268817204301076	3871.0667135823614	0.01	False	50000	0.5	10000000	100	87	constant	[0.6]	3050000
62	100.0	1075	0.7105860465116279	92.0	11.684782608695652	3924.016256436128	0.01	False	50000	0.5	10000000	100	87	constant	[0.6]	3100000
63	100.0	905	0.7133259668508287	93.0	9.731182795698924	3976.744522019461	0.01	False	50000	0.5	10000000	100	87	constant	[0.6]	3150000
64	100.0	871	0.710137772675086	92.0	9.467391304347826	4029.438050752879	0.01	False	50000	0.5	10000000	100	87	constant	[0.6]	3200000
65	100.0	1016	0.7080118110236222	91.0	11.164835164835164	4084.78428131594	0.01	False	50000	0.5	10000000	100	87	constant	[0.6]	3250000
66	100.0	894	0.698523489932886	92.0	9.717391304347826	4137.447256831438	0.01	False	50000	0.5	10000000	100	87	constant	[0.6]	3300000
67	100.0	1069	0.7049859681945745	96.0	11.135416666666666	4194.156531549737	0.01	False	50000	0.5	10000000	100	87	constant	[0.6]	3350000
68	100.0	1022	0.7104794520547946	99.0	10.323232323232324	4249.80456041293	0.01	False	50000	0.5	10000000	100	87	constant	[0.6]	3400000
69	100.0	1046	0.6987093690248568	97.0	10.783505154639176	4304.723015888894	0.01	False	50000	0.5	10000000	100	87	constant	[0.6]	3450000
70	100.0	1062	0.7017796610169492	98.0	10.83673469387755	4357.973233760257	0.01	False	50000	0.5	10000000	100	87	constant	[0.6]	3500000
71	100.0	845	0.6966390532544379	95.0	8.894736842105264	4413.953670094278	0.01	False	50000	0.5	10000000	100	87	constant	[0.6]	3550000
72	100.0	883	0.6992298980747452	97.0	9.103092783505154	4469.92216549893	0.01	False	50000	0.5	10000000	100	87	constant	[0.6]	3600000
73	100.0	970	0.6954020618556701	95.0	10.210526315789474	4526.522869681116	0.01	False	50000	0.5	10000000	100	87	constant	[0.6]	3650000
74	100.0	943	0.7010710498409332	95.0	9.926315789473684	4582.565776169015	0.01	False	50000	0.5	10000000	100	87	constant	[0.6]	3700000
75	100.0	1095	0.6999543378995434	97.0	11.288659793814434	4637.953562036824	0.01	False	50000	0.5	10000000	100	87	constant	[0.6]	3750000
76	100.0	1017	0.7021828908554572	98.0	10.377551020408164	4692.696524143678	0.01	False	50000	0.5	10000000	100	87	constant	[0.6]	3800000
77	100.0	878	0.6904441913439636	94.0	9.340425531914894	4748.368620988346	0.01	False	50000	0.5	10000000	100	87	constant	[0.6]	3850000
78	100.0	1047	0.6873065902578797	94.0	11.138297872340424	4804.670666358854	0.01	False	50000	0.5	10000000	100	87	constant	[0.6]	3900000
79	100.0	1061	0.6858435438265786	94.0	11.287234042553193	4863.450399523125	0.01	False	50000	0.5	10000000	100	87	constant	[0.6]	3950000
80	100.0	928	0.6834374999999999	98.0	9.46938775510204	4923.540892594271	0.01	False	50000	0.5	10000000	100	87	constant	[0.6]	4000000
81	100.0	908	0.6901321585903084	96.0	9.458333333333334	4981.206860727968	0.01	False	50000	0.5	10000000	100	87	constant	[0.6]	4050000
82	100.0	750	0.6772	94.0	7.978723404255319	5040.237621207385	0.01	False	50000	0.5	10000000	100	87	constant	[0.6]	4100000
83	100.0	884	0.6788348416289591	94.0	9.404255319148936	5100.955496827465	0.01	False	50000	0.5	10000000	100	87	constant	[0.6]	4150000
84	100.0	813	0.6873923739237394	94.0	8.648936170212766	5160.162121758518	0.01	False	50000	0.5	10000000	100	87	constant	[0.6]	4200000
85	100.0	906	0.6923068432671082	92.0	9.847826086956522	5217.319266337449	0.01	False	50000	0.5	10000000	100	87	constant	[0.6]	4250000
86	100.0	1119	0.6877569258266307	98.0	11.418367346938776	5276.056360009529	0.01	False	50000	0.5	10000000	100	87	constant	[0.6]	4300000
87	100.0	769	0.6765799739921977	90.0	8.544444444444444	5334.833527131999	0.01	False	50000	0.5	10000000	100	87	constant	[0.6]	4350000
88	100.0	960	0.6898854166666666	95.0	10.105263157894736	5395.607311335864	0.01	False	50000	0.5	10000000	100	87	constant	[0.6]	4400000
89	100.0	857	0.6954259043173863	96.0	8.927083333333334	5452.288325338278	0.01	False	50000	0.5	10000000	100	87	constant	[0.6]	4450000
90	100.0	1010	0.7098019801980198	94.0	10.74468085106383	5507.881069784375	0.01	False	50000	0.5	10000000	100	87	constant	[0.6]	4500000
91	100.0	780	0.7148461538461539	92.0	8.478260869565217	5560.241693061649	0.01	False	50000	0.5	10000000	100	87	constant	[0.6]	4550000
92	100.0	894	0.7108165548098434	92.0	9.717391304347826	5613.941741340814	0.01	False	50000	0.5	10000000	100	87	constant	[0.6]	4600000
93	100.0	1025	0.7018829268292683	96.0	10.677083333333334	5668.016619371889	0.01	False	50000	0.5	10000000	100	87	constant	[0.6]	4650000
94	100.0	769	0.6887776332899871	96.0	8.010416666666666	5724.088191132839	0.01	False	50000	0.5	10000000	100	87	constant	[0.6]	4700000
95	100.0	666	0.680045045045045	93.0	7.161290322580645	5783.766583176618	0.01	False	50000	0.5	10000000	100	87	constant	[0.6]	4750000
96	100.0	710	0.6670281690140847	92.0	7.717391304347826	5845.304899228663	0.01	False	50000	0.5	10000000	100	87	constant	[0.6]	4800000
97	100.0	711	0.6805203938115331	95.0	7.484210526315789	5908.717377596966	0.01	False	50000	0.5	10000000	100	87	constant	[0.6]	4850000
98	100.0	788	0.6698984771573604	96.0	8.208333333333334	5971.880668371446	0.01	False	50000	0.5	10000000	100	87	constant	[0.6]	4900000
99	100.0	884	0.6696832579185522	92.0	9.608695652173912	6034.67999154819	0.01	False	50000	0.5	10000000	100	87	constant	[0.6]	4950000
100	100.0	649	0.6727118644067798	93.0	6.978494623655914	6095.231910982015	0.01	False	50000	0.5	10000000	100	87	constant	[0.6]	5000000
101	100.0	810	0.6731975308641976	95.0	8.526315789473685	6155.853409752112	0.01	False	50000	0.5	10000000	100	87	constant	[0.6]	5050000
102	100.0	884	0.6750791855203621	95.0	9.305263157894736	6218.331492763802	0.01	False	50000	0.5	10000000	100	87	constant	[0.6]	5100000
103	100.0	714	0.6705322128851541	95.0	7.515789473684211	6280.627484348569	0.01	False	50000	0.5	10000000	100	87	constant	[0.6]	5150000
104	100.0	899	0.6752057842046719	95.0	9.463157894736842	6341.022934925537	0.01	False	50000	0.5	10000000	100	87	constant	[0.6]	5200000
105	100.0	801	0.6768789013732833	94.0	8.52127659574468	6402.756646108346	0.01	False	50000	0.5	10000000	100	87	constant	[0.6]	5250000
106	100.0	876	0.6846803652968039	95.0	9.221052631578948	6462.456939660934	0.01	False	50000	0.5	10000000	100	87	constant	[0.6]	5300000
107	100.0	728	0.6902609890109891	91.0	8.0	6522.866601075736	0.01	False	50000	0.5	10000000	100	87	constant	[0.6]	5350000
108	100.0	846	0.6946217494089835	96.0	8.8125	6580.07844671376	0.01	False	50000	0.5	10000000	100	87	constant	[0.6]	5400000
109	100.0	872	0.6819380733944954	98.0	8.89795918367347	6637.625835104007	0.01	False	50000	0.5	10000000	100	87	constant	[0.6]	5450000
110	100.0	798	0.6790977443609023	95.0	8.4	6696.610947606661	0.01	False	50000	0.5	10000000	100	87	constant	[0.6]	5500000
111	100.0	845	0.6870887573964497	92.0	9.184782608695652	6755.325957893781	0.01	False	50000	0.5	10000000	100	87	constant	[0.6]	5550000
112	100.0	1123	0.6907034728406055	96.0	11.697916666666666	6813.470515459743	0.01	False	50000	0.5	10000000	100	87	constant	[0.6]	5600000
113	100.0	785	0.7019490445859874	92.0	8.532608695652174	6869.451005480099	0.01	False	50000	0.5	10000000	100	87	constant	[0.6]	5650000
114	100.0	965	0.6986217616580311	95.0	10.157894736842104	6926.018174609412	0.01	False	50000	0.5	10000000	100	87	constant	[0.6]	5700000
115	100.0	841	0.6914387633769322	94.0	8.946808510638299	6982.4318297166965	0.01	False	50000	0.5	10000000	100	87	constant	[0.6]	5750000
116	100.0	876	0.6902397260273974	92.0	9.521739130434783	7038.855017959806	0.01	False	50000	0.5	10000000	100	87	constant	[0.6]	5800000
117	100.0	839	0.6773301549463647	91.0	9.21978021978022	7098.625540396244	0.01	False	50000	0.5	10000000	100	87	constant	[0.6]	5850000
118	100.0	795	0.6802641509433963	91.0	8.736263736263735	7158.324866829217	0.01	False	50000	0.5	10000000	100	87	constant	[0.6]	5900000
119	100.0	725	0.6787586206896552	96.0	7.552083333333333	7218.675477698664	0.01	False	50000	0.5	10000000	100	87	constant	[0.6]	5950000
120	100.0	677	0.6793648449039882	92.0	7.358695652173913	7277.360690447129	0.01	False	50000	0.5	10000000	100	87	constant	[0.6]	6000000
121	100.0	791	0.6785082174462707	92.0	8.597826086956522	7337.708558093916	0.01	False	50000	0.5	10000000	100	87	constant	[0.6]	6050000
122	100.0	727	0.6824484181568089	88.0	8.261363636363637	7398.014325543215	0.01	False	50000	0.5	10000000	100	87	constant	[0.6]	6100000
123	100.0	774	0.6811627906976745	92.0	8.41304347826087	7458.649066788681	0.01	False	50000	0.5	10000000	100	87	constant	[0.6]	6150000
124	100.0	735	0.6838095238095239	93.0	7.903225806451613	7518.601612570627	0.01	False	50000	0.5	10000000	100	87	constant	[0.6]	6200000
125	100.0	767	0.6772620599739244	96.0	7.989583333333333	7578.989449375666	0.01	False	50000	0.5	10000000	100	87	constant	[0.6]	6250000
126	100.0	815	0.6767852760736197	92.0	8.858695652173912	7639.352887182843	0.01	False	50000	0.5	10000000	100	87	constant	[0.6]	6300000
127	100.0	890	0.6778651685393259	96.0	9.270833333333334	7699.870054524027	0.01	False	50000	0.5	10000000	100	87	constant	[0.6]	6350000
128	100.0	998	0.6812925851703407	95.0	10.505263157894737	7758.956021950112	0.01	False	50000	0.5	10000000	100	87	constant	[0.6]	6400000
129	100.0	1046	0.6828011472275335	96.0	10.895833333333334	7819.034245745265	0.01	False	50000	0.5	10000000	100	87	constant	[0.6]	6450000
130	100.0	936	0.6875	92.0	10.173913043478262	7877.640469298672	0.01	False	50000	0.5	10000000	100	87	constant	[0.6]	6500000
131	100.0	721	0.6913314840499307	87.0	8.28735632183908	7935.047762190775	0.01	False	50000	0.5	10000000	100	87	constant	[0.6]	6550000
132	100.0	893	0.6953639417693169	93.0	9.602150537634408	7991.394988354967	0.01	False	50000	0.5	10000000	100	87	constant	[0.6]	6600000
133	100.0	832	0.6962139423076923	94.0	8.851063829787234	8048.903716742925	0.01	False	50000	0.5	10000000	100	87	constant	[0.6]	6650000
134	100.0	676	0.6981360946745562	87.0	7.770114942528735	8104.996078330238	0.01	False	50000	0.5	10000000	100	87	constant	[0.6]	6700000
135	100.0	812	0.684384236453202	92.0	8.826086956521738	8163.873628775569	0.01	False	50000	0.5	10000000	100	87	constant	[0.6]	6750000
136	100.0	813	0.689089790897909	97.0	8.381443298969073	8221.99652918379	0.01	False	50000	0.5	10000000	100	87	constant	[0.6]	6800000
137	100.0	991	0.6840565085771947	98.0	10.112244897959185	8280.465948783663	0.01	False	50000	0.5	10000000	100	87	constant	[0.6]	6850000
138	100.0	892	0.6863789237668162	93.0	9.591397849462366	8339.696602604063	0.01	False	50000	0.5	10000000	100	87	constant	[0.6]	6900000
139	100.0	965	0.6902176165803109	96.0	10.052083333333334	8396.83147885779	0.01	False	50000	0.5	10000000	100	87	constant	[0.6]	6950000
140	100.0	917	0.680970556161396	96.0	9.552083333333334	8456.490923479245	0.01	False	50000	0.5	10000000	100	87	constant	[0.6]	7000000
141	100.0	906	0.6907615894039736	93.0	9.741935483870968	8513.967546014906	0.01	False	50000	0.5	10000000	100	87	constant	[0.6]	7050000
142	100.0	773	0.6895989650711513	96.0	8.052083333333334	8573.254633546609	0.01	False	50000	0.5	10000000	100	87	constant	[0.6]	7100000
143	100.0	663	0.6796681749622928	91.0	7.285714285714286	8631.576599054644	0.01	False	50000	0.5	10000000	100	87	constant	[0.6]	7150000
144	100.0	816	0.6816544117647059	96.0	8.5	8691.849400126333	0.01	False	50000	0.5	10000000	100	87	constant	[0.6]	7200000
145	100.0	703	0.6740398293029872	93.0	7.559139784946237	8751.371422886734	0.01	False	50000	0.5	10000000	100	87	constant	[0.6]	7250000
146	100.0	894	0.6772259507829979	97.0	9.216494845360824	8812.290992135613	0.01	False	50000	0.5	10000000	100	87	constant	[0.6]	7300000
147	100.0	854	0.6841803278688525	94.0	9.085106382978724	8870.341759525165	0.01	False	50000	0.5	10000000	100	87	constant	[0.6]	7350000
148	100.0	810	0.6820370370370371	94.0	8.617021276595745	8929.36677243164	0.01	False	50000	0.5	10000000	100	87	constant	[0.6]	7400000
149	100.0	689	0.6854426705370101	92.0	7.489130434782608	8989.169132770052	0.01	False	50000	0.5	10000000	100	87	constant	[0.6]	7450000
150	100.0	786	0.68706106870229	93.0	8.451612903225806	9047.947880215772	0.01	False	50000	0.5	10000000	100	87	constant	[0.6]	7500000
151	100.0	863	0.6917149478563153	94.0	9.180851063829786	9105.598806920196	0.01	False	50000	0.5	10000000	100	87	constant	[0.6]	7550000
152	100.0	1116	0.6921415770609319	95.0	11.74736842105263	9163.16778499716	0.01	False	50000	0.5	10000000	100	87	constant	[0.6]	7600000
153	100.0	875	0.6941371428571429	96.0	9.114583333333334	9221.30813110163	0.01	False	50000	0.5	10000000	100	87	constant	[0.6]	7650000
154	100.0	1095	0.7039269406392694	93.0	11.774193548387096	9276.73946554155	0.01	False	50000	0.5	10000000	100	87	constant	[0.6]	7700000
155	100.0	796	0.7028391959798995	92.0	8.652173913043478	9331.528090868444	0.01	False	50000	0.5	10000000	100	87	constant	[0.6]	7750000
156	100.0	823	0.7084204131227217	95.0	8.663157894736843	9387.191907790277	0.01	False	50000	0.5	10000000	100	87	constant	[0.6]	7800000
157	100.0	1085	0.7095852534562211	94.0	11.54255319148936	9441.802279859015	0.01	False	50000	0.5	10000000	100	87	constant	[0.6]	7850000
158	100.0	914	0.7060284463894968	95.0	9.621052631578948	9497.508619487877	0.01	False	50000	0.5	10000000	100	87	constant	[0.6]	7900000
159	100.0	976	0.7104610655737704	94.0	10.382978723404255	9550.112033111827	0.01	False	50000	0.5	10000000	100	87	constant	[0.6]	7950000
160	100.0	898	0.7099331848552338	97.0	9.257731958762887	9603.47989790797	0.01	False	50000	0.5	10000000	100	87	constant	[0.6]	8000000
161	100.0	801	0.7092759051186017	95.0	8.43157894736842	9656.74942771282	0.01	False	50000	0.5	10000000	100	87	constant	[0.6]	8050000
162	100.0	912	0.7061842105263159	93.0	9.806451612903226	9709.033487228877	0.01	False	50000	0.5	10000000	100	87	constant	[0.6]	8100000
163	100.0	1014	0.6990532544378698	98.0	10.346938775510203	9765.086576634712	0.01	False	50000	0.5	10000000	100	87	constant	[0.6]	8150000
164	100.0	864	0.6989583333333335	94.0	9.191489361702128	9818.402413375892	0.01	False	50000	0.5	10000000	100	87	constant	[0.6]	8200000
165	100.0	836	0.7030382775119616	96.0	8.708333333333334	9873.986370770148	0.01	False	50000	0.5	10000000	100	87	constant	[0.6]	8250000
166	100.0	789	0.7035361216730038	93.0	8.483870967741936	9927.362454332551	0.01	False	50000	0.5	10000000	100	87	constant	[0.6]	8300000
167	100.0	734	0.7054495912806541	92.0	7.978260869565218	9983.429182696013	0.01	False	50000	0.5	10000000	100	87	constant	[0.6]	8350000
168	100.0	875	0.7028457142857143	97.0	9.02061855670103	10037.981229764646	0.01	False	50000	0.5	10000000	100	87	constant	[0.6]	8400000
169	100.0	1014	0.6987080867850098	97.0	10.45360824742268	10092.3202155303	0.01	False	50000	0.5	10000000	100	87	constant	[0.6]	8450000
170	100.0	978	0.6836912065439674	93.0	10.516129032258064	10149.706398345485	0.01	False	50000	0.5	10000000	100	87	constant	[0.6]	8500000
171	100.0	973	0.6871736896197329	94.0	10.351063829787234	10209.21320855728	0.01	False	50000	0.5	10000000	100	87	constant	[0.6]	8550000
172	100.0	698	0.6864756446991405	92.0	7.586956521739131	10267.48031767995	0.01	False	50000	0.5	10000000	100	87	constant	[0.6]	8600000
173	100.0	868	0.6876612903225807	93.0	9.333333333333334	10326.574390961065	0.01	False	50000	0.5	10000000	100	87	constant	[0.6]	8650000
174	100.0	970	0.6891752577319589	98.0	9.89795918367347	10385.344094956596	0.01	False	50000	0.5	10000000	100	87	constant	[0.6]	8700000
175	100.0	750	0.6883733333333335	97.0	7.731958762886598	10441.234040447314	0.01	False	50000	0.5	10000000	100	87	constant	[0.6]	8750000
176	100.0	964	0.6822302904564316	99.0	9.737373737373735	10500.857590702964	0.01	False	50000	0.5	10000000	100	87	constant	[0.6]	8800000
177	100.0	709	0.685867418899859	94.0	7.542553191489362	10559.211950248731	0.01	False	50000	0.5	10000000	100	87	constant	[0.6]	8850000
178	100.0	752	0.6848803191489363	92.0	8.173913043478262	10616.491546018477	0.01	False	50000	0.5	10000000	100	87	constant	[0.6]	8900000
179	100.0	852	0.6840492957746479	96.0	8.875	10673.79948787923	0.01	False	50000	0.5	10000000	100	87	constant	[0.6]	8950000
180	100.0	814	0.6875184275184276	97.0	8.391752577319588	10731.110669552376	0.01	False	50000	0.5	10000000	100	87	constant	[0.6]	9000000
181	100.0	945	0.6926772486772487	94.0	10.0531914893617	10788.812876391989	0.01	False	50000	0.5	10000000	100	87	constant	[0.6]	9050000
182	100.0	942	0.6985456475583866	96.0	9.8125	10845.440079307904	0.01	False	50000	0.5	10000000	100	87	constant	[0.6]	9100000
183	100.0	888	0.6928153153153155	93.0	9.548387096774194	10900.098440578133	0.01	False	50000	0.5	10000000	100	87	constant	[0.6]	9150000
184	100.0	815	0.6978527607361963	92.0	8.858695652173912	10956.892768326286	0.01	False	50000	0.5	10000000	100	87	constant	[0.6]	9200000
185	100.0	907	0.6966262403528115	96.0	9.447916666666666	11013.1403172091	0.01	False	50000	0.5	10000000	100	87	constant	[0.6]	9250000
186	100.0	884	0.6964592760180995	90.0	9.822222222222225	11068.347921181725	0.01	False	50000	0.5	10000000	100	87	constant	[0.6]	9300000
187	100.0	750	0.6917333333333333	92.0	8.152173913043478	11124.842606661954	0.01	False	50000	0.5	10000000	100	87	constant	[0.6]	9350000
188	100.0	957	0.6860710553814002	97.0	9.8659793814433	11183.91727146021	0.01	False	50000	0.5	10000000	100	87	constant	[0.6]	9400000
189	100.0	853	0.6837514654161782	92.0	9.271739130434783	11242.960528118576	0.01	False	50000	0.5	10000000	100	87	constant	[0.6]	9450000
190	100.0	765	0.6711633986928104	96.0	7.96875	11302.74706582184	0.01	False	50000	0.5	10000000	100	87	constant	[0.6]	9500000
191	100.0	717	0.6697489539748954	96.0	7.46875	11364.951310915943	0.01	False	50000	0.5	10000000	100	87	constant	[0.6]	9550000
192	100.0	855	0.6716491228070175	98.0	8.724489795918368	11427.748060824091	0.01	False	50000	0.5	10000000	100	87	constant	[0.6]	9600000
193	100.0	737	0.6765671641791046	93.0	7.924731182795699	11488.251701675448	0.01	False	50000	0.5	10000000	100	87	constant	[0.6]	9650000
194	100.0	830	0.6871927710843374	95.0	8.736842105263158	11548.157145978168	0.01	False	50000	0.5	10000000	100	87	constant	[0.6]	9700000
195	100.0	806	0.6801116625310173	93.0	8.666666666666666	11608.10600765746	0.01	False	50000	0.5	10000000	100	87	constant	[0.6]	9750000
196	100.0	706	0.6874079320113314	92.0	7.673913043478261	11667.257117973944	0.01	False	50000	0.5	10000000	100	87	constant	[0.6]	9800000
197	100.0	910	0.6873076923076924	94.0	9.680851063829786	11723.995120808908	0.01	False	50000	0.5	10000000	100	87	constant	[0.6]	9850000
198	100.0	834	0.68947242206235	97.0	8.597938144329897	11782.424237991823	0.01	False	50000	0.5	10000000	100	87	constant	[0.6]	9900000
199	100.0	867	0.6874625144175318	95.0	9.126315789473685	11840.071978129236	0.01	False	50000	0.5	10000000	100	87	constant	[0.6]	9950000
200	100.0	857	0.6869894982497081	92.0	9.315217391304348	11896.44926143496	0.01	False	50000	0.5	10000000	100	87	constant	[0.6]	10000000
0	100.0	35	0.2145714285714285	29.0	1.206896551724138	1625.4847020366697	0.01	False	50000	0.5	10000000	100	133	constant	[0.2]	0
1	100.0	44	0.2172727272727272	34.0	1.2941176470588236	3117.629059248884	0.01	False	50000	0.5	10000000	100	133	constant	[0.2]	50000
2	100.0	49	0.2202040816326531	32.0	1.53125	4699.942133108081	0.01	False	50000	0.5	10000000	100	133	constant	[0.2]	100000
3	100.0	56	0.2719642857142857	44.0	1.2727272727272727	6000.283033261124	0.01	False	50000	0.5	10000000	100	133	constant	[0.2]	150000
4	100.0	53	0.2845283018867924	42.0	1.261904761904762	6959.13914064808	0.01	False	50000	0.5	10000000	100	133	constant	[0.2]	200000
5	100.0	60	0.299	38.0	1.5789473684210529	7897.183458367923	0.01	False	50000	0.5	10000000	100	133	constant	[0.2]	250000
6	100.0	62	0.3317741935483871	47.0	1.319148936170213	8657.69287236986	0.01	False	50000	0.5	10000000	100	133	constant	[0.2]	300000
7	100.0	99	0.3937373737373738	59.0	1.6779661016949152	9214.834852306996	0.01	False	50000	0.5	10000000	100	133	constant	[0.2]	350000
8	100.0	137	0.4251094890510948	71.0	1.9295774647887325	9583.27693768699	0.01	False	50000	0.5	10000000	100	133	constant	[0.2]	400000
9	100.0	215	0.4448372093023255	77.0	2.792207792207792	9867.842702661092	0.01	False	50000	0.5	10000000	100	133	constant	[0.2]	450000
10	100.0	217	0.4623041474654378	78.0	2.782051282051282	10133.191769779816	0.01	False	50000	0.5	10000000	100	133	constant	[0.2]	500000
11	100.0	307	0.4874267100977198	82.0	3.7439024390243913	10340.691739978356	0.01	False	50000	0.5	10000000	100	133	constant	[0.2]	550000
12	100.0	319	0.4957366771159874	88.0	3.625	10519.70316528368	0.01	False	50000	0.5	10000000	100	133	constant	[0.2]	600000
13	100.0	259	0.5086100386100386	88.0	2.9431818181818183	10693.419124299458	0.01	False	50000	0.5	10000000	100	133	constant	[0.2]	650000
14	100.0	470	0.5261063829787235	97.0	4.845360824742268	10839.759093975645	0.01	False	50000	0.5	10000000	100	133	constant	[0.2]	700000
15	100.0	411	0.5552311435523115	92.0	4.467391304347826	10973.736260536794	0.01	False	50000	0.5	10000000	100	133	constant	[0.2]	750000
16	100.0	479	0.5558455114822547	95.0	5.042105263157895	11090.18476118068	0.01	False	50000	0.5	10000000	100	133	constant	[0.2]	800000
17	100.0	438	0.5535616438356166	91.0	4.813186813186813	11204.347157352691	0.01	False	50000	0.5	10000000	100	133	constant	[0.2]	850000
18	100.0	432	0.5619212962962964	94.0	4.595744680851064	11323.859247652716	0.01	False	50000	0.5	10000000	100	133	constant	[0.2]	900000
19	100.0	543	0.5685819521178638	91.0	5.967032967032967	11432.389374122047	0.01	False	50000	0.5	10000000	100	133	constant	[0.2]	950000
20	100.0	460	0.5820434782608696	93.0	4.946236559139785	11536.269431040704	0.01	False	50000	0.5	10000000	100	133	constant	[0.2]	1000000
21	100.0	636	0.5920911949685536	92.0	6.913043478260869	11633.608925701956	0.01	False	50000	0.5	10000000	100	133	constant	[0.2]	1050000
22	100.0	658	0.5986170212765958	97.0	6.783505154639175	11722.31208307304	0.01	False	50000	0.5	10000000	100	133	constant	[0.2]	1100000
23	100.0	532	0.6080827067669173	94.0	5.659574468085107	11808.40274675475	0.01	False	50000	0.5	10000000	100	133	constant	[0.2]	1150000
24	100.0	715	0.6182377622377622	97.0	7.371134020618556	11890.0177722041	0.01	False	50000	0.5	10000000	100	133	constant	[0.2]	1200000
25	100.0	669	0.6183258594917788	93.0	7.193548387096774	11972.70081682644	0.01	False	50000	0.5	10000000	100	133	constant	[0.2]	1250000
26	100.0	647	0.6137867078825348	96.0	6.739583333333333	12051.894227498611	0.01	False	50000	0.5	10000000	100	133	constant	[0.2]	1300000
27	100.0	808	0.6137871287128713	93.0	8.688172043010752	12129.880218301168	0.01	False	50000	0.5	10000000	100	133	constant	[0.2]	1350000
28	100.0	784	0.6274107142857143	96.0	8.166666666666666	12207.842403090275	0.01	False	50000	0.5	10000000	100	133	constant	[0.2]	1400000
29	100.0	667	0.647256371814093	93.0	7.172043010752688	12281.97793780173	0.01	False	50000	0.5	10000000	100	133	constant	[0.2]	1450000
30	100.0	744	0.6579704301075269	90.0	8.266666666666667	12350.897549677107	0.01	False	50000	0.5	10000000	100	133	constant	[0.2]	1500000
31	100.0	745	0.6553020134228188	94.0	7.925531914893617	12416.3658692774	0.01	False	50000	0.5	10000000	100	133	constant	[0.2]	1550000
32	100.0	778	0.6552827763496145	93.0	8.365591397849462	12481.889283780847	0.01	False	50000	0.5	10000000	100	133	constant	[0.2]	1600000
33	100.0	707	0.6565205091937766	96.0	7.364583333333333	12546.959205074018	0.01	False	50000	0.5	10000000	100	133	constant	[0.2]	1650000
34	100.0	693	0.6556277056277057	97.0	7.144329896907217	12614.19704885343	0.01	False	50000	0.5	10000000	100	133	constant	[0.2]	1700000
35	100.0	938	0.6554264392324094	96.0	9.770833333333334	12680.930856859948	0.01	False	50000	0.5	10000000	100	133	constant	[0.2]	1750000
36	100.0	770	0.656987012987013	94.0	8.191489361702128	12747.431533258425	0.01	False	50000	0.5	10000000	100	133	constant	[0.2]	1800000
37	100.0	679	0.654020618556701	92.0	7.380434782608695	12814.110861666202	0.01	False	50000	0.5	10000000	100	133	constant	[0.2]	1850000
38	100.0	781	0.6543277848911652	94.0	8.308510638297872	12882.424797741964	0.01	False	50000	0.5	10000000	100	133	constant	[0.2]	1900000
39	100.0	652	0.6547085889570553	92.0	7.086956521739131	12947.242767862015	0.01	False	50000	0.5	10000000	100	133	constant	[0.2]	1950000
40	100.0	717	0.6597210599721062	93.0	7.709677419354839	13012.526437923205	0.01	False	50000	0.5	10000000	100	133	constant	[0.2]	2000000
41	100.0	877	0.6670809578107184	97.0	9.041237113402062	13076.02719878108	0.01	False	50000	0.5	10000000	100	133	constant	[0.2]	2050000
42	100.0	658	0.659984802431611	93.0	7.075268817204301	13138.286852055446	0.01	False	50000	0.5	10000000	100	133	constant	[0.2]	2100000
43	100.0	727	0.6567537826685007	98.0	7.418367346938775	13203.368524931124	0.01	False	50000	0.5	10000000	100	133	constant	[0.2]	2150000
44	100.0	825	0.6624121212121212	94.0	8.77659574468085	13269.40272395784	0.01	False	50000	0.5	10000000	100	133	constant	[0.2]	2200000
45	100.0	922	0.6623861171366595	93.0	9.913978494623656	13334.43167021565	0.01	False	50000	0.5	10000000	100	133	constant	[0.2]	2250000
46	100.0	734	0.6738692098092645	92.0	7.978260869565218	13399.297331529002	0.01	False	50000	0.5	10000000	100	133	constant	[0.2]	2300000
47	100.0	833	0.6732412965186075	95.0	8.76842105263158	13460.645745249883	0.01	False	50000	0.5	10000000	100	133	constant	[0.2]	2350000
48	100.0	843	0.6793712930011863	91.0	9.263736263736265	13520.264207805358	0.01	False	50000	0.5	10000000	100	133	constant	[0.2]	2400000
49	100.0	752	0.6861569148936171	92.0	8.173913043478262	13581.193863130333	0.01	False	50000	0.5	10000000	100	133	constant	[0.2]	2450000
50	100.0	857	0.6767444574095683	98.0	8.744897959183673	13641.649142967508	0.01	False	50000	0.5	10000000	100	133	constant	[0.2]	2500000
51	100.0	659	0.6733232169954477	96.0	6.864583333333333	13701.471353701994	0.01	False	50000	0.5	10000000	100	133	constant	[0.2]	2550000
52	100.0	685	0.6783795620437957	90.0	7.611111111111111	13761.830549909006	0.01	False	50000	0.5	10000000	100	133	constant	[0.2]	2600000
53	100.0	876	0.6693949771689498	98.0	8.938775510204081	13824.288031820692	0.01	False	50000	0.5	10000000	100	133	constant	[0.2]	2650000
54	100.0	794	0.6671284634760706	94.0	8.446808510638299	13886.767222770031	0.01	False	50000	0.5	10000000	100	133	constant	[0.2]	2700000
55	100.0	746	0.6742761394101876	90.0	8.28888888888889	13949.96019188019	0.01	False	50000	0.5	10000000	100	133	constant	[0.2]	2750000
56	100.0	902	0.6886917960088692	100.0	9.02	14009.75736309961	0.01	False	50000	0.5	10000000	100	133	constant	[0.2]	2800000
57	100.0	899	0.6887208008898776	97.0	9.268041237113405	14067.187797380271	0.01	False	50000	0.5	10000000	100	133	constant	[0.2]	2850000
58	100.0	1036	0.6914092664092665	95.0	10.905263157894735	14124.968616454958	0.01	False	50000	0.5	10000000	100	133	constant	[0.2]	2900000
59	100.0	910	0.691978021978022	89.0	10.224719101123595	14181.746469813928	0.01	False	50000	0.5	10000000	100	133	constant	[0.2]	2950000
60	100.0	962	0.689948024948025	97.0	9.917525773195877	14239.189734204609	0.01	False	50000	0.5	10000000	100	133	constant	[0.2]	3000000
61	100.0	982	0.6877698574338086	94.0	10.4468085106383	14295.617743001463	0.01	False	50000	0.5	10000000	100	133	constant	[0.2]	3050000
62	100.0	776	0.6900257731958763	94.0	8.25531914893617	14351.807701745349	0.01	False	50000	0.5	10000000	100	133	constant	[0.2]	3100000
63	100.0	812	0.6832512315270935	94.0	8.638297872340425	14408.642492862578	0.01	False	50000	0.5	10000000	100	133	constant	[0.2]	3150000
64	100.0	952	0.6877731092436976	96.0	9.916666666666666	14467.1264694539	0.01	False	50000	0.5	10000000	100	133	constant	[0.2]	3200000
65	100.0	923	0.6996749729144096	94.0	9.819148936170214	14524.159674216737	0.01	False	50000	0.5	10000000	100	133	constant	[0.2]	3250000
66	100.0	876	0.6979109589041097	92.0	9.521739130434783	14581.033658553692	0.01	False	50000	0.5	10000000	100	133	constant	[0.2]	3300000
67	100.0	909	0.7003410341034103	97.0	9.371134020618555	14636.140939314946	0.01	False	50000	0.5	10000000	100	133	constant	[0.2]	3350000
68	100.0	964	0.7115041493775932	91.0	10.593406593406591	14691.25234338224	0.01	False	50000	0.5	10000000	100	133	constant	[0.2]	3400000
69	100.0	1068	0.7104119850187266	93.0	11.483870967741936	14745.267119963732	0.01	False	50000	0.5	10000000	100	133	constant	[0.2]	3450000
70	100.0	1048	0.7005916030534352	96.0	10.916666666666666	14799.109532900946	0.01	False	50000	0.5	10000000	100	133	constant	[0.2]	3500000
71	100.0	791	0.701188369152971	92.0	8.597826086956522	14855.03644608464	0.01	False	50000	0.5	10000000	100	133	constant	[0.2]	3550000
72	100.0	868	0.7029032258064515	97.0	8.948453608247423	14909.161342873324	0.01	False	50000	0.5	10000000	100	133	constant	[0.2]	3600000
73	100.0	931	0.6978517722878627	95.0	9.8	14964.554291756567	0.01	False	50000	0.5	10000000	100	133	constant	[0.2]	3650000
74	100.0	942	0.706963906581741	94.0	10.02127659574468	15020.46456333421	0.01	False	50000	0.5	10000000	100	133	constant	[0.2]	3700000
75	100.0	863	0.7046929316338354	97.0	8.896907216494846	15074.743910606174	0.01	False	50000	0.5	10000000	100	133	constant	[0.2]	3750000
76	100.0	860	0.7057674418604651	92.0	9.347826086956522	15128.281349295794	0.01	False	50000	0.5	10000000	100	133	constant	[0.2]	3800000
77	100.0	844	0.7056516587677725	93.0	9.075268817204302	15183.827286069867	0.01	False	50000	0.5	10000000	100	133	constant	[0.2]	3850000
78	100.0	825	0.7056606060606061	94.0	8.77659574468085	15238.97836069806	0.01	False	50000	0.5	10000000	100	133	constant	[0.2]	3900000
79	100.0	1079	0.700064874884152	96.0	11.239583333333334	15293.577853838951	0.01	False	50000	0.5	10000000	100	133	constant	[0.2]	3950000
80	100.0	1000	0.7038499999999999	96.0	10.416666666666666	15349.24026605358	0.01	False	50000	0.5	10000000	100	133	constant	[0.2]	4000000
81	100.0	768	0.6940885416666668	91.0	8.43956043956044	15406.347886823249	0.01	False	50000	0.5	10000000	100	133	constant	[0.2]	4050000
82	100.0	968	0.6881404958677686	96.0	10.083333333333334	15463.376179518084	0.01	False	50000	0.5	10000000	100	133	constant	[0.2]	4100000
83	100.0	968	0.6866528925619836	91.0	10.637362637362637	15520.826061168324	0.01	False	50000	0.5	10000000	100	133	constant	[0.2]	4150000
84	100.0	851	0.6856991774383079	92.0	9.25	15578.607847515244	0.01	False	50000	0.5	10000000	100	133	constant	[0.2]	4200000
85	100.0	820	0.6857195121951221	91.0	9.010989010989013	15637.209411625465	0.01	False	50000	0.5	10000000	100	133	constant	[0.2]	4250000
86	100.0	804	0.6784577114427861	93.0	8.64516129032258	15696.010001732018	0.01	False	50000	0.5	10000000	100	133	constant	[0.2]	4300000
87	100.0	886	0.6773250564334086	89.0	9.955056179775282	15756.07209860672	0.01	False	50000	0.5	10000000	100	133	constant	[0.2]	4350000
88	100.0	911	0.6725356750823271	95.0	9.589473684210526	15818.82211950014	0.01	False	50000	0.5	10000000	100	133	constant	[0.2]	4400000
89	100.0	786	0.6716666666666667	97.0	8.103092783505154	15881.960199704485	0.01	False	50000	0.5	10000000	100	133	constant	[0.2]	4450000
90	100.0	746	0.6693565683646112	93.0	8.021505376344086	15944.34398151126	0.01	False	50000	0.5	10000000	100	133	constant	[0.2]	4500000
91	100.0	818	0.6652444987775062	97.0	8.43298969072165	16007.330782948273	0.01	False	50000	0.5	10000000	100	133	constant	[0.2]	4550000
92	100.0	683	0.662371888726208	91.0	7.5054945054945055	16071.363667953172	0.01	False	50000	0.5	10000000	100	133	constant	[0.2]	4600000
93	100.0	1018	0.6656385068762279	95.0	10.715789473684213	16136.141230596191	0.01	False	50000	0.5	10000000	100	133	constant	[0.2]	4650000
94	100.0	746	0.6673592493297588	96.0	7.770833333333333	16199.62320780378	0.01	False	50000	0.5	10000000	100	133	constant	[0.2]	4700000
95	100.0	833	0.6619927971188476	96.0	8.677083333333334	16262.595775502146	0.01	False	50000	0.5	10000000	100	133	constant	[0.2]	4750000
96	100.0	745	0.6591543624161075	97.0	7.680412371134021	16325.410219883244	0.01	False	50000	0.5	10000000	100	133	constant	[0.2]	4800000
97	100.0	798	0.6571804511278195	95.0	8.4	16391.451426689593	0.01	False	50000	0.5	10000000	100	133	constant	[0.2]	4850000
98	100.0	634	0.6606624605678234	90.0	7.044444444444444	16454.695127599563	0.01	False	50000	0.5	10000000	100	133	constant	[0.2]	4900000
99	100.0	715	0.6606853146853147	96.0	7.447916666666667	16520.738426707878	0.01	False	50000	0.5	10000000	100	133	constant	[0.2]	4950000
100	100.0	761	0.6637582128777925	93.0	8.182795698924732	16585.995164705797	0.01	False	50000	0.5	10000000	100	133	constant	[0.2]	5000000
101	100.0	653	0.6670750382848393	94.0	6.946808510638298	16650.89929343666	0.01	False	50000	0.5	10000000	100	133	constant	[0.2]	5050000
102	100.0	791	0.6663716814159293	94.0	8.414893617021276	16712.42581371028	0.01	False	50000	0.5	10000000	100	133	constant	[0.2]	5100000
103	100.0	757	0.6699735799207399	93.0	8.13978494623656	16774.10402929329	0.01	False	50000	0.5	10000000	100	133	constant	[0.2]	5150000
104	100.0	738	0.6655284552845528	95.0	7.768421052631579	16836.307317859057	0.01	False	50000	0.5	10000000	100	133	constant	[0.2]	5200000
105	100.0	840	0.6697023809523812	96.0	8.75	16900.55568091782	0.01	False	50000	0.5	10000000	100	133	constant	[0.2]	5250000
106	100.0	873	0.6721534936998854	92.0	9.48913043478261	16962.55507190609	0.01	False	50000	0.5	10000000	100	133	constant	[0.2]	5300000
107	100.0	814	0.6732555282555283	94.0	8.659574468085106	17026.272160186778	0.01	False	50000	0.5	10000000	100	133	constant	[0.2]	5350000
108	100.0	800	0.6789625000000001	93.0	8.602150537634408	17084.50813528765	0.01	False	50000	0.5	10000000	100	133	constant	[0.2]	5400000
109	100.0	983	0.686826042726348	92.0	10.684782608695652	17142.65678365786	0.01	False	50000	0.5	10000000	100	133	constant	[0.2]	5450000
110	100.0	856	0.6839719626168225	93.0	9.204301075268818	17200.15051574573	0.01	False	50000	0.5	10000000	100	133	constant	[0.2]	5500000
111	100.0	958	0.6752609603340293	95.0	10.08421052631579	17260.049165276025	0.01	False	50000	0.5	10000000	100	133	constant	[0.2]	5550000
112	100.0	729	0.6711934156378602	94.0	7.75531914893617	17318.683228206857	0.01	False	50000	0.5	10000000	100	133	constant	[0.2]	5600000
113	100.0	857	0.6697899649941657	97.0	8.835051546391753	17378.720403396193	0.01	False	50000	0.5	10000000	100	133	constant	[0.2]	5650000
114	100.0	702	0.6712393162393162	95.0	7.389473684210526	17440.483649771762	0.01	False	50000	0.5	10000000	100	133	constant	[0.2]	5700000
115	100.0	722	0.6655401662049862	93.0	7.763440860215054	17503.01186771894	0.01	False	50000	0.5	10000000	100	133	constant	[0.2]	5750000
116	100.0	806	0.671029776674938	99.0	8.141414141414142	17567.45526461174	0.01	False	50000	0.5	10000000	100	133	constant	[0.2]	5800000
117	100.0	800	0.6718999999999999	93.0	8.602150537634408	17629.692483470517	0.01	False	50000	0.5	10000000	100	133	constant	[0.2]	5850000
118	100.0	849	0.6731684334511191	90.0	9.433333333333334	17690.309879206092	0.01	False	50000	0.5	10000000	100	133	constant	[0.2]	5900000
119	100.0	974	0.6772484599589323	93.0	10.473118279569892	17751.032594389857	0.01	False	50000	0.5	10000000	100	133	constant	[0.2]	5950000
120	100.0	906	0.6769094922737308	89.0	10.179775280898877	17812.05566909831	0.01	False	50000	0.5	10000000	100	133	constant	[0.2]	6000000
121	100.0	922	0.6799674620390456	95.0	9.705263157894738	17871.89794602226	0.01	False	50000	0.5	10000000	100	133	constant	[0.2]	6050000
122	100.0	837	0.6832258064516129	95.0	8.810526315789474	17931.416719642104	0.01	False	50000	0.5	10000000	100	133	constant	[0.2]	6100000
123	100.0	986	0.6848275862068967	99.0	9.95959595959596	17990.66251508422	0.01	False	50000	0.5	10000000	100	133	constant	[0.2]	6150000
124	100.0	960	0.6825416666666667	93.0	10.32258064516129	18050.758746080013	0.01	False	50000	0.5	10000000	100	133	constant	[0.2]	6200000
125	100.0	970	0.6937010309278352	97.0	10.0	18111.54823357457	0.01	False	50000	0.5	10000000	100	133	constant	[0.2]	6250000
126	100.0	931	0.6922126745435018	96.0	9.697916666666666	18167.656924471936	0.01	False	50000	0.5	10000000	100	133	constant	[0.2]	6300000
127	100.0	799	0.6904630788485607	93.0	8.591397849462366	18224.455164602285	0.01	False	50000	0.5	10000000	100	133	constant	[0.2]	6350000
128	100.0	707	0.6884441301272984	93.0	7.602150537634409	18282.45221107617	0.01	False	50000	0.5	10000000	100	133	constant	[0.2]	6400000
129	100.0	962	0.6908419958419958	96.0	10.020833333333334	18338.94583633291	0.01	False	50000	0.5	10000000	100	133	constant	[0.2]	6450000
130	100.0	879	0.694391353811149	90.0	9.766666666666667	18394.931296659197	0.01	False	50000	0.5	10000000	100	133	constant	[0.2]	6500000
131	100.0	1074	0.7005772811918064	98.0	10.959183673469388	18451.1897905012	0.01	False	50000	0.5	10000000	100	133	constant	[0.2]	6550000
132	100.0	834	0.6947601918465228	94.0	8.872340425531915	18509.411953411098	0.01	False	50000	0.5	10000000	100	133	constant	[0.2]	6600000
133	100.0	969	0.6987719298245614	97.0	9.989690721649485	18565.38933253746	0.01	False	50000	0.5	10000000	100	133	constant	[0.2]	6650000
134	100.0	903	0.6989811738648949	90.0	10.033333333333331	18621.304501087983	0.01	False	50000	0.5	10000000	100	133	constant	[0.2]	6700000
135	100.0	932	0.7027467811158798	94.0	9.914893617021276	18677.11445346022	0.01	False	50000	0.5	10000000	100	133	constant	[0.2]	6750000
136	100.0	758	0.7003430079155673	92.0	8.23913043478261	18732.21886415928	0.01	False	50000	0.5	10000000	100	133	constant	[0.2]	6800000
137	100.0	976	0.6928790983606559	97.0	10.061855670103093	18789.68431958184	0.01	False	50000	0.5	10000000	100	133	constant	[0.2]	6850000
138	100.0	832	0.6990985576923078	93.0	8.946236559139784	18845.96929262873	0.01	False	50000	0.5	10000000	100	133	constant	[0.2]	6900000
139	100.0	797	0.6933249686323715	91.0	8.758241758241759	18901.93702561885	0.01	False	50000	0.5	10000000	100	133	constant	[0.2]	6950000
140	100.0	991	0.7001816347124118	99.0	10.01010101010101	18958.57474097357	0.01	False	50000	0.5	10000000	100	133	constant	[0.2]	7000000
141	100.0	958	0.6906471816283924	96.0	9.979166666666666	19014.549437455287	0.01	False	50000	0.5	10000000	100	133	constant	[0.2]	7050000
142	100.0	938	0.693859275053305	92.0	10.195652173913045	19073.79228281673	0.01	False	50000	0.5	10000000	100	133	constant	[0.2]	7100000
143	100.0	1025	0.6971121951219513	96.0	10.677083333333334	19128.808110249855	0.01	False	50000	0.5	10000000	100	133	constant	[0.2]	7150000
144	100.0	921	0.7008686210640608	95.0	9.694736842105264	19184.03855798509	0.01	False	50000	0.5	10000000	100	133	constant	[0.2]	7200000
145	100.0	841	0.704601664684899	94.0	8.946808510638299	19239.1306917485	0.01	False	50000	0.5	10000000	100	133	constant	[0.2]	7250000
146	100.0	687	0.7018049490538574	91.0	7.549450549450549	19293.99550817169	0.01	False	50000	0.5	10000000	100	133	constant	[0.2]	7300000
147	100.0	765	0.7064313725490196	92.0	8.315217391304348	19349.54451596136	0.01	False	50000	0.5	10000000	100	133	constant	[0.2]	7350000
148	100.0	1039	0.7066025024061597	94.0	11.0531914893617	19404.23042478331	0.01	False	50000	0.5	10000000	100	133	constant	[0.2]	7400000
149	100.0	901	0.7027635960044395	92.0	9.793478260869565	19459.425300424668	0.01	False	50000	0.5	10000000	100	133	constant	[0.2]	7450000
150	100.0	1210	0.702603305785124	95.0	12.736842105263158	19514.220635493653	0.01	False	50000	0.5	10000000	100	133	constant	[0.2]	7500000
151	100.0	896	0.7083593749999999	94.0	9.53191489361702	19569.424957479685	0.01	False	50000	0.5	10000000	100	133	constant	[0.2]	7550000
152	100.0	847	0.7020188902007084	94.0	9.01063829787234	19622.867414649343	0.01	False	50000	0.5	10000000	100	133	constant	[0.2]	7600000
153	100.0	750	0.70116	92.0	8.152173913043478	19678.233199922917	0.01	False	50000	0.5	10000000	100	133	constant	[0.2]	7650000
154	100.0	1060	0.7021698113207546	97.0	10.927835051546392	19732.4530805603	0.01	False	50000	0.5	10000000	100	133	constant	[0.2]	7700000
155	100.0	886	0.7066027088036116	94.0	9.425531914893616	19786.45653169283	0.01	False	50000	0.5	10000000	100	133	constant	[0.2]	7750000
156	100.0	972	0.7062757201646092	93.0	10.451612903225806	19839.65706387769	0.01	False	50000	0.5	10000000	100	133	constant	[0.2]	7800000
157	100.0	1177	0.7076720475785897	98.0	12.010204081632653	19892.42068597058	0.01	False	50000	0.5	10000000	100	133	constant	[0.2]	7850000
158	100.0	1133	0.7123830538393644	97.0	11.68041237113402	19945.33957034879	0.01	False	50000	0.5	10000000	100	133	constant	[0.2]	7900000
159	100.0	1093	0.7155626715462031	94.0	11.627659574468083	19998.725062763377	0.01	False	50000	0.5	10000000	100	133	constant	[0.2]	7950000
160	100.0	1062	0.7171845574387947	91.0	11.67032967032967	20052.044055686347	0.01	False	50000	0.5	10000000	100	133	constant	[0.2]	8000000
161	100.0	735	0.7157278911564626	92.0	7.989130434782608	20104.99514676429	0.01	False	50000	0.5	10000000	100	133	constant	[0.2]	8050000
162	100.0	933	0.7188960342979634	95.0	9.821052631578947	20156.768696913583	0.01	False	50000	0.5	10000000	100	133	constant	[0.2]	8100000
163	100.0	858	0.7177389277389277	91.0	9.428571428571429	20208.22564057043	0.01	False	50000	0.5	10000000	100	133	constant	[0.2]	8150000
164	100.0	1132	0.7190724381625442	98.0	11.551020408163266	20260.65972452064	0.01	False	50000	0.5	10000000	100	133	constant	[0.2]	8200000
165	100.0	1125	0.72608	96.0	11.71875	20312.51260309716	0.01	False	50000	0.5	10000000	100	133	constant	[0.2]	8250000
166	100.0	874	0.72604118993135	95.0	9.2	20362.517654495667	0.01	False	50000	0.5	10000000	100	133	constant	[0.2]	8300000
167	100.0	1144	0.7282430069930069	94.0	12.170212765957446	20414.689101412627	0.01	False	50000	0.5	10000000	100	133	constant	[0.2]	8350000
168	100.0	860	0.7287674418604652	94.0	9.148936170212766	20463.82636290877	0.01	False	50000	0.5	10000000	100	133	constant	[0.2]	8400000
169	100.0	1061	0.7324410933081997	96.0	11.052083333333334	20513.526757604213	0.01	False	50000	0.5	10000000	100	133	constant	[0.2]	8450000
170	100.0	1261	0.7389611419508327	96.0	13.135416666666666	20563.097758206182	0.01	False	50000	0.5	10000000	100	133	constant	[0.2]	8500000
171	100.0	1033	0.744840271055179	92.0	11.228260869565217	20611.67058436413	0.01	False	50000	0.5	10000000	100	133	constant	[0.2]	8550000
172	100.0	947	0.7232101372756073	96.0	9.864583333333334	20662.35091912584	0.01	False	50000	0.5	10000000	100	133	constant	[0.2]	8600000
173	100.0	1142	0.7277495621716288	98.0	11.653061224489797	20713.64024272941	0.01	False	50000	0.5	10000000	100	133	constant	[0.2]	8650000
174	100.0	1194	0.7313316582914572	95.0	12.56842105263158	20764.52061468664	0.01	False	50000	0.5	10000000	100	133	constant	[0.2]	8700000
175	100.0	863	0.7265701042873696	93.0	9.279569892473118	20816.364937577306	0.01	False	50000	0.5	10000000	100	133	constant	[0.2]	8750000
176	100.0	843	0.7136654804270463	91.0	9.263736263736265	20869.10860141128	0.01	False	50000	0.5	10000000	100	133	constant	[0.2]	8800000
177	100.0	987	0.7174062816616007	94.0	10.5	20920.816203895745	0.01	False	50000	0.5	10000000	100	133	constant	[0.2]	8850000
178	100.0	888	0.7220270270270271	95.0	9.347368421052632	20973.009036463194	0.01	False	50000	0.5	10000000	100	133	constant	[0.2]	8900000
179	100.0	988	0.7216194331983806	97.0	10.185567010309278	21025.637904403477	0.01	False	50000	0.5	10000000	100	133	constant	[0.2]	8950000
180	100.0	900	0.7184888888888888	94.0	9.574468085106384	21078.23065795872	0.01	False	50000	0.5	10000000	100	133	constant	[0.2]	9000000
181	100.0	1106	0.7119439421338155	97.0	11.402061855670103	21129.656291268675	0.01	False	50000	0.5	10000000	100	133	constant	[0.2]	9050000
182	100.0	832	0.7160817307692309	94.0	8.851063829787234	21183.04922738847	0.01	False	50000	0.5	10000000	100	133	constant	[0.2]	9100000
183	100.0	848	0.7104834905660378	97.0	8.742268041237113	21235.058060136347	0.01	False	50000	0.5	10000000	100	133	constant	[0.2]	9150000
184	100.0	936	0.7147649572649573	92.0	10.173913043478262	21288.01514592576	0.01	False	50000	0.5	10000000	100	133	constant	[0.2]	9200000
185	100.0	854	0.7116042154566745	92.0	9.282608695652174	21340.76075527979	0.01	False	50000	0.5	10000000	100	133	constant	[0.2]	9250000
186	100.0	1086	0.7062154696132596	96.0	11.3125	21395.43505264605	0.01	False	50000	0.5	10000000	100	133	constant	[0.2]	9300000
187	100.0	827	0.7013422007255139	90.0	9.188888888888888	21448.87791895098	0.01	False	50000	0.5	10000000	100	133	constant	[0.2]	9350000
188	100.0	808	0.7047772277227722	96.0	8.416666666666666	21504.44955427769	0.01	False	50000	0.5	10000000	100	133	constant	[0.2]	9400000
189	100.0	892	0.7100784753363228	96.0	9.291666666666666	21556.20815146377	0.01	False	50000	0.5	10000000	100	133	constant	[0.2]	9450000
190	100.0	1027	0.7164946445959105	97.0	10.58762886597938	21608.177681449943	0.01	False	50000	0.5	10000000	100	133	constant	[0.2]	9500000
191	100.0	1160	0.7124568965517242	94.0	12.340425531914894	21660.48949173421	0.01	False	50000	0.5	10000000	100	133	constant	[0.2]	9550000
192	100.0	1071	0.7147245564892624	95.0	11.273684210526316	21713.84185928858	0.01	False	50000	0.5	10000000	100	133	constant	[0.2]	9600000
193	100.0	1188	0.7178282828282828	93.0	12.774193548387096	21765.43058190557	0.01	False	50000	0.5	10000000	100	133	constant	[0.2]	9650000
194	100.0	1177	0.7232370433305012	96.0	12.260416666666666	21817.264552417146	0.01	False	50000	0.5	10000000	100	133	constant	[0.2]	9700000
195	100.0	989	0.7226996966632963	95.0	10.410526315789474	21868.816865239103	0.01	False	50000	0.5	10000000	100	133	constant	[0.2]	9750000
196	100.0	894	0.714586129753915	94.0	9.51063829787234	21919.991827275622	0.01	False	50000	0.5	10000000	100	133	constant	[0.2]	9800000
197	100.0	736	0.7098641304347827	95.0	7.747368421052632	21972.144290823664	0.01	False	50000	0.5	10000000	100	133	constant	[0.2]	9850000
198	100.0	1112	0.709613309352518	96.0	11.583333333333334	22023.841480935364	0.01	False	50000	0.5	10000000	100	133	constant	[0.2]	9900000
199	100.0	884	0.7115837104072398	95.0	9.305263157894736	22075.958224249847	0.01	False	50000	0.5	10000000	100	133	constant	[0.2]	9950000
200	100.0	992	0.7109576612903226	96.0	10.333333333333334	22130.005427277763	0.01	False	50000	0.5	10000000	100	133	constant	[0.2]	10000000
0	100.0	1244	0.8013263665594855	94.0	13.23404255319149	44.59284385807493	0.01	False	50000	0.5	10000000	100	136	constant	[0.8]	0
1	100.0	1183	0.8037362637362637	92.0	12.858695652173912	85.50413294612169	0.01	False	50000	0.5	10000000	100	136	constant	[0.8]	50000
2	100.0	1552	0.8026739690721651	95.0	16.33684210526316	126.12188597937627	0.01	False	50000	0.5	10000000	100	136	constant	[0.8]	100000
3	100.0	1316	0.8012310030395136	91.0	14.461538461538462	167.31416542478027	0.01	False	50000	0.5	10000000	100	136	constant	[0.8]	150000
4	100.0	1180	0.7907796610169492	92.0	12.826086956521738	208.8095942588471	0.01	False	50000	0.5	10000000	100	136	constant	[0.8]	200000
5	100.0	1247	0.788251804330393	97.0	12.855670103092784	251.8898045988262	0.01	False	50000	0.5	10000000	100	136	constant	[0.8]	250000
6	100.0	1115	0.7857757847533631	90.0	12.38888888888889	293.5175069243672	0.01	False	50000	0.5	10000000	100	136	constant	[0.8]	300000
7	100.0	1250	0.7885840000000001	90.0	13.88888888888889	336.04527725556466	0.01	False	50000	0.5	10000000	100	136	constant	[0.8]	350000
8	100.0	1352	0.7907100591715978	92.0	14.695652173913045	377.6679331128586	0.01	False	50000	0.5	10000000	100	136	constant	[0.8]	400000
9	100.0	1084	0.7839206642066421	94.0	11.53191489361702	420.5679131519537	0.01	False	50000	0.5	10000000	100	136	constant	[0.8]	450000
10	100.0	964	0.7848029045643155	95.0	10.147368421052631	463.3106042203528	0.01	False	50000	0.5	10000000	100	136	constant	[0.8]	500000
11	100.0	1251	0.7778337330135892	95.0	13.16842105263158	506.5722452920476	0.01	False	50000	0.5	10000000	100	136	constant	[0.8]	550000
12	100.0	1071	0.7726517273576097	91.0	11.76923076923077	550.418978770007	0.01	False	50000	0.5	10000000	100	136	constant	[0.8]	600000
13	100.0	1142	0.7718476357267952	93.0	12.279569892473118	595.0212942887929	0.01	False	50000	0.5	10000000	100	136	constant	[0.8]	650000
14	100.0	1190	0.774655462184874	93.0	12.795698924731182	638.5106964649026	0.01	False	50000	0.5	10000000	100	136	constant	[0.8]	700000
15	100.0	884	0.776764705882353	92.0	9.608695652173912	681.0756325144209	0.01	False	50000	0.5	10000000	100	136	constant	[0.8]	750000
16	100.0	1330	0.7781804511278195	93.0	14.301075268817204	724.6300376284489	0.01	False	50000	0.5	10000000	100	136	constant	[0.8]	800000
17	100.0	1076	0.7762360594795539	93.0	11.56989247311828	768.4641250352499	0.01	False	50000	0.5	10000000	100	136	constant	[0.8]	850000
18	100.0	1138	0.7843409490333919	99.0	11.494949494949497	812.1208864611195	0.01	False	50000	0.5	10000000	100	136	constant	[0.8]	900000
19	100.0	1311	0.7825476735316553	93.0	14.096774193548388	854.6707773477539	0.01	False	50000	0.5	10000000	100	136	constant	[0.8]	950000
20	100.0	1273	0.7842812254516889	96.0	13.260416666666666	898.0397684895407	0.01	False	50000	0.5	10000000	100	136	constant	[0.8]	1000000
21	100.0	1157	0.7796888504753674	93.0	12.440860215053764	940.702375526642	0.01	False	50000	0.5	10000000	100	136	constant	[0.8]	1050000
22	100.0	1232	0.7855925324675326	92.0	13.391304347826088	983.174867918577	0.01	False	50000	0.5	10000000	100	136	constant	[0.8]	1100000
23	100.0	1190	0.7813361344537815	93.0	12.795698924731182	1026.1362187077784	0.01	False	50000	0.5	10000000	100	136	constant	[0.8]	1150000
24	100.0	1057	0.778628192999054	88.0	12.011363636363637	1070.3290124184664	0.01	False	50000	0.5	10000000	100	136	constant	[0.8]	1200000
25	100.0	912	0.7743421052631579	95.0	9.6	1114.1286115002365	0.01	False	50000	0.5	10000000	100	136	constant	[0.8]	1250000
26	100.0	1234	0.7742544570502432	93.0	13.268817204301076	1157.9874304668874	0.01	False	50000	0.5	10000000	100	136	constant	[0.8]	1300000
27	100.0	1266	0.7651105845181675	95.0	13.326315789473684	1203.265863987878	0.01	False	50000	0.5	10000000	100	136	constant	[0.8]	1350000
28	100.0	1179	0.7637659033078881	93.0	12.67741935483871	1248.862042044475	0.01	False	50000	0.5	10000000	100	136	constant	[0.8]	1400000
29	100.0	978	0.7643047034764826	92.0	10.630434782608695	1292.7429484934703	0.01	False	50000	0.5	10000000	100	136	constant	[0.8]	1450000
30	100.0	1035	0.7670144927536233	96.0	10.78125	1338.4780249824398	0.01	False	50000	0.5	10000000	100	136	constant	[0.8]	1500000
31	100.0	1243	0.7645454545454545	96.0	12.947916666666666	1382.9464352202583	0.01	False	50000	0.5	10000000	100	136	constant	[0.8]	1550000
32	100.0	1007	0.7605759682224429	93.0	10.827956989247312	1427.552648945289	0.01	False	50000	0.5	10000000	100	136	constant	[0.8]	1600000
33	100.0	1273	0.7625058915946582	94.0	13.54255319148936	1474.175371912979	0.01	False	50000	0.5	10000000	100	136	constant	[0.8]	1650000
34	100.0	1035	0.762792270531401	90.0	11.5	1517.7011839570218	0.01	False	50000	0.5	10000000	100	136	constant	[0.8]	1700000
35	100.0	974	0.7599794661190966	94.0	10.361702127659576	1563.1133726980754	0.01	False	50000	0.5	10000000	100	136	constant	[0.8]	1750000
36	100.0	1059	0.7587157695939565	93.0	11.387096774193548	1609.56134458704	0.01	False	50000	0.5	10000000	100	136	constant	[0.8]	1800000
37	100.0	1005	0.7583980099502488	95.0	10.578947368421051	1655.7117917171172	0.01	False	50000	0.5	10000000	100	136	constant	[0.8]	1850000
38	100.0	966	0.7596687370600415	95.0	10.16842105263158	1701.5063085784925	0.01	False	50000	0.5	10000000	100	136	constant	[0.8]	1900000
39	100.0	1050	0.7521047619047618	92.0	11.41304347826087	1747.6067840688456	0.01	False	50000	0.5	10000000	100	136	constant	[0.8]	1950000
40	100.0	1104	0.745480072463768	95.0	11.621052631578948	1795.1040787263432	0.01	False	50000	0.5	10000000	100	136	constant	[0.8]	2000000
41	100.0	1015	0.7372413793103448	95.0	10.68421052631579	1843.5995189692487	0.01	False	50000	0.5	10000000	100	136	constant	[0.8]	2050000
42	100.0	1137	0.7342744063324538	95.0	11.968421052631578	1892.9221637263345	0.01	False	50000	0.5	10000000	100	136	constant	[0.8]	2100000
43	100.0	899	0.728976640711902	92.0	9.771739130434783	1942.9934629732456	0.01	False	50000	0.5	10000000	100	136	constant	[0.8]	2150000
44	100.0	1082	0.7303327171903882	96.0	11.270833333333334	1992.3203621804305	0.01	False	50000	0.5	10000000	100	136	constant	[0.8]	2200000
45	100.0	1081	0.7335060129509713	95.0	11.378947368421052	2040.8902166025148	0.01	False	50000	0.5	10000000	100	136	constant	[0.8]	2250000
46	100.0	1135	0.7253480176211453	97.0	11.70103092783505	2091.872901781728	0.01	False	50000	0.5	10000000	100	136	constant	[0.8]	2300000
47	100.0	1140	0.7249736842105262	96.0	11.875	2143.0963406324004	0.01	False	50000	0.5	10000000	100	136	constant	[0.8]	2350000
48	100.0	1104	0.7257427536231884	96.0	11.5	2193.4985068785318	0.01	False	50000	0.5	10000000	100	136	constant	[0.8]	2400000
49	100.0	766	0.7211357702349869	88.0	8.704545454545455	2244.163071373568	0.01	False	50000	0.5	10000000	100	136	constant	[0.8]	2450000
50	100.0	1016	0.7161515748031496	95.0	10.694736842105264	2296.657759469213	0.01	False	50000	0.5	10000000	100	136	constant	[0.8]	2500000
51	100.0	991	0.713178607467205	93.0	10.655913978494624	2348.367852268176	0.01	False	50000	0.5	10000000	100	136	constant	[0.8]	2550000
52	100.0	1036	0.7147972972972972	96.0	10.791666666666666	2400.077870220968	0.01	False	50000	0.5	10000000	100	136	constant	[0.8]	2600000
53	100.0	763	0.714862385321101	92.0	8.293478260869565	2453.678217524316	0.01	False	50000	0.5	10000000	100	136	constant	[0.8]	2650000
54	100.0	933	0.7087566988210074	94.0	9.925531914893616	2506.636525372191	0.01	False	50000	0.5	10000000	100	136	constant	[0.8]	2700000
55	100.0	874	0.7084096109839817	95.0	9.2	2559.5324803555413	0.01	False	50000	0.5	10000000	100	136	constant	[0.8]	2750000
56	100.0	832	0.7087379807692307	90.0	9.244444444444444	2612.097211346686	0.01	False	50000	0.5	10000000	100	136	constant	[0.8]	2800000
57	100.0	1227	0.7035126324368378	96.0	12.78125	2665.1951310128625	0.01	False	50000	0.5	10000000	100	136	constant	[0.8]	2850000
58	100.0	805	0.701503105590062	93.0	8.655913978494624	2720.528158023207	0.01	False	50000	0.5	10000000	100	136	constant	[0.8]	2900000
59	100.0	1120	0.7047410714285715	94.0	11.914893617021276	2776.37385002252	0.01	False	50000	0.5	10000000	100	136	constant	[0.8]	2950000
60	100.0	1063	0.703217309501411	93.0	11.43010752688172	2832.9743608120903	0.01	False	50000	0.5	10000000	100	136	constant	[0.8]	3000000
61	100.0	768	0.6962760416666667	93.0	8.258064516129032	2887.7790816428383	0.01	False	50000	0.5	10000000	100	136	constant	[0.8]	3050000
62	100.0	984	0.6919918699186991	96.0	10.25	2944.598634366499	0.01	False	50000	0.5	10000000	100	136	constant	[0.8]	3100000
63	100.0	1012	0.6941106719367589	97.0	10.43298969072165	3000.4378034473725	0.01	False	50000	0.5	10000000	100	136	constant	[0.8]	3150000
64	100.0	885	0.6934576271186441	94.0	9.414893617021276	3057.098234491734	0.01	False	50000	0.5	10000000	100	136	constant	[0.8]	3200000
65	100.0	763	0.6880340760157274	94.0	8.117021276595745	3113.9273992720136	0.01	False	50000	0.5	10000000	100	136	constant	[0.8]	3250000
66	100.0	788	0.6897208121827412	92.0	8.565217391304348	3171.161014441177	0.01	False	50000	0.5	10000000	100	136	constant	[0.8]	3300000
67	100.0	984	0.6935365853658537	98.0	10.040816326530612	3227.5842619644923	0.01	False	50000	0.5	10000000	100	136	constant	[0.8]	3350000
68	100.0	777	0.6936936936936937	94.0	8.26595744680851	3285.037184411756	0.01	False	50000	0.5	10000000	100	136	constant	[0.8]	3400000
69	100.0	1059	0.6911048158640227	97.0	10.917525773195877	3343.002799280596	0.01	False	50000	0.5	10000000	100	136	constant	[0.8]	3450000
70	100.0	938	0.6956076759061834	90.0	10.422222222222222	3397.986958031696	0.01	False	50000	0.5	10000000	100	136	constant	[0.8]	3500000
71	100.0	1101	0.6895731153496821	95.0	11.589473684210526	3454.745673523337	0.01	False	50000	0.5	10000000	100	136	constant	[0.8]	3550000
72	100.0	750	0.6918133333333334	97.0	7.731958762886598	3511.756981170211	0.01	False	50000	0.5	10000000	100	136	constant	[0.8]	3600000
73	100.0	766	0.692271540469974	94.0	8.148936170212766	3569.23103051673	0.01	False	50000	0.5	10000000	100	136	constant	[0.8]	3650000
74	100.0	751	0.685352862849534	94.0	7.98936170212766	3627.447945289605	0.01	False	50000	0.5	10000000	100	136	constant	[0.8]	3700000
75	100.0	894	0.6903131991051455	91.0	9.824175824175825	3683.208145594784	0.01	False	50000	0.5	10000000	100	136	constant	[0.8]	3750000
76	100.0	982	0.6901425661914461	94.0	10.4468085106383	3741.37534662612	0.01	False	50000	0.5	10000000	100	136	constant	[0.8]	3800000
77	100.0	827	0.6934824667472793	90.0	9.188888888888888	3798.518134481135	0.01	False	50000	0.5	10000000	100	136	constant	[0.8]	3850000
78	100.0	800	0.6891125000000001	95.0	8.421052631578947	3855.155429284162	0.01	False	50000	0.5	10000000	100	136	constant	[0.8]	3900000
79	100.0	824	0.6839805825242719	96.0	8.583333333333334	3914.4761310836175	0.01	False	50000	0.5	10000000	100	136	constant	[0.8]	3950000
80	100.0	897	0.6858416945373468	98.0	9.153061224489797	3973.476439565499	0.01	False	50000	0.5	10000000	100	136	constant	[0.8]	4000000
81	100.0	796	0.6831532663316584	93.0	8.559139784946236	4032.7043887790433	0.01	False	50000	0.5	10000000	100	136	constant	[0.8]	4050000
82	100.0	884	0.6820248868778281	97.0	9.11340206185567	4090.831830600267	0.01	False	50000	0.5	10000000	100	136	constant	[0.8]	4100000
83	100.0	692	0.6862138728323699	91.0	7.604395604395604	4149.839246320367	0.01	False	50000	0.5	10000000	100	136	constant	[0.8]	4150000
84	100.0	694	0.6848559077809798	93.0	7.462365591397849	4207.904942056152	0.01	False	50000	0.5	10000000	100	136	constant	[0.8]	4200000
85	100.0	824	0.6870266990291263	96.0	8.583333333333334	4267.3856121328845	0.01	False	50000	0.5	10000000	100	136	constant	[0.8]	4250000
86	100.0	768	0.6857291666666668	90.0	8.533333333333333	4326.177475747247	0.01	False	50000	0.5	10000000	100	136	constant	[0.8]	4300000
87	100.0	905	0.6782430939226519	89.0	10.168539325842696	4384.078883511207	0.01	False	50000	0.5	10000000	100	136	constant	[0.8]	4350000
88	100.0	854	0.6751053864168618	94.0	9.085106382978724	4445.235754425607	0.01	False	50000	0.5	10000000	100	136	constant	[0.8]	4400000
89	100.0	802	0.6738653366583541	94.0	8.53191489361702	4507.75985421081	0.01	False	50000	0.5	10000000	100	136	constant	[0.8]	4450000
90	100.0	833	0.6642496998799521	96.0	8.677083333333334	4570.791698875861	0.01	False	50000	0.5	10000000	100	136	constant	[0.8]	4500000
91	100.0	851	0.6770857814336078	94.0	9.0531914893617	4634.981197378909	0.01	False	50000	0.5	10000000	100	136	constant	[0.8]	4550000
92	100.0	620	0.6740161290322582	89.0	6.966292134831461	4697.504622559777	0.01	False	50000	0.5	10000000	100	136	constant	[0.8]	4600000
93	100.0	797	0.6900376411543288	90.0	8.855555555555556	4757.126945067676	0.01	False	50000	0.5	10000000	100	136	constant	[0.8]	4650000
94	100.0	829	0.6841978287092884	94.0	8.819148936170214	4815.589509360499	0.01	False	50000	0.5	10000000	100	136	constant	[0.8]	4700000
95	100.0	712	0.6902528089887641	95.0	7.494736842105263	4873.239490305836	0.01	False	50000	0.5	10000000	100	136	constant	[0.8]	4750000
96	100.0	761	0.6840867279894876	94.0	8.095744680851064	4930.255734663183	0.01	False	50000	0.5	10000000	100	136	constant	[0.8]	4800000
97	100.0	1071	0.7015032679738563	98.0	10.928571428571429	4987.4755496801545	0.01	False	50000	0.5	10000000	100	136	constant	[0.8]	4850000
98	100.0	788	0.7075634517766498	86.0	9.16279069767442	5042.223115819677	0.01	False	50000	0.5	10000000	100	136	constant	[0.8]	4900000
99	100.0	997	0.706529588766299	94.0	10.606382978723405	5096.958860651616	0.01	False	50000	0.5	10000000	100	136	constant	[0.8]	4950000
100	100.0	738	0.6942953929539295	93.0	7.935483870967742	5153.487406237055	0.01	False	50000	0.5	10000000	100	136	constant	[0.8]	5000000
101	100.0	770	0.7033506493506494	92.0	8.369565217391305	5208.394242224593	0.01	False	50000	0.5	10000000	100	136	constant	[0.8]	5050000
102	100.0	1053	0.7061348528015197	95.0	11.08421052631579	5262.658437476744	0.01	False	50000	0.5	10000000	100	136	constant	[0.8]	5100000
103	100.0	1132	0.6986660777385159	97.0	11.670103092783505	5317.180207680579	0.01	False	50000	0.5	10000000	100	136	constant	[0.8]	5150000
104	100.0	943	0.6960551431601274	95.0	9.926315789473684	5372.297958870532	0.01	False	50000	0.5	10000000	100	136	constant	[0.8]	5200000
105	100.0	1002	0.7002495009980041	97.0	10.329896907216495	5428.526214897964	0.01	False	50000	0.5	10000000	100	136	constant	[0.8]	5250000
106	100.0	854	0.6926814988290398	91.0	9.384615384615383	5483.86070290092	0.01	False	50000	0.5	10000000	100	136	constant	[0.8]	5300000
107	100.0	848	0.6915683962264152	93.0	9.118279569892474	5540.80726297504	0.01	False	50000	0.5	10000000	100	136	constant	[0.8]	5350000
108	100.0	939	0.6907880724174653	98.0	9.581632653061224	5597.363097483376	0.01	False	50000	0.5	10000000	100	136	constant	[0.8]	5400000
109	100.0	944	0.6958262711864407	95.0	9.93684210526316	5653.24317780708	0.01	False	50000	0.5	10000000	100	136	constant	[0.8]	5450000
110	100.0	1003	0.6874775672981057	91.0	11.021978021978022	5710.690674489482	0.01	False	50000	0.5	10000000	100	136	constant	[0.8]	5500000
111	100.0	812	0.6977586206896551	94.0	8.638297872340425	5767.658353985852	0.01	False	50000	0.5	10000000	100	136	constant	[0.8]	5550000
112	100.0	982	0.6945519348268839	97.0	10.123711340206183	5823.816959985569	0.01	False	50000	0.5	10000000	100	136	constant	[0.8]	5600000
113	100.0	861	0.6907317073170732	96.0	8.96875	5879.458121305282	0.01	False	50000	0.5	10000000	100	136	constant	[0.8]	5650000
114	100.0	1134	0.6954232804232804	97.0	11.690721649484535	5936.542226884537	0.01	False	50000	0.5	10000000	100	136	constant	[0.8]	5700000
115	100.0	1215	0.7117283950617284	93.0	13.064516129032258	5991.419903440476	0.01	False	50000	0.5	10000000	100	136	constant	[0.8]	5750000
116	100.0	890	0.7087977528089888	98.0	9.081632653061224	6045.041280867911	0.01	False	50000	0.5	10000000	100	136	constant	[0.8]	5800000
117	100.0	859	0.7064610011641442	97.0	8.855670103092784	6099.335156418081	0.01	False	50000	0.5	10000000	100	136	constant	[0.8]	5850000
118	100.0	696	0.7084913793103449	92.0	7.565217391304348	6153.954427272987	0.01	False	50000	0.5	10000000	100	136	constant	[0.8]	5900000
119	100.0	1003	0.7156829511465602	94.0	10.670212765957446	6208.5824161500495	0.01	False	50000	0.5	10000000	100	136	constant	[0.8]	5950000
120	100.0	1116	0.7132526881720429	100.0	11.16	6262.450734866831	0.01	False	50000	0.5	10000000	100	136	constant	[0.8]	6000000
121	100.0	846	0.7129669030732861	94.0	9.0	6315.96382439161	0.01	False	50000	0.5	10000000	100	136	constant	[0.8]	6050000
122	100.0	972	0.7110905349794239	95.0	10.23157894736842	6369.88930224531	0.01	False	50000	0.5	10000000	100	136	constant	[0.8]	6100000
123	100.0	1010	0.7141683168316831	94.0	10.74468085106383	6420.966340375463	0.01	False	50000	0.5	10000000	100	136	constant	[0.8]	6150000
124	100.0	883	0.7133635334088335	91.0	9.703296703296704	6472.339487823136	0.01	False	50000	0.5	10000000	100	136	constant	[0.8]	6200000
125	100.0	792	0.7159090909090909	92.0	8.608695652173912	6524.556830767637	0.01	False	50000	0.5	10000000	100	136	constant	[0.8]	6250000
126	100.0	959	0.7177997914494265	99.0	9.686868686868689	6577.535451365547	0.01	False	50000	0.5	10000000	100	136	constant	[0.8]	6300000
127	100.0	1011	0.7163303659742829	94.0	10.75531914893617	6630.82298103193	0.01	False	50000	0.5	10000000	100	136	constant	[0.8]	6350000
128	100.0	1202	0.7186106489184692	92.0	13.065217391304348	6682.598690593486	0.01	False	50000	0.5	10000000	100	136	constant	[0.8]	6400000
129	100.0	955	0.7153403141361256	93.0	10.268817204301076	6734.561420293532	0.01	False	50000	0.5	10000000	100	136	constant	[0.8]	6450000
130	100.0	1108	0.7154783393501805	95.0	11.663157894736845	6786.270418620957	0.01	False	50000	0.5	10000000	100	136	constant	[0.8]	6500000
131	100.0	892	0.7163452914798206	96.0	9.291666666666666	6837.952534104729	0.01	False	50000	0.5	10000000	100	136	constant	[0.8]	6550000
132	100.0	885	0.7138305084745762	91.0	9.725274725274724	6890.125374400727	0.01	False	50000	0.5	10000000	100	136	constant	[0.8]	6600000
133	100.0	1082	0.7090850277264326	95.0	11.389473684210529	6943.632274494559	0.01	False	50000	0.5	10000000	100	136	constant	[0.8]	6650000
134	100.0	977	0.7023950870010236	96.0	10.177083333333334	6998.059274941231	0.01	False	50000	0.5	10000000	100	136	constant	[0.8]	6700000
135	100.0	773	0.698783958602846	92.0	8.402173913043478	7052.198153858495	0.01	False	50000	0.5	10000000	100	136	constant	[0.8]	6750000
136	100.0	908	0.6868942731277533	94.0	9.659574468085106	7106.358532052568	0.01	False	50000	0.5	10000000	100	136	constant	[0.8]	6800000
137	100.0	1022	0.7032778864970646	95.0	10.757894736842106	7162.037643426849	0.01	False	50000	0.5	10000000	100	136	constant	[0.8]	6850000
138	100.0	1014	0.7089546351084812	92.0	11.021739130434783	7215.372878085694	0.01	False	50000	0.5	10000000	100	136	constant	[0.8]	6900000
139	100.0	1048	0.7060209923664122	97.0	10.804123711340209	7269.828410034434	0.01	False	50000	0.5	10000000	100	136	constant	[0.8]	6950000
140	100.0	909	0.6965676567656767	95.0	9.56842105263158	7325.450556504507	0.01	False	50000	0.5	10000000	100	136	constant	[0.8]	7000000
141	100.0	965	0.7013471502590674	98.0	9.846938775510203	7381.312538399602	0.01	False	50000	0.5	10000000	100	136	constant	[0.8]	7050000
142	100.0	893	0.6963381858902576	98.0	9.112244897959185	7438.273858013318	0.01	False	50000	0.5	10000000	100	136	constant	[0.8]	7100000
143	100.0	767	0.6966753585397654	94.0	8.159574468085106	7494.627250236586	0.01	False	50000	0.5	10000000	100	136	constant	[0.8]	7150000
144	100.0	883	0.6960588901472253	91.0	9.703296703296704	7552.475606212585	0.01	False	50000	0.5	10000000	100	136	constant	[0.8]	7200000
145	100.0	902	0.6920620842572062	95.0	9.494736842105263	7609.1892408962	0.01	False	50000	0.5	10000000	100	136	constant	[0.8]	7250000
146	100.0	876	0.6960730593607306	98.0	8.938775510204081	7666.011267073577	0.01	False	50000	0.5	10000000	100	136	constant	[0.8]	7300000
147	100.0	1029	0.6941496598639456	91.0	11.307692307692308	7721.536486067127	0.01	False	50000	0.5	10000000	100	136	constant	[0.8]	7350000
148	100.0	1002	0.7024550898203593	94.0	10.659574468085106	7777.727776899637	0.01	False	50000	0.5	10000000	100	136	constant	[0.8]	7400000
149	100.0	912	0.704780701754386	95.0	9.6	7832.537044864137	0.01	False	50000	0.5	10000000	100	136	constant	[0.8]	7450000
150	100.0	1065	0.7097652582159625	96.0	11.09375	7887.918223463055	0.01	False	50000	0.5	10000000	100	136	constant	[0.8]	7500000
151	100.0	1039	0.7187391722810395	91.0	11.417582417582418	7940.336704885235	0.01	False	50000	0.5	10000000	100	136	constant	[0.8]	7550000
152	100.0	970	0.7171443298969072	96.0	10.104166666666666	7992.033960318298	0.01	False	50000	0.5	10000000	100	136	constant	[0.8]	7600000
153	100.0	997	0.7157873620862588	93.0	10.720430107526882	8043.3277008193245	0.01	False	50000	0.5	10000000	100	136	constant	[0.8]	7650000
154	100.0	1122	0.7176737967914438	94.0	11.936170212765957	8095.007998013804	0.01	False	50000	0.5	10000000	100	136	constant	[0.8]	7700000
155	100.0	1021	0.718462291870715	95.0	10.74736842105263	8147.856928942188	0.01	False	50000	0.5	10000000	100	136	constant	[0.8]	7750000
156	100.0	775	0.7262838709677418	95.0	8.157894736842104	8200.293343792357	0.01	False	50000	0.5	10000000	100	136	constant	[0.8]	7800000
157	100.0	1000	0.72083	92.0	10.869565217391305	8251.346457028689	0.01	False	50000	0.5	10000000	100	136	constant	[0.8]	7850000
158	100.0	1165	0.7189613733905579	95.0	12.263157894736842	8302.55468528516	0.01	False	50000	0.5	10000000	100	136	constant	[0.8]	7900000
159	100.0	855	0.7178830409356726	95.0	9.0	8356.249563537442	0.01	False	50000	0.5	10000000	100	136	constant	[0.8]	7950000
160	100.0	695	0.7220431654676259	93.0	7.473118279569892	8406.061644942576	0.01	False	50000	0.5	10000000	100	136	constant	[0.8]	8000000
161	100.0	1072	0.721679104477612	93.0	11.526881720430108	8458.225985447447	0.01	False	50000	0.5	10000000	100	136	constant	[0.8]	8050000
162	100.0	991	0.7236730575176589	93.0	10.655913978494624	8508.692330719514	0.01	False	50000	0.5	10000000	100	136	constant	[0.8]	8100000
163	100.0	958	0.7236012526096033	94.0	10.191489361702128	8560.040713396827	0.01	False	50000	0.5	10000000	100	136	constant	[0.8]	8150000
164	100.0	890	0.7226629213483147	89.0	10.0	8610.476875450768	0.01	False	50000	0.5	10000000	100	136	constant	[0.8]	8200000
165	100.0	852	0.7220305164319248	96.0	8.875	8662.264124279305	0.01	False	50000	0.5	10000000	100	136	constant	[0.8]	8250000
166	100.0	845	0.7053254437869823	89.0	9.49438202247191	8715.138151654097	0.01	False	50000	0.5	10000000	100	136	constant	[0.8]	8300000
167	100.0	1102	0.7078675136116152	96.0	11.479166666666666	8771.71547594105	0.01	False	50000	0.5	10000000	100	136	constant	[0.8]	8350000
168	100.0	844	0.7073104265402844	92.0	9.173913043478262	8825.947140559218	0.01	False	50000	0.5	10000000	100	136	constant	[0.8]	8400000
169	100.0	1199	0.7058798999165972	92.0	13.032608695652174	8879.01461797779	0.01	False	50000	0.5	10000000	100	136	constant	[0.8]	8450000
170	100.0	1053	0.7120607787274454	94.0	11.202127659574469	8931.766360089568	0.01	False	50000	0.5	10000000	100	136	constant	[0.8]	8500000
171	100.0	744	0.7143951612903225	93.0	8.0	8983.46425748643	0.01	False	50000	0.5	10000000	100	136	constant	[0.8]	8550000
172	100.0	918	0.7110239651416123	90.0	10.2	9036.282399514736	0.01	False	50000	0.5	10000000	100	136	constant	[0.8]	8600000
173	100.0	1035	0.720463768115942	94.0	11.01063829787234	9089.810214465411	0.01	False	50000	0.5	10000000	100	136	constant	[0.8]	8650000
174	100.0	933	0.7191211146838156	94.0	9.925531914893616	9141.609047229273	0.01	False	50000	0.5	10000000	100	136	constant	[0.8]	8700000
175	100.0	1029	0.7159669582118562	95.0	10.83157894736842	9193.522590101886	0.01	False	50000	0.5	10000000	100	136	constant	[0.8]	8750000
176	100.0	963	0.7177673935617861	93.0	10.35483870967742	9244.728771374808	0.01	False	50000	0.5	10000000	100	136	constant	[0.8]	8800000
177	100.0	875	0.7174857142857143	94.0	9.308510638297872	9298.005917286306	0.01	False	50000	0.5	10000000	100	136	constant	[0.8]	8850000
178	100.0	1108	0.7134205776173286	94.0	11.787234042553193	9349.628155703274	0.01	False	50000	0.5	10000000	100	136	constant	[0.8]	8900000
179	100.0	758	0.7107255936675462	96.0	7.895833333333333	9402.25907011947	0.01	False	50000	0.5	10000000	100	136	constant	[0.8]	8950000
180	100.0	952	0.7104306722689077	94.0	10.127659574468083	9455.350274613558	0.01	False	50000	0.5	10000000	100	136	constant	[0.8]	9000000
181	100.0	803	0.7091282689912828	93.0	8.634408602150538	9508.744578172968	0.01	False	50000	0.5	10000000	100	136	constant	[0.8]	9050000
182	100.0	715	0.7095104895104895	99.0	7.222222222222222	9561.77370961044	0.01	False	50000	0.5	10000000	100	136	constant	[0.8]	9100000
183	100.0	1008	0.7109722222222222	94.0	10.72340425531915	9615.001336338184	0.01	False	50000	0.5	10000000	100	136	constant	[0.8]	9150000
184	100.0	916	0.7117248908296944	93.0	9.849462365591398	9666.572770030622	0.01	False	50000	0.5	10000000	100	136	constant	[0.8]	9200000
185	100.0	1020	0.709294117647059	93.0	10.96774193548387	9719.939733689402	0.01	False	50000	0.5	10000000	100	136	constant	[0.8]	9250000
186	100.0	842	0.7069952494061758	98.0	8.591836734693878	9774.386635852135	0.01	False	50000	0.5	10000000	100	136	constant	[0.8]	9300000
187	100.0	979	0.7057099080694588	93.0	10.526881720430108	9828.864875032916	0.01	False	50000	0.5	10000000	100	136	constant	[0.8]	9350000
188	100.0	985	0.7054010152284265	92.0	10.706521739130435	9880.485305573113	0.01	False	50000	0.5	10000000	100	136	constant	[0.8]	9400000
189	100.0	887	0.7040586245772268	94.0	9.436170212765957	9935.151610192905	0.01	False	50000	0.5	10000000	100	136	constant	[0.8]	9450000
190	100.0	1109	0.6991253381424707	99.0	11.202020202020202	9989.957713174954	0.01	False	50000	0.5	10000000	100	136	constant	[0.8]	9500000
191	100.0	974	0.696899383983573	94.0	10.361702127659576	10044.181517783636	0.01	False	50000	0.5	10000000	100	136	constant	[0.8]	9550000
192	100.0	954	0.6971593291404613	95.0	10.042105263157897	10099.062804007466	0.01	False	50000	0.5	10000000	100	136	constant	[0.8]	9600000
193	100.0	939	0.69506922257721	94.0	9.98936170212766	10155.486384618229	0.01	False	50000	0.5	10000000	100	136	constant	[0.8]	9650000
194	100.0	807	0.6877695167286246	97.0	8.31958762886598	10213.842676762291	0.01	False	50000	0.5	10000000	100	136	constant	[0.8]	9700000
195	100.0	1008	0.6913591269841269	94.0	10.72340425531915	10271.270842476264	0.01	False	50000	0.5	10000000	100	136	constant	[0.8]	9750000
196	100.0	1002	0.6918762475049901	93.0	10.774193548387096	10327.961028108932	0.01	False	50000	0.5	10000000	100	136	constant	[0.8]	9800000
197	100.0	902	0.6882261640798227	94.0	9.595744680851064	10384.992081609176	0.01	False	50000	0.5	10000000	100	136	constant	[0.8]	9850000
198	100.0	744	0.6859543010752689	89.0	8.359550561797754	10443.944609152	0.01	False	50000	0.5	10000000	100	136	constant	[0.8]	9900000
199	100.0	818	0.6832273838630808	97.0	8.43298969072165	10502.093135646732	0.01	False	50000	0.5	10000000	100	136	constant	[0.8]	9950000
200	100.0	1039	0.6822329162656401	92.0	11.293478260869565	10559.142018048786	0.01	False	50000	0.5	10000000	100	136	constant	[0.8]	10000000
0	100.0	0	0.0	0.0		12.316839352926724	0.01	False	50000	0.5	10000000	100	209	constant	[1.0]	0
0	100.0	169	0.4115976331360947	73.0	2.315068493150685	400.5380309389727	0.01	False	50000	0.5	10000000	100	206	constant	[0.4]	0
1	100.0	151	0.4235099337748344	71.0	2.126760563380281	768.5491363467175	0.01	False	50000	0.5	10000000	100	206	constant	[0.4]	50000
2	100.0	199	0.441105527638191	75.0	2.6533333333333333	1089.815188144791	0.01	False	50000	0.5	10000000	100	206	constant	[0.4]	100000
3	100.0	247	0.4749392712550607	84.0	2.9404761904761907	1328.652758326955	0.01	False	50000	0.5	10000000	100	206	constant	[0.4]	150000
4	100.0	261	0.4945210727969348	86.0	3.0348837209302326	1531.0229616937434	0.01	False	50000	0.5	10000000	100	206	constant	[0.4]	200000
5	100.0	329	0.4914589665653494	90.0	3.655555555555555	1717.9891348053327	0.01	False	50000	0.5	10000000	100	206	constant	[0.4]	250000
6	100.0	319	0.5209717868338558	86.0	3.7093023255813953	1888.715391734905	0.01	False	50000	0.5	10000000	100	206	constant	[0.4]	300000
7	100.0	515	0.5592038834951457	91.0	5.65934065934066	2013.1191970852708	0.01	False	50000	0.5	10000000	100	206	constant	[0.4]	350000
8	100.0	528	0.574375	93.0	5.67741935483871	2124.0526450702187	0.01	False	50000	0.5	10000000	100	206	constant	[0.4]	400000
9	100.0	647	0.5824265842349305	96.0	6.739583333333333	2224.49500360584	0.01	False	50000	0.5	10000000	100	206	constant	[0.4]	450000
10	100.0	588	0.5950170068027211	91.0	6.461538461538462	2320.202529876519	0.01	False	50000	0.5	10000000	100	206	constant	[0.4]	500000
11	100.0	639	0.5996870109546165	92.0	6.945652173913044	2410.6078378957136	0.01	False	50000	0.5	10000000	100	206	constant	[0.4]	550000
12	100.0	580	0.5988448275862069	92.0	6.304347826086956	2497.576016498436	0.01	False	50000	0.5	10000000	100	206	constant	[0.4]	600000
13	100.0	519	0.5984971098265895	93.0	5.580645161290323	2586.722566993956	0.01	False	50000	0.5	10000000	100	206	constant	[0.4]	650000
14	100.0	516	0.6022093023255815	91.0	5.670329670329671	2675.561992659421	0.01	False	50000	0.5	10000000	100	206	constant	[0.4]	700000
15	100.0	534	0.6001310861423219	93.0	5.741935483870968	2764.6818454754084	0.01	False	50000	0.5	10000000	100	206	constant	[0.4]	750000
16	100.0	638	0.605626959247649	91.0	7.010989010989011	2850.6309167311188	0.01	False	50000	0.5	10000000	100	206	constant	[0.4]	800000
17	100.0	642	0.6074454828660436	99.0	6.484848484848484	2934.075701649936	0.01	False	50000	0.5	10000000	100	206	constant	[0.4]	850000
18	100.0	595	0.6082016806722689	96.0	6.197916666666667	3015.946295202494	0.01	False	50000	0.5	10000000	100	206	constant	[0.4]	900000
19	100.0	596	0.6086577181208054	96.0	6.208333333333333	3098.9719555400115	0.01	False	50000	0.5	10000000	100	206	constant	[0.4]	950000
20	100.0	562	0.6089679715302492	92.0	6.108695652173913	3182.4923187438967	0.01	False	50000	0.5	10000000	100	206	constant	[0.4]	1000000
21	100.0	584	0.6105136986301369	90.0	6.488888888888889	3266.2349378660674	0.01	False	50000	0.5	10000000	100	206	constant	[0.4]	1050000
22	100.0	700	0.6186857142857144	97.0	7.216494845360825	3347.674269769228	0.01	False	50000	0.5	10000000	100	206	constant	[0.4]	1100000
23	100.0	590	0.6195084745762711	95.0	6.2105263157894735	3427.1674931099838	0.01	False	50000	0.5	10000000	100	206	constant	[0.4]	1150000
24	100.0	692	0.6211849710982659	94.0	7.361702127659575	3502.5649022346206	0.01	False	50000	0.5	10000000	100	206	constant	[0.4]	1200000
25	100.0	659	0.6215629742033384	92.0	7.163043478260869	3582.158276768196	0.01	False	50000	0.5	10000000	100	206	constant	[0.4]	1250000
26	100.0	712	0.6210533707865169	97.0	7.34020618556701	3659.2276008762105	0.01	False	50000	0.5	10000000	100	206	constant	[0.4]	1300000
27	100.0	668	0.6217814371257484	93.0	7.182795698924731	3737.380502604944	0.01	False	50000	0.5	10000000	100	206	constant	[0.4]	1350000
28	100.0	740	0.6273918918918919	92.0	8.043478260869565	3815.641186376021	0.01	False	50000	0.5	10000000	100	206	constant	[0.4]	1400000
29	100.0	718	0.6335097493036211	96.0	7.479166666666667	3889.027886076634	0.01	False	50000	0.5	10000000	100	206	constant	[0.4]	1450000
30	100.0	749	0.6412149532710281	93.0	8.053763440860216	3958.2811436111338	0.01	False	50000	0.5	10000000	100	206	constant	[0.4]	1500000
31	100.0	653	0.6426799387442573	96.0	6.802083333333333	4030.150446478362	0.01	False	50000	0.5	10000000	100	206	constant	[0.4]	1550000
32	100.0	770	0.6460000000000001	94.0	8.191489361702128	4099.5729700869415	0.01	False	50000	0.5	10000000	100	206	constant	[0.4]	1600000
33	100.0	695	0.6450503597122302	93.0	7.473118279569892	4167.544386495072	0.01	False	50000	0.5	10000000	100	206	constant	[0.4]	1650000
34	100.0	697	0.6518077474892395	92.0	7.576086956521739	4235.841946717672	0.01	False	50000	0.5	10000000	100	206	constant	[0.4]	1700000
35	100.0	920	0.6600760869565219	98.0	9.387755102040815	4301.559910695424	0.01	False	50000	0.5	10000000	100	206	constant	[0.4]	1750000
36	100.0	906	0.6587527593818985	97.0	9.34020618556701	4366.726075995168	0.01	False	50000	0.5	10000000	100	206	constant	[0.4]	1800000
37	100.0	818	0.654352078239609	95.0	8.610526315789473	4433.248757765	0.01	False	50000	0.5	10000000	100	206	constant	[0.4]	1850000
38	100.0	763	0.6514547837483617	92.0	8.293478260869565	4501.5008418929065	0.01	False	50000	0.5	10000000	100	206	constant	[0.4]	1900000
39	100.0	680	0.6690588235294118	90.0	7.555555555555555	4568.603892362621	0.01	False	50000	0.5	10000000	100	206	constant	[0.4]	1950000
40	100.0	789	0.6710519645120406	94.0	8.393617021276595	4631.473158635949	0.01	False	50000	0.5	10000000	100	206	constant	[0.4]	2000000
41	100.0	701	0.6682453637660485	92.0	7.619565217391305	4693.571989397428	0.01	False	50000	0.5	10000000	100	206	constant	[0.4]	2050000
42	100.0	772	0.6710880829015544	94.0	8.212765957446809	4755.848744534906	0.01	False	50000	0.5	10000000	100	206	constant	[0.4]	2100000
43	100.0	789	0.6720912547528517	90.0	8.766666666666667	4817.77665547802	0.01	False	50000	0.5	10000000	100	206	constant	[0.4]	2150000
44	100.0	901	0.6699001109877913	94.0	9.585106382978724	4878.5038798266005	0.01	False	50000	0.5	10000000	100	206	constant	[0.4]	2200000
45	100.0	926	0.6761663066954644	94.0	9.851063829787234	4939.48616474895	0.01	False	50000	0.5	10000000	100	206	constant	[0.4]	2250000
46	100.0	867	0.6810611303344868	95.0	9.126315789473685	4997.7539899020585	0.01	False	50000	0.5	10000000	100	206	constant	[0.4]	2300000
47	100.0	684	0.683654970760234	86.0	7.953488372093023	5055.490473955875	0.01	False	50000	0.5	10000000	100	206	constant	[0.4]	2350000
48	100.0	856	0.6838668224299065	96.0	8.916666666666666	5114.945942154648	0.01	False	50000	0.5	10000000	100	206	constant	[0.4]	2400000
49	100.0	806	0.6794416873449133	91.0	8.857142857142858	5174.753369141144	0.01	False	50000	0.5	10000000	100	206	constant	[0.4]	2450000
50	100.0	712	0.6841151685393259	93.0	7.655913978494624	5235.690860286563	0.01	False	50000	0.5	10000000	100	206	constant	[0.4]	2500000
51	100.0	881	0.6876163450624292	95.0	9.273684210526316	5295.372805097423	0.01	False	50000	0.5	10000000	100	206	constant	[0.4]	2550000
52	100.0	871	0.6869575200918485	96.0	9.072916666666666	5353.259507746147	0.01	False	50000	0.5	10000000	100	206	constant	[0.4]	2600000
53	100.0	820	0.6864756097560977	96.0	8.541666666666666	5410.948443789273	0.01	False	50000	0.5	10000000	100	206	constant	[0.4]	2650000
54	100.0	891	0.688507295173962	93.0	9.580645161290322	5468.90260391443	0.01	False	50000	0.5	10000000	100	206	constant	[0.4]	2700000
55	100.0	769	0.6783094928478544	93.0	8.268817204301076	5527.383813635187	0.01	False	50000	0.5	10000000	100	206	constant	[0.4]	2750000
56	100.0	669	0.666696562032885	88.0	7.602272727272727	5589.617352157961	0.01	False	50000	0.5	10000000	100	206	constant	[0.4]	2800000
57	100.0	757	0.6696961690885073	94.0	8.053191489361701	5651.5761212591215	0.01	False	50000	0.5	10000000	100	206	constant	[0.4]	2850000
58	100.0	824	0.6705946601941748	95.0	8.673684210526316	5713.563110388856	0.01	False	50000	0.5	10000000	100	206	constant	[0.4]	2900000
59	100.0	832	0.6769350961538462	95.0	8.757894736842106	5775.981330381344	0.01	False	50000	0.5	10000000	100	206	constant	[0.4]	2950000
60	100.0	744	0.6808602150537635	95.0	7.831578947368421	5836.504318065245	0.01	False	50000	0.5	10000000	100	206	constant	[0.4]	3000000
61	100.0	852	0.6794953051643193	94.0	9.063829787234043	5897.850565875631	0.01	False	50000	0.5	10000000	100	206	constant	[0.4]	3050000
62	100.0	871	0.6801148105625718	96.0	9.072916666666666	5958.813082140605	0.01	False	50000	0.5	10000000	100	206	constant	[0.4]	3100000
63	100.0	943	0.6823329798515377	98.0	9.622448979591836	6019.003754794074	0.01	False	50000	0.5	10000000	100	206	constant	[0.4]	3150000
64	100.0	1018	0.6790766208251473	95.0	10.715789473684213	6076.928996459693	0.01	False	50000	0.5	10000000	100	206	constant	[0.4]	3200000
65	100.0	877	0.6823717217787914	91.0	9.637362637362637	6135.446812981299	0.01	False	50000	0.5	10000000	100	206	constant	[0.4]	3250000
66	100.0	768	0.6817578125	97.0	7.917525773195877	6194.5608945260765	0.01	False	50000	0.5	10000000	100	206	constant	[0.4]	3300000
67	100.0	693	0.6821356421356422	94.0	7.372340425531915	6253.06528576155	0.01	False	50000	0.5	10000000	100	206	constant	[0.4]	3350000
68	100.0	804	0.6857213930348259	92.0	8.73913043478261	6311.178333569439	0.01	False	50000	0.5	10000000	100	206	constant	[0.4]	3400000
69	100.0	838	0.6871121718377089	96.0	8.729166666666666	6369.358300091136	0.01	False	50000	0.5	10000000	100	206	constant	[0.4]	3450000
70	100.0	933	0.6896570203644159	99.0	9.424242424242424	6426.339608350765	0.01	False	50000	0.5	10000000	100	206	constant	[0.4]	3500000
71	100.0	677	0.6865288035450517	95.0	7.126315789473685	6483.881952203104	0.01	False	50000	0.5	10000000	100	206	constant	[0.4]	3550000
72	100.0	921	0.6836590662323563	97.0	9.494845360824742	6542.998062119983	0.01	False	50000	0.5	10000000	100	206	constant	[0.4]	3600000
73	100.0	732	0.6887978142076503	91.0	8.043956043956044	6602.199915083486	0.01	False	50000	0.5	10000000	100	206	constant	[0.4]	3650000
74	100.0	871	0.6944546498277842	94.0	9.26595744680851	6659.92842178811	0.01	False	50000	0.5	10000000	100	206	constant	[0.4]	3700000
75	100.0	978	0.699959100204499	91.0	10.747252747252746	6717.242622897061	0.01	False	50000	0.5	10000000	100	206	constant	[0.4]	3750000
76	100.0	1132	0.7090194346289754	98.0	11.551020408163266	6773.02587327873	0.01	False	50000	0.5	10000000	100	206	constant	[0.4]	3800000
77	100.0	1071	0.7126797385620915	94.0	11.393617021276595	6826.569646791478	0.01	False	50000	0.5	10000000	100	206	constant	[0.4]	3850000
78	100.0	1036	0.7127123552123552	92.0	11.26086956521739	6878.373785004152	0.01	False	50000	0.5	10000000	100	206	constant	[0.4]	3900000
79	100.0	1047	0.7134479465138491	95.0	11.021052631578948	6931.860628294679	0.01	False	50000	0.5	10000000	100	206	constant	[0.4]	3950000
80	100.0	989	0.7136703741152681	95.0	10.410526315789474	6984.202470821007	0.01	False	50000	0.5	10000000	100	206	constant	[0.4]	4000000
81	100.0	872	0.7052981651376147	93.0	9.376344086021506	7038.39438754327	0.01	False	50000	0.5	10000000	100	206	constant	[0.4]	4050000
82	100.0	754	0.7017108753315651	91.0	8.285714285714286	7091.870157721728	0.01	False	50000	0.5	10000000	100	206	constant	[0.4]	4100000
83	100.0	922	0.7020498915401301	96.0	9.604166666666666	7148.1873721485545	0.01	False	50000	0.5	10000000	100	206	constant	[0.4]	4150000
84	100.0	1041	0.7055331412103747	93.0	11.193548387096774	7202.804705721174	0.01	False	50000	0.5	10000000	100	206	constant	[0.4]	4200000
85	100.0	1038	0.704335260115607	96.0	10.8125	7257.208752184526	0.01	False	50000	0.5	10000000	100	206	constant	[0.4]	4250000
86	100.0	980	0.7014795918367347	97.0	10.103092783505154	7311.901122493045	0.01	False	50000	0.5	10000000	100	206	constant	[0.4]	4300000
87	100.0	863	0.715098493626883	96.0	8.989583333333334	7365.919441524442	0.01	False	50000	0.5	10000000	100	206	constant	[0.4]	4350000
88	100.0	754	0.7054907161803714	94.0	8.02127659574468	7420.846353666508	0.01	False	50000	0.5	10000000	100	206	constant	[0.4]	4400000
89	100.0	1068	0.7083614232209738	98.0	10.89795918367347	7474.973590841641	0.01	False	50000	0.5	10000000	100	206	constant	[0.4]	4450000
90	100.0	1023	0.713958944281525	93.0	11.0	7529.917311446286	0.01	False	50000	0.5	10000000	100	206	constant	[0.4]	4500000
91	100.0	867	0.6982352941176471	91.0	9.527472527472527	7585.722946830788	0.01	False	50000	0.5	10000000	100	206	constant	[0.4]	4550000
92	100.0	914	0.7000328227571117	96.0	9.520833333333334	7642.217794694885	0.01	False	50000	0.5	10000000	100	206	constant	[0.4]	4600000
93	100.0	749	0.6953271028037382	94.0	7.968085106382978	7696.764602003901	0.01	False	50000	0.5	10000000	100	206	constant	[0.4]	4650000
94	100.0	1093	0.6980878316559928	95.0	11.505263157894737	7751.237532229712	0.01	False	50000	0.5	10000000	100	206	constant	[0.4]	4700000
95	100.0	836	0.6840071770334929	94.0	8.893617021276595	7811.55303345385	0.01	False	50000	0.5	10000000	100	206	constant	[0.4]	4750000
96	100.0	737	0.6744640434192674	93.0	7.924731182795699	7873.179442229542	0.01	False	50000	0.5	10000000	100	206	constant	[0.4]	4800000
97	100.0	893	0.6793729003359462	98.0	9.112244897959185	7934.414483885128	0.01	False	50000	0.5	10000000	100	206	constant	[0.4]	4850000
98	100.0	681	0.6774302496328929	89.0	7.651685393258427	7994.122810992273	0.01	False	50000	0.5	10000000	100	206	constant	[0.4]	4900000
99	100.0	864	0.6742939814814813	93.0	9.290322580645162	8054.828061028433	0.01	False	50000	0.5	10000000	100	206	constant	[0.4]	4950000
100	100.0	708	0.6748446327683616	93.0	7.612903225806452	8114.608227938283	0.01	False	50000	0.5	10000000	100	206	constant	[0.4]	5000000
101	100.0	1003	0.6754237288135594	97.0	10.34020618556701	8176.287860284923	0.01	False	50000	0.5	10000000	100	206	constant	[0.4]	5050000
102	100.0	788	0.6705456852791879	94.0	8.382978723404255	8238.349350271006	0.01	False	50000	0.5	10000000	100	206	constant	[0.4]	5100000
103	100.0	828	0.6681280193236717	95.0	8.715789473684211	8297.625243574399	0.01	False	50000	0.5	10000000	100	206	constant	[0.4]	5150000
104	100.0	944	0.6736758474576272	95.0	9.93684210526316	8357.579397143092	0.01	False	50000	0.5	10000000	100	206	constant	[0.4]	5200000
105	100.0	793	0.6765195460277428	94.0	8.436170212765957	8418.266665907395	0.01	False	50000	0.5	10000000	100	206	constant	[0.4]	5250000
106	100.0	857	0.6771411901983664	92.0	9.315217391304348	8477.936285600399	0.01	False	50000	0.5	10000000	100	206	constant	[0.4]	5300000
107	100.0	965	0.6802487046632125	96.0	10.052083333333334	8536.823487920092	0.01	False	50000	0.5	10000000	100	206	constant	[0.4]	5350000
108	100.0	786	0.68793893129771	94.0	8.361702127659575	8596.633579327074	0.01	False	50000	0.5	10000000	100	206	constant	[0.4]	5400000
109	100.0	1087	0.6836154553817848	97.0	11.206185567010309	8655.611982968332	0.01	False	50000	0.5	10000000	100	206	constant	[0.4]	5450000
110	100.0	766	0.6842167101827676	95.0	8.063157894736841	8713.169327567031	0.01	False	50000	0.5	10000000	100	206	constant	[0.4]	5500000
111	100.0	1055	0.6911943127962085	98.0	10.76530612244898	8769.572337319349	0.01	False	50000	0.5	10000000	100	206	constant	[0.4]	5550000
112	100.0	1031	0.6884481086323957	95.0	10.852631578947369	8825.851405417761	0.01	False	50000	0.5	10000000	100	206	constant	[0.4]	5600000
113	100.0	808	0.6925371287128713	92.0	8.782608695652174	8884.041106571227	0.01	False	50000	0.5	10000000	100	206	constant	[0.4]	5650000
114	100.0	1113	0.7030548068283918	94.0	11.840425531914894	8939.708502895124	0.01	False	50000	0.5	10000000	100	206	constant	[0.4]	5700000
115	100.0	1067	0.703477038425492	96.0	11.114583333333334	8993.917585661347	0.01	False	50000	0.5	10000000	100	206	constant	[0.4]	5750000
116	100.0	803	0.7109838107098381	94.0	8.542553191489361	9049.48478912116	0.01	False	50000	0.5	10000000	100	206	constant	[0.4]	5800000
117	100.0	965	0.7061347150259067	96.0	10.052083333333334	9102.688960495743	0.01	False	50000	0.5	10000000	100	206	constant	[0.4]	5850000
118	100.0	1101	0.7027883742052681	97.0	11.350515463917526	9156.831521951985	0.01	False	50000	0.5	10000000	100	206	constant	[0.4]	5900000
119	100.0	846	0.7102482269503547	92.0	9.195652173913045	9212.423009272656	0.01	False	50000	0.5	10000000	100	206	constant	[0.4]	5950000
120	100.0	943	0.7058006362672324	91.0	10.362637362637363	9266.215675166031	0.01	False	50000	0.5	10000000	100	206	constant	[0.4]	6000000
121	100.0	858	0.7094172494172494	96.0	8.9375	9319.166080996329	0.01	False	50000	0.5	10000000	100	206	constant	[0.4]	6050000
122	100.0	823	0.7089064398541921	91.0	9.043956043956044	9373.780848078784	0.01	False	50000	0.5	10000000	100	206	constant	[0.4]	6100000
123	100.0	1028	0.7072470817120623	95.0	10.821052631578947	9427.18979366028	0.01	False	50000	0.5	10000000	100	206	constant	[0.4]	6150000
124	100.0	1015	0.7077044334975369	95.0	10.68421052631579	9480.66635973591	0.01	False	50000	0.5	10000000	100	206	constant	[0.4]	6200000
125	100.0	859	0.7074621653084983	94.0	9.138297872340424	9532.767345506878	0.01	False	50000	0.5	10000000	100	206	constant	[0.4]	6250000
126	100.0	937	0.707385272145144	91.0	10.296703296703296	9586.692796080146	0.01	False	50000	0.5	10000000	100	206	constant	[0.4]	6300000
127	100.0	895	0.7132849162011173	96.0	9.322916666666666	9640.589909856566	0.01	False	50000	0.5	10000000	100	206	constant	[0.4]	6350000
128	100.0	1075	0.7106790697674419	96.0	11.197916666666666	9694.346876177802	0.01	False	50000	0.5	10000000	100	206	constant	[0.4]	6400000
129	100.0	1082	0.7061645101663586	96.0	11.270833333333334	9747.983603980643	0.01	False	50000	0.5	10000000	100	206	constant	[0.4]	6450000
130	100.0	957	0.7096551724137931	95.0	10.073684210526316	9802.664639926485	0.01	False	50000	0.5	10000000	100	206	constant	[0.4]	6500000
131	100.0	1129	0.7149955713020373	91.0	12.406593406593409	9855.196797052196	0.01	False	50000	0.5	10000000	100	206	constant	[0.4]	6550000
132	100.0	987	0.7146504559270517	98.0	10.071428571428571	9909.701767101851	0.01	False	50000	0.5	10000000	100	206	constant	[0.4]	6600000
133	100.0	763	0.7138401048492791	95.0	8.031578947368422	9962.390914209243	0.01	False	50000	0.5	10000000	100	206	constant	[0.4]	6650000
134	100.0	863	0.7080880648899189	94.0	9.180851063829786	10016.358907526284	0.01	False	50000	0.5	10000000	100	206	constant	[0.4]	6700000
135	100.0	915	0.7169071038251366	93.0	9.838709677419354	10070.656095379358	0.01	False	50000	0.5	10000000	100	206	constant	[0.4]	6750000
136	100.0	879	0.7187485779294652	97.0	9.061855670103093	10123.903150023356	0.01	False	50000	0.5	10000000	100	206	constant	[0.4]	6800000
137	100.0	1030	0.7199223300970875	97.0	10.618556701030927	10177.023478420027	0.01	False	50000	0.5	10000000	100	206	constant	[0.4]	6850000
138	100.0	814	0.7096437346437346	92.0	8.847826086956522	10230.06194496606	0.01	False	50000	0.5	10000000	100	206	constant	[0.4]	6900000
139	100.0	714	0.7054761904761905	89.0	8.02247191011236	10284.335263800667	0.01	False	50000	0.5	10000000	100	206	constant	[0.4]	6950000
140	100.0	897	0.7053288740245263	96.0	9.34375	10337.954945298434	0.01	False	50000	0.5	10000000	100	206	constant	[0.4]	7000000
141	100.0	999	0.7045645645645646	95.0	10.51578947368421	10393.262229950376	0.01	False	50000	0.5	10000000	100	206	constant	[0.4]	7050000
142	100.0	1023	0.7007038123167155	95.0	10.76842105263158	10448.462296560858	0.01	False	50000	0.5	10000000	100	206	constant	[0.4]	7100000
143	100.0	945	0.704031746031746	96.0	9.84375	10504.187979963232	0.01	False	50000	0.5	10000000	100	206	constant	[0.4]	7150000
144	100.0	965	0.6997720207253887	93.0	10.376344086021506	10560.742056228775	0.01	False	50000	0.5	10000000	100	206	constant	[0.4]	7200000
145	100.0	1197	0.6996825396825397	92.0	13.01086956521739	10615.348067519237	0.01	False	50000	0.5	10000000	100	206	constant	[0.4]	7250000
146	100.0	933	0.6986280814576635	91.0	10.252747252747254	10669.996513742271	0.01	False	50000	0.5	10000000	100	206	constant	[0.4]	7300000
147	100.0	1045	0.7010813397129187	97.0	10.77319587628866	10724.621035407212	0.01	False	50000	0.5	10000000	100	206	constant	[0.4]	7350000
148	100.0	1107	0.7005871725383921	97.0	11.41237113402062	10780.305292203411	0.01	False	50000	0.5	10000000	100	206	constant	[0.4]	7400000
149	100.0	896	0.6969754464285715	94.0	9.53191489361702	10835.639325255876	0.01	False	50000	0.5	10000000	100	206	constant	[0.4]	7450000
150	100.0	948	0.694873417721519	93.0	10.193548387096774	10892.512345557572	0.01	False	50000	0.5	10000000	100	206	constant	[0.4]	7500000
151	100.0	826	0.6902179176755447	94.0	8.787234042553191	10949.016866019429	0.01	False	50000	0.5	10000000	100	206	constant	[0.4]	7550000
152	100.0	997	0.687382146439318	93.0	10.720430107526882	11004.953485552356	0.01	False	50000	0.5	10000000	100	206	constant	[0.4]	7600000
153	100.0	848	0.6867216981132076	94.0	9.02127659574468	11061.196453136188	0.01	False	50000	0.5	10000000	100	206	constant	[0.4]	7650000
154	100.0	1047	0.6868385864374404	96.0	10.90625	11119.268379288022	0.01	False	50000	0.5	10000000	100	206	constant	[0.4]	7700000
155	100.0	991	0.6826337033299698	96.0	10.322916666666666	11176.937018523882	0.01	False	50000	0.5	10000000	100	206	constant	[0.4]	7750000
156	100.0	929	0.6810118406889129	97.0	9.577319587628866	11235.72738084982	0.01	False	50000	0.5	10000000	100	206	constant	[0.4]	7800000
157	100.0	704	0.6770454545454546	93.0	7.56989247311828	11295.15081039302	0.01	False	50000	0.5	10000000	100	206	constant	[0.4]	7850000
158	100.0	870	0.6764367816091954	93.0	9.35483870967742	11356.313087820725	0.01	False	50000	0.5	10000000	100	206	constant	[0.4]	7900000
159	100.0	1023	0.6721212121212121	93.0	11.0	11417.631200160786	0.01	False	50000	0.5	10000000	100	206	constant	[0.4]	7950000
160	100.0	755	0.6773245033112583	97.0	7.783505154639175	11477.258353355284	0.01	False	50000	0.5	10000000	100	206	constant	[0.4]	8000000
161	100.0	829	0.6824125452352232	91.0	9.10989010989011	11537.76887181909	0.01	False	50000	0.5	10000000	100	206	constant	[0.4]	8050000
162	100.0	849	0.6904593639575972	93.0	9.129032258064516	11594.043918414798	0.01	False	50000	0.5	10000000	100	206	constant	[0.4]	8100000
163	100.0	820	0.6938414634146342	93.0	8.817204301075268	11650.977199561592	0.01	False	50000	0.5	10000000	100	206	constant	[0.4]	8150000
164	100.0	805	0.6943975155279504	92.0	8.75	11708.266069492476	0.01	False	50000	0.5	10000000	100	206	constant	[0.4]	8200000
165	100.0	830	0.6945301204819277	92.0	9.021739130434783	11764.844426203554	0.01	False	50000	0.5	10000000	100	206	constant	[0.4]	8250000
166	100.0	766	0.6856005221932115	98.0	7.816326530612245	11822.081793443544	0.01	False	50000	0.5	10000000	100	206	constant	[0.4]	8300000
167	100.0	754	0.685026525198939	89.0	8.47191011235955	11879.88489692265	0.01	False	50000	0.5	10000000	100	206	constant	[0.4]	8350000
168	100.0	806	0.6878535980148884	96.0	8.395833333333334	11937.599774340606	0.01	False	50000	0.5	10000000	100	206	constant	[0.4]	8400000
169	100.0	863	0.6852491309385863	93.0	9.279569892473118	11995.945040396446	0.01	False	50000	0.5	10000000	100	206	constant	[0.4]	8450000
170	100.0	705	0.6853191489361702	94.0	7.5	12056.389730593375	0.01	False	50000	0.5	10000000	100	206	constant	[0.4]	8500000
171	100.0	777	0.6981467181467182	95.0	8.178947368421053	12116.177793213854	0.01	False	50000	0.5	10000000	100	206	constant	[0.4]	8550000
172	100.0	1026	0.6921052631578948	97.0	10.577319587628866	12171.63359330389	0.01	False	50000	0.5	10000000	100	206	constant	[0.4]	8600000
173	100.0	852	0.6868779342723005	94.0	9.063829787234043	12229.919082972094	0.01	False	50000	0.5	10000000	100	206	constant	[0.4]	8650000
174	100.0	826	0.6791767554479419	97.0	8.515463917525773	12290.55724276317	0.01	False	50000	0.5	10000000	100	206	constant	[0.4]	8700000
175	100.0	870	0.6809885057471264	98.0	8.877551020408163	12350.453855401887	0.01	False	50000	0.5	10000000	100	206	constant	[0.4]	8750000
176	100.0	901	0.679544950055494	95.0	9.48421052631579	12408.774285354624	0.01	False	50000	0.5	10000000	100	206	constant	[0.4]	8800000
177	100.0	965	0.6810259067357514	96.0	10.052083333333334	12467.73102352759	0.01	False	50000	0.5	10000000	100	206	constant	[0.4]	8850000
178	100.0	765	0.6830718954248367	97.0	7.88659793814433	12527.22029580506	0.01	False	50000	0.5	10000000	100	206	constant	[0.4]	8900000
179	100.0	796	0.6887688442211056	95.0	8.378947368421052	12584.797710538363	0.01	False	50000	0.5	10000000	100	206	constant	[0.4]	8950000
180	100.0	934	0.688490364025696	95.0	9.83157894736842	12643.85743193857	0.01	False	50000	0.5	10000000	100	206	constant	[0.4]	9000000
181	100.0	875	0.6869485714285715	95.0	9.210526315789474	12702.119586462604	0.01	False	50000	0.5	10000000	100	206	constant	[0.4]	9050000
182	100.0	792	0.6883964646464646	94.0	8.425531914893616	12760.73733000467	0.01	False	50000	0.5	10000000	100	206	constant	[0.4]	9100000
183	100.0	806	0.6832630272952854	90.0	8.955555555555556	12819.18312079183	0.01	False	50000	0.5	10000000	100	206	constant	[0.4]	9150000
184	100.0	947	0.6832629355860613	94.0	10.074468085106384	12877.92483176514	0.01	False	50000	0.5	10000000	100	206	constant	[0.4]	9200000
185	100.0	776	0.6788015463917526	90.0	8.622222222222222	12938.886242036966	0.01	False	50000	0.5	10000000	100	206	constant	[0.4]	9250000
186	100.0	744	0.6772983870967743	91.0	8.175824175824175	13000.365308523573	0.01	False	50000	0.5	10000000	100	206	constant	[0.4]	9300000
187	100.0	820	0.6715609756097561	92.0	8.91304347826087	13060.965474783108	0.01	False	50000	0.5	10000000	100	206	constant	[0.4]	9350000
188	100.0	705	0.6711489361702129	93.0	7.580645161290323	13121.899710918558	0.01	False	50000	0.5	10000000	100	206	constant	[0.4]	9400000
189	100.0	631	0.669350237717908	92.0	6.858695652173913	13183.67210122748	0.01	False	50000	0.5	10000000	100	206	constant	[0.4]	9450000
190	100.0	696	0.6682040229885058	93.0	7.483870967741935	13246.71907342554	0.01	False	50000	0.5	10000000	100	206	constant	[0.4]	9500000
191	100.0	696	0.6661206896551725	98.0	7.1020408163265305	13310.096928494482	0.01	False	50000	0.5	10000000	100	206	constant	[0.4]	9550000
192	100.0	798	0.6643984962406015	96.0	8.3125	13372.598279217887	0.01	False	50000	0.5	10000000	100	206	constant	[0.4]	9600000
193	100.0	714	0.6623949579831934	92.0	7.760869565217392	13437.988942022472	0.01	False	50000	0.5	10000000	100	206	constant	[0.4]	9650000
194	100.0	704	0.6681960227272727	93.0	7.56989247311828	13503.51051503505	0.01	False	50000	0.5	10000000	100	206	constant	[0.4]	9700000
195	100.0	789	0.6722433460076047	92.0	8.576086956521738	13566.65449809215	0.01	False	50000	0.5	10000000	100	206	constant	[0.4]	9750000
196	100.0	764	0.6672905759162304	96.0	7.958333333333333	13629.568342744606	0.01	False	50000	0.5	10000000	100	206	constant	[0.4]	9800000
197	100.0	825	0.6717696969696969	95.0	8.68421052631579	13692.665772650167	0.01	False	50000	0.5	10000000	100	206	constant	[0.4]	9850000
198	100.0	696	0.6714080459770114	94.0	7.404255319148936	13753.90932761449	0.01	False	50000	0.5	10000000	100	206	constant	[0.4]	9900000
199	100.0	760	0.6719868421052632	95.0	8.0	13816.246172787416	0.01	False	50000	0.5	10000000	100	206	constant	[0.4]	9950000
200	100.0	848	0.6756014150943397	93.0	9.118279569892474	13878.61164006823	0.01	False	50000	0.5	10000000	100	206	constant	[0.4]	10000000
0	100.0	974	0.8002464065708419	90.0	10.822222222222225	43.52073673363806	0.01	False	50000	0.5	10000000	100	184	constant	[0.8]	0
1	100.0	1145	0.7968646288209608	95.0	12.052631578947368	85.06194924336911	0.01	False	50000	0.5	10000000	100	184	constant	[0.8]	50000
2	100.0	917	0.7977753544165759	92.0	9.967391304347826	126.4290620100817	0.01	False	50000	0.5	10000000	100	184	constant	[0.8]	100000
3	100.0	1444	0.7984903047091414	94.0	15.361702127659576	167.02512428876187	0.01	False	50000	0.5	10000000	100	184	constant	[0.8]	150000
4	100.0	1316	0.7963753799392097	94.0	14.0	209.38629662973432	0.01	False	50000	0.5	10000000	100	184	constant	[0.8]	200000
5	100.0	1415	0.7984664310954065	93.0	15.21505376344086	251.23585789778733	0.01	False	50000	0.5	10000000	100	184	constant	[0.8]	250000
6	100.0	1061	0.7961357210179076	91.0	11.65934065934066	293.0826563471108	0.01	False	50000	0.5	10000000	100	184	constant	[0.8]	300000
7	100.0	1286	0.7936236391912909	98.0	13.122448979591836	334.9924656636126	0.01	False	50000	0.5	10000000	100	184	constant	[0.8]	350000
8	100.0	1026	0.793196881091618	89.0	11.52808988764045	375.99465067999694	0.01	False	50000	0.5	10000000	100	184	constant	[0.8]	400000
9	100.0	1078	0.7938497217068646	90.0	11.977777777777778	418.60206550266497	0.01	False	50000	0.5	10000000	100	184	constant	[0.8]	450000
10	100.0	1127	0.793318544809228	91.0	12.384615384615383	460.41585994222106	0.01	False	50000	0.5	10000000	100	184	constant	[0.8]	500000
11	100.0	1046	0.7865487571701721	92.0	11.369565217391305	502.94203776966793	0.01	False	50000	0.5	10000000	100	184	constant	[0.8]	550000
12	100.0	1170	0.7772393162393163	91.0	12.857142857142858	546.7789414825108	0.01	False	50000	0.5	10000000	100	184	constant	[0.8]	600000
13	100.0	1112	0.7801079136690647	94.0	11.829787234042554	591.1422466911492	0.01	False	50000	0.5	10000000	100	184	constant	[0.8]	650000
14	100.0	1207	0.7774565037282518	95.0	12.705263157894738	633.8171924389252	0.01	False	50000	0.5	10000000	100	184	constant	[0.8]	700000
15	100.0	1156	0.77689446366782	95.0	12.16842105263158	677.8977202215256	0.01	False	50000	0.5	10000000	100	184	constant	[0.8]	750000
16	100.0	889	0.7696962879640045	93.0	9.559139784946236	721.2832306962769	0.01	False	50000	0.5	10000000	100	184	constant	[0.8]	800000
17	100.0	1174	0.7690971039182283	96.0	12.229166666666666	765.1343979738539	0.01	False	50000	0.5	10000000	100	184	constant	[0.8]	850000
18	100.0	1129	0.7683436669619133	95.0	11.884210526315789	811.081638328764	0.01	False	50000	0.5	10000000	100	184	constant	[0.8]	900000
19	100.0	1223	0.7699591169255928	95.0	12.873684210526315	854.0475664792596	0.01	False	50000	0.5	10000000	100	184	constant	[0.8]	950000
20	100.0	1076	0.7718773234200744	95.0	11.326315789473684	897.7792595602562	0.01	False	50000	0.5	10000000	100	184	constant	[0.8]	1000000
21	100.0	1089	0.7712213039485767	93.0	11.709677419354838	942.891946182432	0.01	False	50000	0.5	10000000	100	184	constant	[0.8]	1050000
22	100.0	1063	0.7692003762935089	93.0	11.43010752688172	987.563183325934	0.01	False	50000	0.5	10000000	100	184	constant	[0.8]	1100000
23	100.0	1280	0.765515625	96.0	13.333333333333334	1031.2585075310526	0.01	False	50000	0.5	10000000	100	184	constant	[0.8]	1150000
24	100.0	1393	0.7604594400574302	95.0	14.663157894736845	1074.8878055677844	0.01	False	50000	0.5	10000000	100	184	constant	[0.8]	1200000
25	100.0	1222	0.7622258592471359	94.0	13.0	1120.4566792584085	0.01	False	50000	0.5	10000000	100	184	constant	[0.8]	1250000
26	100.0	1023	0.7507038123167155	91.0	11.24175824175824	1166.3821375029268	0.01	False	50000	0.5	10000000	100	184	constant	[0.8]	1300000
27	100.0	934	0.7468629550321199	94.0	9.936170212765957	1212.4643918341137	0.01	False	50000	0.5	10000000	100	184	constant	[0.8]	1350000
28	100.0	1082	0.742079482439926	95.0	11.389473684210529	1260.2007081193065	0.01	False	50000	0.5	10000000	100	184	constant	[0.8]	1400000
29	100.0	1023	0.7457869012707723	95.0	10.76842105263158	1307.2110142462325	0.01	False	50000	0.5	10000000	100	184	constant	[0.8]	1450000
30	100.0	1098	0.7438524590163935	95.0	11.557894736842105	1355.017467318905	0.01	False	50000	0.5	10000000	100	184	constant	[0.8]	1500000
31	100.0	1367	0.743635698610095	100.0	13.67	1402.701464958222	0.01	False	50000	0.5	10000000	100	184	constant	[0.8]	1550000
32	100.0	1278	0.7454773082942098	94.0	13.595744680851064	1449.821150698862	0.01	False	50000	0.5	10000000	100	184	constant	[0.8]	1600000
33	100.0	1179	0.7422222222222221	96.0	12.28125	1498.731042591236	0.01	False	50000	0.5	10000000	100	184	constant	[0.8]	1650000
34	100.0	1033	0.7412003872216844	95.0	10.873684210526315	1546.507861106268	0.01	False	50000	0.5	10000000	100	184	constant	[0.8]	1700000
35	100.0	1152	0.7375260416666668	97.0	11.876288659793817	1595.6072016871008	0.01	False	50000	0.5	10000000	100	184	constant	[0.8]	1750000
36	100.0	978	0.7341411042944785	95.0	10.294736842105262	1643.8188882046024	0.01	False	50000	0.5	10000000	100	184	constant	[0.8]	1800000
37	100.0	1190	0.737327731092437	92.0	12.934782608695652	1692.0696775703327	0.01	False	50000	0.5	10000000	100	184	constant	[0.8]	1850000
38	100.0	1013	0.7373938795656466	93.0	10.89247311827957	1741.1220016536367	0.01	False	50000	0.5	10000000	100	184	constant	[0.8]	1900000
39	100.0	1351	0.73259807549963	91.0	14.846153846153848	1790.29603380059	0.01	False	50000	0.5	10000000	100	184	constant	[0.8]	1950000
40	100.0	841	0.7345184304399525	93.0	9.043010752688172	1842.2528337252745	0.01	False	50000	0.5	10000000	100	184	constant	[0.8]	2000000
41	100.0	977	0.7346571136131014	92.0	10.619565217391305	1893.3848943555504	0.01	False	50000	0.5	10000000	100	184	constant	[0.8]	2050000
42	100.0	1042	0.740451055662188	94.0	11.085106382978724	1942.4112585237344	0.01	False	50000	0.5	10000000	100	184	constant	[0.8]	2100000
43	100.0	1208	0.740546357615894	94.0	12.851063829787234	1990.7311456856655	0.01	False	50000	0.5	10000000	100	184	constant	[0.8]	2150000
44	100.0	832	0.7383413461538463	94.0	8.851063829787234	2039.361785585448	0.01	False	50000	0.5	10000000	100	184	constant	[0.8]	2200000
45	100.0	1226	0.732862969004894	97.0	12.639175257731958	2089.097611948305	0.01	False	50000	0.5	10000000	100	184	constant	[0.8]	2250000
46	100.0	1102	0.735617059891107	96.0	11.479166666666666	2137.347426008805	0.01	False	50000	0.5	10000000	100	184	constant	[0.8]	2300000
47	100.0	951	0.732639327024185	94.0	10.117021276595745	2186.759768954133	0.01	False	50000	0.5	10000000	100	184	constant	[0.8]	2350000
48	100.0	1248	0.7297435897435898	98.0	12.73469387755102	2236.699162637854	0.01	False	50000	0.5	10000000	100	184	constant	[0.8]	2400000
49	100.0	1270	0.732503937007874	93.0	13.655913978494624	2287.84962318891	0.01	False	50000	0.5	10000000	100	184	constant	[0.8]	2450000
50	100.0	996	0.7354016064257028	88.0	11.318181818181818	2337.5416708802586	0.01	False	50000	0.5	10000000	100	184	constant	[0.8]	2500000
51	100.0	1040	0.7279615384615384	95.0	10.947368421052632	2388.5279517704503	0.01	False	50000	0.5	10000000	100	184	constant	[0.8]	2550000
52	100.0	861	0.7287456445993032	95.0	9.06315789473684	2438.882216132208	0.01	False	50000	0.5	10000000	100	184	constant	[0.8]	2600000
53	100.0	952	0.7297899159663865	96.0	9.916666666666666	2489.2144185409425	0.01	False	50000	0.5	10000000	100	184	constant	[0.8]	2650000
54	100.0	1021	0.7324877571008814	93.0	10.978494623655914	2541.440311594708	0.01	False	50000	0.5	10000000	100	184	constant	[0.8]	2700000
55	100.0	978	0.7385480572597136	95.0	10.294736842105262	2590.3831785825773	0.01	False	50000	0.5	10000000	100	184	constant	[0.8]	2750000
56	100.0	985	0.7348426395939086	97.0	10.154639175257731	2640.4792572034107	0.01	False	50000	0.5	10000000	100	184	constant	[0.8]	2800000
57	100.0	1082	0.7266081330868761	96.0	11.270833333333334	2690.1786216334704	0.01	False	50000	0.5	10000000	100	184	constant	[0.8]	2850000
58	100.0	1180	0.7292457627118644	95.0	12.421052631578949	2741.1138994076928	0.01	False	50000	0.5	10000000	100	184	constant	[0.8]	2900000
59	100.0	1144	0.7367832167832168	95.0	12.042105263157897	2792.3720263144664	0.01	False	50000	0.5	10000000	100	184	constant	[0.8]	2950000
60	100.0	958	0.7338204592901878	94.0	10.191489361702128	2841.1384917347063	0.01	False	50000	0.5	10000000	100	184	constant	[0.8]	3000000
61	100.0	1130	0.7308407079646018	93.0	12.150537634408602	2891.2620574532352	0.01	False	50000	0.5	10000000	100	184	constant	[0.8]	3050000
62	100.0	781	0.7357106274007683	95.0	8.221052631578948	2941.0425796120157	0.01	False	50000	0.5	10000000	100	184	constant	[0.8]	3100000
63	100.0	1033	0.7329428848015489	93.0	11.10752688172043	2990.6553725294093	0.01	False	50000	0.5	10000000	100	184	constant	[0.8]	3150000
64	100.0	769	0.7341352405721717	93.0	8.268817204301076	3040.852811134093	0.01	False	50000	0.5	10000000	100	184	constant	[0.8]	3200000
65	100.0	1075	0.7318790697674419	93.0	11.559139784946236	3089.741173171756	0.01	False	50000	0.5	10000000	100	184	constant	[0.8]	3250000
66	100.0	1028	0.7268190661478598	94.0	10.936170212765957	3139.414986601498	0.01	False	50000	0.5	10000000	100	184	constant	[0.8]	3300000
67	100.0	1069	0.7320299345182413	98.0	10.908163265306122	3189.7258978675704	0.01	False	50000	0.5	10000000	100	184	constant	[0.8]	3350000
68	100.0	969	0.7287306501547988	95.0	10.2	3238.8012442872614	0.01	False	50000	0.5	10000000	100	184	constant	[0.8]	3400000
69	100.0	866	0.7269630484988452	93.0	9.311827956989248	3288.759727201152	0.01	False	50000	0.5	10000000	100	184	constant	[0.8]	3450000
70	100.0	1161	0.7245650301464254	97.0	11.969072164948454	3338.9652253210547	0.01	False	50000	0.5	10000000	100	184	constant	[0.8]	3500000
71	100.0	998	0.72312625250501	94.0	10.617021276595745	3390.077622057164	0.01	False	50000	0.5	10000000	100	184	constant	[0.8]	3550000
72	100.0	1042	0.7231285988483686	97.0	10.742268041237113	3441.545734357086	0.01	False	50000	0.5	10000000	100	184	constant	[0.8]	3600000
73	100.0	974	0.7193018480492812	93.0	10.473118279569892	3492.2542478404444	0.01	False	50000	0.5	10000000	100	184	constant	[0.8]	3650000
74	100.0	927	0.7190722761596547	97.0	9.556701030927837	3544.2679607635027	0.01	False	50000	0.5	10000000	100	184	constant	[0.8]	3700000
75	100.0	1083	0.719224376731302	96.0	11.28125	3597.11906490201	0.01	False	50000	0.5	10000000	100	184	constant	[0.8]	3750000
76	100.0	1053	0.7163342830009496	95.0	11.08421052631579	3649.568837318656	0.01	False	50000	0.5	10000000	100	184	constant	[0.8]	3800000
77	100.0	921	0.7130618892508144	95.0	9.694736842105264	3702.249926056597	0.01	False	50000	0.5	10000000	100	184	constant	[0.8]	3850000
78	100.0	1045	0.7181244019138755	94.0	11.117021276595745	3754.308257349038	0.01	False	50000	0.5	10000000	100	184	constant	[0.8]	3900000
79	100.0	903	0.7204983388704319	95.0	9.505263157894737	3807.092419844751	0.01	False	50000	0.5	10000000	100	184	constant	[0.8]	3950000
80	100.0	982	0.7241853360488798	94.0	10.4468085106383	3858.496389030265	0.01	False	50000	0.5	10000000	100	184	constant	[0.8]	4000000
81	100.0	915	0.7162841530054646	95.0	9.63157894736842	3911.880197074856	0.01	False	50000	0.5	10000000	100	184	constant	[0.8]	4050000
82	100.0	905	0.715900552486188	95.0	9.526315789473683	3964.947799483452	0.01	False	50000	0.5	10000000	100	184	constant	[0.8]	4100000
83	100.0	826	0.711271186440678	94.0	8.787234042553191	4017.6806615092814	0.01	False	50000	0.5	10000000	100	184	constant	[0.8]	4150000
84	100.0	934	0.7078586723768736	98.0	9.53061224489796	4071.1964414871495	0.01	False	50000	0.5	10000000	100	184	constant	[0.8]	4200000
85	100.0	1107	0.7087985546522134	95.0	11.652631578947368	4124.15254438194	0.01	False	50000	0.5	10000000	100	184	constant	[0.8]	4250000
86	100.0	879	0.7109670079635949	97.0	9.061855670103093	4177.967573159183	0.01	False	50000	0.5	10000000	100	184	constant	[0.8]	4300000
87	100.0	937	0.714076840981857	94.0	9.96808510638298	4228.543421245862	0.01	False	50000	0.5	10000000	100	184	constant	[0.8]	4350000
88	100.0	1045	0.7183636363636364	96.0	10.885416666666666	4281.05735179101	0.01	False	50000	0.5	10000000	100	184	constant	[0.8]	4400000
89	100.0	1026	0.7166666666666667	94.0	10.914893617021276	4335.701393606611	0.01	False	50000	0.5	10000000	100	184	constant	[0.8]	4450000
90	100.0	965	0.7166321243523316	93.0	10.376344086021506	4387.150450675959	0.01	False	50000	0.5	10000000	100	184	constant	[0.8]	4500000
91	100.0	980	0.7148163265306122	97.0	10.103092783505154	4438.733444231796	0.01	False	50000	0.5	10000000	100	184	constant	[0.8]	4550000
92	100.0	956	0.7060669456066946	94.0	10.170212765957446	4491.578071962207	0.01	False	50000	0.5	10000000	100	184	constant	[0.8]	4600000
93	100.0	992	0.7144858870967742	95.0	10.442105263157895	4545.7503127342925	0.01	False	50000	0.5	10000000	100	184	constant	[0.8]	4650000
94	100.0	984	0.7137703252032519	91.0	10.813186813186814	4599.293123289811	0.01	False	50000	0.5	10000000	100	184	constant	[0.8]	4700000
95	100.0	909	0.7149724972497249	92.0	9.880434782608695	4651.743841363516	0.01	False	50000	0.5	10000000	100	184	constant	[0.8]	4750000
96	100.0	841	0.7115457788347207	90.0	9.344444444444443	4705.037987205165	0.01	False	50000	0.5	10000000	100	184	constant	[0.8]	4800000
97	100.0	958	0.7154488517745302	97.0	9.876288659793817	4758.230428472844	0.01	False	50000	0.5	10000000	100	184	constant	[0.8]	4850000
98	100.0	780	0.7206923076923076	92.0	8.478260869565217	4809.211530599514	0.01	False	50000	0.5	10000000	100	184	constant	[0.8]	4900000
99	100.0	936	0.7203311965811966	92.0	10.173913043478262	4860.634193472834	0.01	False	50000	0.5	10000000	100	184	constant	[0.8]	4950000
100	100.0	1043	0.7211313518696069	96.0	10.864583333333334	4912.933197500613	0.01	False	50000	0.5	10000000	100	184	constant	[0.8]	5000000
101	100.0	896	0.7184821428571428	93.0	9.634408602150538	4965.058137892978	0.01	False	50000	0.5	10000000	100	184	constant	[0.8]	5050000
102	100.0	1031	0.7196993210475265	96.0	10.739583333333334	5017.385821098217	0.01	False	50000	0.5	10000000	100	184	constant	[0.8]	5100000
103	100.0	1092	0.7210164835164836	93.0	11.741935483870968	5069.038898883879	0.01	False	50000	0.5	10000000	100	184	constant	[0.8]	5150000
104	100.0	906	0.7152317880794702	98.0	9.244897959183673	5121.346449359939	0.01	False	50000	0.5	10000000	100	184	constant	[0.8]	5200000
105	100.0	868	0.7131566820276499	94.0	9.23404255319149	5174.585617200374	0.01	False	50000	0.5	10000000	100	184	constant	[0.8]	5250000
106	100.0	801	0.7062921348314607	92.0	8.706521739130435	5228.769355621223	0.01	False	50000	0.5	10000000	100	184	constant	[0.8]	5300000
107	100.0	769	0.7014824447334201	95.0	8.094736842105263	5282.715845986444	0.01	False	50000	0.5	10000000	100	184	constant	[0.8]	5350000
108	100.0	875	0.6963771428571429	94.0	9.308510638297872	5338.87287580219	0.01	False	50000	0.5	10000000	100	184	constant	[0.8]	5400000
109	100.0	1035	0.6977004830917874	95.0	10.894736842105264	5395.752023332758	0.01	False	50000	0.5	10000000	100	184	constant	[0.8]	5450000
110	100.0	1018	0.7011787819253439	98.0	10.387755102040815	5450.074209681479	0.01	False	50000	0.5	10000000	100	184	constant	[0.8]	5500000
111	100.0	790	0.7050379746835443	95.0	8.31578947368421	5505.0109167991095	0.01	False	50000	0.5	10000000	100	184	constant	[0.8]	5550000
112	100.0	996	0.7104317269076306	96.0	10.375	5557.726218409175	0.01	False	50000	0.5	10000000	100	184	constant	[0.8]	5600000
113	100.0	917	0.7165976008724101	93.0	9.86021505376344	5609.558458244949	0.01	False	50000	0.5	10000000	100	184	constant	[0.8]	5650000
114	100.0	915	0.7197267759562841	90.0	10.166666666666666	5660.60721185291	0.01	False	50000	0.5	10000000	100	184	constant	[0.8]	5700000
115	100.0	952	0.7120588235294119	95.0	10.021052631578948	5712.013272822593	0.01	False	50000	0.5	10000000	100	184	constant	[0.8]	5750000
116	100.0	1027	0.7137098344693281	95.0	10.810526315789474	5764.043019791772	0.01	False	50000	0.5	10000000	100	184	constant	[0.8]	5800000
117	100.0	1016	0.713218503937008	96.0	10.583333333333334	5815.7464084025405	0.01	False	50000	0.5	10000000	100	184	constant	[0.8]	5850000
118	100.0	949	0.7114752370916754	91.0	10.428571428571429	5868.741855757844	0.01	False	50000	0.5	10000000	100	184	constant	[0.8]	5900000
119	100.0	1012	0.7093675889328064	95.0	10.652631578947368	5922.621180963819	0.01	False	50000	0.5	10000000	100	184	constant	[0.8]	5950000
120	100.0	865	0.7165549132947976	94.0	9.202127659574469	5975.938371831731	0.01	False	50000	0.5	10000000	100	184	constant	[0.8]	6000000
121	100.0	835	0.7163113772455089	91.0	9.175824175824175	6027.192958368692	0.01	False	50000	0.5	10000000	100	184	constant	[0.8]	6050000
122	100.0	958	0.7165657620041754	92.0	10.41304347826087	6078.961804138997	0.01	False	50000	0.5	10000000	100	184	constant	[0.8]	6100000
123	100.0	811	0.7153760789149199	95.0	8.536842105263158	6133.81096873043	0.01	False	50000	0.5	10000000	100	184	constant	[0.8]	6150000
124	100.0	1079	0.7168860055607045	93.0	11.602150537634408	6186.83115509032	0.01	False	50000	0.5	10000000	100	184	constant	[0.8]	6200000
125	100.0	821	0.7146041412911084	95.0	8.642105263157895	6240.875252989761	0.01	False	50000	0.5	10000000	100	184	constant	[0.8]	6250000
126	100.0	909	0.7082618261826183	93.0	9.774193548387096	6295.367439545123	0.01	False	50000	0.5	10000000	100	184	constant	[0.8]	6300000
127	100.0	970	0.699216494845361	92.0	10.543478260869565	6350.011524804438	0.01	False	50000	0.5	10000000	100	184	constant	[0.8]	6350000
128	100.0	821	0.7022898903775883	93.0	8.827956989247312	6404.585390928049	0.01	False	50000	0.5	10000000	100	184	constant	[0.8]	6400000
129	100.0	1020	0.6977941176470589	90.0	11.333333333333334	6459.379015054149	0.01	False	50000	0.5	10000000	100	184	constant	[0.8]	6450000
130	100.0	844	0.6960189573459717	93.0	9.075268817204302	6517.423795848731	0.01	False	50000	0.5	10000000	100	184	constant	[0.8]	6500000
131	100.0	990	0.6945656565656565	94.0	10.53191489361702	6572.809236343997	0.01	False	50000	0.5	10000000	100	184	constant	[0.8]	6550000
132	100.0	895	0.6944357541899442	94.0	9.52127659574468	6629.231950853111	0.01	False	50000	0.5	10000000	100	184	constant	[0.8]	6600000
133	100.0	974	0.6970944558521561	97.0	10.041237113402062	6684.492410816912	0.01	False	50000	0.5	10000000	100	184	constant	[0.8]	6650000
134	100.0	946	0.6986257928118395	90.0	10.511111111111113	6739.860797549333	0.01	False	50000	0.5	10000000	100	184	constant	[0.8]	6700000
135	100.0	1005	0.7069850746268658	97.0	10.360824742268042	6794.349991667038	0.01	False	50000	0.5	10000000	100	184	constant	[0.8]	6750000
136	100.0	933	0.7016077170418007	93.0	10.03225806451613	6849.029999577668	0.01	False	50000	0.5	10000000	100	184	constant	[0.8]	6800000
137	100.0	904	0.7071349557522125	96.0	9.416666666666666	6903.724392045748	0.01	False	50000	0.5	10000000	100	184	constant	[0.8]	6850000
138	100.0	871	0.7065901262916189	94.0	9.26595744680851	6959.606767672592	0.01	False	50000	0.5	10000000	100	184	constant	[0.8]	6900000
139	100.0	1011	0.7035311572700297	95.0	10.642105263157896	7014.612100817872	0.01	False	50000	0.5	10000000	100	184	constant	[0.8]	6950000
140	100.0	1151	0.7043353605560383	98.0	11.744897959183673	7068.311232328519	0.01	False	50000	0.5	10000000	100	184	constant	[0.8]	7000000
141	100.0	1033	0.6961374636979671	93.0	11.10752688172043	7123.753399162769	0.01	False	50000	0.5	10000000	100	184	constant	[0.8]	7050000
142	100.0	1023	0.6963831867057674	94.0	10.882978723404255	7177.331359190092	0.01	False	50000	0.5	10000000	100	184	constant	[0.8]	7100000
143	100.0	869	0.6987917146144994	91.0	9.54945054945055	7233.861665290808	0.01	False	50000	0.5	10000000	100	184	constant	[0.8]	7150000
144	100.0	815	0.6943067484662577	94.0	8.670212765957446	7289.659715628555	0.01	False	50000	0.5	10000000	100	184	constant	[0.8]	7200000
145	100.0	825	0.6905939393939394	92.0	8.967391304347826	7345.72603180089	0.01	False	50000	0.5	10000000	100	184	constant	[0.8]	7250000
146	100.0	973	0.6908941418293937	95.0	10.242105263157894	7403.229755896607	0.01	False	50000	0.5	10000000	100	184	constant	[0.8]	7300000
147	100.0	969	0.6951909184726524	93.0	10.419354838709678	7459.710169396887	0.01	False	50000	0.5	10000000	100	184	constant	[0.8]	7350000
148	100.0	978	0.6917484662576687	95.0	10.294736842105262	7515.90118307879	0.01	False	50000	0.5	10000000	100	184	constant	[0.8]	7400000
149	100.0	822	0.6838929440389295	96.0	8.5625	7574.115677234284	0.01	False	50000	0.5	10000000	100	184	constant	[0.8]	7450000
150	100.0	931	0.6742749731471536	92.0	10.119565217391305	7633.413922377527	0.01	False	50000	0.5	10000000	100	184	constant	[0.8]	7500000
151	100.0	738	0.6745934959349594	93.0	7.935483870967742	7692.734065131491	0.01	False	50000	0.5	10000000	100	184	constant	[0.8]	7550000
152	100.0	804	0.667363184079602	95.0	8.463157894736842	7753.778118387622	0.01	False	50000	0.5	10000000	100	184	constant	[0.8]	7600000
153	100.0	981	0.6611824668705403	93.0	10.548387096774194	7817.24935762632	0.01	False	50000	0.5	10000000	100	184	constant	[0.8]	7650000
154	100.0	809	0.6674412855377009	92.0	8.793478260869565	7883.141591153712	0.01	False	50000	0.5	10000000	100	184	constant	[0.8]	7700000
155	100.0	839	0.6703575685339691	95.0	8.83157894736842	7946.289918800416	0.01	False	50000	0.5	10000000	100	184	constant	[0.8]	7750000
156	100.0	824	0.6732038834951457	95.0	8.673684210526316	8008.981042707297	0.01	False	50000	0.5	10000000	100	184	constant	[0.8]	7800000
157	100.0	736	0.6704076086956522	94.0	7.829787234042553	8069.481979860708	0.01	False	50000	0.5	10000000	100	184	constant	[0.8]	7850000
158	100.0	875	0.671097142857143	96.0	9.114583333333334	8130.02887465993	0.01	False	50000	0.5	10000000	100	184	constant	[0.8]	7900000
159	100.0	798	0.670125313283208	97.0	8.22680412371134	8192.702162509544	0.01	False	50000	0.5	10000000	100	184	constant	[0.8]	7950000
160	100.0	735	0.6715782312925171	94.0	7.819148936170213	8257.920475309511	0.01	False	50000	0.5	10000000	100	184	constant	[0.8]	8000000
161	100.0	869	0.6687571921749137	92.0	9.445652173913045	8320.24427391091	0.01	False	50000	0.5	10000000	100	184	constant	[0.8]	8050000
162	100.0	917	0.6726826608505999	97.0	9.45360824742268	8381.840717754823	0.01	False	50000	0.5	10000000	100	184	constant	[0.8]	8100000
163	100.0	686	0.6667492711370263	93.0	7.376344086021505	8443.984744693062	0.01	False	50000	0.5	10000000	100	184	constant	[0.8]	8150000
164	100.0	850	0.6643058823529413	87.0	9.770114942528735	8508.322379685373	0.01	False	50000	0.5	10000000	100	184	constant	[0.8]	8200000
165	100.0	809	0.6693201483312733	94.0	8.606382978723405	8570.827153819908	0.01	False	50000	0.5	10000000	100	184	constant	[0.8]	8250000
166	100.0	716	0.6576536312849164	98.0	7.306122448979591	8634.186522313397	0.01	False	50000	0.5	10000000	100	184	constant	[0.8]	8300000
167	100.0	831	0.6665102286401925	92.0	9.032608695652174	8699.507320953007	0.01	False	50000	0.5	10000000	100	184	constant	[0.8]	8350000
168	100.0	915	0.6796939890710383	97.0	9.43298969072165	8761.10392712981	0.01	False	50000	0.5	10000000	100	184	constant	[0.8]	8400000
169	100.0	849	0.6887750294464076	97.0	8.75257731958763	8819.289578894908	0.01	False	50000	0.5	10000000	100	184	constant	[0.8]	8450000
170	100.0	882	0.7046031746031747	92.0	9.58695652173913	8875.940591994015	0.01	False	50000	0.5	10000000	100	184	constant	[0.8]	8500000
171	100.0	1141	0.7095530236634532	96.0	11.885416666666666	8930.062102425061	0.01	False	50000	0.5	10000000	100	184	constant	[0.8]	8550000
172	100.0	991	0.7077396569122097	91.0	10.89010989010989	8984.49564358923	0.01	False	50000	0.5	10000000	100	184	constant	[0.8]	8600000
173	100.0	1078	0.7053988868274582	96.0	11.229166666666666	9039.271668147552	0.01	False	50000	0.5	10000000	100	184	constant	[0.8]	8650000
174	100.0	1057	0.7025922421948912	94.0	11.24468085106383	9092.848474652712	0.01	False	50000	0.5	10000000	100	184	constant	[0.8]	8700000
175	100.0	979	0.7030847803881513	96.0	10.197916666666666	9147.953236674826	0.01	False	50000	0.5	10000000	100	184	constant	[0.8]	8750000
176	100.0	1000	0.7017800000000001	88.0	11.363636363636363	9202.067233287533	0.01	False	50000	0.5	10000000	100	184	constant	[0.8]	8800000
177	100.0	975	0.7069435897435897	94.0	10.372340425531917	9257.316749085156	0.01	False	50000	0.5	10000000	100	184	constant	[0.8]	8850000
178	100.0	1178	0.7073089983022071	98.0	12.020408163265309	9309.642674154897	0.01	False	50000	0.5	10000000	100	184	constant	[0.8]	8900000
179	100.0	791	0.7014664981036662	95.0	8.326315789473684	9363.96190586798	0.01	False	50000	0.5	10000000	100	184	constant	[0.8]	8950000
180	100.0	998	0.7040280561122244	93.0	10.731182795698924	9417.792057699711	0.01	False	50000	0.5	10000000	100	184	constant	[0.8]	9000000
181	100.0	996	0.697269076305221	98.0	10.16326530612245	9473.164076066538	0.01	False	50000	0.5	10000000	100	184	constant	[0.8]	9050000
182	100.0	833	0.695546218487395	97.0	8.587628865979381	9527.217233218076	0.01	False	50000	0.5	10000000	100	184	constant	[0.8]	9100000
183	100.0	978	0.6967586912065441	97.0	10.082474226804123	9583.688109788684	0.01	False	50000	0.5	10000000	100	184	constant	[0.8]	9150000
184	100.0	808	0.6967574257425743	90.0	8.977777777777778	9640.082408511542	0.01	False	50000	0.5	10000000	100	184	constant	[0.8]	9200000
185	100.0	871	0.6951090700344431	95.0	9.16842105263158	9696.267750087822	0.01	False	50000	0.5	10000000	100	184	constant	[0.8]	9250000
186	100.0	841	0.6903567181926279	94.0	8.946808510638299	9753.169945658768	0.01	False	50000	0.5	10000000	100	184	constant	[0.8]	9300000
187	100.0	1034	0.6892553191489362	97.0	10.65979381443299	9811.131193211872	0.01	False	50000	0.5	10000000	100	184	constant	[0.8]	9350000
188	100.0	833	0.7085834333733494	90.0	9.255555555555556	9868.048132949203	0.01	False	50000	0.5	10000000	100	184	constant	[0.8]	9400000
189	100.0	877	0.7019612314709237	93.0	9.43010752688172	9922.024878574266	0.01	False	50000	0.5	10000000	100	184	constant	[0.8]	9450000
190	100.0	882	0.7007142857142858	93.0	9.483870967741936	9978.111099022026	0.01	False	50000	0.5	10000000	100	184	constant	[0.8]	9500000
191	100.0	851	0.6951703877790835	93.0	9.150537634408602	10034.17492082099	0.01	False	50000	0.5	10000000	100	184	constant	[0.8]	9550000
192	100.0	693	0.6996248196248197	91.0	7.615384615384615	10089.778340347922	0.01	False	50000	0.5	10000000	100	184	constant	[0.8]	9600000
193	100.0	880	0.7061818181818182	94.0	9.361702127659576	10146.231059404996	0.01	False	50000	0.5	10000000	100	184	constant	[0.8]	9650000
194	100.0	987	0.7014083080040526	92.0	10.728260869565217	10203.092120163532	0.01	False	50000	0.5	10000000	100	184	constant	[0.8]	9700000
195	100.0	1057	0.6993566698202459	93.0	11.365591397849462	10259.836218911718	0.01	False	50000	0.5	10000000	100	184	constant	[0.8]	9750000
196	100.0	851	0.7012220916568741	91.0	9.351648351648352	10315.73042459177	0.01	False	50000	0.5	10000000	100	184	constant	[0.8]	9800000
197	100.0	838	0.6928281622911695	92.0	9.108695652173912	10372.235726216422	0.01	False	50000	0.5	10000000	100	184	constant	[0.8]	9850000
198	100.0	701	0.6974179743223966	92.0	7.619565217391305	10426.584258222769	0.01	False	50000	0.5	10000000	100	184	constant	[0.8]	9900000
199	100.0	724	0.7121270718232044	93.0	7.78494623655914	10480.9646550458	0.01	False	50000	0.5	10000000	100	184	constant	[0.8]	9950000
200	100.0	811	0.7148335388409371	92.0	8.815217391304348	10534.458432566638	0.01	False	50000	0.5	10000000	100	184	constant	[0.8]	10000000
0	100.0	1	0.0	1.0	1.0	49356.21307559981	0.01	False	50000	0.5	10000000	100	228	constant	[0.0]	0
1	100.0	1	0.0	1.0	1.0	99467.64802005875	0.01	False	50000	0.5	10000000	100	228	constant	[0.0]	50000
2	100.0	1	0.0	1.0	1.0	149515.79427828806	0.01	False	50000	0.5	10000000	100	228	constant	[0.0]	100000
3	100.0	1	0.0	1.0	1.0	199301.53839914425	0.01	False	50000	0.5	10000000	100	228	constant	[0.0]	150000
4	100.0	1	0.0	1.0	1.0	249231.53881037424	0.01	False	50000	0.5	10000000	100	228	constant	[0.0]	200000
5	100.0	1	0.0	1.0	1.0	299317.5888283025	0.01	False	50000	0.5	10000000	100	228	constant	[0.0]	250000
6	100.0	1	0.0	1.0	1.0	349514.4340173807	0.01	False	50000	0.5	10000000	100	228	constant	[0.0]	300000
7	100.0	1	0.0	1.0	1.0	399878.49709014094	0.01	False	50000	0.5	10000000	100	228	constant	[0.0]	350000
8	100.0	1	0.0	1.0	1.0	450070.0872862009	0.01	False	50000	0.5	10000000	100	228	constant	[0.0]	400000
9	100.0	1	0.0	1.0	1.0	500566.1154805939	0.01	False	50000	0.5	10000000	100	228	constant	[0.0]	450000
10	100.0	1	0.0	1.0	1.0	550330.8145013254	0.01	False	50000	0.5	10000000	100	228	constant	[0.0]	500000
11	100.0	1	0.0	1.0	1.0	600013.1340795143	0.01	False	50000	0.5	10000000	100	228	constant	[0.0]	550000
12	100.0	1	0.0	1.0	1.0	650080.0331311064	0.01	False	50000	0.5	10000000	100	228	constant	[0.0]	600000
13	100.0	1	0.0	1.0	1.0	700434.2889474251	0.01	False	50000	0.5	10000000	100	228	constant	[0.0]	650000
14	100.0	1	0.0	1.0	1.0	750413.517429274	0.01	False	50000	0.5	10000000	100	228	constant	[0.0]	700000
15	100.0	1	0.0	1.0	1.0	800517.9393828968	0.01	False	50000	0.5	10000000	100	228	constant	[0.0]	750000
16	100.0	1	0.0	1.0	1.0	850659.7537653975	0.01	False	50000	0.5	10000000	100	228	constant	[0.0]	800000
17	100.0	1	0.0	1.0	1.0	900855.2690706726	0.01	False	50000	0.5	10000000	100	228	constant	[0.0]	850000
18	100.0	1	0.0	1.0	1.0	950533.91088328	0.01	False	50000	0.5	10000000	100	228	constant	[0.0]	900000
19	100.0	1	0.0	1.0	1.0	1001000.6003165152	0.01	False	50000	0.5	10000000	100	228	constant	[0.0]	950000
20	100.0	1	0.0	1.0	1.0	1051025.5632550432	0.01	False	50000	0.5	10000000	100	228	constant	[0.0]	1000000
21	100.0	1	0.0	1.0	1.0	1101254.5642144098	0.01	False	50000	0.5	10000000	100	228	constant	[0.0]	1050000
22	100.0	1	0.0	1.0	1.0	1151470.98436982	0.01	False	50000	0.5	10000000	100	228	constant	[0.0]	1100000
23	100.0	1	0.0	1.0	1.0	1201415.4591589293	0.01	False	50000	0.5	10000000	100	228	constant	[0.0]	1150000
24	100.0	1	0.0	1.0	1.0	1251805.2095159728	0.01	False	50000	0.5	10000000	100	228	constant	[0.0]	1200000
25	100.0	1	0.0	1.0	1.0	1301610.5909208898	0.01	False	50000	0.5	10000000	100	228	constant	[0.0]	1250000
26	100.0	1	0.0	1.0	1.0	1351874.4596252097	0.01	False	50000	0.5	10000000	100	228	constant	[0.0]	1300000
27	100.0	1	0.0	1.0	1.0	1402062.9147951058	0.01	False	50000	0.5	10000000	100	228	constant	[0.0]	1350000
28	100.0	1	0.0	1.0	1.0	1452583.9600004172	0.01	False	50000	0.5	10000000	100	228	constant	[0.0]	1400000
29	100.0	1	0.0	1.0	1.0	1502639.904000874	0.01	False	50000	0.5	10000000	100	228	constant	[0.0]	1450000
30	100.0	1	0.0	1.0	1.0	1552754.577505823	0.01	False	50000	0.5	10000000	100	228	constant	[0.0]	1500000
31	100.0	1	0.0	1.0	1.0	1602842.1378133998	0.01	False	50000	0.5	10000000	100	228	constant	[0.0]	1550000
32	100.0	1	0.0	1.0	1.0	1652895.1728951875	0.01	False	50000	0.5	10000000	100	228	constant	[0.0]	1600000
33	100.0	1	0.0	1.0	1.0	1702796.5175583097	0.01	False	50000	0.5	10000000	100	228	constant	[0.0]	1650000
34	100.0	1	0.0	1.0	1.0	1752461.3828128346	0.01	False	50000	0.5	10000000	100	228	constant	[0.0]	1700000
35	100.0	1	0.0	1.0	1.0	1802217.9326928933	0.01	False	50000	0.5	10000000	100	228	constant	[0.0]	1750000
36	100.0	1	0.0	1.0	1.0	1852289.356482564	0.01	False	50000	0.5	10000000	100	228	constant	[0.0]	1800000
37	100.0	1	0.0	1.0	1.0	1901574.2657071508	0.01	False	50000	0.5	10000000	100	228	constant	[0.0]	1850000
38	100.0	1	0.0	1.0	1.0	1951239.351724099	0.01	False	50000	0.5	10000000	100	228	constant	[0.0]	1900000
39	100.0	1	0.0	1.0	1.0	2001397.428234092	0.01	False	50000	0.5	10000000	100	228	constant	[0.0]	1950000
40	100.0	1	0.0	1.0	1.0	2051357.2710675567	0.01	False	50000	0.5	10000000	100	228	constant	[0.0]	2000000
41	100.0	1	0.0	1.0	1.0	2101495.105770149	0.01	False	50000	0.5	10000000	100	228	constant	[0.0]	2050000
42	100.0	1	0.0	1.0	1.0	2151673.6897204565	0.01	False	50000	0.5	10000000	100	228	constant	[0.0]	2100000
43	100.0	1	0.0	1.0	1.0	2201573.6596686337	0.01	False	50000	0.5	10000000	100	228	constant	[0.0]	2150000
44	100.0	1	0.0	1.0	1.0	2251631.468195281	0.01	False	50000	0.5	10000000	100	228	constant	[0.0]	2200000
45	100.0	1	0.0	1.0	1.0	2301483.048770011	0.01	False	50000	0.5	10000000	100	228	constant	[0.0]	2250000
46	100.0	1	0.0	1.0	1.0	2351498.524193296	0.01	False	50000	0.5	10000000	100	228	constant	[0.0]	2300000
47	100.0	1	0.0	1.0	1.0	2401455.3693608176	0.01	False	50000	0.5	10000000	100	228	constant	[0.0]	2350000
48	100.0	1	0.0	1.0	1.0	2451691.013687719	0.01	False	50000	0.5	10000000	100	228	constant	[0.0]	2400000
49	100.0	1	0.0	1.0	1.0	2501581.988427516	0.01	False	50000	0.5	10000000	100	228	constant	[0.0]	2450000
50	100.0	1	0.0	1.0	1.0	2551701.203984184	0.01	False	50000	0.5	10000000	100	228	constant	[0.0]	2500000
51	100.0	1	0.0	1.0	1.0	2601945.9809135403	0.01	False	50000	0.5	10000000	100	228	constant	[0.0]	2550000
52	100.0	1	0.0	1.0	1.0	2651923.673893781	0.01	False	50000	0.5	10000000	100	228	constant	[0.0]	2600000
53	100.0	1	0.0	1.0	1.0	2702040.845046828	0.01	False	50000	0.5	10000000	100	228	constant	[0.0]	2650000
54	100.0	1	0.0	1.0	1.0	2751816.185902133	0.01	False	50000	0.5	10000000	100	228	constant	[0.0]	2700000
55	100.0	1	0.0	1.0	1.0	2801795.6304272194	0.01	False	50000	0.5	10000000	100	228	constant	[0.0]	2750000
56	100.0	1	0.0	1.0	1.0	2852228.5387043464	0.01	False	50000	0.5	10000000	100	228	constant	[0.0]	2800000
57	100.0	1	0.0	1.0	1.0	2902410.013656012	0.01	False	50000	0.5	10000000	100	228	constant	[0.0]	2850000
58	100.0	1	0.0	1.0	1.0	2952281.2646602	0.01	False	50000	0.5	10000000	100	228	constant	[0.0]	2900000
59	100.0	1	0.0	1.0	1.0	3002284.789666131	0.01	False	50000	0.5	10000000	100	228	constant	[0.0]	2950000
60	100.0	1	0.0	1.0	1.0	3052081.004498668	0.01	False	50000	0.5	10000000	100	228	constant	[0.0]	3000000
61	100.0	1	0.0	1.0	1.0	3102196.743955338	0.01	False	50000	0.5	10000000	100	228	constant	[0.0]	3050000
62	100.0	1	0.0	1.0	1.0	3152553.8801252386	0.01	False	50000	0.5	10000000	100	228	constant	[0.0]	3100000
63	100.0	1	0.0	1.0	1.0	3202495.970241308	0.01	False	50000	0.5	10000000	100	228	constant	[0.0]	3150000
64	100.0	1	0.0	1.0	1.0	3252360.638238414	0.01	False	50000	0.5	10000000	100	228	constant	[0.0]	3200000
65	100.0	1	0.0	1.0	1.0	3302813.011470528	0.01	False	50000	0.5	10000000	100	228	constant	[0.0]	3250000
66	100.0	1	0.0	1.0	1.0	3352976.898871544	0.01	False	50000	0.5	10000000	100	228	constant	[0.0]	3300000
67	100.0	1	0.0	1.0	1.0	3403076.0443120813	0.01	False	50000	0.5	10000000	100	228	constant	[0.0]	3350000
68	100.0	1	0.0	1.0	1.0	3453226.298833325	0.01	False	50000	0.5	10000000	100	228	constant	[0.0]	3400000
69	100.0	1	0.0	1.0	1.0	3503285.3470150004	0.01	False	50000	0.5	10000000	100	228	constant	[0.0]	3450000
70	100.0	1	0.0	1.0	1.0	3553315.561544646	0.01	False	50000	0.5	10000000	100	228	constant	[0.0]	3500000
71	100.0	1	0.0	1.0	1.0	3602845.8801626773	0.01	False	50000	0.5	10000000	100	228	constant	[0.0]	3550000
72	100.0	1	0.0	1.0	1.0	3652688.744316371	0.01	False	50000	0.5	10000000	100	228	constant	[0.0]	3600000
73	100.0	1	0.0	1.0	1.0	3702789.867983889	0.01	False	50000	0.5	10000000	100	228	constant	[0.0]	3650000
74	100.0	1	0.0	1.0	1.0	3753176.946895883	0.01	False	50000	0.5	10000000	100	228	constant	[0.0]	3700000
75	100.0	1	0.0	1.0	1.0	3802949.6391779217	0.01	False	50000	0.5	10000000	100	228	constant	[0.0]	3750000
76	100.0	1	0.0	1.0	1.0	3852903.601915456	0.01	False	50000	0.5	10000000	100	228	constant	[0.0]	3800000
77	100.0	1	0.0	1.0	1.0	3902812.655034856	0.01	False	50000	0.5	10000000	100	228	constant	[0.0]	3850000
78	100.0	1	0.0	1.0	1.0	3953047.4273060313	0.01	False	50000	0.5	10000000	100	228	constant	[0.0]	3900000
79	100.0	1	0.0	1.0	1.0	4003159.754019203	0.01	False	50000	0.5	10000000	100	228	constant	[0.0]	3950000
80	100.0	1	0.0	1.0	1.0	4053261.289315194	0.01	False	50000	0.5	10000000	100	228	constant	[0.0]	4000000
81	100.0	1	0.0	1.0	1.0	4103587.900125976	0.01	False	50000	0.5	10000000	100	228	constant	[0.0]	4050000
82	100.0	1	0.0	1.0	1.0	4153239.482490272	0.01	False	50000	0.5	10000000	100	228	constant	[0.0]	4100000
83	100.0	1	0.0	1.0	1.0	4202886.301226625	0.01	False	50000	0.5	10000000	100	228	constant	[0.0]	4150000
84	100.0	1	0.0	1.0	1.0	4252970.092336159	0.01	False	50000	0.5	10000000	100	228	constant	[0.0]	4200000
85	100.0	1	0.0	1.0	1.0	4302940.282265868	0.01	False	50000	0.5	10000000	100	228	constant	[0.0]	4250000
86	100.0	1	0.0	1.0	1.0	4353235.97344281	0.01	False	50000	0.5	10000000	100	228	constant	[0.0]	4300000
87	100.0	1	0.0	1.0	1.0	4403358.912377549	0.01	False	50000	0.5	10000000	100	228	constant	[0.0]	4350000
88	100.0	1	0.0	1.0	1.0	4453134.044700378	0.01	False	50000	0.5	10000000	100	228	constant	[0.0]	4400000
89	100.0	1	0.0	1.0	1.0	4503012.636803847	0.01	False	50000	0.5	10000000	100	228	constant	[0.0]	4450000
90	100.0	1	0.0	1.0	1.0	4553173.654459733	0.01	False	50000	0.5	10000000	100	228	constant	[0.0]	4500000
91	100.0	1	0.0	1.0	1.0	4603303.102923807	0.01	False	50000	0.5	10000000	100	228	constant	[0.0]	4550000
92	100.0	1	0.0	1.0	1.0	4653267.374302893	0.01	False	50000	0.5	10000000	100	228	constant	[0.0]	4600000
93	100.0	1	0.0	1.0	1.0	4703435.465666714	0.01	False	50000	0.5	10000000	100	228	constant	[0.0]	4650000
94	100.0	1	0.0	1.0	1.0	4753401.3729797	0.01	False	50000	0.5	10000000	100	228	constant	[0.0]	4700000
95	100.0	1	0.0	1.0	1.0	4803366.120853308	0.01	False	50000	0.5	10000000	100	228	constant	[0.0]	4750000
96	100.0	1	0.0	1.0	1.0	4853577.446916225	0.01	False	50000	0.5	10000000	100	228	constant	[0.0]	4800000
97	100.0	1	0.0	1.0	1.0	4903504.3943916345	0.01	False	50000	0.5	10000000	100	228	constant	[0.0]	4850000
98	100.0	1	0.0	1.0	1.0	4953820.5925768055	0.01	False	50000	0.5	10000000	100	228	constant	[0.0]	4900000
99	100.0	1	0.0	1.0	1.0	5003871.616513939	0.01	False	50000	0.5	10000000	100	228	constant	[0.0]	4950000
100	100.0	1	0.0	1.0	1.0	5053813.93920157	0.01	False	50000	0.5	10000000	100	228	constant	[0.0]	5000000
101	100.0	1	0.0	1.0	1.0	5103814.561349447	0.01	False	50000	0.5	10000000	100	228	constant	[0.0]	5050000
102	100.0	1	0.0	1.0	1.0	5153981.569885687	0.01	False	50000	0.5	10000000	100	228	constant	[0.0]	5100000
103	100.0	1	0.0	1.0	1.0	5204443.16797617	0.01	False	50000	0.5	10000000	100	228	constant	[0.0]	5150000
104	100.0	1	0.0	1.0	1.0	5254470.040129402	0.01	False	50000	0.5	10000000	100	228	constant	[0.0]	5200000
105	100.0	1	0.0	1.0	1.0	5304442.387063428	0.01	False	50000	0.5	10000000	100	228	constant	[0.0]	5250000
106	100.0	1	0.0	1.0	1.0	5354546.744736894	0.01	False	50000	0.5	10000000	100	228	constant	[0.0]	5300000
107	100.0	1	0.0	1.0	1.0	5404578.015857182	0.01	False	50000	0.5	10000000	100	228	constant	[0.0]	5350000
108	100.0	1	0.0	1.0	1.0	5454587.88040525	0.01	False	50000	0.5	10000000	100	228	constant	[0.0]	5400000
109	100.0	1	0.0	1.0	1.0	5504560.234643036	0.01	False	50000	0.5	10000000	100	228	constant	[0.0]	5450000
110	100.0	1	0.0	1.0	1.0	5554497.918582974	0.01	False	50000	0.5	10000000	100	228	constant	[0.0]	5500000
111	100.0	1	0.0	1.0	1.0	5604385.275855113	0.01	False	50000	0.5	10000000	100	228	constant	[0.0]	5550000
112	100.0	1	0.0	1.0	1.0	5654137.472024381	0.01	False	50000	0.5	10000000	100	228	constant	[0.0]	5600000
113	100.0	1	0.0	1.0	1.0	5704282.604836087	0.01	False	50000	0.5	10000000	100	228	constant	[0.0]	5650000
114	100.0	1	0.0	1.0	1.0	5754486.845190036	0.01	False	50000	0.5	10000000	100	228	constant	[0.0]	5700000
115	100.0	1	0.0	1.0	1.0	5804091.38930204	0.01	False	50000	0.5	10000000	100	228	constant	[0.0]	5750000
116	100.0	1	0.0	1.0	1.0	5854033.051879531	0.01	False	50000	0.5	10000000	100	228	constant	[0.0]	5800000
117	100.0	1	0.0	1.0	1.0	5904045.066473053	0.01	False	50000	0.5	10000000	100	228	constant	[0.0]	5850000
118	100.0	1	0.0	1.0	1.0	5954112.560649631	0.01	False	50000	0.5	10000000	100	228	constant	[0.0]	5900000
119	100.0	1	0.0	1.0	1.0	6003731.686200438	0.01	False	50000	0.5	10000000	100	228	constant	[0.0]	5950000
120	100.0	1	0.0	1.0	1.0	6053585.130980132	0.01	False	50000	0.5	10000000	100	228	constant	[0.0]	6000000
121	100.0	1	0.0	1.0	1.0	6103425.040490993	0.01	False	50000	0.5	10000000	100	228	constant	[0.0]	6050000
122	100.0	1	0.0	1.0	1.0	6153407.300346107	0.01	False	50000	0.5	10000000	100	228	constant	[0.0]	6100000
123	100.0	1	0.0	1.0	1.0	6203278.848821539	0.01	False	50000	0.5	10000000	100	228	constant	[0.0]	6150000
124	100.0	1	0.0	1.0	1.0	6253111.579377868	0.01	False	50000	0.5	10000000	100	228	constant	[0.0]	6200000
125	100.0	1	0.0	1.0	1.0	6303163.464995426	0.01	False	50000	0.5	10000000	100	228	constant	[0.0]	6250000
126	100.0	1	0.0	1.0	1.0	6353114.533878505	0.01	False	50000	0.5	10000000	100	228	constant	[0.0]	6300000
127	100.0	1	0.0	1.0	1.0	6402811.850480676	0.01	False	50000	0.5	10000000	100	228	constant	[0.0]	6350000
128	100.0	1	0.0	1.0	1.0	6453314.478547057	0.01	False	50000	0.5	10000000	100	228	constant	[0.0]	6400000
129	100.0	1	0.0	1.0	1.0	6503228.089429732	0.01	False	50000	0.5	10000000	100	228	constant	[0.0]	6450000
130	100.0	1	0.0	1.0	1.0	6553040.191283605	0.01	False	50000	0.5	10000000	100	228	constant	[0.0]	6500000
131	100.0	1	0.0	1.0	1.0	6602941.67691545	0.01	False	50000	0.5	10000000	100	228	constant	[0.0]	6550000
132	100.0	1	0.0	1.0	1.0	6653042.524814044	0.01	False	50000	0.5	10000000	100	228	constant	[0.0]	6600000
133	100.0	1	0.0	1.0	1.0	6703214.446789068	0.01	False	50000	0.5	10000000	100	228	constant	[0.0]	6650000
134	100.0	1	0.0	1.0	1.0	6753559.186818128	0.01	False	50000	0.5	10000000	100	228	constant	[0.0]	6700000
135	100.0	1	0.0	1.0	1.0	6803605.722960185	0.01	False	50000	0.5	10000000	100	228	constant	[0.0]	6750000
136	100.0	1	0.0	1.0	1.0	6853980.1952242935	0.01	False	50000	0.5	10000000	100	228	constant	[0.0]	6800000
137	100.0	1	0.0	1.0	1.0	6903797.283550603	0.01	False	50000	0.5	10000000	100	228	constant	[0.0]	6850000
138	100.0	1	0.0	1.0	1.0	6953953.1015321845	0.01	False	50000	0.5	10000000	100	228	constant	[0.0]	6900000
139	100.0	1	0.0	1.0	1.0	7004075.62784376	0.01	False	50000	0.5	10000000	100	228	constant	[0.0]	6950000
140	100.0	1	0.0	1.0	1.0	7053920.080640022	0.01	False	50000	0.5	10000000	100	228	constant	[0.0]	7000000
141	100.0	1	0.0	1.0	1.0	7104296.261734577	0.01	False	50000	0.5	10000000	100	228	constant	[0.0]	7050000
142	100.0	1	0.0	1.0	1.0	7154539.691822726	0.01	False	50000	0.5	10000000	100	228	constant	[0.0]	7100000
143	100.0	1	0.0	1.0	1.0	7204336.504516592	0.01	False	50000	0.5	10000000	100	228	constant	[0.0]	7150000
144	100.0	1	0.0	1.0	1.0	7254366.519013883	0.01	False	50000	0.5	10000000	100	228	constant	[0.0]	7200000
145	100.0	1	0.0	1.0	1.0	7304289.648114411	0.01	False	50000	0.5	10000000	100	228	constant	[0.0]	7250000
146	100.0	1	0.0	1.0	1.0	7354066.131418259	0.01	False	50000	0.5	10000000	100	228	constant	[0.0]	7300000
147	100.0	1	0.0	1.0	1.0	7403923.779228555	0.01	False	50000	0.5	10000000	100	228	constant	[0.0]	7350000
148	100.0	1	0.0	1.0	1.0	7454032.700481809	0.01	False	50000	0.5	10000000	100	228	constant	[0.0]	7400000
149	100.0	1	0.0	1.0	1.0	7503973.115345281	0.01	False	50000	0.5	10000000	100	228	constant	[0.0]	7450000
150	100.0	1	0.0	1.0	1.0	7553874.807059604	0.01	False	50000	0.5	10000000	100	228	constant	[0.0]	7500000
151	100.0	1	0.0	1.0	1.0	7603881.297038767	0.01	False	50000	0.5	10000000	100	228	constant	[0.0]	7550000
152	100.0	1	0.0	1.0	1.0	7654309.408315253	0.01	False	50000	0.5	10000000	100	228	constant	[0.0]	7600000
153	100.0	1	0.0	1.0	1.0	7704242.196607244	0.01	False	50000	0.5	10000000	100	228	constant	[0.0]	7650000
154	100.0	1	0.0	1.0	1.0	7754193.907094605	0.01	False	50000	0.5	10000000	100	228	constant	[0.0]	7700000
155	100.0	1	0.0	1.0	1.0	7804488.574529884	0.01	False	50000	0.5	10000000	100	228	constant	[0.0]	7750000
156	100.0	1	0.0	1.0	1.0	7854709.070102373	0.01	False	50000	0.5	10000000	100	228	constant	[0.0]	7800000
157	100.0	1	0.0	1.0	1.0	7904447.977335568	0.01	False	50000	0.5	10000000	100	228	constant	[0.0]	7850000
158	100.0	1	0.0	1.0	1.0	7954498.32693762	0.01	False	50000	0.5	10000000	100	228	constant	[0.0]	7900000
159	100.0	1	0.0	1.0	1.0	8004621.853006036	0.01	False	50000	0.5	10000000	100	228	constant	[0.0]	7950000
160	100.0	1	0.0	1.0	1.0	8054554.076928065	0.01	False	50000	0.5	10000000	100	228	constant	[0.0]	8000000
161	100.0	1	0.0	1.0	1.0	8104548.57001074	0.01	False	50000	0.5	10000000	100	228	constant	[0.0]	8050000
162	100.0	1	0.0	1.0	1.0	8154744.682169419	0.01	False	50000	0.5	10000000	100	228	constant	[0.0]	8100000
163	100.0	1	0.0	1.0	1.0	8204817.206242414	0.01	False	50000	0.5	10000000	100	228	constant	[0.0]	8150000
164	100.0	1	0.0	1.0	1.0	8255010.1324142385	0.01	False	50000	0.5	10000000	100	228	constant	[0.0]	8200000
165	100.0	1	0.0	1.0	1.0	8304938.723955813	0.01	False	50000	0.5	10000000	100	228	constant	[0.0]	8250000
166	100.0	1	0.0	1.0	1.0	8355046.933859146	0.01	False	50000	0.5	10000000	100	228	constant	[0.0]	8300000
167	100.0	1	0.0	1.0	1.0	8405029.45066571	0.01	False	50000	0.5	10000000	100	228	constant	[0.0]	8350000
168	100.0	1	0.0	1.0	1.0	8454753.736580953	0.01	False	50000	0.5	10000000	100	228	constant	[0.0]	8400000
169	100.0	1	0.0	1.0	1.0	8504675.182291469	0.01	False	50000	0.5	10000000	100	228	constant	[0.0]	8450000
170	100.0	1	0.0	1.0	1.0	8554578.917867646	0.01	False	50000	0.5	10000000	100	228	constant	[0.0]	8500000
171	100.0	1	0.0	1.0	1.0	8604484.939681955	0.01	False	50000	0.5	10000000	100	228	constant	[0.0]	8550000
172	100.0	1	0.0	1.0	1.0	8654491.19665934	0.01	False	50000	0.5	10000000	100	228	constant	[0.0]	8600000
173	100.0	1	0.0	1.0	1.0	8704668.434581872	0.01	False	50000	0.5	10000000	100	228	constant	[0.0]	8650000
174	100.0	1	0.0	1.0	1.0	8754417.708058337	0.01	False	50000	0.5	10000000	100	228	constant	[0.0]	8700000
175	100.0	1	0.0	1.0	1.0	8804429.573025385	0.01	False	50000	0.5	10000000	100	228	constant	[0.0]	8750000
176	100.0	1	0.0	1.0	1.0	8854583.179536257	0.01	False	50000	0.5	10000000	100	228	constant	[0.0]	8800000
177	100.0	1	0.0	1.0	1.0	8904932.244105643	0.01	False	50000	0.5	10000000	100	228	constant	[0.0]	8850000
178	100.0	1	0.0	1.0	1.0	8955164.860071184	0.01	False	50000	0.5	10000000	100	228	constant	[0.0]	8900000
179	100.0	1	0.0	1.0	1.0	9004949.220397618	0.01	False	50000	0.5	10000000	100	228	constant	[0.0]	8950000
180	100.0	1	0.0	1.0	1.0	9055248.976328012	0.01	False	50000	0.5	10000000	100	228	constant	[0.0]	9000000
181	100.0	1	0.0	1.0	1.0	9105523.04666436	0.01	False	50000	0.5	10000000	100	228	constant	[0.0]	9050000
182	100.0	1	0.0	1.0	1.0	9155586.228011357	0.01	False	50000	0.5	10000000	100	228	constant	[0.0]	9100000
183	100.0	1	0.0	1.0	1.0	9205733.2166779	0.01	False	50000	0.5	10000000	100	228	constant	[0.0]	9150000
184	100.0	1	0.0	1.0	1.0	9255955.214428077	0.01	False	50000	0.5	10000000	100	228	constant	[0.0]	9200000
185	100.0	1	0.0	1.0	1.0	9306293.182957629	0.01	False	50000	0.5	10000000	100	228	constant	[0.0]	9250000
186	100.0	1	0.0	1.0	1.0	9356128.721703876	0.01	False	50000	0.5	10000000	100	228	constant	[0.0]	9300000
187	100.0	1	0.0	1.0	1.0	9406291.418781338	0.01	False	50000	0.5	10000000	100	228	constant	[0.0]	9350000
188	100.0	1	0.0	1.0	1.0	9456577.768678976	0.01	False	50000	0.5	10000000	100	228	constant	[0.0]	9400000
189	100.0	1	0.0	1.0	1.0	9505955.889636116	0.01	False	50000	0.5	10000000	100	228	constant	[0.0]	9450000
190	100.0	1	0.0	1.0	1.0	9555883.19739406	0.01	False	50000	0.5	10000000	100	228	constant	[0.0]	9500000
191	100.0	1	0.0	1.0	1.0	9605850.687250037	0.01	False	50000	0.5	10000000	100	228	constant	[0.0]	9550000
192	100.0	1	0.0	1.0	1.0	9655848.224744989	0.01	False	50000	0.5	10000000	100	228	constant	[0.0]	9600000
193	100.0	1	0.0	1.0	1.0	9705968.477565588	0.01	False	50000	0.5	10000000	100	228	constant	[0.0]	9650000
194	100.0	1	0.0	1.0	1.0	9755480.553187324	0.01	False	50000	0.5	10000000	100	228	constant	[0.0]	9700000
195	100.0	1	0.0	1.0	1.0	9805347.76419615	0.01	False	50000	0.5	10000000	100	228	constant	[0.0]	9750000
196	100.0	1	0.0	1.0	1.0	9855094.05084508	0.01	False	50000	0.5	10000000	100	228	constant	[0.0]	9800000
197	100.0	1	0.0	1.0	1.0	9904974.472330691	0.01	False	50000	0.5	10000000	100	228	constant	[0.0]	9850000
198	100.0	1	0.0	1.0	1.0	9954789.104792451	0.01	False	50000	0.5	10000000	100	228	constant	[0.0]	9900000
199	100.0	1	0.0	1.0	1.0	10004775.652159538	0.01	False	50000	0.5	10000000	100	228	constant	[0.0]	9950000
200	100.0	1	0.0	1.0	1.0	10054836.560525192	0.01	False	50000	0.5	10000000	100	228	constant	[0.0]	10000000
0	100.0	112	0.4014285714285715	62.0	1.8064516129032255	442.94441717332313	0.01	False	50000	0.5	10000000	100	14	constant	[0.4]	0
1	100.0	123	0.4036585365853659	67.0	1.835820895522388	846.9351275518694	0.01	False	50000	0.5	10000000	100	14	constant	[0.4]	50000
2	100.0	163	0.4285276073619632	76.0	2.1447368421052637	1214.8074758622913	0.01	False	50000	0.5	10000000	100	14	constant	[0.4]	100000
3	100.0	201	0.4593034825870646	82.0	2.451219512195122	1504.8215098484015	0.01	False	50000	0.5	10000000	100	14	constant	[0.4]	150000
4	100.0	257	0.4821400778210116	87.0	2.954022988505747	1727.76107192419	0.01	False	50000	0.5	10000000	100	14	constant	[0.4]	200000
5	100.0	277	0.496245487364621	92.0	3.010869565217391	1929.3388488383912	0.01	False	50000	0.5	10000000	100	14	constant	[0.4]	250000
6	100.0	344	0.5099127906976745	88.0	3.909090909090909	2104.991727752661	0.01	False	50000	0.5	10000000	100	14	constant	[0.4]	300000
7	100.0	358	0.5277932960893855	88.0	4.068181818181818	2254.5219327383365	0.01	False	50000	0.5	10000000	100	14	constant	[0.4]	350000
8	100.0	316	0.5293354430379746	88.0	3.590909090909091	2389.561115830272	0.01	False	50000	0.5	10000000	100	14	constant	[0.4]	400000
9	100.0	381	0.5392125984251969	90.0	4.233333333333333	2526.301773644634	0.01	False	50000	0.5	10000000	100	14	constant	[0.4]	450000
10	100.0	410	0.5511463414634147	94.0	4.361702127659575	2645.200873691575	0.01	False	50000	0.5	10000000	100	14	constant	[0.4]	500000
11	100.0	434	0.5571428571428572	94.0	4.617021276595745	2760.049058647936	0.01	False	50000	0.5	10000000	100	14	constant	[0.4]	550000
12	100.0	452	0.5577876106194691	91.0	4.967032967032967	2871.9356783474736	0.01	False	50000	0.5	10000000	100	14	constant	[0.4]	600000
13	100.0	445	0.5682921348314607	91.0	4.8901098901098905	2979.225078546553	0.01	False	50000	0.5	10000000	100	14	constant	[0.4]	650000
14	100.0	540	0.5828333333333333	93.0	5.806451612903226	3080.18801071448	0.01	False	50000	0.5	10000000	100	14	constant	[0.4]	700000
15	100.0	489	0.587525562372188	88.0	5.556818181818182	3174.8004899201574	0.01	False	50000	0.5	10000000	100	14	constant	[0.4]	750000
16	100.0	536	0.5958022388059702	93.0	5.763440860215054	3265.087617197756	0.01	False	50000	0.5	10000000	100	14	constant	[0.4]	800000
17	100.0	544	0.5982169117647058	93.0	5.849462365591398	3356.449416196381	0.01	False	50000	0.5	10000000	100	14	constant	[0.4]	850000
18	100.0	688	0.6012063953488372	93.0	7.397849462365591	3441.8561351957023	0.01	False	50000	0.5	10000000	100	14	constant	[0.4]	900000
19	100.0	548	0.6048357664233577	94.0	5.829787234042553	3527.0291668102204	0.01	False	50000	0.5	10000000	100	14	constant	[0.4]	950000
20	100.0	489	0.6020040899795501	90.0	5.433333333333334	3614.222573661917	0.01	False	50000	0.5	10000000	100	14	constant	[0.4]	1000000
21	100.0	637	0.607519623233909	91.0	7.0	3699.167159725665	0.01	False	50000	0.5	10000000	100	14	constant	[0.4]	1050000
22	100.0	613	0.6063295269168026	96.0	6.385416666666667	3781.6748340661534	0.01	False	50000	0.5	10000000	100	14	constant	[0.4]	1100000
23	100.0	651	0.6088786482334869	93.0	7.0	3862.181335278485	0.01	False	50000	0.5	10000000	100	14	constant	[0.4]	1150000
24	100.0	554	0.6128519855595668	91.0	6.087912087912088	3945.742337180573	0.01	False	50000	0.5	10000000	100	14	constant	[0.4]	1200000
25	100.0	731	0.6208618331053352	94.0	7.776595744680851	4028.619124002325	0.01	False	50000	0.5	10000000	100	14	constant	[0.4]	1250000
26	100.0	755	0.6377483443708609	91.0	8.296703296703297	4101.106512977915	0.01	False	50000	0.5	10000000	100	14	constant	[0.4]	1300000
27	100.0	846	0.6383806146572103	97.0	8.721649484536082	4172.7147467095165	0.01	False	50000	0.5	10000000	100	14	constant	[0.4]	1350000
28	100.0	718	0.6481476323119777	96.0	7.479166666666667	4241.829589379954	0.01	False	50000	0.5	10000000	100	14	constant	[0.4]	1400000
29	100.0	767	0.6480312907431551	95.0	8.073684210526316	4309.608157647579	0.01	False	50000	0.5	10000000	100	14	constant	[0.4]	1450000
30	100.0	830	0.6586385542168676	95.0	8.736842105263158	4375.301107783384	0.01	False	50000	0.5	10000000	100	14	constant	[0.4]	1500000
31	100.0	931	0.6745220193340495	96.0	9.697916666666666	4439.354173573332	0.01	False	50000	0.5	10000000	100	14	constant	[0.4]	1550000
32	100.0	918	0.6702178649237472	93.0	9.870967741935484	4502.1717061571	0.01	False	50000	0.5	10000000	100	14	constant	[0.4]	1600000
33	100.0	1021	0.6767580803134183	98.0	10.418367346938776	4563.400859916088	0.01	False	50000	0.5	10000000	100	14	constant	[0.4]	1650000
34	100.0	763	0.6848492791612059	94.0	8.117021276595745	4623.630315675273	0.01	False	50000	0.5	10000000	100	14	constant	[0.4]	1700000
35	100.0	843	0.6834756820877819	92.0	9.16304347826087	4684.7806313890815	0.01	False	50000	0.5	10000000	100	14	constant	[0.4]	1750000
36	100.0	817	0.6880538555691554	95.0	8.6	4744.574800159514	0.01	False	50000	0.5	10000000	100	14	constant	[0.4]	1800000
37	100.0	1099	0.6866333030027298	98.0	11.214285714285714	4801.177288750462	0.01	False	50000	0.5	10000000	100	14	constant	[0.4]	1850000
38	100.0	805	0.6883105590062112	94.0	8.563829787234043	4858.78870839202	0.01	False	50000	0.5	10000000	100	14	constant	[0.4]	1900000
39	100.0	952	0.693014705882353	94.0	10.127659574468083	4916.477940630815	0.01	False	50000	0.5	10000000	100	14	constant	[0.4]	1950000
40	100.0	952	0.6934453781512605	93.0	10.236559139784946	4972.796557901424	0.01	False	50000	0.5	10000000	100	14	constant	[0.4]	2000000
41	100.0	759	0.6998682476943348	97.0	7.824742268041237	5028.15850926852	0.01	False	50000	0.5	10000000	100	14	constant	[0.4]	2050000
42	100.0	967	0.7064426059979317	93.0	10.397849462365592	5083.975758579617	0.01	False	50000	0.5	10000000	100	14	constant	[0.4]	2100000
43	100.0	1005	0.7095522388059702	91.0	11.043956043956044	5137.043333014185	0.01	False	50000	0.5	10000000	100	14	constant	[0.4]	2150000
44	100.0	987	0.7202634245187437	95.0	10.389473684210529	5190.11478579621	0.01	False	50000	0.5	10000000	100	14	constant	[0.4]	2200000
45	100.0	1192	0.7188842281879193	96.0	12.416666666666666	5240.497661457729	0.01	False	50000	0.5	10000000	100	14	constant	[0.4]	2250000
46	100.0	1053	0.7205698005698006	93.0	11.32258064516129	5292.671519863669	0.01	False	50000	0.5	10000000	100	14	constant	[0.4]	2300000
47	100.0	1009	0.7284737363726461	97.0	10.402061855670103	5344.09725085934	0.01	False	50000	0.5	10000000	100	14	constant	[0.4]	2350000
48	100.0	1010	0.7294752475247525	97.0	10.41237113402062	5393.970315387452	0.01	False	50000	0.5	10000000	100	14	constant	[0.4]	2400000
49	100.0	1007	0.7396325719960277	95.0	10.6	5443.898005602761	0.01	False	50000	0.5	10000000	100	14	constant	[0.4]	2450000
50	100.0	840	0.7347738095238094	94.0	8.936170212765957	5493.037340529403	0.01	False	50000	0.5	10000000	100	14	constant	[0.4]	2500000
51	100.0	933	0.7438692390139335	90.0	10.366666666666667	5542.250139413155	0.01	False	50000	0.5	10000000	100	14	constant	[0.4]	2550000
52	100.0	1120	0.7459642857142859	92.0	12.173913043478262	5590.563331715323	0.01	False	50000	0.5	10000000	100	14	constant	[0.4]	2600000
53	100.0	945	0.7351111111111112	97.0	9.742268041237113	5639.69565742842	0.01	False	50000	0.5	10000000	100	14	constant	[0.4]	2650000
54	100.0	929	0.7342841765339074	94.0	9.882978723404255	5688.732111536192	0.01	False	50000	0.5	10000000	100	14	constant	[0.4]	2700000
55	100.0	1011	0.7301088031651829	93.0	10.870967741935484	5737.908384937312	0.01	False	50000	0.5	10000000	100	14	constant	[0.4]	2750000
56	100.0	1043	0.7306519654841803	93.0	11.21505376344086	5787.802191492314	0.01	False	50000	0.5	10000000	100	14	constant	[0.4]	2800000
57	100.0	700	0.7288142857142857	91.0	7.6923076923076925	5837.600083323635	0.01	False	50000	0.5	10000000	100	14	constant	[0.4]	2850000
58	100.0	915	0.7289945355191256	93.0	9.838709677419354	5888.744512382518	0.01	False	50000	0.5	10000000	100	14	constant	[0.4]	2900000
59	100.0	1103	0.7276337262012693	93.0	11.86021505376344	5938.536421107436	0.01	False	50000	0.5	10000000	100	14	constant	[0.4]	2950000
60	100.0	898	0.7269710467706014	93.0	9.655913978494624	5988.5527704854	0.01	False	50000	0.5	10000000	100	14	constant	[0.4]	3000000
61	100.0	1022	0.715812133072407	89.0	11.48314606741573	6038.769622304156	0.01	False	50000	0.5	10000000	100	14	constant	[0.4]	3050000
62	100.0	850	0.7101764705882354	92.0	9.23913043478261	6090.411866714161	0.01	False	50000	0.5	10000000	100	14	constant	[0.4]	3100000
63	100.0	883	0.6984144960362401	94.0	9.393617021276595	6144.481407291121	0.01	False	50000	0.5	10000000	100	14	constant	[0.4]	3150000
64	100.0	746	0.6876005361930295	90.0	8.28888888888889	6200.927688826821	0.01	False	50000	0.5	10000000	100	14	constant	[0.4]	3200000
65	100.0	833	0.6809963985594238	97.0	8.587628865979381	6259.099211527754	0.01	False	50000	0.5	10000000	100	14	constant	[0.4]	3250000
66	100.0	652	0.683174846625767	89.0	7.325842696629214	6318.0070321669045	0.01	False	50000	0.5	10000000	100	14	constant	[0.4]	3300000
67	100.0	904	0.6806415929203541	94.0	9.617021276595745	6379.157176597681	0.01	False	50000	0.5	10000000	100	14	constant	[0.4]	3350000
68	100.0	625	0.679008	91.0	6.868131868131868	6437.210908976889	0.01	False	50000	0.5	10000000	100	14	constant	[0.4]	3400000
69	100.0	865	0.6808439306358384	96.0	9.010416666666666	6498.765219602193	0.01	False	50000	0.5	10000000	100	14	constant	[0.4]	3450000
70	100.0	687	0.6813100436681223	96.0	7.15625	6558.303798603534	0.01	False	50000	0.5	10000000	100	14	constant	[0.4]	3500000
71	100.0	739	0.6832341001353182	93.0	7.946236559139785	6617.331200173473	0.01	False	50000	0.5	10000000	100	14	constant	[0.4]	3550000
72	100.0	958	0.67937369519833	95.0	10.08421052631579	6675.167036821132	0.01	False	50000	0.5	10000000	100	14	constant	[0.4]	3600000
73	100.0	735	0.6759455782312925	94.0	7.819148936170213	6736.101786813737	0.01	False	50000	0.5	10000000	100	14	constant	[0.4]	3650000
74	100.0	726	0.6856611570247935	93.0	7.806451612903226	6795.006084671066	0.01	False	50000	0.5	10000000	100	14	constant	[0.4]	3700000
75	100.0	874	0.6829519450800915	94.0	9.297872340425531	6855.36140496888	0.01	False	50000	0.5	10000000	100	14	constant	[0.4]	3750000
76	100.0	941	0.679394261424017	92.0	10.228260869565217	6915.201407380671	0.01	False	50000	0.5	10000000	100	14	constant	[0.4]	3800000
77	100.0	675	0.6787407407407408	93.0	7.258064516129032	6977.4112734954815	0.01	False	50000	0.5	10000000	100	14	constant	[0.4]	3850000
78	100.0	867	0.6758016147635526	96.0	9.03125	7036.59736331764	0.01	False	50000	0.5	10000000	100	14	constant	[0.4]	3900000
79	100.0	855	0.6751345029239765	89.0	9.606741573033707	7096.779190694887	0.01	False	50000	0.5	10000000	100	14	constant	[0.4]	3950000
80	100.0	834	0.658884892086331	94.0	8.872340425531915	7158.376411357696	0.01	False	50000	0.5	10000000	100	14	constant	[0.4]	4000000
81	100.0	884	0.6609615384615386	99.0	8.929292929292929	7223.3293020355295	0.01	False	50000	0.5	10000000	100	14	constant	[0.4]	4050000
82	100.0	809	0.660716934487021	95.0	8.51578947368421	7286.219276717646	0.01	False	50000	0.5	10000000	100	14	constant	[0.4]	4100000
83	100.0	793	0.6592686002522069	95.0	8.347368421052632	7349.209089371614	0.01	False	50000	0.5	10000000	100	14	constant	[0.4]	4150000
84	100.0	783	0.6578288633461048	93.0	8.419354838709678	7414.170093026657	0.01	False	50000	0.5	10000000	100	14	constant	[0.4]	4200000
85	100.0	740	0.6532702702702702	96.0	7.708333333333333	7479.937968708007	0.01	False	50000	0.5	10000000	100	14	constant	[0.4]	4250000
86	100.0	609	0.660607553366174	96.0	6.34375	7546.063638486131	0.01	False	50000	0.5	10000000	100	14	constant	[0.4]	4300000
87	100.0	642	0.6604517133956386	90.0	7.133333333333334	7612.05009376681	0.01	False	50000	0.5	10000000	100	14	constant	[0.4]	4350000
88	100.0	789	0.6626108998732574	93.0	8.483870967741936	7675.5766390568815	0.01	False	50000	0.5	10000000	100	14	constant	[0.4]	4400000
89	100.0	668	0.6580688622754491	97.0	6.88659793814433	7738.154658784092	0.01	False	50000	0.5	10000000	100	14	constant	[0.4]	4450000
90	100.0	660	0.6556515151515153	94.0	7.0212765957446805	7804.852106429832	0.01	False	50000	0.5	10000000	100	14	constant	[0.4]	4500000
91	100.0	835	0.653437125748503	95.0	8.789473684210526	7871.509515383633	0.01	False	50000	0.5	10000000	100	14	constant	[0.4]	4550000
92	100.0	793	0.6578562421185373	95.0	8.347368421052632	7937.272513576814	0.01	False	50000	0.5	10000000	100	14	constant	[0.4]	4600000
93	100.0	822	0.6507785888077859	93.0	8.838709677419354	8001.549082274147	0.01	False	50000	0.5	10000000	100	14	constant	[0.4]	4650000
94	100.0	749	0.646128170894526	94.0	7.968085106382978	8072.667927566905	0.01	False	50000	0.5	10000000	100	14	constant	[0.4]	4700000
95	100.0	771	0.6691699092088198	94.0	8.202127659574469	8138.042985661108	0.01	False	50000	0.5	10000000	100	14	constant	[0.4]	4750000
96	100.0	719	0.6820862308762171	94.0	7.648936170212766	8201.056713859087	0.01	False	50000	0.5	10000000	100	14	constant	[0.4]	4800000
97	100.0	799	0.6768710888610764	97.0	8.237113402061855	8260.554457565671	0.01	False	50000	0.5	10000000	100	14	constant	[0.4]	4850000
98	100.0	856	0.697266355140187	90.0	9.511111111111113	8318.017724543733	0.01	False	50000	0.5	10000000	100	14	constant	[0.4]	4900000
99	100.0	1058	0.708241965973535	94.0	11.25531914893617	8372.635860019709	0.01	False	50000	0.5	10000000	100	14	constant	[0.4]	4950000
100	100.0	976	0.7097540983606556	94.0	10.382978723404255	8427.323075703756	0.01	False	50000	0.5	10000000	100	14	constant	[0.4]	5000000
101	100.0	985	0.7077461928934009	94.0	10.47872340425532	8482.085871751236	0.01	False	50000	0.5	10000000	100	14	constant	[0.4]	5050000
102	100.0	916	0.7045196506550219	96.0	9.541666666666666	8535.714281096012	0.01	False	50000	0.5	10000000	100	14	constant	[0.4]	5100000
103	100.0	971	0.7070133882595262	96.0	10.114583333333334	8589.879844248371	0.01	False	50000	0.5	10000000	100	14	constant	[0.4]	5150000
104	100.0	1009	0.7027353815659068	94.0	10.73404255319149	8644.920070483675	0.01	False	50000	0.5	10000000	100	14	constant	[0.4]	5200000
105	100.0	658	0.6956838905775075	87.0	7.563218390804598	8700.768191620551	0.01	False	50000	0.5	10000000	100	14	constant	[0.4]	5250000
106	100.0	781	0.7057490396927018	93.0	8.397849462365592	8754.311757476087	0.01	False	50000	0.5	10000000	100	14	constant	[0.4]	5300000
107	100.0	958	0.7081419624217119	94.0	10.191489361702128	8808.438937500501	0.01	False	50000	0.5	10000000	100	14	constant	[0.4]	5350000
108	100.0	783	0.7056194125159643	93.0	8.419354838709678	8862.31645853659	0.01	False	50000	0.5	10000000	100	14	constant	[0.4]	5400000
109	100.0	919	0.7014254624591949	94.0	9.77659574468085	8916.8490978539	0.01	False	50000	0.5	10000000	100	14	constant	[0.4]	5450000
110	100.0	768	0.7009635416666667	92.0	8.347826086956522	8971.370352370885	0.01	False	50000	0.5	10000000	100	14	constant	[0.4]	5500000
111	100.0	907	0.6933958103638369	94.0	9.648936170212766	9027.431038739256	0.01	False	50000	0.5	10000000	100	14	constant	[0.4]	5550000
112	100.0	1253	0.6953790901835595	98.0	12.785714285714286	9084.284240304867	0.01	False	50000	0.5	10000000	100	14	constant	[0.4]	5600000
113	100.0	976	0.6944672131147541	94.0	10.382978723404255	9141.3444108921	0.01	False	50000	0.5	10000000	100	14	constant	[0.4]	5650000
114	100.0	789	0.6960709759188847	94.0	8.393617021276595	9197.460963775216	0.01	False	50000	0.5	10000000	100	14	constant	[0.4]	5700000
115	100.0	799	0.6969336670838548	96.0	8.322916666666666	9252.257075144413	0.01	False	50000	0.5	10000000	100	14	constant	[0.4]	5750000
116	100.0	813	0.7043173431734319	94.0	8.648936170212766	9306.882827960077	0.01	False	50000	0.5	10000000	100	14	constant	[0.4]	5800000
117	100.0	1028	0.7007976653696497	99.0	10.383838383838384	9361.358447804518	0.01	False	50000	0.5	10000000	100	14	constant	[0.4]	5850000
118	100.0	980	0.7104285714285714	93.0	10.53763440860215	9416.946680809837	0.01	False	50000	0.5	10000000	100	14	constant	[0.4]	5900000
119	100.0	844	0.7052369668246445	93.0	9.075268817204302	9472.149488607003	0.01	False	50000	0.5	10000000	100	14	constant	[0.4]	5950000
120	100.0	1130	0.7080353982300887	93.0	12.150537634408602	9526.398515929292	0.01	False	50000	0.5	10000000	100	14	constant	[0.4]	6000000
121	100.0	925	0.7096000000000001	93.0	9.946236559139784	9580.181084820186	0.01	False	50000	0.5	10000000	100	14	constant	[0.4]	6050000
122	100.0	770	0.7036623376623375	97.0	7.938144329896907	9634.27642667589	0.01	False	50000	0.5	10000000	100	14	constant	[0.4]	6100000
123	100.0	837	0.7070489844683394	87.0	9.620689655172416	9688.277509800657	0.01	False	50000	0.5	10000000	100	14	constant	[0.4]	6150000
124	100.0	867	0.7061476355247982	92.0	9.423913043478262	9743.258904345174	0.01	False	50000	0.5	10000000	100	14	constant	[0.4]	6200000
125	100.0	771	0.7099610894941634	96.0	8.03125	9797.79291193311	0.01	False	50000	0.5	10000000	100	14	constant	[0.4]	6250000
126	100.0	738	0.7076964769647696	93.0	7.935483870967742	9851.62412763427	0.01	False	50000	0.5	10000000	100	14	constant	[0.4]	6300000
127	100.0	857	0.7024037339556594	91.0	9.417582417582418	9907.026289775638	0.01	False	50000	0.5	10000000	100	14	constant	[0.4]	6350000
128	100.0	965	0.7007461139896374	94.0	10.26595744680851	9962.168718881165	0.01	False	50000	0.5	10000000	100	14	constant	[0.4]	6400000
129	100.0	765	0.7040261437908496	91.0	8.406593406593407	10015.500107347383	0.01	False	50000	0.5	10000000	100	14	constant	[0.4]	6450000
130	100.0	998	0.7049398797595191	97.0	10.288659793814434	10069.603960880851	0.01	False	50000	0.5	10000000	100	14	constant	[0.4]	6500000
131	100.0	810	0.703925925925926	93.0	8.709677419354838	10125.390627896852	0.01	False	50000	0.5	10000000	100	14	constant	[0.4]	6550000
132	100.0	732	0.709139344262295	91.0	8.043956043956044	10180.305873308736	0.01	False	50000	0.5	10000000	100	14	constant	[0.4]	6600000
133	100.0	839	0.6968295589988083	95.0	8.83157894736842	10234.951621163473	0.01	False	50000	0.5	10000000	100	14	constant	[0.4]	6650000
134	100.0	1018	0.7027799607072691	95.0	10.715789473684213	10290.10887310696	0.01	False	50000	0.5	10000000	100	14	constant	[0.4]	6700000
135	100.0	909	0.7015951595159516	92.0	9.880434782608695	10344.985842299584	0.01	False	50000	0.5	10000000	100	14	constant	[0.4]	6750000
136	100.0	978	0.705	93.0	10.516129032258064	10399.19129870283	0.01	False	50000	0.5	10000000	100	14	constant	[0.4]	6800000
137	100.0	820	0.7047073170731708	95.0	8.631578947368421	10454.547769341476	0.01	False	50000	0.5	10000000	100	14	constant	[0.4]	6850000
138	100.0	833	0.7082472989195677	96.0	8.677083333333334	10509.507666700072	0.01	False	50000	0.5	10000000	100	14	constant	[0.4]	6900000
139	100.0	915	0.7038251366120218	94.0	9.73404255319149	10562.812824523611	0.01	False	50000	0.5	10000000	100	14	constant	[0.4]	6950000
140	100.0	885	0.7021694915254236	92.0	9.619565217391305	10617.61950860511	0.01	False	50000	0.5	10000000	100	14	constant	[0.4]	7000000
141	100.0	946	0.7045454545454546	95.0	9.957894736842103	10672.641249331897	0.01	False	50000	0.5	10000000	100	14	constant	[0.4]	7050000
142	100.0	949	0.7046575342465753	95.0	9.989473684210529	10726.73441878942	0.01	False	50000	0.5	10000000	100	14	constant	[0.4]	7100000
143	100.0	1038	0.7019749518304431	98.0	10.591836734693878	10783.558472389388	0.01	False	50000	0.5	10000000	100	14	constant	[0.4]	7150000
144	100.0	840	0.7046666666666668	92.0	9.130434782608695	10839.234452801124	0.01	False	50000	0.5	10000000	100	14	constant	[0.4]	7200000
145	100.0	751	0.7070572569906791	93.0	8.075268817204302	10892.24194379406	0.01	False	50000	0.5	10000000	100	14	constant	[0.4]	7250000
146	100.0	940	0.7103191489361701	96.0	9.791666666666666	10947.764767751662	0.01	False	50000	0.5	10000000	100	14	constant	[0.4]	7300000
147	100.0	1012	0.7097727272727272	98.0	10.326530612244898	11000.307402141998	0.01	False	50000	0.5	10000000	100	14	constant	[0.4]	7350000
148	100.0	923	0.7117009750812567	96.0	9.614583333333334	11054.222670566582	0.01	False	50000	0.5	10000000	100	14	constant	[0.4]	7400000
149	100.0	875	0.7064	94.0	9.308510638297872	11107.32805134508	0.01	False	50000	0.5	10000000	100	14	constant	[0.4]	7450000
150	100.0	833	0.7060144057623048	88.0	9.465909090909092	11160.544976786688	0.01	False	50000	0.5	10000000	100	14	constant	[0.4]	7500000
151	100.0	818	0.7085085574572126	93.0	8.795698924731182	11214.000340212768	0.01	False	50000	0.5	10000000	100	14	constant	[0.4]	7550000
152	100.0	916	0.7157532751091703	94.0	9.74468085106383	11268.518866737812	0.01	False	50000	0.5	10000000	100	14	constant	[0.4]	7600000
153	100.0	1054	0.7109203036053131	95.0	11.094736842105265	11320.18916858575	0.01	False	50000	0.5	10000000	100	14	constant	[0.4]	7650000
154	100.0	724	0.708660220994475	93.0	7.78494623655914	11372.914070624409	0.01	False	50000	0.5	10000000	100	14	constant	[0.4]	7700000
155	100.0	855	0.7100116959064326	95.0	9.0	11429.209114481526	0.01	False	50000	0.5	10000000	100	14	constant	[0.4]	7750000
156	100.0	865	0.6981734104046242	95.0	9.105263157894736	11485.112351213686	0.01	False	50000	0.5	10000000	100	14	constant	[0.4]	7800000
157	100.0	1065	0.7089014084507043	94.0	11.329787234042554	11539.687916430496	0.01	False	50000	0.5	10000000	100	14	constant	[0.4]	7850000
158	100.0	766	0.7124804177545692	91.0	8.417582417582418	11591.954401383377	0.01	False	50000	0.5	10000000	100	14	constant	[0.4]	7900000
159	100.0	1054	0.7183870967741935	98.0	10.755102040816327	11645.271397104314	0.01	False	50000	0.5	10000000	100	14	constant	[0.4]	7950000
160	100.0	746	0.7224798927613941	95.0	7.852631578947369	11695.975247997396	0.01	False	50000	0.5	10000000	100	14	constant	[0.4]	8000000
161	100.0	1012	0.7132114624505929	93.0	10.881720430107526	11748.151620751329	0.01	False	50000	0.5	10000000	100	14	constant	[0.4]	8050000
162	100.0	972	0.7145164609053498	94.0	10.340425531914894	11800.087296935531	0.01	False	50000	0.5	10000000	100	14	constant	[0.4]	8100000
163	100.0	984	0.7117581300813008	96.0	10.25	11852.047290944512	0.01	False	50000	0.5	10000000	100	14	constant	[0.4]	8150000
164	100.0	957	0.7199686520376175	91.0	10.516483516483516	11904.672200886616	0.01	False	50000	0.5	10000000	100	14	constant	[0.4]	8200000
165	100.0	842	0.7193111638954869	92.0	9.152173913043478	11957.84231552503	0.01	False	50000	0.5	10000000	100	14	constant	[0.4]	8250000
166	100.0	1016	0.7159251968503938	91.0	11.164835164835164	12009.571722181669	0.01	False	50000	0.5	10000000	100	14	constant	[0.4]	8300000
167	100.0	1024	0.7192578125	97.0	10.556701030927837	12060.791089045031	0.01	False	50000	0.5	10000000	100	14	constant	[0.4]	8350000
168	100.0	1040	0.7142211538461538	98.0	10.612244897959185	12112.944561538055	0.01	False	50000	0.5	10000000	100	14	constant	[0.4]	8400000
169	100.0	997	0.7126178535606821	93.0	10.720430107526882	12165.294175155272	0.01	False	50000	0.5	10000000	100	14	constant	[0.4]	8450000
170	100.0	936	0.7164850427350428	88.0	10.636363636363637	12217.873744811564	0.01	False	50000	0.5	10000000	100	14	constant	[0.4]	8500000
171	100.0	939	0.7156123535676251	99.0	9.484848484848484	12271.56075395784	0.01	False	50000	0.5	10000000	100	14	constant	[0.4]	8550000
172	100.0	1013	0.7342941757156959	94.0	10.77659574468085	12321.202940811458	0.01	False	50000	0.5	10000000	100	14	constant	[0.4]	8600000
173	100.0	967	0.7322543950361944	93.0	10.397849462365592	12369.9405017411	0.01	False	50000	0.5	10000000	100	14	constant	[0.4]	8650000
174	100.0	1165	0.7305751072961374	97.0	12.010309278350515	12418.38189719756	0.01	False	50000	0.5	10000000	100	14	constant	[0.4]	8700000
175	100.0	1034	0.7224468085106382	94.0	11.0	12469.427282369665	0.01	False	50000	0.5	10000000	100	14	constant	[0.4]	8750000
176	100.0	1082	0.7237985212569317	92.0	11.76086956521739	12521.559412627528	0.01	False	50000	0.5	10000000	100	14	constant	[0.4]	8800000
177	100.0	868	0.7207488479262671	95.0	9.136842105263158	12573.9414219693	0.01	False	50000	0.5	10000000	100	14	constant	[0.4]	8850000
178	100.0	1043	0.7145541706615531	92.0	11.33695652173913	12624.683834300706	0.01	False	50000	0.5	10000000	100	14	constant	[0.4]	8900000
179	100.0	1181	0.715563082133785	97.0	12.175257731958762	12677.258247053953	0.01	False	50000	0.5	10000000	100	14	constant	[0.4]	8950000
180	100.0	1101	0.7108719346049047	95.0	11.589473684210526	12729.06685596042	0.01	False	50000	0.5	10000000	100	14	constant	[0.4]	9000000
181	100.0	1077	0.7210120705663879	97.0	11.103092783505154	12781.284234875624	0.01	False	50000	0.5	10000000	100	14	constant	[0.4]	9050000
182	100.0	932	0.716137339055794	96.0	9.708333333333334	12833.119790367396	0.01	False	50000	0.5	10000000	100	14	constant	[0.4]	9100000
183	100.0	974	0.7087885010266942	92.0	10.58695652173913	12885.37815139063	0.01	False	50000	0.5	10000000	100	14	constant	[0.4]	9150000
184	100.0	958	0.7132254697286011	97.0	9.876288659793817	12939.771010518343	0.01	False	50000	0.5	10000000	100	14	constant	[0.4]	9200000
185	100.0	970	0.7116494845360826	94.0	10.319148936170214	12994.183648097714	0.01	False	50000	0.5	10000000	100	14	constant	[0.4]	9250000
186	100.0	806	0.7063523573200993	92.0	8.76086956521739	13047.238869864794	0.01	False	50000	0.5	10000000	100	14	constant	[0.4]	9300000
187	100.0	901	0.7103107658157602	97.0	9.288659793814434	13102.173186458836	0.01	False	50000	0.5	10000000	100	14	constant	[0.4]	9350000
188	100.0	970	0.7078453608247423	95.0	10.210526315789474	13155.366847109695	0.01	False	50000	0.5	10000000	100	14	constant	[0.4]	9400000
189	100.0	778	0.7115424164524421	89.0	8.741573033707866	13208.992371476072	0.01	False	50000	0.5	10000000	100	14	constant	[0.4]	9450000
190	100.0	1074	0.7109404096834264	96.0	11.1875	13262.581758792248	0.01	False	50000	0.5	10000000	100	14	constant	[0.4]	9500000
191	100.0	830	0.7127590361445784	95.0	8.736842105263158	13314.99302224483	0.01	False	50000	0.5	10000000	100	14	constant	[0.4]	9550000
192	100.0	981	0.7017329255861365	94.0	10.436170212765957	13370.17966367968	0.01	False	50000	0.5	10000000	100	14	constant	[0.4]	9600000
193	100.0	939	0.6946858359957402	93.0	10.096774193548388	13425.127586409288	0.01	False	50000	0.5	10000000	100	14	constant	[0.4]	9650000
194	100.0	806	0.6991935483870969	92.0	8.76086956521739	13481.521460128504	0.01	False	50000	0.5	10000000	100	14	constant	[0.4]	9700000
195	100.0	951	0.6959831756046269	89.0	10.685393258426966	13536.210201729717	0.01	False	50000	0.5	10000000	100	14	constant	[0.4]	9750000
196	100.0	937	0.7014621131270011	95.0	9.863157894736842	13590.409903721942	0.01	False	50000	0.5	10000000	100	14	constant	[0.4]	9800000
197	100.0	965	0.700818652849741	92.0	10.48913043478261	13646.299719619195	0.01	False	50000	0.5	10000000	100	14	constant	[0.4]	9850000
198	100.0	967	0.7059152016546019	99.0	9.767676767676768	13700.659071660064	0.01	False	50000	0.5	10000000	100	14	constant	[0.4]	9900000
199	100.0	976	0.7006864754098361	96.0	10.166666666666666	13754.87458325521	0.01	False	50000	0.5	10000000	100	14	constant	[0.4]	9950000
200	100.0	929	0.6983961248654468	92.0	10.097826086956522	13810.47410513131	0.01	False	50000	0.5	10000000	100	14	constant	[0.4]	10000000
0	100.0	1	0.0	1.0	1.0	49790.47992880988	0.01	False	50000	0.5	10000000	100	108	constant	[0.0]	0
1	100.0	1	0.0	1.0	1.0	99680.12220065374	0.01	False	50000	0.5	10000000	100	108	constant	[0.0]	50000
2	100.0	1	0.0	1.0	1.0	149688.40614163488	0.01	False	50000	0.5	10000000	100	108	constant	[0.0]	100000
3	100.0	1	0.0	1.0	1.0	199516.5446205737	0.01	False	50000	0.5	10000000	100	108	constant	[0.0]	150000
4	100.0	1	0.0	1.0	1.0	249670.9654138104	0.01	False	50000	0.5	10000000	100	108	constant	[0.0]	200000
5	100.0	1	0.0	1.0	1.0	299544.74132363696	0.01	False	50000	0.5	10000000	100	108	constant	[0.0]	250000
6	100.0	1	0.0	1.0	1.0	349884.4297874004	0.01	False	50000	0.5	10000000	100	108	constant	[0.0]	300000
7	100.0	1	0.0	1.0	1.0	399875.3367158586	0.01	False	50000	0.5	10000000	100	108	constant	[0.0]	350000
8	100.0	1	0.0	1.0	1.0	449512.2451700099	0.01	False	50000	0.5	10000000	100	108	constant	[0.0]	400000
9	100.0	1	0.0	1.0	1.0	499732.7593903396	0.01	False	50000	0.5	10000000	100	108	constant	[0.0]	450000
10	100.0	1	0.0	1.0	1.0	549530.5150593147	0.01	False	50000	0.5	10000000	100	108	constant	[0.0]	500000
11	100.0	1	0.0	1.0	1.0	599670.236103099	0.01	False	50000	0.5	10000000	100	108	constant	[0.0]	550000
12	100.0	1	0.0	1.0	1.0	649572.6252762006	0.01	False	50000	0.5	10000000	100	108	constant	[0.0]	600000
13	100.0	1	0.0	1.0	1.0	700174.0787280743	0.01	False	50000	0.5	10000000	100	108	constant	[0.0]	650000
14	100.0	1	0.0	1.0	1.0	749657.0757909339	0.01	False	50000	0.5	10000000	100	108	constant	[0.0]	700000
15	100.0	1	0.0	1.0	1.0	799436.9634000377	0.01	False	50000	0.5	10000000	100	108	constant	[0.0]	750000
16	100.0	1	0.0	1.0	1.0	849703.1231176886	0.01	False	50000	0.5	10000000	100	108	constant	[0.0]	800000
17	100.0	1	0.0	1.0	1.0	899492.6820852348	0.01	False	50000	0.5	10000000	100	108	constant	[0.0]	850000
18	100.0	1	0.0	1.0	1.0	948807.5217236652	0.01	False	50000	0.5	10000000	100	108	constant	[0.0]	900000
19	100.0	1	0.0	1.0	1.0	998964.7243573857	0.01	False	50000	0.5	10000000	100	108	constant	[0.0]	950000
20	100.0	1	0.0	1.0	1.0	1049009.084810588	0.01	False	50000	0.5	10000000	100	108	constant	[0.0]	1000000
21	100.0	1	0.0	1.0	1.0	1098928.2421926355	0.01	False	50000	0.5	10000000	100	108	constant	[0.0]	1050000
22	100.0	1	0.0	1.0	1.0	1149222.8948333308	0.01	False	50000	0.5	10000000	100	108	constant	[0.0]	1100000
23	100.0	1	0.0	1.0	1.0	1198986.84004739	0.01	False	50000	0.5	10000000	100	108	constant	[0.0]	1150000
24	100.0	1	0.0	1.0	1.0	1248655.30987894	0.01	False	50000	0.5	10000000	100	108	constant	[0.0]	1200000
25	100.0	1	0.0	1.0	1.0	1298947.3809938673	0.01	False	50000	0.5	10000000	100	108	constant	[0.0]	1250000
26	100.0	1	0.0	1.0	1.0	1348869.3745874877	0.01	False	50000	0.5	10000000	100	108	constant	[0.0]	1300000
27	100.0	1	0.0	1.0	1.0	1398616.4276726556	0.01	False	50000	0.5	10000000	100	108	constant	[0.0]	1350000
28	100.0	1	0.0	1.0	1.0	1448452.1934278663	0.01	False	50000	0.5	10000000	100	108	constant	[0.0]	1400000
29	100.0	1	0.0	1.0	1.0	1498579.6798509082	0.01	False	50000	0.5	10000000	100	108	constant	[0.0]	1450000
30	100.0	1	0.0	1.0	1.0	1548816.004436766	0.01	False	50000	0.5	10000000	100	108	constant	[0.0]	1500000
31	100.0	1	0.0	1.0	1.0	1598574.22346447	0.01	False	50000	0.5	10000000	100	108	constant	[0.0]	1550000
32	100.0	1	0.0	1.0	1.0	1648783.0365253135	0.01	False	50000	0.5	10000000	100	108	constant	[0.0]	1600000
33	100.0	1	0.0	1.0	1.0	1698640.9584265929	0.01	False	50000	0.5	10000000	100	108	constant	[0.0]	1650000
34	100.0	1	0.0	1.0	1.0	1748529.391438011	0.01	False	50000	0.5	10000000	100	108	constant	[0.0]	1700000
35	100.0	1	0.0	1.0	1.0	1798961.4309606657	0.01	False	50000	0.5	10000000	100	108	constant	[0.0]	1750000
36	100.0	1	0.0	1.0	1.0	1848663.4573776545	0.01	False	50000	0.5	10000000	100	108	constant	[0.0]	1800000
37	100.0	1	0.0	1.0	1.0	1898372.265019032	0.01	False	50000	0.5	10000000	100	108	constant	[0.0]	1850000
38	100.0	1	0.0	1.0	1.0	1948474.391573067	0.01	False	50000	0.5	10000000	100	108	constant	[0.0]	1900000
39	100.0	1	0.0	1.0	1.0	1998622.4436401883	0.01	False	50000	0.5	10000000	100	108	constant	[0.0]	1950000
40	100.0	1	0.0	1.0	1.0	2048790.971223844	0.01	False	50000	0.5	10000000	100	108	constant	[0.0]	2000000
41	100.0	1	0.0	1.0	1.0	2098804.547727944	0.01	False	50000	0.5	10000000	100	108	constant	[0.0]	2050000
42	100.0	1	0.0	1.0	1.0	2148861.0146920094	0.01	False	50000	0.5	10000000	100	108	constant	[0.0]	2100000
43	100.0	1	0.0	1.0	1.0	2198760.170348805	0.01	False	50000	0.5	10000000	100	108	constant	[0.0]	2150000
44	100.0	1	0.0	1.0	1.0	2248533.275051728	0.01	False	50000	0.5	10000000	100	108	constant	[0.0]	2200000
45	100.0	1	0.0	1.0	1.0	2298546.211409326	0.01	False	50000	0.5	10000000	100	108	constant	[0.0]	2250000
46	100.0	1	0.0	1.0	1.0	2348698.781614296	0.01	False	50000	0.5	10000000	100	108	constant	[0.0]	2300000
47	100.0	1	0.0	1.0	1.0	2398813.393899318	0.01	False	50000	0.5	10000000	100	108	constant	[0.0]	2350000
48	100.0	1	0.0	1.0	1.0	2449160.8344338816	0.01	False	50000	0.5	10000000	100	108	constant	[0.0]	2400000
49	100.0	1	0.0	1.0	1.0	2498981.485928884	0.01	False	50000	0.5	10000000	100	108	constant	[0.0]	2450000
50	100.0	1	0.0	1.0	1.0	2548697.770556754	0.01	False	50000	0.5	10000000	100	108	constant	[0.0]	2500000
51	100.0	1	0.0	1.0	1.0	2598429.948764948	0.01	False	50000	0.5	10000000	100	108	constant	[0.0]	2550000
52	100.0	1	0.0	1.0	1.0	2648407.9551358544	0.01	False	50000	0.5	10000000	100	108	constant	[0.0]	2600000
53	100.0	1	0.0	1.0	1.0	2698314.423579565	0.01	False	50000	0.5	10000000	100	108	constant	[0.0]	2650000
54	100.0	1	0.0	1.0	1.0	2748313.8544879192	0.01	False	50000	0.5	10000000	100	108	constant	[0.0]	2700000
55	100.0	1	0.0	1.0	1.0	2798200.472719603	0.01	False	50000	0.5	10000000	100	108	constant	[0.0]	2750000
56	100.0	1	0.0	1.0	1.0	2848574.737189846	0.01	False	50000	0.5	10000000	100	108	constant	[0.0]	2800000
57	100.0	1	0.0	1.0	1.0	2898929.248415157	0.01	False	50000	0.5	10000000	100	108	constant	[0.0]	2850000
58	100.0	1	0.0	1.0	1.0	2948793.479620589	0.01	False	50000	0.5	10000000	100	108	constant	[0.0]	2900000
59	100.0	1	0.0	1.0	1.0	2999172.599000034	0.01	False	50000	0.5	10000000	100	108	constant	[0.0]	2950000
60	100.0	1	0.0	1.0	1.0	3048919.64408395	0.01	False	50000	0.5	10000000	100	108	constant	[0.0]	3000000
61	100.0	1	0.0	1.0	1.0	3098927.970288206	0.01	False	50000	0.5	10000000	100	108	constant	[0.0]	3050000
62	100.0	1	0.0	1.0	1.0	3148872.7524280385	0.01	False	50000	0.5	10000000	100	108	constant	[0.0]	3100000
63	100.0	1	0.0	1.0	1.0	3199133.5383694083	0.01	False	50000	0.5	10000000	100	108	constant	[0.0]	3150000
64	100.0	1	0.0	1.0	1.0	3248490.689408536	0.01	False	50000	0.5	10000000	100	108	constant	[0.0]	3200000
65	100.0	1	0.0	1.0	1.0	3298546.525615765	0.01	False	50000	0.5	10000000	100	108	constant	[0.0]	3250000
66	100.0	1	0.0	1.0	1.0	3348626.5262429854	0.01	False	50000	0.5	10000000	100	108	constant	[0.0]	3300000
67	100.0	1	0.0	1.0	1.0	3398682.802411495	0.01	False	50000	0.5	10000000	100	108	constant	[0.0]	3350000
68	100.0	1	0.0	1.0	1.0	3448340.824360902	0.01	False	50000	0.5	10000000	100	108	constant	[0.0]	3400000
69	100.0	1	0.0	1.0	1.0	3498358.756302306	0.01	False	50000	0.5	10000000	100	108	constant	[0.0]	3450000
70	100.0	1	0.0	1.0	1.0	3548115.186690325	0.01	False	50000	0.5	10000000	100	108	constant	[0.0]	3500000
71	100.0	1	0.0	1.0	1.0	3598479.36157966	0.01	False	50000	0.5	10000000	100	108	constant	[0.0]	3550000
72	100.0	1	0.0	1.0	1.0	3648244.8760064063	0.01	False	50000	0.5	10000000	100	108	constant	[0.0]	3600000
73	100.0	1	0.0	1.0	1.0	3698289.397397133	0.01	False	50000	0.5	10000000	100	108	constant	[0.0]	3650000
74	100.0	1	0.0	1.0	1.0	3748416.9675311646	0.01	False	50000	0.5	10000000	100	108	constant	[0.0]	3700000
75	100.0	1	0.0	1.0	1.0	3798473.2222172255	0.01	False	50000	0.5	10000000	100	108	constant	[0.0]	3750000
76	100.0	1	0.0	1.0	1.0	3848639.9511866	0.01	False	50000	0.5	10000000	100	108	constant	[0.0]	3800000
77	100.0	1	0.0	1.0	1.0	3899211.660645012	0.01	False	50000	0.5	10000000	100	108	constant	[0.0]	3850000
78	100.0	1	0.0	1.0	1.0	3949310.85613366	0.01	False	50000	0.5	10000000	100	108	constant	[0.0]	3900000
79	100.0	1	0.0	1.0	1.0	3998875.920772525	0.01	False	50000	0.5	10000000	100	108	constant	[0.0]	3950000
80	100.0	1	0.0	1.0	1.0	4049036.211029303	0.01	False	50000	0.5	10000000	100	108	constant	[0.0]	4000000
81	100.0	1	0.0	1.0	1.0	4098873.8512391984	0.01	False	50000	0.5	10000000	100	108	constant	[0.0]	4050000
82	100.0	1	0.0	1.0	1.0	4149217.942088789	0.01	False	50000	0.5	10000000	100	108	constant	[0.0]	4100000
83	100.0	1	0.0	1.0	1.0	4199050.327082926	0.01	False	50000	0.5	10000000	100	108	constant	[0.0]	4150000
84	100.0	1	0.0	1.0	1.0	4248942.412835998	0.01	False	50000	0.5	10000000	100	108	constant	[0.0]	4200000
85	100.0	1	0.0	1.0	1.0	4298977.9126940565	0.01	False	50000	0.5	10000000	100	108	constant	[0.0]	4250000
86	100.0	1	0.0	1.0	1.0	4348984.189418464	0.01	False	50000	0.5	10000000	100	108	constant	[0.0]	4300000
87	100.0	1	0.0	1.0	1.0	4398710.087599691	0.01	False	50000	0.5	10000000	100	108	constant	[0.0]	4350000
88	100.0	1	0.0	1.0	1.0	4448607.8295375295	0.01	False	50000	0.5	10000000	100	108	constant	[0.0]	4400000
89	100.0	1	0.0	1.0	1.0	4498620.728857247	0.01	False	50000	0.5	10000000	100	108	constant	[0.0]	4450000
90	100.0	1	0.0	1.0	1.0	4548519.044068802	0.01	False	50000	0.5	10000000	100	108	constant	[0.0]	4500000
91	100.0	1	0.0	1.0	1.0	4598279.229508149	0.01	False	50000	0.5	10000000	100	108	constant	[0.0]	4550000
92	100.0	1	0.0	1.0	1.0	4648255.123341528	0.01	False	50000	0.5	10000000	100	108	constant	[0.0]	4600000
93	100.0	1	0.0	1.0	1.0	4698342.034234698	0.01	False	50000	0.5	10000000	100	108	constant	[0.0]	4650000
94	100.0	1	0.0	1.0	1.0	4748107.927164443	0.01	False	50000	0.5	10000000	100	108	constant	[0.0]	4700000
95	100.0	1	0.0	1.0	1.0	4798202.704186323	0.01	False	50000	0.5	10000000	100	108	constant	[0.0]	4750000
96	100.0	1	0.0	1.0	1.0	4848160.279313593	0.01	False	50000	0.5	10000000	100	108	constant	[0.0]	4800000
97	100.0	1	0.0	1.0	1.0	4898347.812318834	0.01	False	50000	0.5	10000000	100	108	constant	[0.0]	4850000
98	100.0	1	0.0	1.0	1.0	4948474.476056967	0.01	False	50000	0.5	10000000	100	108	constant	[0.0]	4900000
99	100.0	1	0.0	1.0	1.0	4998618.416483829	0.01	False	50000	0.5	10000000	100	108	constant	[0.0]	4950000
100	100.0	1	0.0	1.0	1.0	5048810.096962391	0.01	False	50000	0.5	10000000	100	108	constant	[0.0]	5000000
101	100.0	1	0.0	1.0	1.0	5099031.103362404	0.01	False	50000	0.5	10000000	100	108	constant	[0.0]	5050000
102	100.0	1	0.0	1.0	1.0	5149046.265789695	0.01	False	50000	0.5	10000000	100	108	constant	[0.0]	5100000
103	100.0	1	0.0	1.0	1.0	5199293.067047049	0.01	False	50000	0.5	10000000	100	108	constant	[0.0]	5150000
104	100.0	1	0.0	1.0	1.0	5249225.7413193565	0.01	False	50000	0.5	10000000	100	108	constant	[0.0]	5200000
105	100.0	1	0.0	1.0	1.0	5299474.176148538	0.01	False	50000	0.5	10000000	100	108	constant	[0.0]	5250000
106	100.0	1	0.0	1.0	1.0	5349352.178666125	0.01	False	50000	0.5	10000000	100	108	constant	[0.0]	5300000
107	100.0	1	0.0	1.0	1.0	5399391.075110336	0.01	False	50000	0.5	10000000	100	108	constant	[0.0]	5350000
108	100.0	1	0.0	1.0	1.0	5448963.188916859	0.01	False	50000	0.5	10000000	100	108	constant	[0.0]	5400000
109	100.0	1	0.0	1.0	1.0	5498902.694529248	0.01	False	50000	0.5	10000000	100	108	constant	[0.0]	5450000
110	100.0	1	0.0	1.0	1.0	5548797.986749158	0.01	False	50000	0.5	10000000	100	108	constant	[0.0]	5500000
111	100.0	1	0.0	1.0	1.0	5598980.449827781	0.01	False	50000	0.5	10000000	100	108	constant	[0.0]	5550000
112	100.0	1	0.0	1.0	1.0	5648984.668230204	0.01	False	50000	0.5	10000000	100	108	constant	[0.0]	5600000
113	100.0	1	0.0	1.0	1.0	5698948.98534608	0.01	False	50000	0.5	10000000	100	108	constant	[0.0]	5650000
114	100.0	1	0.0	1.0	1.0	5748817.741912729	0.01	False	50000	0.5	10000000	100	108	constant	[0.0]	5700000
115	100.0	1	0.0	1.0	1.0	5798778.303607039	0.01	False	50000	0.5	10000000	100	108	constant	[0.0]	5750000
116	100.0	1	0.0	1.0	1.0	5849041.465123403	0.01	False	50000	0.5	10000000	100	108	constant	[0.0]	5800000
117	100.0	1	0.0	1.0	1.0	5899428.197918975	0.01	False	50000	0.5	10000000	100	108	constant	[0.0]	5850000
118	100.0	1	0.0	1.0	1.0	5949457.199905034	0.01	False	50000	0.5	10000000	100	108	constant	[0.0]	5900000
119	100.0	1	0.0	1.0	1.0	5999033.995144776	0.01	False	50000	0.5	10000000	100	108	constant	[0.0]	5950000
120	100.0	1	0.0	1.0	1.0	6048925.473000023	0.01	False	50000	0.5	10000000	100	108	constant	[0.0]	6000000
121	100.0	1	0.0	1.0	1.0	6098793.49298897	0.01	False	50000	0.5	10000000	100	108	constant	[0.0]	6050000
122	100.0	1	0.0	1.0	1.0	6149081.3215798745	0.01	False	50000	0.5	10000000	100	108	constant	[0.0]	6100000
123	100.0	1	0.0	1.0	1.0	6198747.945484906	0.01	False	50000	0.5	10000000	100	108	constant	[0.0]	6150000
124	100.0	1	0.0	1.0	1.0	6248642.617260668	0.01	False	50000	0.5	10000000	100	108	constant	[0.0]	6200000
125	100.0	1	0.0	1.0	1.0	6298870.654937046	0.01	False	50000	0.5	10000000	100	108	constant	[0.0]	6250000
126	100.0	1	0.0	1.0	1.0	6349080.632891064	0.01	False	50000	0.5	10000000	100	108	constant	[0.0]	6300000
127	100.0	1	0.0	1.0	1.0	6399030.740294199	0.01	False	50000	0.5	10000000	100	108	constant	[0.0]	6350000
128	100.0	1	0.0	1.0	1.0	6449445.6688929	0.01	False	50000	0.5	10000000	100	108	constant	[0.0]	6400000
129	100.0	1	0.0	1.0	1.0	6499516.818729292	0.01	False	50000	0.5	10000000	100	108	constant	[0.0]	6450000
130	100.0	1	0.0	1.0	1.0	6549787.368078539	0.01	False	50000	0.5	10000000	100	108	constant	[0.0]	6500000
131	100.0	1	0.0	1.0	1.0	6599882.596949596	0.01	False	50000	0.5	10000000	100	108	constant	[0.0]	6550000
132	100.0	1	0.0	1.0	1.0	6649920.4919733815	0.01	False	50000	0.5	10000000	100	108	constant	[0.0]	6600000
133	100.0	1	0.0	1.0	1.0	6699899.407904742	0.01	False	50000	0.5	10000000	100	108	constant	[0.0]	6650000
134	100.0	1	0.0	1.0	1.0	6749938.485448565	0.01	False	50000	0.5	10000000	100	108	constant	[0.0]	6700000
135	100.0	1	0.0	1.0	1.0	6799797.458881979	0.01	False	50000	0.5	10000000	100	108	constant	[0.0]	6750000
136	100.0	1	0.0	1.0	1.0	6850346.91066894	0.01	False	50000	0.5	10000000	100	108	constant	[0.0]	6800000
137	100.0	1	0.0	1.0	1.0	6900492.486630408	0.01	False	50000	0.5	10000000	100	108	constant	[0.0]	6850000
138	100.0	1	0.0	1.0	1.0	6950645.096495739	0.01	False	50000	0.5	10000000	100	108	constant	[0.0]	6900000
139	100.0	1	0.0	1.0	1.0	7000462.343960278	0.01	False	50000	0.5	10000000	100	108	constant	[0.0]	6950000
140	100.0	1	0.0	1.0	1.0	7050749.598878521	0.01	False	50000	0.5	10000000	100	108	constant	[0.0]	7000000
141	100.0	1	0.0	1.0	1.0	7100543.87005974	0.01	False	50000	0.5	10000000	100	108	constant	[0.0]	7050000
142	100.0	1	0.0	1.0	1.0	7150634.634518524	0.01	False	50000	0.5	10000000	100	108	constant	[0.0]	7100000
143	100.0	1	0.0	1.0	1.0	7200370.454712548	0.01	False	50000	0.5	10000000	100	108	constant	[0.0]	7150000
144	100.0	1	0.0	1.0	1.0	7250200.025817003	0.01	False	50000	0.5	10000000	100	108	constant	[0.0]	7200000
145	100.0	1	0.0	1.0	1.0	7300301.2673146995	0.01	False	50000	0.5	10000000	100	108	constant	[0.0]	7250000
146	100.0	1	0.0	1.0	1.0	7350162.560206119	0.01	False	50000	0.5	10000000	100	108	constant	[0.0]	7300000
147	100.0	1	0.0	1.0	1.0	7399995.707953174	0.01	False	50000	0.5	10000000	100	108	constant	[0.0]	7350000
148	100.0	1	0.0	1.0	1.0	7449922.913990013	0.01	False	50000	0.5	10000000	100	108	constant	[0.0]	7400000
149	100.0	1	0.0	1.0	1.0	7500126.326579074	0.01	False	50000	0.5	10000000	100	108	constant	[0.0]	7450000
150	100.0	1	0.0	1.0	1.0	7550080.965277629	0.01	False	50000	0.5	10000000	100	108	constant	[0.0]	7500000
151	100.0	1	0.0	1.0	1.0	7599888.311097655	0.01	False	50000	0.5	10000000	100	108	constant	[0.0]	7550000
152	100.0	1	0.0	1.0	1.0	7649822.445183983	0.01	False	50000	0.5	10000000	100	108	constant	[0.0]	7600000
153	100.0	1	0.0	1.0	1.0	7699709.594076749	0.01	False	50000	0.5	10000000	100	108	constant	[0.0]	7650000
154	100.0	1	0.0	1.0	1.0	7749508.346553455	0.01	False	50000	0.5	10000000	100	108	constant	[0.0]	7700000
155	100.0	1	0.0	1.0	1.0	7799577.468407799	0.01	False	50000	0.5	10000000	100	108	constant	[0.0]	7750000
156	100.0	1	0.0	1.0	1.0	7849848.184628776	0.01	False	50000	0.5	10000000	100	108	constant	[0.0]	7800000
157	100.0	1	0.0	1.0	1.0	7900054.583402535	0.01	False	50000	0.5	10000000	100	108	constant	[0.0]	7850000
158	100.0	1	0.0	1.0	1.0	7949988.094182041	0.01	False	50000	0.5	10000000	100	108	constant	[0.0]	7900000
159	100.0	1	0.0	1.0	1.0	7999963.822870229	0.01	False	50000	0.5	10000000	100	108	constant	[0.0]	7950000
160	100.0	1	0.0	1.0	1.0	8050000.279674443	0.01	False	50000	0.5	10000000	100	108	constant	[0.0]	8000000
161	100.0	1	0.0	1.0	1.0	8100065.37106473	0.01	False	50000	0.5	10000000	100	108	constant	[0.0]	8050000
162	100.0	1	0.0	1.0	1.0	8150338.933727224	0.01	False	50000	0.5	10000000	100	108	constant	[0.0]	8100000
163	100.0	1	0.0	1.0	1.0	8200291.049267385	0.01	False	50000	0.5	10000000	100	108	constant	[0.0]	8150000
164	100.0	1	0.0	1.0	1.0	8250243.038880891	0.01	False	50000	0.5	10000000	100	108	constant	[0.0]	8200000
165	100.0	1	0.0	1.0	1.0	8300102.562719544	0.01	False	50000	0.5	10000000	100	108	constant	[0.0]	8250000
166	100.0	1	0.0	1.0	1.0	8349998.463451686	0.01	False	50000	0.5	10000000	100	108	constant	[0.0]	8300000
167	100.0	1	0.0	1.0	1.0	8400060.969734639	0.01	False	50000	0.5	10000000	100	108	constant	[0.0]	8350000
168	100.0	1	0.0	1.0	1.0	8449726.397180837	0.01	False	50000	0.5	10000000	100	108	constant	[0.0]	8400000
169	100.0	1	0.0	1.0	1.0	8499623.387837496	0.01	False	50000	0.5	10000000	100	108	constant	[0.0]	8450000
170	100.0	1	0.0	1.0	1.0	8549777.989195831	0.01	False	50000	0.5	10000000	100	108	constant	[0.0]	8500000
171	100.0	1	0.0	1.0	1.0	8599571.226728197	0.01	False	50000	0.5	10000000	100	108	constant	[0.0]	8550000
172	100.0	1	0.0	1.0	1.0	8649581.397167265	0.01	False	50000	0.5	10000000	100	108	constant	[0.0]	8600000
173	100.0	1	0.0	1.0	1.0	8699698.278258622	0.01	False	50000	0.5	10000000	100	108	constant	[0.0]	8650000
174	100.0	1	0.0	1.0	1.0	8749956.532989442	0.01	False	50000	0.5	10000000	100	108	constant	[0.0]	8700000
175	100.0	1	0.0	1.0	1.0	8799812.787222788	0.01	False	50000	0.5	10000000	100	108	constant	[0.0]	8750000
176	100.0	1	0.0	1.0	1.0	8849799.756257322	0.01	False	50000	0.5	10000000	100	108	constant	[0.0]	8800000
177	100.0	1	0.0	1.0	1.0	8899549.066184241	0.01	False	50000	0.5	10000000	100	108	constant	[0.0]	8850000
178	100.0	1	0.0	1.0	1.0	8949603.730995443	0.01	False	50000	0.5	10000000	100	108	constant	[0.0]	8900000
179	100.0	1	0.0	1.0	1.0	8999888.29785029	0.01	False	50000	0.5	10000000	100	108	constant	[0.0]	8950000
180	100.0	1	0.0	1.0	1.0	9050173.462804483	0.01	False	50000	0.5	10000000	100	108	constant	[0.0]	9000000
181	100.0	1	0.0	1.0	1.0	9100029.706349324	0.01	False	50000	0.5	10000000	100	108	constant	[0.0]	9050000
182	100.0	1	0.0	1.0	1.0	9150163.911935825	0.01	False	50000	0.5	10000000	100	108	constant	[0.0]	9100000
183	100.0	1	0.0	1.0	1.0	9200256.639518708	0.01	False	50000	0.5	10000000	100	108	constant	[0.0]	9150000
184	100.0	1	0.0	1.0	1.0	9250379.505308706	0.01	False	50000	0.5	10000000	100	108	constant	[0.0]	9200000
185	100.0	1	0.0	1.0	1.0	9300706.055679103	0.01	False	50000	0.5	10000000	100	108	constant	[0.0]	9250000
186	100.0	1	0.0	1.0	1.0	9350792.67685071	0.01	False	50000	0.5	10000000	100	108	constant	[0.0]	9300000
187	100.0	1	0.0	1.0	1.0	9400853.350976257	0.01	False	50000	0.5	10000000	100	108	constant	[0.0]	9350000
188	100.0	1	0.0	1.0	1.0	9450517.394810123	0.01	False	50000	0.5	10000000	100	108	constant	[0.0]	9400000
189	100.0	1	0.0	1.0	1.0	9500175.878956066	0.01	False	50000	0.5	10000000	100	108	constant	[0.0]	9450000
190	100.0	1	0.0	1.0	1.0	9550305.512913924	0.01	False	50000	0.5	10000000	100	108	constant	[0.0]	9500000
191	100.0	1	0.0	1.0	1.0	9600357.216711087	0.01	False	50000	0.5	10000000	100	108	constant	[0.0]	9550000
192	100.0	1	0.0	1.0	1.0	9650177.657262746	0.01	False	50000	0.5	10000000	100	108	constant	[0.0]	9600000
193	100.0	1	0.0	1.0	1.0	9699839.11152751	0.01	False	50000	0.5	10000000	100	108	constant	[0.0]	9650000
194	100.0	1	0.0	1.0	1.0	9750260.484914923	0.01	False	50000	0.5	10000000	100	108	constant	[0.0]	9700000
195	100.0	1	0.0	1.0	1.0	9800369.743984682	0.01	False	50000	0.5	10000000	100	108	constant	[0.0]	9750000
196	100.0	1	0.0	1.0	1.0	9850190.097640034	0.01	False	50000	0.5	10000000	100	108	constant	[0.0]	9800000
197	100.0	1	0.0	1.0	1.0	9900014.4854415	0.01	False	50000	0.5	10000000	100	108	constant	[0.0]	9850000
198	100.0	1	0.0	1.0	1.0	9950054.402878525	0.01	False	50000	0.5	10000000	100	108	constant	[0.0]	9900000
199	100.0	1	0.0	1.0	1.0	9999813.419853434	0.01	False	50000	0.5	10000000	100	108	constant	[0.0]	9950000
200	100.0	1	0.0	1.0	1.0	10049911.466526857	0.01	False	50000	0.5	10000000	100	108	constant	[0.0]	10000000
0	100.0	0	0.0	0.0		28.83756911047774	0.01	False	50000	0.5	10000000	100	41	constant	[1.0]	0
0	100.0	0	0.0	0.0		9.503979044199223	0.01	False	50000	0.5	10000000	100	17	constant	[1.0]	0
0	100.0	39	0.25	34.0	1.1470588235294117	1470.9966044336425	0.01	False	50000	0.5	10000000	100	13	constant	[0.2]	0
1	100.0	53	0.2749056603773585	39.0	1.358974358974359	2536.34987406639	0.01	False	50000	0.5	10000000	100	13	constant	[0.2]	50000
2	100.0	79	0.2969620253164556	50.0	1.58	3502.306988016607	0.01	False	50000	0.5	10000000	100	13	constant	[0.2]	100000
3	100.0	63	0.3109523809523809	47.0	1.3404255319148937	4399.097300499393	0.01	False	50000	0.5	10000000	100	13	constant	[0.2]	150000
4	100.0	60	0.3395	45.0	1.3333333333333333	5167.374333005512	0.01	False	50000	0.5	10000000	100	13	constant	[0.2]	200000
5	100.0	101	0.3711881188118812	60.0	1.6833333333333331	5746.464560378407	0.01	False	50000	0.5	10000000	100	13	constant	[0.2]	250000
6	100.0	147	0.411156462585034	63.0	2.333333333333333	6205.872160880816	0.01	False	50000	0.5	10000000	100	13	constant	[0.2]	300000
7	100.0	194	0.4484020618556701	76.0	2.5526315789473686	6535.148774073053	0.01	False	50000	0.5	10000000	100	13	constant	[0.2]	350000
8	100.0	243	0.4711522633744855	83.0	2.927710843373494	6768.602620688671	0.01	False	50000	0.5	10000000	100	13	constant	[0.2]	400000
9	100.0	251	0.487609561752988	90.0	2.7888888888888888	6982.6874697258245	0.01	False	50000	0.5	10000000	100	13	constant	[0.2]	450000
10	100.0	245	0.4960408163265306	84.0	2.9166666666666665	7168.372804084276	0.01	False	50000	0.5	10000000	100	13	constant	[0.2]	500000
11	100.0	282	0.5081560283687944	89.0	3.168539325842697	7351.417439561816	0.01	False	50000	0.5	10000000	100	13	constant	[0.2]	550000
12	100.0	440	0.5252045454545455	94.0	4.680851063829787	7503.778948277117	0.01	False	50000	0.5	10000000	100	13	constant	[0.2]	600000
13	100.0	430	0.5289069767441861	92.0	4.673913043478261	7643.030942232343	0.01	False	50000	0.5	10000000	100	13	constant	[0.2]	650000
14	100.0	386	0.5394818652849742	92.0	4.195652173913044	7785.053121770337	0.01	False	50000	0.5	10000000	100	13	constant	[0.2]	700000
15	100.0	444	0.5682207207207207	91.0	4.87912087912088	7907.739548324491	0.01	False	50000	0.5	10000000	100	13	constant	[0.2]	750000
16	100.0	559	0.57695885509839	87.0	6.425287356321839	8005.969160133676	0.01	False	50000	0.5	10000000	100	13	constant	[0.2]	800000
17	100.0	556	0.5878776978417265	92.0	6.043478260869565	8104.062409139817	0.01	False	50000	0.5	10000000	100	13	constant	[0.2]	850000
18	100.0	517	0.5897098646034815	94.0	5.5	8197.079442653641	0.01	False	50000	0.5	10000000	100	13	constant	[0.2]	900000
19	100.0	483	0.596832298136646	92.0	5.25	8287.3964280297	0.01	False	50000	0.5	10000000	100	13	constant	[0.2]	950000
20	100.0	613	0.6017781402936379	91.0	6.736263736263736	8376.106569566664	0.01	False	50000	0.5	10000000	100	13	constant	[0.2]	1000000
21	100.0	482	0.5996680497925311	93.0	5.182795698924731	8461.984423238306	0.01	False	50000	0.5	10000000	100	13	constant	[0.2]	1050000
22	100.0	681	0.6046255506607929	94.0	7.24468085106383	8545.715551534064	0.01	False	50000	0.5	10000000	100	13	constant	[0.2]	1100000
23	100.0	662	0.6050151057401812	95.0	6.968421052631579	8631.786186243518	0.01	False	50000	0.5	10000000	100	13	constant	[0.2]	1150000
24	100.0	543	0.6076058931860036	98.0	5.540816326530612	8712.424353896322	0.01	False	50000	0.5	10000000	100	13	constant	[0.2]	1200000
25	100.0	631	0.6078605388272582	94.0	6.712765957446808	8795.318740589524	0.01	False	50000	0.5	10000000	100	13	constant	[0.2]	1250000
26	100.0	541	0.6160443622920517	91.0	5.945054945054945	8875.65852022867	0.01	False	50000	0.5	10000000	100	13	constant	[0.2]	1300000
27	100.0	618	0.618495145631068	93.0	6.645161290322581	8958.37091538236	0.01	False	50000	0.5	10000000	100	13	constant	[0.2]	1350000
28	100.0	693	0.6138383838383838	96.0	7.21875	9036.982787437191	0.01	False	50000	0.5	10000000	100	13	constant	[0.2]	1400000
29	100.0	632	0.6205854430379747	92.0	6.869565217391305	9116.57950369272	0.01	False	50000	0.5	10000000	100	13	constant	[0.2]	1450000
30	100.0	530	0.6177735849056603	91.0	5.824175824175824	9197.10210493454	0.01	False	50000	0.5	10000000	100	13	constant	[0.2]	1500000
31	100.0	867	0.6254094579008074	94.0	9.22340425531915	9274.980327830612	0.01	False	50000	0.5	10000000	100	13	constant	[0.2]	1550000
32	100.0	578	0.6346193771626297	95.0	6.08421052631579	9350.247833471349	0.01	False	50000	0.5	10000000	100	13	constant	[0.2]	1600000
33	100.0	704	0.6391903409090909	97.0	7.257731958762887	9420.849033931425	0.01	False	50000	0.5	10000000	100	13	constant	[0.2]	1650000
34	100.0	853	0.6382063305978898	92.0	9.271739130434783	9492.217491451149	0.01	False	50000	0.5	10000000	100	13	constant	[0.2]	1700000
35	100.0	734	0.6366076294277929	94.0	7.808510638297872	9560.619756592934	0.01	False	50000	0.5	10000000	100	13	constant	[0.2]	1750000
36	100.0	609	0.6426765188834155	93.0	6.548387096774194	9632.28339048346	0.01	False	50000	0.5	10000000	100	13	constant	[0.2]	1800000
37	100.0	760	0.6416842105263157	89.0	8.539325842696629	9702.278974188644	0.01	False	50000	0.5	10000000	100	13	constant	[0.2]	1850000
38	100.0	700	0.6424571428571428	93.0	7.526881720430108	9770.349602039549	0.01	False	50000	0.5	10000000	100	13	constant	[0.2]	1900000
39	100.0	701	0.6509129814550643	92.0	7.619565217391305	9839.660388226785	0.01	False	50000	0.5	10000000	100	13	constant	[0.2]	1950000
40	100.0	744	0.6541263440860215	91.0	8.175824175824175	9905.759046434125	0.01	False	50000	0.5	10000000	100	13	constant	[0.2]	2000000
41	100.0	561	0.6541889483065954	94.0	5.968085106382978	9973.684742158966	0.01	False	50000	0.5	10000000	100	13	constant	[0.2]	2050000
42	100.0	789	0.6539543726235741	95.0	8.305263157894737	10040.087017809306	0.01	False	50000	0.5	10000000	100	13	constant	[0.2]	2100000
43	100.0	743	0.6571870794078062	98.0	7.581632653061225	10108.120750336398	0.01	False	50000	0.5	10000000	100	13	constant	[0.2]	2150000
44	100.0	866	0.6567782909930716	94.0	9.212765957446807	10175.95477919882	0.01	False	50000	0.5	10000000	100	13	constant	[0.2]	2200000
45	100.0	712	0.6573595505617977	95.0	7.494736842105263	10241.53937311891	0.01	False	50000	0.5	10000000	100	13	constant	[0.2]	2250000
46	100.0	722	0.6564265927977839	95.0	7.6	10306.7951680364	0.01	False	50000	0.5	10000000	100	13	constant	[0.2]	2300000
47	100.0	705	0.6513333333333334	92.0	7.663043478260869	10372.999529972572	0.01	False	50000	0.5	10000000	100	13	constant	[0.2]	2350000
48	100.0	809	0.6550679851668727	91.0	8.89010989010989	10438.623189390622	0.01	False	50000	0.5	10000000	100	13	constant	[0.2]	2400000
49	100.0	774	0.6525581395348837	97.0	7.979381443298969	10505.030790084564	0.01	False	50000	0.5	10000000	100	13	constant	[0.2]	2450000
50	100.0	777	0.6552638352638354	93.0	8.35483870967742	10570.298653965428	0.01	False	50000	0.5	10000000	100	13	constant	[0.2]	2500000
51	100.0	754	0.6559681697612733	90.0	8.377777777777778	10634.87559998726	0.01	False	50000	0.5	10000000	100	13	constant	[0.2]	2550000
52	100.0	826	0.6588983050847458	96.0	8.604166666666666	10701.093033540074	0.01	False	50000	0.5	10000000	100	13	constant	[0.2]	2600000
53	100.0	662	0.6600604229607251	94.0	7.042553191489362	10767.407740027613	0.01	False	50000	0.5	10000000	100	13	constant	[0.2]	2650000
54	100.0	784	0.6609821428571429	92.0	8.521739130434783	10829.267153235924	0.01	False	50000	0.5	10000000	100	13	constant	[0.2]	2700000
55	100.0	635	0.6600157480314961	94.0	6.75531914893617	10894.382170313807	0.01	False	50000	0.5	10000000	100	13	constant	[0.2]	2750000
56	100.0	794	0.6627455919395466	90.0	8.822222222222223	10960.47343986412	0.01	False	50000	0.5	10000000	100	13	constant	[0.2]	2800000
57	100.0	882	0.669387755102041	95.0	9.284210526315787	11022.57109938864	0.01	False	50000	0.5	10000000	100	13	constant	[0.2]	2850000
58	100.0	799	0.6691989987484356	93.0	8.591397849462366	11083.3384900339	0.01	False	50000	0.5	10000000	100	13	constant	[0.2]	2900000
59	100.0	828	0.666364734299517	94.0	8.808510638297872	11145.702009211229	0.01	False	50000	0.5	10000000	100	13	constant	[0.2]	2950000
60	100.0	765	0.6677385620915033	97.0	7.88659793814433	11209.567530537724	0.01	False	50000	0.5	10000000	100	13	constant	[0.2]	3000000
61	100.0	955	0.6678324607329844	95.0	10.052631578947368	11271.982693361158	0.01	False	50000	0.5	10000000	100	13	constant	[0.2]	3050000
62	100.0	599	0.6626210350584306	91.0	6.582417582417582	11336.34075845484	0.01	False	50000	0.5	10000000	100	13	constant	[0.2]	3100000
63	100.0	678	0.6646755162241887	96.0	7.0625	11400.83360414418	0.01	False	50000	0.5	10000000	100	13	constant	[0.2]	3150000
64	100.0	761	0.6687647831800263	94.0	8.095744680851064	11463.286434026786	0.01	False	50000	0.5	10000000	100	13	constant	[0.2]	3200000
65	100.0	760	0.6708815789473684	96.0	7.916666666666667	11524.64510627959	0.01	False	50000	0.5	10000000	100	13	constant	[0.2]	3250000
66	100.0	827	0.6678597339782346	95.0	8.705263157894738	11587.4911085343	0.01	False	50000	0.5	10000000	100	13	constant	[0.2]	3300000
67	100.0	679	0.6715758468335787	92.0	7.380434782608695	11648.74471358588	0.01	False	50000	0.5	10000000	100	13	constant	[0.2]	3350000
68	100.0	1012	0.6739426877470357	92.0	11.0	11710.824731914165	0.01	False	50000	0.5	10000000	100	13	constant	[0.2]	3400000
69	100.0	874	0.6674713958810069	93.0	9.397849462365592	11773.810092431044	0.01	False	50000	0.5	10000000	100	13	constant	[0.2]	3450000
70	100.0	861	0.6764924506387922	96.0	8.96875	11836.204606513096	0.01	False	50000	0.5	10000000	100	13	constant	[0.2]	3500000
71	100.0	803	0.6738978829389788	95.0	8.452631578947368	11896.487292693471	0.01	False	50000	0.5	10000000	100	13	constant	[0.2]	3550000
72	100.0	897	0.6679152731326645	94.0	9.54255319148936	11958.501896812311	0.01	False	50000	0.5	10000000	100	13	constant	[0.2]	3600000
73	100.0	915	0.6653989071038252	99.0	9.242424242424242	12019.814115348769	0.01	False	50000	0.5	10000000	100	13	constant	[0.2]	3650000
74	100.0	868	0.6597465437788018	94.0	9.23404255319149	12082.318539064068	0.01	False	50000	0.5	10000000	100	13	constant	[0.2]	3700000
75	100.0	845	0.6551952662721895	94.0	8.98936170212766	12147.35730255084	0.01	False	50000	0.5	10000000	100	13	constant	[0.2]	3750000
76	100.0	823	0.6544349939246659	95.0	8.663157894736843	12215.359469870691	0.01	False	50000	0.5	10000000	100	13	constant	[0.2]	3800000
77	100.0	690	0.6690869565217392	89.0	7.752808988764045	12278.391149059637	0.01	False	50000	0.5	10000000	100	13	constant	[0.2]	3850000
78	100.0	893	0.6648152295632698	94.0	9.5	12344.132474019829	0.01	False	50000	0.5	10000000	100	13	constant	[0.2]	3900000
79	100.0	752	0.6634175531914893	90.0	8.355555555555556	12409.09195689772	0.01	False	50000	0.5	10000000	100	13	constant	[0.2]	3950000
80	100.0	843	0.6597864768683275	96.0	8.78125	12475.315557176786	0.01	False	50000	0.5	10000000	100	13	constant	[0.2]	4000000
81	100.0	685	0.6658686131386862	95.0	7.2105263157894735	12539.69377943975	0.01	False	50000	0.5	10000000	100	13	constant	[0.2]	4050000
82	100.0	867	0.6588465974625144	91.0	9.527472527472527	12602.928399273897	0.01	False	50000	0.5	10000000	100	13	constant	[0.2]	4100000
83	100.0	773	0.6516300129366106	96.0	8.052083333333334	12669.032132703887	0.01	False	50000	0.5	10000000	100	13	constant	[0.2]	4150000
84	100.0	714	0.6607422969187675	98.0	7.285714285714286	12735.012102121516	0.01	False	50000	0.5	10000000	100	13	constant	[0.2]	4200000
85	100.0	808	0.6680445544554455	95.0	8.505263157894737	12799.84776369979	0.01	False	50000	0.5	10000000	100	13	constant	[0.2]	4250000
86	100.0	839	0.6577115613825982	96.0	8.739583333333334	12865.01958431828	0.01	False	50000	0.5	10000000	100	13	constant	[0.2]	4300000
87	100.0	815	0.6714723926380368	97.0	8.402061855670103	12930.333219239848	0.01	False	50000	0.5	10000000	100	13	constant	[0.2]	4350000
88	100.0	658	0.6695136778115501	91.0	7.230769230769231	12990.929971950314	0.01	False	50000	0.5	10000000	100	13	constant	[0.2]	4400000
89	100.0	969	0.6733333333333332	96.0	10.09375	13052.606292412938	0.01	False	50000	0.5	10000000	100	13	constant	[0.2]	4450000
90	100.0	939	0.6689350372736954	96.0	9.78125	13114.425760798036	0.01	False	50000	0.5	10000000	100	13	constant	[0.2]	4500000
91	100.0	760	0.6714473684210527	95.0	8.0	13176.39868394646	0.01	False	50000	0.5	10000000	100	13	constant	[0.2]	4550000
92	100.0	969	0.6724871001031992	98.0	9.887755102040815	13238.314761275113	0.01	False	50000	0.5	10000000	100	13	constant	[0.2]	4600000
93	100.0	825	0.6727272727272728	95.0	8.68421052631579	13299.158028853604	0.01	False	50000	0.5	10000000	100	13	constant	[0.2]	4650000
94	100.0	885	0.6770847457627119	91.0	9.725274725274724	13360.897711782163	0.01	False	50000	0.5	10000000	100	13	constant	[0.2]	4700000
95	100.0	704	0.667784090909091	95.0	7.410526315789474	13422.456530275693	0.01	False	50000	0.5	10000000	100	13	constant	[0.2]	4750000
96	100.0	795	0.6687044025157233	97.0	8.195876288659793	13486.122193487456	0.01	False	50000	0.5	10000000	100	13	constant	[0.2]	4800000
97	100.0	844	0.6704620853080571	94.0	8.97872340425532	13549.765257550209	0.01	False	50000	0.5	10000000	100	13	constant	[0.2]	4850000
98	100.0	848	0.675990566037736	90.0	9.422222222222222	13611.353291015452	0.01	False	50000	0.5	10000000	100	13	constant	[0.2]	4900000
99	100.0	990	0.6758787878787879	96.0	10.3125	13672.146854469427	0.01	False	50000	0.5	10000000	100	13	constant	[0.2]	4950000
100	100.0	847	0.6699291617473435	90.0	9.411111111111111	13734.689957501962	0.01	False	50000	0.5	10000000	100	13	constant	[0.2]	5000000
101	100.0	902	0.6731042128603104	94.0	9.595744680851064	13795.96082401924	0.01	False	50000	0.5	10000000	100	13	constant	[0.2]	5050000
102	100.0	769	0.6725097529258779	96.0	8.010416666666666	13856.64549809746	0.01	False	50000	0.5	10000000	100	13	constant	[0.2]	5100000
103	100.0	807	0.661276332094176	98.0	8.23469387755102	13920.455034103985	0.01	False	50000	0.5	10000000	100	13	constant	[0.2]	5150000
104	100.0	668	0.6579491017964073	92.0	7.260869565217392	13988.627287563912	0.01	False	50000	0.5	10000000	100	13	constant	[0.2]	5200000
105	100.0	888	0.6623648648648648	96.0	9.25	14052.208818593524	0.01	False	50000	0.5	10000000	100	13	constant	[0.2]	5250000
106	100.0	805	0.6607577639751554	93.0	8.655913978494624	14116.725747826327	0.01	False	50000	0.5	10000000	100	13	constant	[0.2]	5300000
107	100.0	688	0.6599563953488373	90.0	7.644444444444445	14180.811835891702	0.01	False	50000	0.5	10000000	100	13	constant	[0.2]	5350000
108	100.0	849	0.6624263839811544	92.0	9.228260869565217	14245.29466346411	0.01	False	50000	0.5	10000000	100	13	constant	[0.2]	5400000
109	100.0	731	0.6630232558139534	91.0	8.032967032967033	14307.660154645895	0.01	False	50000	0.5	10000000	100	13	constant	[0.2]	5450000
110	100.0	751	0.6703462050599202	92.0	8.16304347826087	14369.79744560048	0.01	False	50000	0.5	10000000	100	13	constant	[0.2]	5500000
111	100.0	675	0.6784740740740742	90.0	7.5	14432.423117845638	0.01	False	50000	0.5	10000000	100	13	constant	[0.2]	5550000
112	100.0	887	0.6838444193912063	95.0	9.336842105263155	14492.944887442609	0.01	False	50000	0.5	10000000	100	13	constant	[0.2]	5600000
113	100.0	888	0.6852702702702704	95.0	9.347368421052632	14552.284075621004	0.01	False	50000	0.5	10000000	100	13	constant	[0.2]	5650000
114	100.0	774	0.6831007751937985	94.0	8.23404255319149	14610.19093563239	0.01	False	50000	0.5	10000000	100	13	constant	[0.2]	5700000
115	100.0	803	0.6823536737235367	96.0	8.364583333333334	14671.131598012678	0.01	False	50000	0.5	10000000	100	13	constant	[0.2]	5750000
116	100.0	1110	0.6798828828828829	96.0	11.5625	14730.336886399957	0.01	False	50000	0.5	10000000	100	13	constant	[0.2]	5800000
117	100.0	823	0.6805710814094775	89.0	9.247191011235955	14791.66401364926	0.01	False	50000	0.5	10000000	100	13	constant	[0.2]	5850000
118	100.0	711	0.680379746835443	92.0	7.728260869565218	14852.542666787584	0.01	False	50000	0.5	10000000	100	13	constant	[0.2]	5900000
119	100.0	846	0.6832505910165484	93.0	9.096774193548388	14910.907995659189	0.01	False	50000	0.5	10000000	100	13	constant	[0.2]	5950000
120	100.0	694	0.6823198847262248	96.0	7.229166666666667	14969.249923345462	0.01	False	50000	0.5	10000000	100	13	constant	[0.2]	6000000
121	100.0	688	0.6831831395348837	92.0	7.478260869565218	15029.127137275658	0.01	False	50000	0.5	10000000	100	13	constant	[0.2]	6050000
122	100.0	794	0.6906801007556674	92.0	8.630434782608695	15086.517789633604	0.01	False	50000	0.5	10000000	100	13	constant	[0.2]	6100000
123	100.0	806	0.6900992555831266	90.0	8.955555555555556	15143.784320750125	0.01	False	50000	0.5	10000000	100	13	constant	[0.2]	6150000
124	100.0	1014	0.6896844181459566	96.0	10.5625	15203.180697254184	0.01	False	50000	0.5	10000000	100	13	constant	[0.2]	6200000
125	100.0	679	0.6897201767304861	94.0	7.223404255319149	15260.393082301256	0.01	False	50000	0.5	10000000	100	13	constant	[0.2]	6250000
126	100.0	829	0.6842098914354646	96.0	8.635416666666666	15319.928676699055	0.01	False	50000	0.5	10000000	100	13	constant	[0.2]	6300000
127	100.0	835	0.6829820359281437	95.0	8.789473684210526	15378.296685060852	0.01	False	50000	0.5	10000000	100	13	constant	[0.2]	6350000
128	100.0	795	0.6890188679245284	87.0	9.137931034482758	15437.20731905855	0.01	False	50000	0.5	10000000	100	13	constant	[0.2]	6400000
129	100.0	764	0.6837565445026179	95.0	8.042105263157895	15495.773053473116	0.01	False	50000	0.5	10000000	100	13	constant	[0.2]	6450000
130	100.0	899	0.6973971078976641	95.0	9.463157894736842	15553.625202481682	0.01	False	50000	0.5	10000000	100	13	constant	[0.2]	6500000
131	100.0	909	0.6965786578657868	95.0	9.56842105263158	15608.77394571628	0.01	False	50000	0.5	10000000	100	13	constant	[0.2]	6550000
132	100.0	804	0.7017039800995026	95.0	8.463157894736842	15664.937170071957	0.01	False	50000	0.5	10000000	100	13	constant	[0.2]	6600000
133	100.0	1000	0.7019399999999999	94.0	10.638297872340424	15719.390969868353	0.01	False	50000	0.5	10000000	100	13	constant	[0.2]	6650000
134	100.0	735	0.6953605442176871	93.0	7.903225806451613	15775.672386445003	0.01	False	50000	0.5	10000000	100	13	constant	[0.2]	6700000
135	100.0	764	0.6906282722513091	95.0	8.042105263157895	15834.586870150086	0.01	False	50000	0.5	10000000	100	13	constant	[0.2]	6750000
136	100.0	694	0.6907925072046109	95.0	7.305263157894736	15892.824121195805	0.01	False	50000	0.5	10000000	100	13	constant	[0.2]	6800000
137	100.0	897	0.6909698996655518	91.0	9.857142857142858	15950.81715605196	0.01	False	50000	0.5	10000000	100	13	constant	[0.2]	6850000
138	100.0	886	0.690744920993228	92.0	9.630434782608695	16006.739128817644	0.01	False	50000	0.5	10000000	100	13	constant	[0.2]	6900000
139	100.0	748	0.6850802139037434	94.0	7.957446808510638	16064.708605341628	0.01	False	50000	0.5	10000000	100	13	constant	[0.2]	6950000
140	100.0	904	0.6882632743362832	97.0	9.31958762886598	16124.06191835468	0.01	False	50000	0.5	10000000	100	13	constant	[0.2]	7000000
141	100.0	823	0.6825516403402188	95.0	8.663157894736843	16183.203786637836	0.01	False	50000	0.5	10000000	100	13	constant	[0.2]	7050000
142	100.0	660	0.680969696969697	93.0	7.096774193548387	16241.57670201414	0.01	False	50000	0.5	10000000	100	13	constant	[0.2]	7100000
143	100.0	933	0.6916613076098607	97.0	9.618556701030927	16298.042469269552	0.01	False	50000	0.5	10000000	100	13	constant	[0.2]	7150000
144	100.0	830	0.6986506024096387	93.0	8.924731182795698	16353.702266771328	0.01	False	50000	0.5	10000000	100	13	constant	[0.2]	7200000
145	100.0	972	0.7027057613168723	95.0	10.23157894736842	16408.630107355708	0.01	False	50000	0.5	10000000	100	13	constant	[0.2]	7250000
146	100.0	810	0.6951481481481481	95.0	8.526315789473685	16465.317931066038	0.01	False	50000	0.5	10000000	100	13	constant	[0.2]	7300000
147	100.0	948	0.6962236286919832	97.0	9.77319587628866	16522.45322809777	0.01	False	50000	0.5	10000000	100	13	constant	[0.2]	7350000
148	100.0	901	0.706914539400666	93.0	9.688172043010752	16578.37348553782	0.01	False	50000	0.5	10000000	100	13	constant	[0.2]	7400000
149	100.0	985	0.7085786802030456	91.0	10.824175824175825	16633.454527935395	0.01	False	50000	0.5	10000000	100	13	constant	[0.2]	7450000
150	100.0	1046	0.7066156787762906	94.0	11.127659574468083	16685.683316852374	0.01	False	50000	0.5	10000000	100	13	constant	[0.2]	7500000
151	100.0	1007	0.7104468718967231	92.0	10.945652173913045	16740.888400842687	0.01	False	50000	0.5	10000000	100	13	constant	[0.2]	7550000
152	100.0	814	0.7023341523341524	95.0	8.56842105263158	16797.808020940938	0.01	False	50000	0.5	10000000	100	13	constant	[0.2]	7600000
153	100.0	899	0.7045717463848722	91.0	9.87912087912088	16851.571749842216	0.01	False	50000	0.5	10000000	100	13	constant	[0.2]	7650000
154	100.0	978	0.7065235173824131	96.0	10.1875	16906.543576765744	0.01	False	50000	0.5	10000000	100	13	constant	[0.2]	7700000
155	100.0	927	0.7074002157497303	95.0	9.757894736842106	16958.784526825486	0.01	False	50000	0.5	10000000	100	13	constant	[0.2]	7750000
156	100.0	952	0.7019852941176471	91.0	10.461538461538462	17013.212747319296	0.01	False	50000	0.5	10000000	100	13	constant	[0.2]	7800000
157	100.0	1061	0.7020829406220548	94.0	11.287234042553193	17067.927116775765	0.01	False	50000	0.5	10000000	100	13	constant	[0.2]	7850000
158	100.0	999	0.6991991991991993	96.0	10.40625	17122.67088508578	0.01	False	50000	0.5	10000000	100	13	constant	[0.2]	7900000
159	100.0	796	0.6957537688442214	93.0	8.559139784946236	17178.30534088258	0.01	False	50000	0.5	10000000	100	13	constant	[0.2]	7950000
160	100.0	710	0.69843661971831	95.0	7.473684210526316	17234.922652378093	0.01	False	50000	0.5	10000000	100	13	constant	[0.2]	8000000
161	100.0	1008	0.6978373015873017	94.0	10.72340425531915	17290.904604717092	0.01	False	50000	0.5	10000000	100	13	constant	[0.2]	8050000
162	100.0	1016	0.6973228346456695	94.0	10.808510638297872	17347.99483426487	0.01	False	50000	0.5	10000000	100	13	constant	[0.2]	8100000
163	100.0	757	0.6962747688243065	90.0	8.411111111111111	17402.20011634345	0.01	False	50000	0.5	10000000	100	13	constant	[0.2]	8150000
164	100.0	781	0.6964532650448143	96.0	8.135416666666666	17460.53875989533	0.01	False	50000	0.5	10000000	100	13	constant	[0.2]	8200000
165	100.0	892	0.7067600896860987	94.0	9.48936170212766	17513.8574000573	0.01	False	50000	0.5	10000000	100	13	constant	[0.2]	8250000
166	100.0	896	0.7055691964285715	96.0	9.333333333333334	17567.125804862895	0.01	False	50000	0.5	10000000	100	13	constant	[0.2]	8300000
167	100.0	1049	0.7057578646329838	95.0	11.042105263157897	17621.779213325648	0.01	False	50000	0.5	10000000	100	13	constant	[0.2]	8350000
168	100.0	894	0.7057829977628636	96.0	9.3125	17676.13027053081	0.01	False	50000	0.5	10000000	100	13	constant	[0.2]	8400000
169	100.0	905	0.7089060773480661	96.0	9.427083333333334	17729.474709956427	0.01	False	50000	0.5	10000000	100	13	constant	[0.2]	8450000
170	100.0	871	0.7087944890929966	93.0	9.365591397849462	17784.619983638037	0.01	False	50000	0.5	10000000	100	13	constant	[0.2]	8500000
171	100.0	772	0.7044818652849741	90.0	8.577777777777778	17837.79952923849	0.01	False	50000	0.5	10000000	100	13	constant	[0.2]	8550000
172	100.0	1106	0.7037070524412297	98.0	11.285714285714286	17893.299564100824	0.01	False	50000	0.5	10000000	100	13	constant	[0.2]	8600000
173	100.0	838	0.7013603818615752	91.0	9.208791208791208	17948.17800386658	0.01	False	50000	0.5	10000000	100	13	constant	[0.2]	8650000
174	100.0	876	0.6993036529680365	95.0	9.221052631578948	18002.81441752038	0.01	False	50000	0.5	10000000	100	13	constant	[0.2]	8700000
175	100.0	917	0.7019956379498364	94.0	9.75531914893617	18058.3151406924	0.01	False	50000	0.5	10000000	100	13	constant	[0.2]	8750000
176	100.0	835	0.7086706586826348	96.0	8.697916666666666	18111.26740246642	0.01	False	50000	0.5	10000000	100	13	constant	[0.2]	8800000
177	100.0	918	0.7069716775599129	97.0	9.463917525773196	18163.75186759968	0.01	False	50000	0.5	10000000	100	13	constant	[0.2]	8850000
178	100.0	859	0.7106752037252619	96.0	8.947916666666666	18218.7395575952	0.01	False	50000	0.5	10000000	100	13	constant	[0.2]	8900000
179	100.0	850	0.703164705882353	90.0	9.444444444444445	18273.366740794518	0.01	False	50000	0.5	10000000	100	13	constant	[0.2]	8950000
180	100.0	819	0.698937728937729	93.0	8.806451612903226	18327.69571681532	0.01	False	50000	0.5	10000000	100	13	constant	[0.2]	9000000
181	100.0	746	0.6990884718498659	93.0	8.021505376344086	18381.49538870045	0.01	False	50000	0.5	10000000	100	13	constant	[0.2]	9050000
182	100.0	919	0.6991621327529923	96.0	9.572916666666666	18437.439572582	0.01	False	50000	0.5	10000000	100	13	constant	[0.2]	9100000
183	100.0	964	0.7042116182572614	96.0	10.041666666666666	18493.043378893235	0.01	False	50000	0.5	10000000	100	13	constant	[0.2]	9150000
184	100.0	1006	0.7080715705765407	94.0	10.702127659574469	18546.42045701361	0.01	False	50000	0.5	10000000	100	13	constant	[0.2]	9200000
185	100.0	1193	0.7138390611902766	96.0	12.427083333333334	18601.28022014035	0.01	False	50000	0.5	10000000	100	13	constant	[0.2]	9250000
186	100.0	851	0.7144653349001173	93.0	9.150537634408602	18652.885702965083	0.01	False	50000	0.5	10000000	100	13	constant	[0.2]	9300000
187	100.0	1004	0.720129482071713	97.0	10.350515463917526	18704.8531469008	0.01	False	50000	0.5	10000000	100	13	constant	[0.2]	9350000
188	100.0	787	0.713735705209657	92.0	8.554347826086957	18757.606019737017	0.01	False	50000	0.5	10000000	100	13	constant	[0.2]	9400000
189	100.0	876	0.7132876712328767	90.0	9.733333333333333	18810.14406027577	0.01	False	50000	0.5	10000000	100	13	constant	[0.2]	9450000
190	100.0	866	0.7111547344110855	91.0	9.516483516483516	18863.86235755436	0.01	False	50000	0.5	10000000	100	13	constant	[0.2]	9500000
191	100.0	987	0.7186727456940222	97.0	10.175257731958762	18916.40427623042	0.01	False	50000	0.5	10000000	100	13	constant	[0.2]	9550000
192	100.0	887	0.7207215332581736	94.0	9.436170212765957	18969.0134940418	0.01	False	50000	0.5	10000000	100	13	constant	[0.2]	9600000
193	100.0	914	0.7120678336980307	94.0	9.72340425531915	19021.52211937725	0.01	False	50000	0.5	10000000	100	13	constant	[0.2]	9650000
194	100.0	859	0.7075436554132712	98.0	8.76530612244898	19075.961964466733	0.01	False	50000	0.5	10000000	100	13	constant	[0.2]	9700000
195	100.0	945	0.7048783068783069	93.0	10.161290322580646	19130.958263830464	0.01	False	50000	0.5	10000000	100	13	constant	[0.2]	9750000
196	100.0	1003	0.6974277168494517	94.0	10.670212765957446	19186.71059351753	0.01	False	50000	0.5	10000000	100	13	constant	[0.2]	9800000
197	100.0	1049	0.7083889418493805	92.0	11.402173913043478	19241.4051962898	0.01	False	50000	0.5	10000000	100	13	constant	[0.2]	9850000
198	100.0	840	0.7074761904761905	91.0	9.23076923076923	19297.40791490848	0.01	False	50000	0.5	10000000	100	13	constant	[0.2]	9900000
199	100.0	962	0.7036694386694388	93.0	10.344086021505376	19353.11028647576	0.01	False	50000	0.5	10000000	100	13	constant	[0.2]	9950000
200	100.0	922	0.7021691973969632	95.0	9.705263157894738	19407.791658511374	0.01	False	50000	0.5	10000000	100	13	constant	[0.2]	10000000
0	100.0	1	0.0	1.0	1.0	49268.06999235032	0.01	False	50000	0.5	10000000	100	84	constant	[0.0]	0
1	100.0	1	0.0	1.0	1.0	99418.59334996493	0.01	False	50000	0.5	10000000	100	84	constant	[0.0]	50000
2	100.0	1	0.0	1.0	1.0	149928.24574729227	0.01	False	50000	0.5	10000000	100	84	constant	[0.0]	100000
3	100.0	1	0.0	1.0	1.0	199702.12211529943	0.01	False	50000	0.5	10000000	100	84	constant	[0.0]	150000
4	100.0	1	0.0	1.0	1.0	249608.87496330528	0.01	False	50000	0.5	10000000	100	84	constant	[0.0]	200000
5	100.0	1	0.0	1.0	1.0	299580.90891156724	0.01	False	50000	0.5	10000000	100	84	constant	[0.0]	250000
6	100.0	1	0.0	1.0	1.0	349446.94611804286	0.01	False	50000	0.5	10000000	100	84	constant	[0.0]	300000
7	100.0	1	0.0	1.0	1.0	399410.0732032332	0.01	False	50000	0.5	10000000	100	84	constant	[0.0]	350000
8	100.0	1	0.0	1.0	1.0	448852.84321897256	0.01	False	50000	0.5	10000000	100	84	constant	[0.0]	400000
9	100.0	1	0.0	1.0	1.0	498744.725542392	0.01	False	50000	0.5	10000000	100	84	constant	[0.0]	450000
10	100.0	1	0.0	1.0	1.0	548501.4187817505	0.01	False	50000	0.5	10000000	100	84	constant	[0.0]	500000
11	100.0	1	0.0	1.0	1.0	598342.8679270366	0.01	False	50000	0.5	10000000	100	84	constant	[0.0]	550000
12	100.0	1	0.0	1.0	1.0	648147.2141300966	0.01	False	50000	0.5	10000000	100	84	constant	[0.0]	600000
13	100.0	1	0.0	1.0	1.0	698051.6683072407	0.01	False	50000	0.5	10000000	100	84	constant	[0.0]	650000
14	100.0	1	0.0	1.0	1.0	748181.7990688923	0.01	False	50000	0.5	10000000	100	84	constant	[0.0]	700000
15	100.0	1	0.0	1.0	1.0	797805.6091740386	0.01	False	50000	0.5	10000000	100	84	constant	[0.0]	750000
16	100.0	1	0.0	1.0	1.0	847390.3026261537	0.01	False	50000	0.5	10000000	100	84	constant	[0.0]	800000
17	100.0	1	0.0	1.0	1.0	897202.2624114775	0.01	False	50000	0.5	10000000	100	84	constant	[0.0]	850000
18	100.0	1	0.0	1.0	1.0	947327.790792126	0.01	False	50000	0.5	10000000	100	84	constant	[0.0]	900000
19	100.0	1	0.0	1.0	1.0	997569.1194359978	0.01	False	50000	0.5	10000000	100	84	constant	[0.0]	950000
20	100.0	1	0.0	1.0	1.0	1047132.8237845371	0.01	False	50000	0.5	10000000	100	84	constant	[0.0]	1000000
21	100.0	1	0.0	1.0	1.0	1097085.2659649493	0.01	False	50000	0.5	10000000	100	84	constant	[0.0]	1050000
22	100.0	1	0.0	1.0	1.0	1146708.1272487305	0.01	False	50000	0.5	10000000	100	84	constant	[0.0]	1100000
23	100.0	1	0.0	1.0	1.0	1196642.782765766	0.01	False	50000	0.5	10000000	100	84	constant	[0.0]	1150000
24	100.0	1	0.0	1.0	1.0	1246859.9292407194	0.01	False	50000	0.5	10000000	100	84	constant	[0.0]	1200000
25	100.0	1	0.0	1.0	1.0	1296832.1851301875	0.01	False	50000	0.5	10000000	100	84	constant	[0.0]	1250000
26	100.0	1	0.0	1.0	1.0	1346537.0630981969	0.01	False	50000	0.5	10000000	100	84	constant	[0.0]	1300000
27	100.0	1	0.0	1.0	1.0	1396492.968489409	0.01	False	50000	0.5	10000000	100	84	constant	[0.0]	1350000
28	100.0	1	0.0	1.0	1.0	1446774.0004615225	0.01	False	50000	0.5	10000000	100	84	constant	[0.0]	1400000
29	100.0	1	0.0	1.0	1.0	1496818.637566076	0.01	False	50000	0.5	10000000	100	84	constant	[0.0]	1450000
30	100.0	1	0.0	1.0	1.0	1546847.2143627636	0.01	False	50000	0.5	10000000	100	84	constant	[0.0]	1500000
31	100.0	1	0.0	1.0	1.0	1596801.1929001615	0.01	False	50000	0.5	10000000	100	84	constant	[0.0]	1550000
32	100.0	1	0.0	1.0	1.0	1646761.601560305	0.01	False	50000	0.5	10000000	100	84	constant	[0.0]	1600000
33	100.0	1	0.0	1.0	1.0	1696796.9105916745	0.01	False	50000	0.5	10000000	100	84	constant	[0.0]	1650000
34	100.0	1	0.0	1.0	1.0	1747082.160664783	0.01	False	50000	0.5	10000000	100	84	constant	[0.0]	1700000
35	100.0	1	0.0	1.0	1.0	1797065.5004052226	0.01	False	50000	0.5	10000000	100	84	constant	[0.0]	1750000
36	100.0	1	0.0	1.0	1.0	1847212.8948507372	0.01	False	50000	0.5	10000000	100	84	constant	[0.0]	1800000
37	100.0	1	0.0	1.0	1.0	1897131.8631506497	0.01	False	50000	0.5	10000000	100	84	constant	[0.0]	1850000
38	100.0	1	0.0	1.0	1.0	1947030.768384775	0.01	False	50000	0.5	10000000	100	84	constant	[0.0]	1900000
39	100.0	1	0.0	1.0	1.0	1996911.862620362	0.01	False	50000	0.5	10000000	100	84	constant	[0.0]	1950000
40	100.0	1	0.0	1.0	1.0	2046714.0492147775	0.01	False	50000	0.5	10000000	100	84	constant	[0.0]	2000000
41	100.0	1	0.0	1.0	1.0	2096880.34400208	0.01	False	50000	0.5	10000000	100	84	constant	[0.0]	2050000
42	100.0	1	0.0	1.0	1.0	2146976.676976484	0.01	False	50000	0.5	10000000	100	84	constant	[0.0]	2100000
43	100.0	1	0.0	1.0	1.0	2196965.848621036	0.01	False	50000	0.5	10000000	100	84	constant	[0.0]	2150000
44	100.0	1	0.0	1.0	1.0	2247173.454277662	0.01	False	50000	0.5	10000000	100	84	constant	[0.0]	2200000
45	100.0	1	0.0	1.0	1.0	2297313.3649473824	0.01	False	50000	0.5	10000000	100	84	constant	[0.0]	2250000
46	100.0	1	0.0	1.0	1.0	2347329.160194281	0.01	False	50000	0.5	10000000	100	84	constant	[0.0]	2300000
47	100.0	1	0.0	1.0	1.0	2396989.768609334	0.01	False	50000	0.5	10000000	100	84	constant	[0.0]	2350000
48	100.0	1	0.0	1.0	1.0	2447083.4752609776	0.01	False	50000	0.5	10000000	100	84	constant	[0.0]	2400000
49	100.0	1	0.0	1.0	1.0	2497284.2759588715	0.01	False	50000	0.5	10000000	100	84	constant	[0.0]	2450000
50	100.0	1	0.0	1.0	1.0	2547791.653677102	0.01	False	50000	0.5	10000000	100	84	constant	[0.0]	2500000
51	100.0	1	0.0	1.0	1.0	2597587.738375148	0.01	False	50000	0.5	10000000	100	84	constant	[0.0]	2550000
52	100.0	1	0.0	1.0	1.0	2647299.49881262	0.01	False	50000	0.5	10000000	100	84	constant	[0.0]	2600000
53	100.0	1	0.0	1.0	1.0	2697326.337139963	0.01	False	50000	0.5	10000000	100	84	constant	[0.0]	2650000
54	100.0	1	0.0	1.0	1.0	2746983.6627908694	0.01	False	50000	0.5	10000000	100	84	constant	[0.0]	2700000
55	100.0	1	0.0	1.0	1.0	2796867.427038398	0.01	False	50000	0.5	10000000	100	84	constant	[0.0]	2750000
56	100.0	1	0.0	1.0	1.0	2846465.134744074	0.01	False	50000	0.5	10000000	100	84	constant	[0.0]	2800000
57	100.0	1	0.0	1.0	1.0	2896466.983164191	0.01	False	50000	0.5	10000000	100	84	constant	[0.0]	2850000
58	100.0	1	0.0	1.0	1.0	2946157.9648082512	0.01	False	50000	0.5	10000000	100	84	constant	[0.0]	2900000
59	100.0	1	0.0	1.0	1.0	2996088.412117612	0.01	False	50000	0.5	10000000	100	84	constant	[0.0]	2950000
60	100.0	1	0.0	1.0	1.0	3046308.54471874	0.01	False	50000	0.5	10000000	100	84	constant	[0.0]	3000000
61	100.0	1	0.0	1.0	1.0	3096184.0449556005	0.01	False	50000	0.5	10000000	100	84	constant	[0.0]	3050000
62	100.0	1	0.0	1.0	1.0	3145903.1177209043	0.01	False	50000	0.5	10000000	100	84	constant	[0.0]	3100000
63	100.0	1	0.0	1.0	1.0	3195996.3594915573	0.01	False	50000	0.5	10000000	100	84	constant	[0.0]	3150000
64	100.0	1	0.0	1.0	1.0	3246171.333924912	0.01	False	50000	0.5	10000000	100	84	constant	[0.0]	3200000
65	100.0	1	0.0	1.0	1.0	3296329.8163451194	0.01	False	50000	0.5	10000000	100	84	constant	[0.0]	3250000
66	100.0	1	0.0	1.0	1.0	3346630.5819293773	0.01	False	50000	0.5	10000000	100	84	constant	[0.0]	3300000
67	100.0	1	0.0	1.0	1.0	3396826.3648997224	0.01	False	50000	0.5	10000000	100	84	constant	[0.0]	3350000
68	100.0	1	0.0	1.0	1.0	3447026.5499886665	0.01	False	50000	0.5	10000000	100	84	constant	[0.0]	3400000
69	100.0	1	0.0	1.0	1.0	3497048.0081736897	0.01	False	50000	0.5	10000000	100	84	constant	[0.0]	3450000
70	100.0	1	0.0	1.0	1.0	3547163.8691317523	0.01	False	50000	0.5	10000000	100	84	constant	[0.0]	3500000
71	100.0	1	0.0	1.0	1.0	3597238.3698626184	0.01	False	50000	0.5	10000000	100	84	constant	[0.0]	3550000
72	100.0	1	0.0	1.0	1.0	3647569.615055588	0.01	False	50000	0.5	10000000	100	84	constant	[0.0]	3600000
73	100.0	1	0.0	1.0	1.0	3697559.925629639	0.01	False	50000	0.5	10000000	100	84	constant	[0.0]	3650000
74	100.0	1	0.0	1.0	1.0	3747370.834773677	0.01	False	50000	0.5	10000000	100	84	constant	[0.0]	3700000
75	100.0	1	0.0	1.0	1.0	3797008.98835742	0.01	False	50000	0.5	10000000	100	84	constant	[0.0]	3750000
76	100.0	1	0.0	1.0	1.0	3847157.718527376	0.01	False	50000	0.5	10000000	100	84	constant	[0.0]	3800000
77	100.0	1	0.0	1.0	1.0	3897509.8387152	0.01	False	50000	0.5	10000000	100	84	constant	[0.0]	3850000
78	100.0	1	0.0	1.0	1.0	3947187.075970464	0.01	False	50000	0.5	10000000	100	84	constant	[0.0]	3900000
79	100.0	1	0.0	1.0	1.0	3997069.994662828	0.01	False	50000	0.5	10000000	100	84	constant	[0.0]	3950000
80	100.0	1	0.0	1.0	1.0	4047391.1977475295	0.01	False	50000	0.5	10000000	100	84	constant	[0.0]	4000000
81	100.0	1	0.0	1.0	1.0	4097770.137641779	0.01	False	50000	0.5	10000000	100	84	constant	[0.0]	4050000
82	100.0	1	0.0	1.0	1.0	4147704.472062989	0.01	False	50000	0.5	10000000	100	84	constant	[0.0]	4100000
83	100.0	1	0.0	1.0	1.0	4197784.787804001	0.01	False	50000	0.5	10000000	100	84	constant	[0.0]	4150000
84	100.0	1	0.0	1.0	1.0	4247809.622089186	0.01	False	50000	0.5	10000000	100	84	constant	[0.0]	4200000
85	100.0	1	0.0	1.0	1.0	4297453.697357279	0.01	False	50000	0.5	10000000	100	84	constant	[0.0]	4250000
86	100.0	1	0.0	1.0	1.0	4347376.699264982	0.01	False	50000	0.5	10000000	100	84	constant	[0.0]	4300000
87	100.0	1	0.0	1.0	1.0	4397608.116017187	0.01	False	50000	0.5	10000000	100	84	constant	[0.0]	4350000
88	100.0	1	0.0	1.0	1.0	4447789.979734152	0.01	False	50000	0.5	10000000	100	84	constant	[0.0]	4400000
89	100.0	1	0.0	1.0	1.0	4497576.870174303	0.01	False	50000	0.5	10000000	100	84	constant	[0.0]	4450000
90	100.0	1	0.0	1.0	1.0	4547554.093877004	0.01	False	50000	0.5	10000000	100	84	constant	[0.0]	4500000
91	100.0	1	0.0	1.0	1.0	4597791.691382425	0.01	False	50000	0.5	10000000	100	84	constant	[0.0]	4550000
92	100.0	1	0.0	1.0	1.0	4647744.013514183	0.01	False	50000	0.5	10000000	100	84	constant	[0.0]	4600000
93	100.0	1	0.0	1.0	1.0	4697778.726143856	0.01	False	50000	0.5	10000000	100	84	constant	[0.0]	4650000
94	100.0	1	0.0	1.0	1.0	4747293.121660111	0.01	False	50000	0.5	10000000	100	84	constant	[0.0]	4700000
95	100.0	1	0.0	1.0	1.0	4797356.649652711	0.01	False	50000	0.5	10000000	100	84	constant	[0.0]	4750000
96	100.0	1	0.0	1.0	1.0	4847387.034034832	0.01	False	50000	0.5	10000000	100	84	constant	[0.0]	4800000
97	100.0	1	0.0	1.0	1.0	4897498.483452374	0.01	False	50000	0.5	10000000	100	84	constant	[0.0]	4850000
98	100.0	1	0.0	1.0	1.0	4947513.128870697	0.01	False	50000	0.5	10000000	100	84	constant	[0.0]	4900000
99	100.0	1	0.0	1.0	1.0	4997535.587440171	0.01	False	50000	0.5	10000000	100	84	constant	[0.0]	4950000
100	100.0	1	0.0	1.0	1.0	5047135.175802704	0.01	False	50000	0.5	10000000	100	84	constant	[0.0]	5000000
101	100.0	1	0.0	1.0	1.0	5097166.331953659	0.01	False	50000	0.5	10000000	100	84	constant	[0.0]	5050000
102	100.0	1	0.0	1.0	1.0	5147230.315761311	0.01	False	50000	0.5	10000000	100	84	constant	[0.0]	5100000
103	100.0	1	0.0	1.0	1.0	5197403.846206018	0.01	False	50000	0.5	10000000	100	84	constant	[0.0]	5150000
104	100.0	1	0.0	1.0	1.0	5247376.117641826	0.01	False	50000	0.5	10000000	100	84	constant	[0.0]	5200000
105	100.0	1	0.0	1.0	1.0	5297334.918604784	0.01	False	50000	0.5	10000000	100	84	constant	[0.0]	5250000
106	100.0	1	0.0	1.0	1.0	5347199.793429245	0.01	False	50000	0.5	10000000	100	84	constant	[0.0]	5300000
107	100.0	1	0.0	1.0	1.0	5397109.047171008	0.01	False	50000	0.5	10000000	100	84	constant	[0.0]	5350000
108	100.0	1	0.0	1.0	1.0	5446774.911507191	0.01	False	50000	0.5	10000000	100	84	constant	[0.0]	5400000
109	100.0	1	0.0	1.0	1.0	5496682.101648714	0.01	False	50000	0.5	10000000	100	84	constant	[0.0]	5450000
110	100.0	1	0.0	1.0	1.0	5546896.775993949	0.01	False	50000	0.5	10000000	100	84	constant	[0.0]	5500000
111	100.0	1	0.0	1.0	1.0	5597019.399024542	0.01	False	50000	0.5	10000000	100	84	constant	[0.0]	5550000
112	100.0	1	0.0	1.0	1.0	5647327.385171596	0.01	False	50000	0.5	10000000	100	84	constant	[0.0]	5600000
113	100.0	1	0.0	1.0	1.0	5697332.736756965	0.01	False	50000	0.5	10000000	100	84	constant	[0.0]	5650000
114	100.0	1	0.0	1.0	1.0	5747252.525561201	0.01	False	50000	0.5	10000000	100	84	constant	[0.0]	5700000
115	100.0	1	0.0	1.0	1.0	5797218.655755996	0.01	False	50000	0.5	10000000	100	84	constant	[0.0]	5750000
116	100.0	1	0.0	1.0	1.0	5846991.443454225	0.01	False	50000	0.5	10000000	100	84	constant	[0.0]	5800000
117	100.0	1	0.0	1.0	1.0	5896841.232108154	0.01	False	50000	0.5	10000000	100	84	constant	[0.0]	5850000
118	100.0	1	0.0	1.0	1.0	5946465.270984594	0.01	False	50000	0.5	10000000	100	84	constant	[0.0]	5900000
119	100.0	1	0.0	1.0	1.0	5996487.745073659	0.01	False	50000	0.5	10000000	100	84	constant	[0.0]	5950000
120	100.0	1	0.0	1.0	1.0	6046449.144465978	0.01	False	50000	0.5	10000000	100	84	constant	[0.0]	6000000
121	100.0	1	0.0	1.0	1.0	6096345.026928333	0.01	False	50000	0.5	10000000	100	84	constant	[0.0]	6050000
122	100.0	1	0.0	1.0	1.0	6146559.942230614	0.01	False	50000	0.5	10000000	100	84	constant	[0.0]	6100000
123	100.0	1	0.0	1.0	1.0	6196338.662724237	0.01	False	50000	0.5	10000000	100	84	constant	[0.0]	6150000
124	100.0	1	0.0	1.0	1.0	6246146.770555698	0.01	False	50000	0.5	10000000	100	84	constant	[0.0]	6200000
125	100.0	1	0.0	1.0	1.0	6296003.832150962	0.01	False	50000	0.5	10000000	100	84	constant	[0.0]	6250000
126	100.0	1	0.0	1.0	1.0	6346378.521630782	0.01	False	50000	0.5	10000000	100	84	constant	[0.0]	6300000
127	100.0	1	0.0	1.0	1.0	6396093.408212384	0.01	False	50000	0.5	10000000	100	84	constant	[0.0]	6350000
128	100.0	1	0.0	1.0	1.0	6446170.772799324	0.01	False	50000	0.5	10000000	100	84	constant	[0.0]	6400000
129	100.0	1	0.0	1.0	1.0	6495808.562049385	0.01	False	50000	0.5	10000000	100	84	constant	[0.0]	6450000
130	100.0	1	0.0	1.0	1.0	6545969.55606105	0.01	False	50000	0.5	10000000	100	84	constant	[0.0]	6500000
131	100.0	1	0.0	1.0	1.0	6595487.420262913	0.01	False	50000	0.5	10000000	100	84	constant	[0.0]	6550000
132	100.0	1	0.0	1.0	1.0	6645297.6055029845	0.01	False	50000	0.5	10000000	100	84	constant	[0.0]	6600000
133	100.0	1	0.0	1.0	1.0	6695304.622643271	0.01	False	50000	0.5	10000000	100	84	constant	[0.0]	6650000
134	100.0	1	0.0	1.0	1.0	6745126.006255687	0.01	False	50000	0.5	10000000	100	84	constant	[0.0]	6700000
135	100.0	1	0.0	1.0	1.0	6794959.746190574	0.01	False	50000	0.5	10000000	100	84	constant	[0.0]	6750000
136	100.0	1	0.0	1.0	1.0	6845117.608469901	0.01	False	50000	0.5	10000000	100	84	constant	[0.0]	6800000
137	100.0	1	0.0	1.0	1.0	6895271.654796482	0.01	False	50000	0.5	10000000	100	84	constant	[0.0]	6850000
138	100.0	1	0.0	1.0	1.0	6945001.146835867	0.01	False	50000	0.5	10000000	100	84	constant	[0.0]	6900000
139	100.0	1	0.0	1.0	1.0	6995203.759073212	0.01	False	50000	0.5	10000000	100	84	constant	[0.0]	6950000
140	100.0	1	0.0	1.0	1.0	7045533.512469935	0.01	False	50000	0.5	10000000	100	84	constant	[0.0]	7000000
141	100.0	1	0.0	1.0	1.0	7095419.392649279	0.01	False	50000	0.5	10000000	100	84	constant	[0.0]	7050000
142	100.0	1	0.0	1.0	1.0	7145378.242984627	0.01	False	50000	0.5	10000000	100	84	constant	[0.0]	7100000
143	100.0	1	0.0	1.0	1.0	7195491.773121972	0.01	False	50000	0.5	10000000	100	84	constant	[0.0]	7150000
144	100.0	1	0.0	1.0	1.0	7245628.571570783	0.01	False	50000	0.5	10000000	100	84	constant	[0.0]	7200000
145	100.0	1	0.0	1.0	1.0	7295624.993176645	0.01	False	50000	0.5	10000000	100	84	constant	[0.0]	7250000
146	100.0	1	0.0	1.0	1.0	7345519.045009628	0.01	False	50000	0.5	10000000	100	84	constant	[0.0]	7300000
147	100.0	1	0.0	1.0	1.0	7396023.922668034	0.01	False	50000	0.5	10000000	100	84	constant	[0.0]	7350000
148	100.0	1	0.0	1.0	1.0	7446391.880895248	0.01	False	50000	0.5	10000000	100	84	constant	[0.0]	7400000
149	100.0	1	0.0	1.0	1.0	7496273.086178824	0.01	False	50000	0.5	10000000	100	84	constant	[0.0]	7450000
150	100.0	1	0.0	1.0	1.0	7545838.075482281	0.01	False	50000	0.5	10000000	100	84	constant	[0.0]	7500000
151	100.0	1	0.0	1.0	1.0	7595883.638077487	0.01	False	50000	0.5	10000000	100	84	constant	[0.0]	7550000
152	100.0	1	0.0	1.0	1.0	7645706.599854805	0.01	False	50000	0.5	10000000	100	84	constant	[0.0]	7600000
153	100.0	1	0.0	1.0	1.0	7695534.256806326	0.01	False	50000	0.5	10000000	100	84	constant	[0.0]	7650000
154	100.0	1	0.0	1.0	1.0	7745774.120015059	0.01	False	50000	0.5	10000000	100	84	constant	[0.0]	7700000
155	100.0	1	0.0	1.0	1.0	7795966.422659357	0.01	False	50000	0.5	10000000	100	84	constant	[0.0]	7750000
156	100.0	1	0.0	1.0	1.0	7845601.772363963	0.01	False	50000	0.5	10000000	100	84	constant	[0.0]	7800000
157	100.0	1	0.0	1.0	1.0	7895532.498358736	0.01	False	50000	0.5	10000000	100	84	constant	[0.0]	7850000
158	100.0	1	0.0	1.0	1.0	7945838.81251312	0.01	False	50000	0.5	10000000	100	84	constant	[0.0]	7900000
159	100.0	1	0.0	1.0	1.0	7995593.771450546	0.01	False	50000	0.5	10000000	100	84	constant	[0.0]	7950000
160	100.0	1	0.0	1.0	1.0	8045615.861181903	0.01	False	50000	0.5	10000000	100	84	constant	[0.0]	8000000
161	100.0	1	0.0	1.0	1.0	8095726.786523585	0.01	False	50000	0.5	10000000	100	84	constant	[0.0]	8050000
162	100.0	1	0.0	1.0	1.0	8145624.821298445	0.01	False	50000	0.5	10000000	100	84	constant	[0.0]	8100000
163	100.0	1	0.0	1.0	1.0	8195568.615718212	0.01	False	50000	0.5	10000000	100	84	constant	[0.0]	8150000
164	100.0	1	0.0	1.0	1.0	8245486.8091548	0.01	False	50000	0.5	10000000	100	84	constant	[0.0]	8200000
165	100.0	1	0.0	1.0	1.0	8295209.882003542	0.01	False	50000	0.5	10000000	100	84	constant	[0.0]	8250000
166	100.0	1	0.0	1.0	1.0	8345355.394044393	0.01	False	50000	0.5	10000000	100	84	constant	[0.0]	8300000
167	100.0	1	0.0	1.0	1.0	8395359.594296297	0.01	False	50000	0.5	10000000	100	84	constant	[0.0]	8350000
168	100.0	1	0.0	1.0	1.0	8445498.044583095	0.01	False	50000	0.5	10000000	100	84	constant	[0.0]	8400000
169	100.0	1	0.0	1.0	1.0	8495405.625712661	0.01	False	50000	0.5	10000000	100	84	constant	[0.0]	8450000
170	100.0	1	0.0	1.0	1.0	8545373.592448251	0.01	False	50000	0.5	10000000	100	84	constant	[0.0]	8500000
171	100.0	1	0.0	1.0	1.0	8595447.476162598	0.01	False	50000	0.5	10000000	100	84	constant	[0.0]	8550000
172	100.0	1	0.0	1.0	1.0	8645225.72684332	0.01	False	50000	0.5	10000000	100	84	constant	[0.0]	8600000
173	100.0	1	0.0	1.0	1.0	8695159.436799414	0.01	False	50000	0.5	10000000	100	84	constant	[0.0]	8650000
174	100.0	1	0.0	1.0	1.0	8745188.42188086	0.01	False	50000	0.5	10000000	100	84	constant	[0.0]	8700000
175	100.0	1	0.0	1.0	1.0	8795296.868836842	0.01	False	50000	0.5	10000000	100	84	constant	[0.0]	8750000
176	100.0	1	0.0	1.0	1.0	8845228.565677026	0.01	False	50000	0.5	10000000	100	84	constant	[0.0]	8800000
177	100.0	1	0.0	1.0	1.0	8895491.131481655	0.01	False	50000	0.5	10000000	100	84	constant	[0.0]	8850000
178	100.0	1	0.0	1.0	1.0	8945846.135024562	0.01	False	50000	0.5	10000000	100	84	constant	[0.0]	8900000
179	100.0	1	0.0	1.0	1.0	8995656.045280948	0.01	False	50000	0.5	10000000	100	84	constant	[0.0]	8950000
180	100.0	1	0.0	1.0	1.0	9045634.624875275	0.01	False	50000	0.5	10000000	100	84	constant	[0.0]	9000000
181	100.0	1	0.0	1.0	1.0	9095552.283515727	0.01	False	50000	0.5	10000000	100	84	constant	[0.0]	9050000
182	100.0	1	0.0	1.0	1.0	9145647.715839818	0.01	False	50000	0.5	10000000	100	84	constant	[0.0]	9100000
183	100.0	1	0.0	1.0	1.0	9195927.914803129	0.01	False	50000	0.5	10000000	100	84	constant	[0.0]	9150000
184	100.0	1	0.0	1.0	1.0	9246145.81101908	0.01	False	50000	0.5	10000000	100	84	constant	[0.0]	9200000
185	100.0	1	0.0	1.0	1.0	9295968.019741856	0.01	False	50000	0.5	10000000	100	84	constant	[0.0]	9250000
186	100.0	1	0.0	1.0	1.0	9346146.877572907	0.01	False	50000	0.5	10000000	100	84	constant	[0.0]	9300000
[truncated: 8,261 more rows]
