# Supplementary material for: Stability of ecologically scaffolded traits during evolutionary transitions in individuality
Source: Nat Commun. 2024 Aug 3;15:6566. doi: 10.1038/s41467-024-50625-1 (PMC11297203; doi:10.1038/s41467-024-50625-1)
Supplement: Supplementary file 4 — Supplementary Code 1 [file 41467_2024_50625_MOESM4_ESM.zip › code/results/source_data/s3c_constantR_trajectory.csv]

	R_field	pop	mean_trait	occupancy	mean_pop	time	mut	mix	save_period	initial_density	Tend	R	simulation_id	ecology_name	initial_trait	e
0	20.0	1	0.0	1.0	1.0	50169.29839319532	0.01	False	50000	0.5	10000000	20	155	threshold	[1.0]	0
1	20.0	1	0.0	1.0	1.0	100016.88521653716	0.01	False	50000	0.5	10000000	20	155	threshold	[1.0]	50000
2	20.0	1	0.0	1.0	1.0	150406.55087559688	0.01	False	50000	0.5	10000000	20	155	threshold	[1.0]	100000
3	20.0	1	0.0	1.0	1.0	200295.4806300658	0.01	False	50000	0.5	10000000	20	155	threshold	[1.0]	150000
4	20.0	1	0.0	1.0	1.0	250860.71052523615	0.01	False	50000	0.5	10000000	20	155	threshold	[1.0]	200000
5	20.0	1	0.0	1.0	1.0	300502.1532599815	0.01	False	50000	0.5	10000000	20	155	threshold	[1.0]	250000
6	20.0	1	0.0	1.0	1.0	350369.3559059046	0.01	False	50000	0.5	10000000	20	155	threshold	[1.0]	300000
7	20.0	1	0.0	1.0	1.0	400513.3541720058	0.01	False	50000	0.5	10000000	20	155	threshold	[1.0]	350000
8	20.0	1	0.0	1.0	1.0	450527.08123933047	0.01	False	50000	0.5	10000000	20	155	threshold	[1.0]	400000
9	20.0	1	0.0	1.0	1.0	500401.75033509627	0.01	False	50000	0.5	10000000	20	155	threshold	[1.0]	450000
10	20.0	1	0.0	1.0	1.0	550422.4829630922	0.01	False	50000	0.5	10000000	20	155	threshold	[1.0]	500000
11	20.0	1	0.0	1.0	1.0	600372.1185625312	0.01	False	50000	0.5	10000000	20	155	threshold	[1.0]	550000
12	20.0	1	0.0	1.0	1.0	650821.8883440216	0.01	False	50000	0.5	10000000	20	155	threshold	[1.0]	600000
13	20.0	1	0.0	1.0	1.0	701158.1568241339	0.01	False	50000	0.5	10000000	20	155	threshold	[1.0]	650000
14	20.0	1	0.0	1.0	1.0	750919.7679105712	0.01	False	50000	0.5	10000000	20	155	threshold	[1.0]	700000
15	20.0	1	0.0	1.0	1.0	800847.1516788838	0.01	False	50000	0.5	10000000	20	155	threshold	[1.0]	750000
16	20.0	1	0.0	1.0	1.0	850877.0039149764	0.01	False	50000	0.5	10000000	20	155	threshold	[1.0]	800000
17	20.0	1	0.0	1.0	1.0	900911.8512126254	0.01	False	50000	0.5	10000000	20	155	threshold	[1.0]	850000
18	20.0	1	0.0	1.0	1.0	950684.2260554148	0.01	False	50000	0.5	10000000	20	155	threshold	[1.0]	900000
19	20.0	1	0.0	1.0	1.0	1000786.9633220345	0.01	False	50000	0.5	10000000	20	155	threshold	[1.0]	950000
20	20.0	1	0.0	1.0	1.0	1051359.2166039702	0.01	False	50000	0.5	10000000	20	155	threshold	[1.0]	1000000
21	20.0	1	0.0	1.0	1.0	1101348.1596111844	0.01	False	50000	0.5	10000000	20	155	threshold	[1.0]	1050000
22	20.0	1	0.0	1.0	1.0	1151888.1951149271	0.01	False	50000	0.5	10000000	20	155	threshold	[1.0]	1100000
23	20.0	1	0.0	1.0	1.0	1202312.0913270607	0.01	False	50000	0.5	10000000	20	155	threshold	[1.0]	1150000
24	20.0	1	0.0	1.0	1.0	1252305.783082253	0.01	False	50000	0.5	10000000	20	155	threshold	[1.0]	1200000
25	20.0	1	0.0	1.0	1.0	1302087.2177090768	0.01	False	50000	0.5	10000000	20	155	threshold	[1.0]	1250000
26	20.0	1	0.0	1.0	1.0	1351986.9126543072	0.01	False	50000	0.5	10000000	20	155	threshold	[1.0]	1300000
27	20.0	1	0.0	1.0	1.0	1402176.25020932	0.01	False	50000	0.5	10000000	20	155	threshold	[1.0]	1350000
28	20.0	1	0.0	1.0	1.0	1452358.897437848	0.01	False	50000	0.5	10000000	20	155	threshold	[1.0]	1400000
29	20.0	1	0.0	1.0	1.0	1502390.581377734	0.01	False	50000	0.5	10000000	20	155	threshold	[1.0]	1450000
30	20.0	1	0.0	1.0	1.0	1552248.2967634755	0.01	False	50000	0.5	10000000	20	155	threshold	[1.0]	1500000
31	20.0	1	0.0	1.0	1.0	1602455.1943142395	0.01	False	50000	0.5	10000000	20	155	threshold	[1.0]	1550000
32	20.0	1	0.0	1.0	1.0	1652411.9686817883	0.01	False	50000	0.5	10000000	20	155	threshold	[1.0]	1600000
33	20.0	1	0.0	1.0	1.0	1702691.1069235343	0.01	False	50000	0.5	10000000	20	155	threshold	[1.0]	1650000
34	20.0	1	0.0	1.0	1.0	1752767.8037544424	0.01	False	50000	0.5	10000000	20	155	threshold	[1.0]	1700000
35	20.0	1	0.0	1.0	1.0	1802534.8767247624	0.01	False	50000	0.5	10000000	20	155	threshold	[1.0]	1750000
36	20.0	1	0.0	1.0	1.0	1852409.881195429	0.01	False	50000	0.5	10000000	20	155	threshold	[1.0]	1800000
37	20.0	1	0.0	1.0	1.0	1902063.9000067867	0.01	False	50000	0.5	10000000	20	155	threshold	[1.0]	1850000
38	20.0	1	0.0	1.0	1.0	1952316.3406416285	0.01	False	50000	0.5	10000000	20	155	threshold	[1.0]	1900000
39	20.0	1	0.0	1.0	1.0	2002191.4902364768	0.01	False	50000	0.5	10000000	20	155	threshold	[1.0]	1950000
40	20.0	1	0.0	1.0	1.0	2052255.3894078948	0.01	False	50000	0.5	10000000	20	155	threshold	[1.0]	2000000
41	20.0	1	0.0	1.0	1.0	2101990.972267275	0.01	False	50000	0.5	10000000	20	155	threshold	[1.0]	2050000
42	20.0	1	0.0	1.0	1.0	2152135.115863401	0.01	False	50000	0.5	10000000	20	155	threshold	[1.0]	2100000
43	20.0	1	0.0	1.0	1.0	2201863.781158129	0.01	False	50000	0.5	10000000	20	155	threshold	[1.0]	2150000
44	20.0	1	0.0	1.0	1.0	2251804.770663875	0.01	False	50000	0.5	10000000	20	155	threshold	[1.0]	2200000
45	20.0	1	0.0	1.0	1.0	2301866.457518706	0.01	False	50000	0.5	10000000	20	155	threshold	[1.0]	2250000
46	20.0	1	0.0	1.0	1.0	2351873.021694587	0.01	False	50000	0.5	10000000	20	155	threshold	[1.0]	2300000
47	20.0	1	0.0	1.0	1.0	2401819.282481499	0.01	False	50000	0.5	10000000	20	155	threshold	[1.0]	2350000
48	20.0	1	0.0	1.0	1.0	2452034.8815963524	0.01	False	50000	0.5	10000000	20	155	threshold	[1.0]	2400000
49	20.0	1	0.0	1.0	1.0	2501808.3453964926	0.01	False	50000	0.5	10000000	20	155	threshold	[1.0]	2450000
50	20.0	1	0.0	1.0	1.0	2551614.4997094325	0.01	False	50000	0.5	10000000	20	155	threshold	[1.0]	2500000
51	20.0	1	0.0	1.0	1.0	2601751.928779869	0.01	False	50000	0.5	10000000	20	155	threshold	[1.0]	2550000
52	20.0	1	0.0	1.0	1.0	2651681.183838422	0.01	False	50000	0.5	10000000	20	155	threshold	[1.0]	2600000
53	20.0	1	0.0	1.0	1.0	2701464.1835077656	0.01	False	50000	0.5	10000000	20	155	threshold	[1.0]	2650000
54	20.0	1	0.0	1.0	1.0	2751431.087379636	0.01	False	50000	0.5	10000000	20	155	threshold	[1.0]	2700000
55	20.0	1	0.0	1.0	1.0	2801681.81738789	0.01	False	50000	0.5	10000000	20	155	threshold	[1.0]	2750000
56	20.0	1	0.0	1.0	1.0	2851430.190121716	0.01	False	50000	0.5	10000000	20	155	threshold	[1.0]	2800000
57	20.0	1	0.0	1.0	1.0	2901581.037893899	0.01	False	50000	0.5	10000000	20	155	threshold	[1.0]	2850000
58	20.0	1	0.0	1.0	1.0	2951345.17816044	0.01	False	50000	0.5	10000000	20	155	threshold	[1.0]	2900000
59	20.0	1	0.0	1.0	1.0	3001064.506832001	0.01	False	50000	0.5	10000000	20	155	threshold	[1.0]	2950000
60	20.0	1	0.0	1.0	1.0	3050845.156848661	0.01	False	50000	0.5	10000000	20	155	threshold	[1.0]	3000000
61	20.0	1	0.0	1.0	1.0	3100862.757079604	0.01	False	50000	0.5	10000000	20	155	threshold	[1.0]	3050000
62	20.0	1	0.0	1.0	1.0	3150225.590900717	0.01	False	50000	0.5	10000000	20	155	threshold	[1.0]	3100000
63	20.0	1	0.0	1.0	1.0	3200049.599139128	0.01	False	50000	0.5	10000000	20	155	threshold	[1.0]	3150000
64	20.0	1	0.0	1.0	1.0	3250193.421473861	0.01	False	50000	0.5	10000000	20	155	threshold	[1.0]	3200000
65	20.0	1	0.0	1.0	1.0	3300149.0012194905	0.01	False	50000	0.5	10000000	20	155	threshold	[1.0]	3250000
66	20.0	1	0.0	1.0	1.0	3349811.536959801	0.01	False	50000	0.5	10000000	20	155	threshold	[1.0]	3300000
67	20.0	1	0.0	1.0	1.0	3399710.8013663203	0.01	False	50000	0.5	10000000	20	155	threshold	[1.0]	3350000
68	20.0	1	0.0	1.0	1.0	3449264.255810803	0.01	False	50000	0.5	10000000	20	155	threshold	[1.0]	3400000
69	20.0	1	0.0	1.0	1.0	3498962.576387139	0.01	False	50000	0.5	10000000	20	155	threshold	[1.0]	3450000
70	20.0	1	0.0	1.0	1.0	3549002.1517681056	0.01	False	50000	0.5	10000000	20	155	threshold	[1.0]	3500000
71	20.0	1	0.0	1.0	1.0	3599143.636771316	0.01	False	50000	0.5	10000000	20	155	threshold	[1.0]	3550000
72	20.0	1	0.0	1.0	1.0	3649346.881610504	0.01	False	50000	0.5	10000000	20	155	threshold	[1.0]	3600000
73	20.0	1	0.0	1.0	1.0	3699570.6356856734	0.01	False	50000	0.5	10000000	20	155	threshold	[1.0]	3650000
74	20.0	1	0.0	1.0	1.0	3749724.778081345	0.01	False	50000	0.5	10000000	20	155	threshold	[1.0]	3700000
75	20.0	1	0.0	1.0	1.0	3799358.638668708	0.01	False	50000	0.5	10000000	20	155	threshold	[1.0]	3750000
76	20.0	1	0.0	1.0	1.0	3849408.500908624	0.01	False	50000	0.5	10000000	20	155	threshold	[1.0]	3800000
77	20.0	1	0.0	1.0	1.0	3899320.4736391297	0.01	False	50000	0.5	10000000	20	155	threshold	[1.0]	3850000
78	20.0	1	0.0	1.0	1.0	3949154.464411447	0.01	False	50000	0.5	10000000	20	155	threshold	[1.0]	3900000
79	20.0	1	0.0	1.0	1.0	3999544.752029639	0.01	False	50000	0.5	10000000	20	155	threshold	[1.0]	3950000
80	20.0	1	0.0	1.0	1.0	4049268.627520701	0.01	False	50000	0.5	10000000	20	155	threshold	[1.0]	4000000
81	20.0	1	0.0	1.0	1.0	4099079.846647633	0.01	False	50000	0.5	10000000	20	155	threshold	[1.0]	4050000
82	20.0	1	0.0	1.0	1.0	4148826.8378998777	0.01	False	50000	0.5	10000000	20	155	threshold	[1.0]	4100000
83	20.0	1	0.0	1.0	1.0	4199009.386606346	0.01	False	50000	0.5	10000000	20	155	threshold	[1.0]	4150000
84	20.0	1	0.0	1.0	1.0	4248973.117104407	0.01	False	50000	0.5	10000000	20	155	threshold	[1.0]	4200000
85	20.0	1	0.0	1.0	1.0	4299273.141706069	0.01	False	50000	0.5	10000000	20	155	threshold	[1.0]	4250000
86	20.0	1	0.0	1.0	1.0	4349557.786670583	0.01	False	50000	0.5	10000000	20	155	threshold	[1.0]	4300000
87	20.0	1	0.0	1.0	1.0	4399347.217741511	0.01	False	50000	0.5	10000000	20	155	threshold	[1.0]	4350000
88	20.0	1	0.0	1.0	1.0	4449243.128659759	0.01	False	50000	0.5	10000000	20	155	threshold	[1.0]	4400000
89	20.0	1	0.0	1.0	1.0	4499275.455041839	0.01	False	50000	0.5	10000000	20	155	threshold	[1.0]	4450000
90	20.0	1	0.0	1.0	1.0	4549493.508556366	0.01	False	50000	0.5	10000000	20	155	threshold	[1.0]	4500000
91	20.0	1	0.0	1.0	1.0	4599422.142134511	0.01	False	50000	0.5	10000000	20	155	threshold	[1.0]	4550000
92	20.0	1	0.0	1.0	1.0	4649339.848615317	0.01	False	50000	0.5	10000000	20	155	threshold	[1.0]	4600000
93	20.0	1	0.0	1.0	1.0	4699106.647481568	0.01	False	50000	0.5	10000000	20	155	threshold	[1.0]	4650000
94	20.0	1	0.0	1.0	1.0	4749391.24456051	0.01	False	50000	0.5	10000000	20	155	threshold	[1.0]	4700000
95	20.0	1	0.0	1.0	1.0	4799168.5416275775	0.01	False	50000	0.5	10000000	20	155	threshold	[1.0]	4750000
96	20.0	1	0.0	1.0	1.0	4849367.325132762	0.01	False	50000	0.5	10000000	20	155	threshold	[1.0]	4800000
97	20.0	1	0.0	1.0	1.0	4899418.705108996	0.01	False	50000	0.5	10000000	20	155	threshold	[1.0]	4850000
98	20.0	1	0.0	1.0	1.0	4949320.802360852	0.01	False	50000	0.5	10000000	20	155	threshold	[1.0]	4900000
99	20.0	1	0.0	1.0	1.0	4999097.484930228	0.01	False	50000	0.5	10000000	20	155	threshold	[1.0]	4950000
100	20.0	1	0.0	1.0	1.0	5048946.592867036	0.01	False	50000	0.5	10000000	20	155	threshold	[1.0]	5000000
101	20.0	1	0.0	1.0	1.0	5098823.27504024	0.01	False	50000	0.5	10000000	20	155	threshold	[1.0]	5050000
102	20.0	1	0.0	1.0	1.0	5148509.5334817255	0.01	False	50000	0.5	10000000	20	155	threshold	[1.0]	5100000
103	20.0	1	0.0	1.0	1.0	5198461.488243493	0.01	False	50000	0.5	10000000	20	155	threshold	[1.0]	5150000
104	20.0	1	0.0	1.0	1.0	5248203.300125971	0.01	False	50000	0.5	10000000	20	155	threshold	[1.0]	5200000
105	20.0	1	0.0	1.0	1.0	5298144.05004264	0.01	False	50000	0.5	10000000	20	155	threshold	[1.0]	5250000
106	20.0	1	0.0	1.0	1.0	5348457.767841991	0.01	False	50000	0.5	10000000	20	155	threshold	[1.0]	5300000
107	20.0	1	0.0	1.0	1.0	5398583.502452322	0.01	False	50000	0.5	10000000	20	155	threshold	[1.0]	5350000
108	20.0	1	0.0	1.0	1.0	5448222.363218943	0.01	False	50000	0.5	10000000	20	155	threshold	[1.0]	5400000
109	20.0	1	0.0	1.0	1.0	5497980.839570592	0.01	False	50000	0.5	10000000	20	155	threshold	[1.0]	5450000
110	20.0	1	0.0	1.0	1.0	5548093.182638295	0.01	False	50000	0.5	10000000	20	155	threshold	[1.0]	5500000
111	20.0	1	0.0	1.0	1.0	5598173.538208231	0.01	False	50000	0.5	10000000	20	155	threshold	[1.0]	5550000
112	20.0	1	0.0	1.0	1.0	5648115.45783063	0.01	False	50000	0.5	10000000	20	155	threshold	[1.0]	5600000
113	20.0	1	0.0	1.0	1.0	5698181.063878319	0.01	False	50000	0.5	10000000	20	155	threshold	[1.0]	5650000
114	20.0	1	0.0	1.0	1.0	5748302.2393283	0.01	False	50000	0.5	10000000	20	155	threshold	[1.0]	5700000
115	20.0	1	0.0	1.0	1.0	5798131.969311463	0.01	False	50000	0.5	10000000	20	155	threshold	[1.0]	5750000
116	20.0	1	0.0	1.0	1.0	5848310.649410632	0.01	False	50000	0.5	10000000	20	155	threshold	[1.0]	5800000
117	20.0	1	0.0	1.0	1.0	5898590.071306812	0.01	False	50000	0.5	10000000	20	155	threshold	[1.0]	5850000
118	20.0	1	0.0	1.0	1.0	5948207.288436418	0.01	False	50000	0.5	10000000	20	155	threshold	[1.0]	5900000
119	20.0	1	0.0	1.0	1.0	5998024.22952118	0.01	False	50000	0.5	10000000	20	155	threshold	[1.0]	5950000
120	20.0	1	0.0	1.0	1.0	6048319.977022321	0.01	False	50000	0.5	10000000	20	155	threshold	[1.0]	6000000
121	20.0	1	0.0	1.0	1.0	6098111.135181658	0.01	False	50000	0.5	10000000	20	155	threshold	[1.0]	6050000
122	20.0	1	0.0	1.0	1.0	6148133.221107249	0.01	False	50000	0.5	10000000	20	155	threshold	[1.0]	6100000
123	20.0	1	0.0	1.0	1.0	6198312.898257555	0.01	False	50000	0.5	10000000	20	155	threshold	[1.0]	6150000
124	20.0	1	0.0	1.0	1.0	6247941.220228017	0.01	False	50000	0.5	10000000	20	155	threshold	[1.0]	6200000
125	20.0	1	0.0	1.0	1.0	6298074.500478811	0.01	False	50000	0.5	10000000	20	155	threshold	[1.0]	6250000
126	20.0	1	0.0	1.0	1.0	6348146.404125364	0.01	False	50000	0.5	10000000	20	155	threshold	[1.0]	6300000
127	20.0	1	0.0	1.0	1.0	6398247.203875018	0.01	False	50000	0.5	10000000	20	155	threshold	[1.0]	6350000
128	20.0	1	0.0	1.0	1.0	6448369.704194577	0.01	False	50000	0.5	10000000	20	155	threshold	[1.0]	6400000
129	20.0	1	0.0	1.0	1.0	6498524.660882306	0.01	False	50000	0.5	10000000	20	155	threshold	[1.0]	6450000
130	20.0	1	0.0	1.0	1.0	6548313.8660020325	0.01	False	50000	0.5	10000000	20	155	threshold	[1.0]	6500000
131	20.0	1	0.0	1.0	1.0	6598372.789646973	0.01	False	50000	0.5	10000000	20	155	threshold	[1.0]	6550000
132	20.0	1	0.0	1.0	1.0	6648716.448336337	0.01	False	50000	0.5	10000000	20	155	threshold	[1.0]	6600000
133	20.0	1	0.0	1.0	1.0	6698494.770174595	0.01	False	50000	0.5	10000000	20	155	threshold	[1.0]	6650000
134	20.0	1	0.0	1.0	1.0	6748652.9357894	0.01	False	50000	0.5	10000000	20	155	threshold	[1.0]	6700000
135	20.0	1	0.0	1.0	1.0	6798555.410971646	0.01	False	50000	0.5	10000000	20	155	threshold	[1.0]	6750000
136	20.0	1	0.0	1.0	1.0	6848668.497628724	0.01	False	50000	0.5	10000000	20	155	threshold	[1.0]	6800000
137	20.0	1	0.0	1.0	1.0	6898969.793458782	0.01	False	50000	0.5	10000000	20	155	threshold	[1.0]	6850000
138	20.0	1	0.0	1.0	1.0	6948640.868694408	0.01	False	50000	0.5	10000000	20	155	threshold	[1.0]	6900000
139	20.0	1	0.0	1.0	1.0	6998586.315492885	0.01	False	50000	0.5	10000000	20	155	threshold	[1.0]	6950000
140	20.0	1	0.0	1.0	1.0	7048519.464925494	0.01	False	50000	0.5	10000000	20	155	threshold	[1.0]	7000000
141	20.0	1	0.0	1.0	1.0	7098710.100687759	0.01	False	50000	0.5	10000000	20	155	threshold	[1.0]	7050000
142	20.0	1	0.0	1.0	1.0	7148708.656502465	0.01	False	50000	0.5	10000000	20	155	threshold	[1.0]	7100000
143	20.0	1	0.0	1.0	1.0	7199239.8383384	0.01	False	50000	0.5	10000000	20	155	threshold	[1.0]	7150000
144	20.0	1	0.0	1.0	1.0	7249236.959708557	0.01	False	50000	0.5	10000000	20	155	threshold	[1.0]	7200000
145	20.0	1	0.0	1.0	1.0	7299030.902481704	0.01	False	50000	0.5	10000000	20	155	threshold	[1.0]	7250000
146	20.0	1	0.0	1.0	1.0	7348891.294735005	0.01	False	50000	0.5	10000000	20	155	threshold	[1.0]	7300000
147	20.0	1	0.0	1.0	1.0	7399092.956650171	0.01	False	50000	0.5	10000000	20	155	threshold	[1.0]	7350000
148	20.0	1	0.0	1.0	1.0	7448925.507540292	0.01	False	50000	0.5	10000000	20	155	threshold	[1.0]	7400000
149	20.0	1	0.0	1.0	1.0	7498684.328456145	0.01	False	50000	0.5	10000000	20	155	threshold	[1.0]	7450000
150	20.0	1	0.0	1.0	1.0	7548816.245363781	0.01	False	50000	0.5	10000000	20	155	threshold	[1.0]	7500000
151	20.0	1	0.0	1.0	1.0	7598729.012928017	0.01	False	50000	0.5	10000000	20	155	threshold	[1.0]	7550000
152	20.0	1	0.0	1.0	1.0	7648782.028379932	0.01	False	50000	0.5	10000000	20	155	threshold	[1.0]	7600000
153	20.0	1	0.0	1.0	1.0	7698772.818095772	0.01	False	50000	0.5	10000000	20	155	threshold	[1.0]	7650000
154	20.0	1	0.0	1.0	1.0	7749002.267183591	0.01	False	50000	0.5	10000000	20	155	threshold	[1.0]	7700000
155	20.0	1	0.0	1.0	1.0	7798698.80533158	0.01	False	50000	0.5	10000000	20	155	threshold	[1.0]	7750000
156	20.0	1	0.0	1.0	1.0	7848697.124123866	0.01	False	50000	0.5	10000000	20	155	threshold	[1.0]	7800000
157	20.0	1	0.0	1.0	1.0	7898466.963036268	0.01	False	50000	0.5	10000000	20	155	threshold	[1.0]	7850000
158	20.0	1	0.0	1.0	1.0	7948581.466226185	0.01	False	50000	0.5	10000000	20	155	threshold	[1.0]	7900000
159	20.0	1	0.0	1.0	1.0	7998738.435591428	0.01	False	50000	0.5	10000000	20	155	threshold	[1.0]	7950000
160	20.0	1	0.0	1.0	1.0	8048711.956422085	0.01	False	50000	0.5	10000000	20	155	threshold	[1.0]	8000000
161	20.0	1	0.0	1.0	1.0	8098715.088221783	0.01	False	50000	0.5	10000000	20	155	threshold	[1.0]	8050000
162	20.0	1	0.0	1.0	1.0	8148739.693497672	0.01	False	50000	0.5	10000000	20	155	threshold	[1.0]	8100000
163	20.0	1	0.0	1.0	1.0	8198705.993995747	0.01	False	50000	0.5	10000000	20	155	threshold	[1.0]	8150000
164	20.0	1	0.0	1.0	1.0	8248554.41745731	0.01	False	50000	0.5	10000000	20	155	threshold	[1.0]	8200000
165	20.0	1	0.0	1.0	1.0	8298131.970799235	0.01	False	50000	0.5	10000000	20	155	threshold	[1.0]	8250000
166	20.0	1	0.0	1.0	1.0	8348020.293084045	0.01	False	50000	0.5	10000000	20	155	threshold	[1.0]	8300000
167	20.0	1	0.0	1.0	1.0	8398120.026097598	0.01	False	50000	0.5	10000000	20	155	threshold	[1.0]	8350000
168	20.0	1	0.0	1.0	1.0	8448081.587057477	0.01	False	50000	0.5	10000000	20	155	threshold	[1.0]	8400000
169	20.0	1	0.0	1.0	1.0	8498203.310547588	0.01	False	50000	0.5	10000000	20	155	threshold	[1.0]	8450000
170	20.0	1	0.0	1.0	1.0	8547828.376055786	0.01	False	50000	0.5	10000000	20	155	threshold	[1.0]	8500000
171	20.0	1	0.0	1.0	1.0	8597880.152448468	0.01	False	50000	0.5	10000000	20	155	threshold	[1.0]	8550000
172	20.0	1	0.0	1.0	1.0	8648212.211312115	0.01	False	50000	0.5	10000000	20	155	threshold	[1.0]	8600000
173	20.0	1	0.0	1.0	1.0	8698035.100572512	0.01	False	50000	0.5	10000000	20	155	threshold	[1.0]	8650000
174	20.0	1	0.0	1.0	1.0	8747884.47546915	0.01	False	50000	0.5	10000000	20	155	threshold	[1.0]	8700000
175	20.0	1	0.0	1.0	1.0	8797808.331759814	0.01	False	50000	0.5	10000000	20	155	threshold	[1.0]	8750000
176	20.0	1	0.0	1.0	1.0	8847958.581924926	0.01	False	50000	0.5	10000000	20	155	threshold	[1.0]	8800000
177	20.0	1	0.0	1.0	1.0	8897745.920479871	0.01	False	50000	0.5	10000000	20	155	threshold	[1.0]	8850000
178	20.0	1	0.0	1.0	1.0	8947508.009161256	0.01	False	50000	0.5	10000000	20	155	threshold	[1.0]	8900000
179	20.0	1	0.0	1.0	1.0	8997511.892946374	0.01	False	50000	0.5	10000000	20	155	threshold	[1.0]	8950000
180	20.0	1	0.0	1.0	1.0	9048216.952699784	0.01	False	50000	0.5	10000000	20	155	threshold	[1.0]	9000000
181	20.0	1	0.0	1.0	1.0	9098063.929270051	0.01	False	50000	0.5	10000000	20	155	threshold	[1.0]	9050000
182	20.0	1	0.0	1.0	1.0	9147901.211872004	0.01	False	50000	0.5	10000000	20	155	threshold	[1.0]	9100000
183	20.0	1	0.0	1.0	1.0	9198135.935748411	0.01	False	50000	0.5	10000000	20	155	threshold	[1.0]	9150000
184	20.0	1	0.0	1.0	1.0	9248269.755836971	0.01	False	50000	0.5	10000000	20	155	threshold	[1.0]	9200000
185	20.0	1	0.0	1.0	1.0	9298164.101114796	0.01	False	50000	0.5	10000000	20	155	threshold	[1.0]	9250000
186	20.0	1	0.0	1.0	1.0	9348564.306218628	0.01	False	50000	0.5	10000000	20	155	threshold	[1.0]	9300000
187	20.0	1	0.0	1.0	1.0	9398804.864979692	0.01	False	50000	0.5	10000000	20	155	threshold	[1.0]	9350000
188	20.0	1	0.0	1.0	1.0	9448579.559884666	0.01	False	50000	0.5	10000000	20	155	threshold	[1.0]	9400000
189	20.0	1	0.0	1.0	1.0	9498135.576373056	0.01	False	50000	0.5	10000000	20	155	threshold	[1.0]	9450000
190	20.0	1	0.0	1.0	1.0	9548055.188880175	0.01	False	50000	0.5	10000000	20	155	threshold	[1.0]	9500000
191	20.0	1	0.0	1.0	1.0	9598011.539823763	0.01	False	50000	0.5	10000000	20	155	threshold	[1.0]	9550000
192	20.0	1	0.0	1.0	1.0	9647803.58474562	0.01	False	50000	0.5	10000000	20	155	threshold	[1.0]	9600000
193	20.0	1	0.0	1.0	1.0	9697089.744686468	0.01	False	50000	0.5	10000000	20	155	threshold	[1.0]	9650000
194	20.0	1	0.0	1.0	1.0	9747120.501680302	0.01	False	50000	0.5	10000000	20	155	threshold	[1.0]	9700000
195	20.0	1	0.0	1.0	1.0	9797242.49902222	0.01	False	50000	0.5	10000000	20	155	threshold	[1.0]	9750000
196	20.0	1	0.0	1.0	1.0	9847024.405540396	0.01	False	50000	0.5	10000000	20	155	threshold	[1.0]	9800000
197	20.0	1	0.0	1.0	1.0	9897247.48324293	0.01	False	50000	0.5	10000000	20	155	threshold	[1.0]	9850000
198	20.0	1	0.0	1.0	1.0	9946941.033995168	0.01	False	50000	0.5	10000000	20	155	threshold	[1.0]	9900000
199	20.0	1	0.0	1.0	1.0	9996713.47885021	0.01	False	50000	0.5	10000000	20	155	threshold	[1.0]	9950000
200	20.0	1	0.0	1.0	1.0	10046941.320875058	0.01	False	50000	0.5	10000000	20	155	threshold	[1.0]	10000000
0	20.0	126	0.8112698412698414	87.0	1.4482758620689655	438.6349063996944	0.01	False	50000	0.5	10000000	20	7	threshold	[0.2]	0
1	20.0	101	0.8256435643564357	75.0	1.346666666666667	875.6367069841427	0.01	False	50000	0.5	10000000	20	7	threshold	[0.2]	50000
2	20.0	102	0.8597058823529412	79.0	1.2911392405063291	1313.6198182893231	0.01	False	50000	0.5	10000000	20	7	threshold	[0.2]	100000
3	20.0	125	0.8784	88.0	1.4204545454545454	1743.3559531373894	0.01	False	50000	0.5	10000000	20	7	threshold	[0.2]	150000
4	20.0	122	0.8919672131147541	87.0	1.4022988505747127	2177.899494637018	0.01	False	50000	0.5	10000000	20	7	threshold	[0.2]	200000
5	20.0	128	0.942578125	93.0	1.3763440860215057	2609.559788696304	0.01	False	50000	0.5	10000000	20	7	threshold	[0.2]	250000
6	20.0	102	0.9873529411764705	84.0	1.2142857142857142	3040.7495960572046	0.01	False	50000	0.5	10000000	20	7	threshold	[0.2]	300000
7	20.0	111	0.9981981981981982	90.0	1.2333333333333334	3462.741664770224	0.01	False	50000	0.5	10000000	20	7	threshold	[0.2]	350000
8	20.0	112	0.9992857142857143	92.0	1.2173913043478262	3885.508596944877	0.01	False	50000	0.5	10000000	20	7	threshold	[0.2]	400000
9	20.0	118	0.9999152542372881	92.0	1.2826086956521738	4313.101475960113	0.01	False	50000	0.5	10000000	20	7	threshold	[0.2]	450000
10	20.0	108	0.9953703703703703	87.0	1.2413793103448276	4736.535393719082	0.01	False	50000	0.5	10000000	20	7	threshold	[0.2]	500000
11	20.0	113	0.9984070796460177	89.0	1.2696629213483146	5161.666562675167	0.01	False	50000	0.5	10000000	20	7	threshold	[0.2]	550000
12	20.0	115	0.9985217391304348	90.0	1.2777777777777777	5583.180170297486	0.01	False	50000	0.5	10000000	20	7	threshold	[0.2]	600000
13	20.0	112	0.99875	86.0	1.302325581395349	6005.966143624611	0.01	False	50000	0.5	10000000	20	7	threshold	[0.2]	650000
14	20.0	122	0.9981147540983607	91.0	1.3406593406593406	6432.197224665052	0.01	False	50000	0.5	10000000	20	7	threshold	[0.2]	700000
15	20.0	123	0.9939024390243903	87.0	1.4137931034482758	6853.626050988627	0.01	False	50000	0.5	10000000	20	7	threshold	[0.2]	750000
16	20.0	124	0.9992741935483871	92.0	1.3478260869565215	7277.421957047848	0.01	False	50000	0.5	10000000	20	7	threshold	[0.2]	800000
17	20.0	113	0.9973451327433629	88.0	1.2840909090909092	7697.508843785254	0.01	False	50000	0.5	10000000	20	7	threshold	[0.2]	850000
18	20.0	114	0.9985964912280701	87.0	1.3103448275862069	8125.213298135458	0.01	False	50000	0.5	10000000	20	7	threshold	[0.2]	900000
19	20.0	120	0.99825	88.0	1.3636363636363635	8549.016488008021	0.01	False	50000	0.5	10000000	20	7	threshold	[0.2]	950000
20	20.0	117	0.9976068376068377	87.0	1.3448275862068966	8975.398718027667	0.01	False	50000	0.5	10000000	20	7	threshold	[0.2]	1000000
21	20.0	113	0.9989380530973452	90.0	1.2555555555555555	9397.884168908477	0.01	False	50000	0.5	10000000	20	7	threshold	[0.2]	1050000
22	20.0	113	0.9992920353982301	90.0	1.2555555555555555	9823.570688036543	0.01	False	50000	0.5	10000000	20	7	threshold	[0.2]	1100000
23	20.0	117	0.9958974358974358	91.0	1.2857142857142858	10245.8400794239	0.01	False	50000	0.5	10000000	20	7	threshold	[0.2]	1150000
24	20.0	119	0.9989915966386556	93.0	1.2795698924731185	10668.91032705646	0.01	False	50000	0.5	10000000	20	7	threshold	[0.2]	1200000
25	20.0	121	0.997603305785124	90.0	1.3444444444444446	11093.359289673275	0.01	False	50000	0.5	10000000	20	7	threshold	[0.2]	1250000
26	20.0	111	0.998918918918919	91.0	1.21978021978022	11520.802906776731	0.01	False	50000	0.5	10000000	20	7	threshold	[0.2]	1300000
27	20.0	113	0.9990265486725664	87.0	1.2988505747126438	11943.961944374869	0.01	False	50000	0.5	10000000	20	7	threshold	[0.2]	1350000
28	20.0	119	0.9994117647058824	90.0	1.3222222222222222	12369.965648978692	0.01	False	50000	0.5	10000000	20	7	threshold	[0.2]	1400000
29	20.0	122	0.9985245901639345	89.0	1.3707865168539326	12791.844779317633	0.01	False	50000	0.5	10000000	20	7	threshold	[0.2]	1450000
30	20.0	117	0.9968376068376069	88.0	1.3295454545454546	13216.276006017984	0.01	False	50000	0.5	10000000	20	7	threshold	[0.2]	1500000
31	20.0	116	0.9977586206896552	93.0	1.2473118279569892	13637.299222138916	0.01	False	50000	0.5	10000000	20	7	threshold	[0.2]	1550000
32	20.0	116	0.9940517241379311	88.0	1.318181818181818	14059.589711142498	0.01	False	50000	0.5	10000000	20	7	threshold	[0.2]	1600000
33	20.0	117	0.9994017094017095	90.0	1.3	14483.265480405922	0.01	False	50000	0.5	10000000	20	7	threshold	[0.2]	1650000
34	20.0	115	0.9986956521739131	88.0	1.306818181818182	14907.319361622624	0.01	False	50000	0.5	10000000	20	7	threshold	[0.2]	1700000
35	20.0	121	0.9983471074380166	89.0	1.3595505617977528	15331.481511877206	0.01	False	50000	0.5	10000000	20	7	threshold	[0.2]	1750000
36	20.0	117	0.9960683760683761	89.0	1.3146067415730338	15757.72532786711	0.01	False	50000	0.5	10000000	20	7	threshold	[0.2]	1800000
37	20.0	117	0.9982905982905983	87.0	1.3448275862068966	16182.936102798822	0.01	False	50000	0.5	10000000	20	7	threshold	[0.2]	1850000
38	20.0	111	0.9981081081081082	87.0	1.2758620689655171	16607.197004230427	0.01	False	50000	0.5	10000000	20	7	threshold	[0.2]	1900000
39	20.0	114	0.9982456140350878	90.0	1.2666666666666666	17033.42470045348	0.01	False	50000	0.5	10000000	20	7	threshold	[0.2]	1950000
40	20.0	124	0.997741935483871	92.0	1.3478260869565215	17459.474559436087	0.01	False	50000	0.5	10000000	20	7	threshold	[0.2]	2000000
41	20.0	116	0.9995689655172414	88.0	1.318181818181818	17886.85336936072	0.01	False	50000	0.5	10000000	20	7	threshold	[0.2]	2050000
42	20.0	117	0.9968376068376069	88.0	1.3295454545454546	18313.79619685029	0.01	False	50000	0.5	10000000	20	7	threshold	[0.2]	2100000
43	20.0	125	0.99776	95.0	1.3157894736842106	18740.019202749056	0.01	False	50000	0.5	10000000	20	7	threshold	[0.2]	2150000
44	20.0	114	0.9993859649122808	92.0	1.2391304347826086	19158.443605309105	0.01	False	50000	0.5	10000000	20	7	threshold	[0.2]	2200000
45	20.0	116	0.9996551724137932	83.0	1.3975903614457832	19580.226420623578	0.01	False	50000	0.5	10000000	20	7	threshold	[0.2]	2250000
46	20.0	117	0.9994871794871795	88.0	1.3295454545454546	20005.59849152713	0.01	False	50000	0.5	10000000	20	7	threshold	[0.2]	2300000
47	20.0	116	0.9992241379310345	90.0	1.288888888888889	20426.12844377992	0.01	False	50000	0.5	10000000	20	7	threshold	[0.2]	2350000
48	20.0	118	0.9951694915254238	88.0	1.3409090909090908	20851.56366989598	0.01	False	50000	0.5	10000000	20	7	threshold	[0.2]	2400000
49	20.0	116	0.9993103448275863	91.0	1.2747252747252746	21278.539298332013	0.01	False	50000	0.5	10000000	20	7	threshold	[0.2]	2450000
50	20.0	118	0.9937288135593221	86.0	1.372093023255814	21703.41434395819	0.01	False	50000	0.5	10000000	20	7	threshold	[0.2]	2500000
51	20.0	123	0.9858536585365854	93.0	1.3225806451612905	22123.920864250555	0.01	False	50000	0.5	10000000	20	7	threshold	[0.2]	2550000
52	20.0	120	0.99925	90.0	1.3333333333333333	22548.715456411483	0.01	False	50000	0.5	10000000	20	7	threshold	[0.2]	2600000
53	20.0	110	0.9990909090909091	91.0	1.2087912087912087	22970.931455046328	0.01	False	50000	0.5	10000000	20	7	threshold	[0.2]	2650000
54	20.0	115	0.9964347826086957	87.0	1.3218390804597702	23395.975148053763	0.01	False	50000	0.5	10000000	20	7	threshold	[0.2]	2700000
55	20.0	121	0.9981818181818182	91.0	1.3296703296703296	23818.99202732225	0.01	False	50000	0.5	10000000	20	7	threshold	[0.2]	2750000
56	20.0	110	0.9984545454545455	88.0	1.25	24243.14800797832	0.01	False	50000	0.5	10000000	20	7	threshold	[0.2]	2800000
57	20.0	119	0.9942857142857143	88.0	1.3522727272727273	24670.79927412624	0.01	False	50000	0.5	10000000	20	7	threshold	[0.2]	2850000
58	20.0	122	0.995983606557377	94.0	1.297872340425532	25096.91933102268	0.01	False	50000	0.5	10000000	20	7	threshold	[0.2]	2900000
59	20.0	109	0.9987155963302753	86.0	1.2674418604651163	25523.868922101232	0.01	False	50000	0.5	10000000	20	7	threshold	[0.2]	2950000
60	20.0	124	0.9991935483870968	92.0	1.3478260869565215	25948.274545697317	0.01	False	50000	0.5	10000000	20	7	threshold	[0.2]	3000000
61	20.0	120	0.99975	93.0	1.2903225806451613	26370.874935128057	0.01	False	50000	0.5	10000000	20	7	threshold	[0.2]	3050000
62	20.0	113	0.9987610619469027	89.0	1.2696629213483146	26796.119539727268	0.01	False	50000	0.5	10000000	20	7	threshold	[0.2]	3100000
63	20.0	117	0.9993162393162394	87.0	1.3448275862068966	27218.41840694031	0.01	False	50000	0.5	10000000	20	7	threshold	[0.2]	3150000
64	20.0	110	0.9960909090909091	86.0	1.2790697674418603	27639.74407945184	0.01	False	50000	0.5	10000000	20	7	threshold	[0.2]	3200000
65	20.0	115	0.9987826086956522	86.0	1.337209302325581	28060.88754498449	0.01	False	50000	0.5	10000000	20	7	threshold	[0.2]	3250000
66	20.0	127	0.9922047244094488	92.0	1.3804347826086956	28488.20120638653	0.01	False	50000	0.5	10000000	20	7	threshold	[0.2]	3300000
67	20.0	119	0.9957983193277311	88.0	1.3522727272727273	28911.906189588724	0.01	False	50000	0.5	10000000	20	7	threshold	[0.2]	3350000
68	20.0	127	0.9936220472440945	91.0	1.3956043956043955	29333.30757874056	0.01	False	50000	0.5	10000000	20	7	threshold	[0.2]	3400000
69	20.0	123	0.999430894308943	93.0	1.3225806451612905	29755.75029033471	0.01	False	50000	0.5	10000000	20	7	threshold	[0.2]	3450000
70	20.0	109	0.9952293577981652	89.0	1.2247191011235956	30181.74775414261	0.01	False	50000	0.5	10000000	20	7	threshold	[0.2]	3500000
71	20.0	121	0.9975206611570248	91.0	1.3296703296703296	30605.643088846933	0.01	False	50000	0.5	10000000	20	7	threshold	[0.2]	3550000
72	20.0	119	0.9998319327731093	89.0	1.3370786516853932	31026.714347745903	0.01	False	50000	0.5	10000000	20	7	threshold	[0.2]	3600000
73	20.0	109	0.9989908256880734	83.0	1.313253012048193	31452.88446070781	0.01	False	50000	0.5	10000000	20	7	threshold	[0.2]	3650000
74	20.0	121	0.9991735537190083	88.0	1.375	31877.291472156165	0.01	False	50000	0.5	10000000	20	7	threshold	[0.2]	3700000
75	20.0	115	0.9994782608695653	87.0	1.3218390804597702	32302.1247547849	0.01	False	50000	0.5	10000000	20	7	threshold	[0.2]	3750000
76	20.0	114	0.9967543859649123	91.0	1.2527472527472527	32728.67638321376	0.01	False	50000	0.5	10000000	20	7	threshold	[0.2]	3800000
77	20.0	122	0.999016393442623	94.0	1.297872340425532	33152.299161455565	0.01	False	50000	0.5	10000000	20	7	threshold	[0.2]	3850000
78	20.0	118	0.9977118644067797	90.0	1.3111111111111111	33579.983512803374	0.01	False	50000	0.5	10000000	20	7	threshold	[0.2]	3900000
79	20.0	115	0.9976521739130435	85.0	1.3529411764705883	34003.97157902005	0.01	False	50000	0.5	10000000	20	7	threshold	[0.2]	3950000
80	20.0	121	0.997107438016529	93.0	1.3010752688172045	34428.22680039209	0.01	False	50000	0.5	10000000	20	7	threshold	[0.2]	4000000
81	20.0	123	0.9971544715447155	92.0	1.3369565217391304	34850.119388269944	0.01	False	50000	0.5	10000000	20	7	threshold	[0.2]	4050000
82	20.0	126	0.9988095238095239	93.0	1.3548387096774193	35274.43558271995	0.01	False	50000	0.5	10000000	20	7	threshold	[0.2]	4100000
83	20.0	110	0.9994545454545455	90.0	1.2222222222222223	35701.08838085397	0.01	False	50000	0.5	10000000	20	7	threshold	[0.2]	4150000
84	20.0	119	0.9989075630252101	88.0	1.3522727272727273	36124.43167448883	0.01	False	50000	0.5	10000000	20	7	threshold	[0.2]	4200000
85	20.0	121	0.9990909090909091	93.0	1.3010752688172045	36547.31538982195	0.01	False	50000	0.5	10000000	20	7	threshold	[0.2]	4250000
86	20.0	116	0.997241379310345	89.0	1.303370786516854	36973.33954677687	0.01	False	50000	0.5	10000000	20	7	threshold	[0.2]	4300000
87	20.0	118	0.9964406779661017	89.0	1.3258426966292134	37396.70133888064	0.01	False	50000	0.5	10000000	20	7	threshold	[0.2]	4350000
88	20.0	114	0.9974561403508772	87.0	1.3103448275862069	37825.07297710213	0.01	False	50000	0.5	10000000	20	7	threshold	[0.2]	4400000
89	20.0	112	0.9985714285714286	90.0	1.2444444444444445	38255.23987153083	0.01	False	50000	0.5	10000000	20	7	threshold	[0.2]	4450000
90	20.0	128	0.998828125	90.0	1.4222222222222225	38678.18547807373	0.01	False	50000	0.5	10000000	20	7	threshold	[0.2]	4500000
91	20.0	122	0.9955737704918033	89.0	1.3707865168539326	39103.24004914356	0.01	False	50000	0.5	10000000	20	7	threshold	[0.2]	4550000
92	20.0	120	0.9910833333333334	86.0	1.3953488372093024	39529.55731326305	0.01	False	50000	0.5	10000000	20	7	threshold	[0.2]	4600000
93	20.0	124	0.9987903225806452	90.0	1.3777777777777778	39950.68943246143	0.01	False	50000	0.5	10000000	20	7	threshold	[0.2]	4650000
94	20.0	117	0.9964102564102565	88.0	1.3295454545454546	40374.790842348535	0.01	False	50000	0.5	10000000	20	7	threshold	[0.2]	4700000
95	20.0	117	0.9967521367521368	86.0	1.3604651162790695	40797.04962371371	0.01	False	50000	0.5	10000000	20	7	threshold	[0.2]	4750000
96	20.0	121	0.9985123966942149	94.0	1.2872340425531914	41224.8458342039	0.01	False	50000	0.5	10000000	20	7	threshold	[0.2]	4800000
97	20.0	118	0.9913559322033899	90.0	1.3111111111111111	41649.23918436996	0.01	False	50000	0.5	10000000	20	7	threshold	[0.2]	4850000
98	20.0	115	0.9975652173913044	92.0	1.25	42069.66370852542	0.01	False	50000	0.5	10000000	20	7	threshold	[0.2]	4900000
99	20.0	122	0.9968852459016394	93.0	1.3118279569892473	42492.16179751916	0.01	False	50000	0.5	10000000	20	7	threshold	[0.2]	4950000
100	20.0	114	0.9999122807017544	88.0	1.2954545454545454	42915.13323101248	0.01	False	50000	0.5	10000000	20	7	threshold	[0.2]	5000000
101	20.0	127	0.9980314960629922	92.0	1.3804347826086956	43339.62213753742	0.01	False	50000	0.5	10000000	20	7	threshold	[0.2]	5050000
102	20.0	107	0.997570093457944	85.0	1.258823529411765	43761.81082747902	0.01	False	50000	0.5	10000000	20	7	threshold	[0.2]	5100000
103	20.0	126	0.998968253968254	92.0	1.3695652173913044	44185.92444906332	0.01	False	50000	0.5	10000000	20	7	threshold	[0.2]	5150000
104	20.0	117	0.9990598290598292	91.0	1.2857142857142858	44612.82039927265	0.01	False	50000	0.5	10000000	20	7	threshold	[0.2]	5200000
105	20.0	122	0.9972950819672132	89.0	1.3707865168539326	45042.588647604985	0.01	False	50000	0.5	10000000	20	7	threshold	[0.2]	5250000
106	20.0	119	0.9984873949579832	91.0	1.3076923076923077	45463.99455028167	0.01	False	50000	0.5	10000000	20	7	threshold	[0.2]	5300000
107	20.0	122	0.999344262295082	90.0	1.3555555555555556	45891.2798357767	0.01	False	50000	0.5	10000000	20	7	threshold	[0.2]	5350000
108	20.0	116	0.9989655172413794	91.0	1.2747252747252746	46311.14796654091	0.01	False	50000	0.5	10000000	20	7	threshold	[0.2]	5400000
109	20.0	118	0.9990677966101695	90.0	1.3111111111111111	46734.09704413675	0.01	False	50000	0.5	10000000	20	7	threshold	[0.2]	5450000
110	20.0	115	0.9967826086956522	93.0	1.2365591397849462	47156.68685043828	0.01	False	50000	0.5	10000000	20	7	threshold	[0.2]	5500000
111	20.0	114	0.9969298245614036	91.0	1.2527472527472527	47577.83245826703	0.01	False	50000	0.5	10000000	20	7	threshold	[0.2]	5550000
112	20.0	122	0.9900819672131148	90.0	1.3555555555555556	48006.22243745029	0.01	False	50000	0.5	10000000	20	7	threshold	[0.2]	5600000
113	20.0	118	0.997542372881356	88.0	1.3409090909090908	48430.21622755202	0.01	False	50000	0.5	10000000	20	7	threshold	[0.2]	5650000
114	20.0	118	0.9990677966101695	90.0	1.3111111111111111	48854.406162075175	0.01	False	50000	0.5	10000000	20	7	threshold	[0.2]	5700000
115	20.0	115	0.9969565217391305	89.0	1.2921348314606742	49281.87541001313	0.01	False	50000	0.5	10000000	20	7	threshold	[0.2]	5750000
116	20.0	114	0.9992982456140351	86.0	1.3255813953488371	49702.51068146999	0.01	False	50000	0.5	10000000	20	7	threshold	[0.2]	5800000
117	20.0	119	0.9980672268907564	87.0	1.367816091954023	50128.37370131879	0.01	False	50000	0.5	10000000	20	7	threshold	[0.2]	5850000
118	20.0	121	0.9945454545454546	93.0	1.3010752688172045	50552.00593854133	0.01	False	50000	0.5	10000000	20	7	threshold	[0.2]	5900000
119	20.0	121	0.9982644628099174	90.0	1.3444444444444446	50978.99482294374	0.01	False	50000	0.5	10000000	20	7	threshold	[0.2]	5950000
120	20.0	117	0.9964102564102565	89.0	1.3146067415730338	51405.58233164236	0.01	False	50000	0.5	10000000	20	7	threshold	[0.2]	6000000
121	20.0	115	0.9994782608695653	88.0	1.306818181818182	51833.255160362	0.01	False	50000	0.5	10000000	20	7	threshold	[0.2]	6050000
122	20.0	121	0.9986776859504133	88.0	1.375	52256.14373913159	0.01	False	50000	0.5	10000000	20	7	threshold	[0.2]	6100000
123	20.0	109	0.9978899082568808	87.0	1.2528735632183907	52681.96432141392	0.01	False	50000	0.5	10000000	20	7	threshold	[0.2]	6150000
124	20.0	123	0.9967479674796748	94.0	1.3085106382978724	53107.71610698153	0.01	False	50000	0.5	10000000	20	7	threshold	[0.2]	6200000
125	20.0	112	0.9936607142857143	88.0	1.2727272727272727	53531.54528052671	0.01	False	50000	0.5	10000000	20	7	threshold	[0.2]	6250000
126	20.0	118	0.9987288135593221	93.0	1.2688172043010753	53957.18488851248	0.01	False	50000	0.5	10000000	20	7	threshold	[0.2]	6300000
127	20.0	124	0.9943548387096774	91.0	1.362637362637363	54379.24163668797	0.01	False	50000	0.5	10000000	20	7	threshold	[0.2]	6350000
128	20.0	114	0.9958771929824562	88.0	1.2954545454545454	54804.50818633613	0.01	False	50000	0.5	10000000	20	7	threshold	[0.2]	6400000
129	20.0	112	0.9933035714285715	86.0	1.302325581395349	55230.088481189	0.01	False	50000	0.5	10000000	20	7	threshold	[0.2]	6450000
130	20.0	118	0.9988983050847458	91.0	1.2967032967032968	55650.78444755397	0.01	False	50000	0.5	10000000	20	7	threshold	[0.2]	6500000
131	20.0	122	0.9968032786885246	89.0	1.3707865168539326	56078.13893559062	0.01	False	50000	0.5	10000000	20	7	threshold	[0.2]	6550000
132	20.0	110	0.9985454545454546	85.0	1.2941176470588236	56503.692422305605	0.01	False	50000	0.5	10000000	20	7	threshold	[0.2]	6600000
133	20.0	118	0.9996610169491525	91.0	1.2967032967032968	56926.07804375117	0.01	False	50000	0.5	10000000	20	7	threshold	[0.2]	6650000
134	20.0	111	0.9954054054054055	90.0	1.2333333333333334	57349.520590762986	0.01	False	50000	0.5	10000000	20	7	threshold	[0.2]	6700000
135	20.0	112	0.9982142857142858	81.0	1.382716049382716	57772.3390213763	0.01	False	50000	0.5	10000000	20	7	threshold	[0.2]	6750000
136	20.0	126	0.9995238095238096	98.0	1.2857142857142858	58191.29136082169	0.01	False	50000	0.5	10000000	20	7	threshold	[0.2]	6800000
137	20.0	112	0.9978571428571429	83.0	1.3493975903614457	58615.28391439367	0.01	False	50000	0.5	10000000	20	7	threshold	[0.2]	6850000
138	20.0	117	0.9982905982905983	91.0	1.2857142857142858	59036.4159302328	0.01	False	50000	0.5	10000000	20	7	threshold	[0.2]	6900000
139	20.0	121	0.9988429752066116	91.0	1.3296703296703296	59461.946014180285	0.01	False	50000	0.5	10000000	20	7	threshold	[0.2]	6950000
140	20.0	113	0.9982300884955753	86.0	1.313953488372093	59887.01946801541	0.01	False	50000	0.5	10000000	20	7	threshold	[0.2]	7000000
141	20.0	115	0.9966956521739131	88.0	1.306818181818182	60309.389363023154	0.01	False	50000	0.5	10000000	20	7	threshold	[0.2]	7050000
142	20.0	116	0.9963793103448276	94.0	1.2340425531914894	60734.31906229737	0.01	False	50000	0.5	10000000	20	7	threshold	[0.2]	7100000
143	20.0	120	0.99575	93.0	1.2903225806451613	61160.46458556541	0.01	False	50000	0.5	10000000	20	7	threshold	[0.2]	7150000
144	20.0	121	0.9993388429752067	95.0	1.2736842105263158	61584.25266913685	0.01	False	50000	0.5	10000000	20	7	threshold	[0.2]	7200000
145	20.0	121	0.9978512396694215	90.0	1.3444444444444446	62009.54841683717	0.01	False	50000	0.5	10000000	20	7	threshold	[0.2]	7250000
146	20.0	126	0.9992063492063493	92.0	1.3695652173913044	62433.589968435976	0.01	False	50000	0.5	10000000	20	7	threshold	[0.2]	7300000
147	20.0	119	0.9989075630252101	90.0	1.3222222222222222	62858.81657051422	0.01	False	50000	0.5	10000000	20	7	threshold	[0.2]	7350000
148	20.0	128	0.997265625	90.0	1.4222222222222225	63279.57027262798	0.01	False	50000	0.5	10000000	20	7	threshold	[0.2]	7400000
149	20.0	125	0.99912	92.0	1.358695652173913	63705.96967190892	0.01	False	50000	0.5	10000000	20	7	threshold	[0.2]	7450000
150	20.0	120	0.9994166666666667	90.0	1.3333333333333333	64130.39284040683	0.01	False	50000	0.5	10000000	20	7	threshold	[0.2]	7500000
151	20.0	109	0.9950458715596331	86.0	1.2674418604651163	64557.61480397795	0.01	False	50000	0.5	10000000	20	7	threshold	[0.2]	7550000
152	20.0	121	0.9989256198347108	92.0	1.315217391304348	64981.33130089864	0.01	False	50000	0.5	10000000	20	7	threshold	[0.2]	7600000
153	20.0	122	0.9982786885245902	93.0	1.3118279569892473	65404.732400845605	0.01	False	50000	0.5	10000000	20	7	threshold	[0.2]	7650000
154	20.0	126	0.9973015873015874	93.0	1.3548387096774193	65827.01494044282	0.01	False	50000	0.5	10000000	20	7	threshold	[0.2]	7700000
155	20.0	115	0.9947826086956522	93.0	1.2365591397849462	66248.91582563602	0.01	False	50000	0.5	10000000	20	7	threshold	[0.2]	7750000
156	20.0	118	0.9980508474576272	88.0	1.3409090909090908	66674.33166781584	0.01	False	50000	0.5	10000000	20	7	threshold	[0.2]	7800000
157	20.0	115	0.9987826086956522	93.0	1.2365591397849462	67099.9841486679	0.01	False	50000	0.5	10000000	20	7	threshold	[0.2]	7850000
158	20.0	116	0.9986206896551725	93.0	1.2473118279569892	67525.4264832641	0.01	False	50000	0.5	10000000	20	7	threshold	[0.2]	7900000
159	20.0	121	0.9946280991735538	90.0	1.3444444444444446	67947.92815668286	0.01	False	50000	0.5	10000000	20	7	threshold	[0.2]	7950000
160	20.0	108	0.9990740740740741	85.0	1.2705882352941176	68374.2819104526	0.01	False	50000	0.5	10000000	20	7	threshold	[0.2]	8000000
161	20.0	117	0.9970940170940171	89.0	1.3146067415730338	68798.8913443173	0.01	False	50000	0.5	10000000	20	7	threshold	[0.2]	8050000
162	20.0	121	0.9992561983471075	89.0	1.3595505617977528	69222.975012789	0.01	False	50000	0.5	10000000	20	7	threshold	[0.2]	8100000
163	20.0	118	0.997457627118644	91.0	1.2967032967032968	69647.05563223567	0.01	False	50000	0.5	10000000	20	7	threshold	[0.2]	8150000
164	20.0	131	0.9987786259541985	93.0	1.4086021505376345	70067.10081724732	0.01	False	50000	0.5	10000000	20	7	threshold	[0.2]	8200000
165	20.0	111	0.9995495495495496	86.0	1.2906976744186047	70489.87332637337	0.01	False	50000	0.5	10000000	20	7	threshold	[0.2]	8250000
166	20.0	115	0.9981739130434782	86.0	1.337209302325581	70913.07013800024	0.01	False	50000	0.5	10000000	20	7	threshold	[0.2]	8300000
167	20.0	120	0.9994166666666667	88.0	1.3636363636363635	71337.0773112796	0.01	False	50000	0.5	10000000	20	7	threshold	[0.2]	8350000
168	20.0	116	0.9986206896551725	89.0	1.303370786516854	71757.05542396255	0.01	False	50000	0.5	10000000	20	7	threshold	[0.2]	8400000
169	20.0	115	0.9993913043478261	89.0	1.2921348314606742	72178.94341722383	0.01	False	50000	0.5	10000000	20	7	threshold	[0.2]	8450000
170	20.0	130	0.9953846153846154	92.0	1.4130434782608696	72602.86549887437	0.01	False	50000	0.5	10000000	20	7	threshold	[0.2]	8500000
171	20.0	121	0.9972727272727273	93.0	1.3010752688172045	73027.7730496839	0.01	False	50000	0.5	10000000	20	7	threshold	[0.2]	8550000
172	20.0	119	0.9956302521008404	90.0	1.3222222222222222	73452.3246097192	0.01	False	50000	0.5	10000000	20	7	threshold	[0.2]	8600000
173	20.0	128	0.99515625	92.0	1.391304347826087	73875.05167858055	0.01	False	50000	0.5	10000000	20	7	threshold	[0.2]	8650000
174	20.0	117	0.9956410256410257	94.0	1.24468085106383	74299.78582309402	0.01	False	50000	0.5	10000000	20	7	threshold	[0.2]	8700000
175	20.0	116	0.9987931034482759	88.0	1.318181818181818	74722.1810257201	0.01	False	50000	0.5	10000000	20	7	threshold	[0.2]	8750000
176	20.0	115	0.9936521739130435	89.0	1.2921348314606742	75146.44132133217	0.01	False	50000	0.5	10000000	20	7	threshold	[0.2]	8800000
177	20.0	115	0.999217391304348	89.0	1.2921348314606742	75568.18966749938	0.01	False	50000	0.5	10000000	20	7	threshold	[0.2]	8850000
178	20.0	120	0.9958333333333333	91.0	1.3186813186813189	75988.27628256576	0.01	False	50000	0.5	10000000	20	7	threshold	[0.2]	8900000
179	20.0	122	0.9963934426229509	95.0	1.2842105263157897	76411.58855002954	0.01	False	50000	0.5	10000000	20	7	threshold	[0.2]	8950000
180	20.0	121	0.997603305785124	95.0	1.2736842105263158	76834.96496904545	0.01	False	50000	0.5	10000000	20	7	threshold	[0.2]	9000000
181	20.0	113	0.9937168141592921	86.0	1.313953488372093	77259.15416215529	0.01	False	50000	0.5	10000000	20	7	threshold	[0.2]	9050000
182	20.0	116	0.9983620689655173	92.0	1.2608695652173914	77684.50955390815	0.01	False	50000	0.5	10000000	20	7	threshold	[0.2]	9100000
183	20.0	126	0.9984126984126985	94.0	1.3404255319148937	78108.98092618643	0.01	False	50000	0.5	10000000	20	7	threshold	[0.2]	9150000
184	20.0	117	0.9985470085470086	96.0	1.21875	78532.14887706707	0.01	False	50000	0.5	10000000	20	7	threshold	[0.2]	9200000
185	20.0	112	0.9967857142857143	87.0	1.2873563218390804	78952.88699665603	0.01	False	50000	0.5	10000000	20	7	threshold	[0.2]	9250000
186	20.0	118	0.9967796610169491	89.0	1.3258426966292134	79377.86740736624	0.01	False	50000	0.5	10000000	20	7	threshold	[0.2]	9300000
187	20.0	114	0.9964035087719298	89.0	1.2808988764044944	79801.01847823529	0.01	False	50000	0.5	10000000	20	7	threshold	[0.2]	9350000
188	20.0	116	0.9982758620689656	90.0	1.288888888888889	80226.22619278423	0.01	False	50000	0.5	10000000	20	7	threshold	[0.2]	9400000
189	20.0	119	0.9978151260504202	94.0	1.2659574468085106	80649.20037049681	0.01	False	50000	0.5	10000000	20	7	threshold	[0.2]	9450000
190	20.0	115	0.9998260869565218	86.0	1.337209302325581	81074.45235623799	0.01	False	50000	0.5	10000000	20	7	threshold	[0.2]	9500000
191	20.0	118	0.9965254237288136	92.0	1.2826086956521738	81497.73669377023	0.01	False	50000	0.5	10000000	20	7	threshold	[0.2]	9550000
192	20.0	122	0.9942622950819673	93.0	1.3118279569892473	81919.34626855969	0.01	False	50000	0.5	10000000	20	7	threshold	[0.2]	9600000
193	20.0	131	0.9973282442748092	99.0	1.323232323232323	82342.77449510552	0.01	False	50000	0.5	10000000	20	7	threshold	[0.2]	9650000
194	20.0	126	0.9991269841269842	94.0	1.3404255319148937	82764.9732020236	0.01	False	50000	0.5	10000000	20	7	threshold	[0.2]	9700000
195	20.0	111	0.9897297297297298	88.0	1.2613636363636365	83187.04162794606	0.01	False	50000	0.5	10000000	20	7	threshold	[0.2]	9750000
196	20.0	118	0.9994915254237289	87.0	1.3563218390804597	83611.15253187048	0.01	False	50000	0.5	10000000	20	7	threshold	[0.2]	9800000
197	20.0	118	0.9994915254237289	88.0	1.3409090909090908	84034.1712190246	0.01	False	50000	0.5	10000000	20	7	threshold	[0.2]	9850000
198	20.0	104	0.9992307692307693	88.0	1.181818181818182	84459.4451889019	0.01	False	50000	0.5	10000000	20	7	threshold	[0.2]	9900000
199	20.0	119	0.9950420168067227	89.0	1.3370786516853932	84884.28487304116	0.01	False	50000	0.5	10000000	20	7	threshold	[0.2]	9950000
200	20.0	115	0.9973913043478261	90.0	1.2777777777777777	85309.85311820722	0.01	False	50000	0.5	10000000	20	7	threshold	[0.2]	10000000
0	20.0	129	0.6101550387596899	72.0	1.7916666666666667	394.4604997106897	0.01	False	50000	0.5	10000000	20	152	threshold	[0.4]	0
1	20.0	120	0.6288333333333334	69.0	1.7391304347826086	801.1524048048591	0.01	False	50000	0.5	10000000	20	152	threshold	[0.4]	50000
2	20.0	134	0.6408955223880597	70.0	1.9142857142857144	1209.4497046477338	0.01	False	50000	0.5	10000000	20	152	threshold	[0.4]	100000
3	20.0	135	0.6785925925925925	79.0	1.7088607594936709	1620.8255032012928	0.01	False	50000	0.5	10000000	20	152	threshold	[0.4]	150000
4	20.0	126	0.7	75.0	1.68	2046.697864632912	0.01	False	50000	0.5	10000000	20	152	threshold	[0.4]	200000
5	20.0	118	0.6950000000000001	72.0	1.6388888888888888	2465.4893995985312	0.01	False	50000	0.5	10000000	20	152	threshold	[0.4]	250000
6	20.0	127	0.6994488188976378	78.0	1.6282051282051282	2888.027313972721	0.01	False	50000	0.5	10000000	20	152	threshold	[0.4]	300000
7	20.0	111	0.731891891891892	78.0	1.4230769230769231	3313.500290016522	0.01	False	50000	0.5	10000000	20	152	threshold	[0.4]	350000
8	20.0	115	0.7436521739130435	80.0	1.4375	3739.8140263199098	0.01	False	50000	0.5	10000000	20	152	threshold	[0.4]	400000
9	20.0	113	0.758495575221239	80.0	1.4125	4173.195094356782	0.01	False	50000	0.5	10000000	20	152	threshold	[0.4]	450000
10	20.0	102	0.7633333333333334	77.0	1.324675324675325	4604.47472744235	0.01	False	50000	0.5	10000000	20	152	threshold	[0.4]	500000
11	20.0	110	0.7714545454545455	79.0	1.3924050632911391	5038.637647289341	0.01	False	50000	0.5	10000000	20	152	threshold	[0.4]	550000
12	20.0	107	0.7778504672897197	79.0	1.3544303797468351	5470.9185626189	0.01	False	50000	0.5	10000000	20	152	threshold	[0.4]	600000
13	20.0	111	0.7927027027027027	81.0	1.3703703703703705	5904.509846748661	0.01	False	50000	0.5	10000000	20	152	threshold	[0.4]	650000
14	20.0	120	0.7874166666666667	83.0	1.4457831325301205	6342.274460457953	0.01	False	50000	0.5	10000000	20	152	threshold	[0.4]	700000
15	20.0	115	0.8140869565217391	79.0	1.4556962025316456	6778.598887845341	0.01	False	50000	0.5	10000000	20	152	threshold	[0.4]	750000
16	20.0	114	0.8370175438596492	81.0	1.4074074074074074	7213.892021104923	0.01	False	50000	0.5	10000000	20	152	threshold	[0.4]	800000
17	20.0	126	0.8561904761904762	86.0	1.4651162790697674	7649.688566278121	0.01	False	50000	0.5	10000000	20	152	threshold	[0.4]	850000
18	20.0	123	0.9075609756097561	89.0	1.3820224719101124	8079.868405089504	0.01	False	50000	0.5	10000000	20	152	threshold	[0.4]	900000
19	20.0	120	0.92775	88.0	1.3636363636363635	8510.179298844376	0.01	False	50000	0.5	10000000	20	152	threshold	[0.4]	950000
20	20.0	125	0.92872	91.0	1.3736263736263736	8938.651852015364	0.01	False	50000	0.5	10000000	20	152	threshold	[0.4]	1000000
21	20.0	126	0.9660317460317461	89.0	1.4157303370786516	9367.63484130517	0.01	False	50000	0.5	10000000	20	152	threshold	[0.4]	1050000
22	20.0	113	0.9808849557522124	92.0	1.2282608695652173	9796.911516189157	0.01	False	50000	0.5	10000000	20	152	threshold	[0.4]	1100000
23	20.0	115	0.9873913043478261	88.0	1.306818181818182	10223.331178668232	0.01	False	50000	0.5	10000000	20	152	threshold	[0.4]	1150000
24	20.0	112	0.9992857142857143	81.0	1.382716049382716	10648.756285271966	0.01	False	50000	0.5	10000000	20	152	threshold	[0.4]	1200000
25	20.0	129	0.9982945736434109	92.0	1.4021739130434785	11071.265839928516	0.01	False	50000	0.5	10000000	20	152	threshold	[0.4]	1250000
26	20.0	125	0.9972799999999999	92.0	1.358695652173913	11492.605711749164	0.01	False	50000	0.5	10000000	20	152	threshold	[0.4]	1300000
27	20.0	107	0.9997196261682243	84.0	1.2738095238095235	11916.49454949242	0.01	False	50000	0.5	10000000	20	152	threshold	[0.4]	1350000
28	20.0	112	0.9983035714285715	88.0	1.2727272727272727	12341.066142524938	0.01	False	50000	0.5	10000000	20	152	threshold	[0.4]	1400000
29	20.0	124	0.9985483870967742	94.0	1.319148936170213	12763.252217664034	0.01	False	50000	0.5	10000000	20	152	threshold	[0.4]	1450000
30	20.0	115	0.9988695652173915	89.0	1.2921348314606742	13188.42828147896	0.01	False	50000	0.5	10000000	20	152	threshold	[0.4]	1500000
31	20.0	117	0.998974358974359	88.0	1.3295454545454546	13612.975857213658	0.01	False	50000	0.5	10000000	20	152	threshold	[0.4]	1550000
32	20.0	114	0.9992105263157895	88.0	1.2954545454545454	14037.71370083169	0.01	False	50000	0.5	10000000	20	152	threshold	[0.4]	1600000
33	20.0	120	0.99825	88.0	1.3636363636363635	14462.758246771067	0.01	False	50000	0.5	10000000	20	152	threshold	[0.4]	1650000
34	20.0	121	0.9957851239669422	91.0	1.3296703296703296	14890.596581927604	0.01	False	50000	0.5	10000000	20	152	threshold	[0.4]	1700000
35	20.0	118	0.9992372881355933	87.0	1.3563218390804597	15315.492045061625	0.01	False	50000	0.5	10000000	20	152	threshold	[0.4]	1750000
36	20.0	121	0.99900826446281	94.0	1.2872340425531914	15738.833341293475	0.01	False	50000	0.5	10000000	20	152	threshold	[0.4]	1800000
37	20.0	113	0.9993805309734514	84.0	1.3452380952380951	16161.794289414014	0.01	False	50000	0.5	10000000	20	152	threshold	[0.4]	1850000
38	20.0	113	0.9953982300884956	88.0	1.2840909090909092	16588.195338176607	0.01	False	50000	0.5	10000000	20	152	threshold	[0.4]	1900000
39	20.0	111	0.993963963963964	91.0	1.21978021978022	17016.85499190763	0.01	False	50000	0.5	10000000	20	152	threshold	[0.4]	1950000
40	20.0	119	0.9990756302521009	90.0	1.3222222222222222	17442.12086863703	0.01	False	50000	0.5	10000000	20	152	threshold	[0.4]	2000000
41	20.0	121	0.9976859504132232	93.0	1.3010752688172045	17866.730499112855	0.01	False	50000	0.5	10000000	20	152	threshold	[0.4]	2050000
42	20.0	119	0.994873949579832	89.0	1.3370786516853932	18287.965391727044	0.01	False	50000	0.5	10000000	20	152	threshold	[0.4]	2100000
43	20.0	111	0.9993693693693694	89.0	1.247191011235955	18715.502471711377	0.01	False	50000	0.5	10000000	20	152	threshold	[0.4]	2150000
44	20.0	110	0.9978181818181819	87.0	1.264367816091954	19142.74907678517	0.01	False	50000	0.5	10000000	20	152	threshold	[0.4]	2200000
45	20.0	107	0.9911214953271029	82.0	1.304878048780488	19567.469808194943	0.01	False	50000	0.5	10000000	20	152	threshold	[0.4]	2250000
46	20.0	110	0.997	89.0	1.2359550561797752	19992.13612894859	0.01	False	50000	0.5	10000000	20	152	threshold	[0.4]	2300000
47	20.0	115	0.9964347826086957	89.0	1.2921348314606742	20414.43279653145	0.01	False	50000	0.5	10000000	20	152	threshold	[0.4]	2350000
48	20.0	128	0.998203125	94.0	1.3617021276595744	20834.795319317444	0.01	False	50000	0.5	10000000	20	152	threshold	[0.4]	2400000
49	20.0	121	0.9994214876033058	91.0	1.3296703296703296	21257.61880509058	0.01	False	50000	0.5	10000000	20	152	threshold	[0.4]	2450000
50	20.0	121	0.9912396694214877	90.0	1.3444444444444446	21680.991736828302	0.01	False	50000	0.5	10000000	20	152	threshold	[0.4]	2500000
51	20.0	107	0.9960747663551403	81.0	1.3209876543209875	22105.22312102952	0.01	False	50000	0.5	10000000	20	152	threshold	[0.4]	2550000
52	20.0	116	0.9991379310344828	90.0	1.288888888888889	22531.222570624963	0.01	False	50000	0.5	10000000	20	152	threshold	[0.4]	2600000
53	20.0	119	0.9990756302521009	90.0	1.3222222222222222	22954.789914801007	0.01	False	50000	0.5	10000000	20	152	threshold	[0.4]	2650000
54	20.0	122	0.9972950819672132	89.0	1.3707865168539326	23377.94623884101	0.01	False	50000	0.5	10000000	20	152	threshold	[0.4]	2700000
55	20.0	115	0.9953913043478261	87.0	1.3218390804597702	23802.867162731785	0.01	False	50000	0.5	10000000	20	152	threshold	[0.4]	2750000
56	20.0	109	0.9992660550458716	84.0	1.2976190476190477	24227.414152281806	0.01	False	50000	0.5	10000000	20	152	threshold	[0.4]	2800000
57	20.0	119	0.9952941176470589	92.0	1.2934782608695652	24652.326815413144	0.01	False	50000	0.5	10000000	20	152	threshold	[0.4]	2850000
58	20.0	123	0.996829268292683	93.0	1.3225806451612905	25077.526223028468	0.01	False	50000	0.5	10000000	20	152	threshold	[0.4]	2900000
59	20.0	110	0.9992727272727273	85.0	1.2941176470588236	25502.01358447953	0.01	False	50000	0.5	10000000	20	152	threshold	[0.4]	2950000
60	20.0	131	0.9980916030534353	96.0	1.3645833333333333	25928.95872821	0.01	False	50000	0.5	10000000	20	152	threshold	[0.4]	3000000
61	20.0	122	0.9976229508196722	94.0	1.297872340425532	26352.006765621645	0.01	False	50000	0.5	10000000	20	152	threshold	[0.4]	3050000
62	20.0	118	0.9968644067796611	93.0	1.2688172043010753	26771.440425479075	0.01	False	50000	0.5	10000000	20	152	threshold	[0.4]	3100000
63	20.0	106	0.9981132075471699	86.0	1.2325581395348837	27192.07461284902	0.01	False	50000	0.5	10000000	20	152	threshold	[0.4]	3150000
64	20.0	117	0.996923076923077	89.0	1.3146067415730338	27612.895771837542	0.01	False	50000	0.5	10000000	20	152	threshold	[0.4]	3200000
65	20.0	120	0.9984166666666667	92.0	1.3043478260869563	28037.0084530036	0.01	False	50000	0.5	10000000	20	152	threshold	[0.4]	3250000
66	20.0	111	0.9999099099099099	90.0	1.2333333333333334	28463.019481023726	0.01	False	50000	0.5	10000000	20	152	threshold	[0.4]	3300000
67	20.0	118	0.9988983050847458	88.0	1.3409090909090908	28887.3600679896	0.01	False	50000	0.5	10000000	20	152	threshold	[0.4]	3350000
68	20.0	111	0.9984684684684685	89.0	1.247191011235955	29310.89227000578	0.01	False	50000	0.5	10000000	20	152	threshold	[0.4]	3400000
69	20.0	124	0.9965322580645162	95.0	1.305263157894737	29736.219837469733	0.01	False	50000	0.5	10000000	20	152	threshold	[0.4]	3450000
70	20.0	116	0.9995689655172414	87.0	1.3333333333333333	30160.07774557138	0.01	False	50000	0.5	10000000	20	152	threshold	[0.4]	3500000
71	20.0	116	0.9987068965517242	87.0	1.3333333333333333	30579.82924392429	0.01	False	50000	0.5	10000000	20	152	threshold	[0.4]	3550000
72	20.0	116	1.0	87.0	1.3333333333333333	31007.546741511567	0.01	False	50000	0.5	10000000	20	152	threshold	[0.4]	3600000
73	20.0	115	0.995304347826087	89.0	1.2921348314606742	31435.05155176965	0.01	False	50000	0.5	10000000	20	152	threshold	[0.4]	3650000
74	20.0	110	0.9904545454545455	88.0	1.25	31858.968420417	0.01	False	50000	0.5	10000000	20	152	threshold	[0.4]	3700000
75	20.0	124	0.9941129032258065	93.0	1.3333333333333333	32281.938538817023	0.01	False	50000	0.5	10000000	20	152	threshold	[0.4]	3750000
76	20.0	120	0.9989166666666667	89.0	1.348314606741573	32707.526575707903	0.01	False	50000	0.5	10000000	20	152	threshold	[0.4]	3800000
77	20.0	122	0.9995081967213115	90.0	1.3555555555555556	33130.858754736066	0.01	False	50000	0.5	10000000	20	152	threshold	[0.4]	3850000
78	20.0	114	0.9985964912280701	86.0	1.3255813953488371	33555.56395812852	0.01	False	50000	0.5	10000000	20	152	threshold	[0.4]	3900000
79	20.0	113	0.9857522123893806	86.0	1.313953488372093	33981.37405874902	0.01	False	50000	0.5	10000000	20	152	threshold	[0.4]	3950000
80	20.0	104	0.9951923076923077	87.0	1.1954022988505748	34408.27321800402	0.01	False	50000	0.5	10000000	20	152	threshold	[0.4]	4000000
81	20.0	119	0.9944537815126051	90.0	1.3222222222222222	34833.77624346958	0.01	False	50000	0.5	10000000	20	152	threshold	[0.4]	4050000
82	20.0	116	0.9825000000000002	86.0	1.3488372093023255	35257.345740051096	0.01	False	50000	0.5	10000000	20	152	threshold	[0.4]	4100000
83	20.0	118	0.9888983050847459	90.0	1.3111111111111111	35684.58899066858	0.01	False	50000	0.5	10000000	20	152	threshold	[0.4]	4150000
84	20.0	114	0.9988596491228071	87.0	1.3103448275862069	36110.70523748495	0.01	False	50000	0.5	10000000	20	152	threshold	[0.4]	4200000
85	20.0	122	0.9942622950819673	92.0	1.326086956521739	36534.85392916036	0.01	False	50000	0.5	10000000	20	152	threshold	[0.4]	4250000
86	20.0	123	0.9991056910569106	92.0	1.3369565217391304	36960.8210139588	0.01	False	50000	0.5	10000000	20	152	threshold	[0.4]	4300000
87	20.0	110	0.9975454545454546	86.0	1.2790697674418603	37382.16228767373	0.01	False	50000	0.5	10000000	20	152	threshold	[0.4]	4350000
88	20.0	123	0.9991869918699187	91.0	1.3516483516483515	37803.56503636746	0.01	False	50000	0.5	10000000	20	152	threshold	[0.4]	4400000
89	20.0	111	0.9998198198198199	83.0	1.3373493975903614	38230.52672903249	0.01	False	50000	0.5	10000000	20	152	threshold	[0.4]	4450000
90	20.0	115	0.9989565217391305	91.0	1.2637362637362637	38653.31653993993	0.01	False	50000	0.5	10000000	20	152	threshold	[0.4]	4500000
91	20.0	118	0.9986440677966102	90.0	1.3111111111111111	39076.94547085663	0.01	False	50000	0.5	10000000	20	152	threshold	[0.4]	4550000
92	20.0	117	0.9993162393162394	89.0	1.3146067415730338	39498.940577034526	0.01	False	50000	0.5	10000000	20	152	threshold	[0.4]	4600000
93	20.0	119	0.9946218487394958	91.0	1.3076923076923077	39922.99963903223	0.01	False	50000	0.5	10000000	20	152	threshold	[0.4]	4650000
94	20.0	119	0.9940336134453782	92.0	1.2934782608695652	40348.80110578987	0.01	False	50000	0.5	10000000	20	152	threshold	[0.4]	4700000
95	20.0	108	0.9969444444444445	87.0	1.2413793103448276	40773.35691239549	0.01	False	50000	0.5	10000000	20	152	threshold	[0.4]	4750000
96	20.0	125	0.99992	93.0	1.3440860215053765	41196.21133587083	0.01	False	50000	0.5	10000000	20	152	threshold	[0.4]	4800000
97	20.0	121	0.9949586776859505	92.0	1.315217391304348	41621.32068327745	0.01	False	50000	0.5	10000000	20	152	threshold	[0.4]	4850000
98	20.0	114	0.9969298245614036	86.0	1.3255813953488371	42047.966388761946	0.01	False	50000	0.5	10000000	20	152	threshold	[0.4]	4900000
99	20.0	110	0.9980909090909091	83.0	1.3253012048192772	42471.23808689907	0.01	False	50000	0.5	10000000	20	152	threshold	[0.4]	4950000
100	20.0	117	0.9956410256410257	90.0	1.3	42893.14705723069	0.01	False	50000	0.5	10000000	20	152	threshold	[0.4]	5000000
101	20.0	118	0.9968644067796611	91.0	1.2967032967032968	43315.0985984981	0.01	False	50000	0.5	10000000	20	152	threshold	[0.4]	5050000
102	20.0	116	0.9977586206896552	87.0	1.3333333333333333	43738.21369531693	0.01	False	50000	0.5	10000000	20	152	threshold	[0.4]	5100000
103	20.0	113	0.9989380530973452	87.0	1.2988505747126438	44165.05660988185	0.01	False	50000	0.5	10000000	20	152	threshold	[0.4]	5150000
104	20.0	111	0.9963063063063065	89.0	1.247191011235955	44590.55820688127	0.01	False	50000	0.5	10000000	20	152	threshold	[0.4]	5200000
105	20.0	124	0.9990322580645162	94.0	1.319148936170213	45012.86324259068	0.01	False	50000	0.5	10000000	20	152	threshold	[0.4]	5250000
106	20.0	125	0.99624	92.0	1.358695652173913	45438.72790752179	0.01	False	50000	0.5	10000000	20	152	threshold	[0.4]	5300000
107	20.0	121	0.9978512396694215	87.0	1.3908045977011494	45859.597057906925	0.01	False	50000	0.5	10000000	20	152	threshold	[0.4]	5350000
108	20.0	114	0.997543859649123	90.0	1.2666666666666666	46283.88094264869	0.01	False	50000	0.5	10000000	20	152	threshold	[0.4]	5400000
109	20.0	115	0.9977391304347827	87.0	1.3218390804597702	46707.88127182856	0.01	False	50000	0.5	10000000	20	152	threshold	[0.4]	5450000
110	20.0	115	0.9980869565217392	90.0	1.2777777777777777	47126.94852174433	0.01	False	50000	0.5	10000000	20	152	threshold	[0.4]	5500000
111	20.0	108	0.9975925925925926	85.0	1.2705882352941176	47546.51856694333	0.01	False	50000	0.5	10000000	20	152	threshold	[0.4]	5550000
112	20.0	116	0.9982758620689656	87.0	1.3333333333333333	47967.45730323785	0.01	False	50000	0.5	10000000	20	152	threshold	[0.4]	5600000
113	20.0	115	0.996	90.0	1.2777777777777777	48390.84761058392	0.01	False	50000	0.5	10000000	20	152	threshold	[0.4]	5650000
114	20.0	108	0.9995370370370371	83.0	1.3012048192771084	48816.31085518325	0.01	False	50000	0.5	10000000	20	152	threshold	[0.4]	5700000
115	20.0	108	0.9975	89.0	1.2134831460674158	49241.82405027384	0.01	False	50000	0.5	10000000	20	152	threshold	[0.4]	5750000
116	20.0	123	0.9980487804878049	92.0	1.3369565217391304	49665.36329711405	0.01	False	50000	0.5	10000000	20	152	threshold	[0.4]	5800000
117	20.0	119	0.9997478991596639	90.0	1.3222222222222222	50093.87942074976	0.01	False	50000	0.5	10000000	20	152	threshold	[0.4]	5850000
118	20.0	131	1.0	97.0	1.350515463917526	50519.70276700918	0.01	False	50000	0.5	10000000	20	152	threshold	[0.4]	5900000
119	20.0	126	0.9961904761904762	92.0	1.3695652173913044	50944.100401125055	0.01	False	50000	0.5	10000000	20	152	threshold	[0.4]	5950000
120	20.0	121	0.9970247933884298	96.0	1.2604166666666667	51366.37261595105	0.01	False	50000	0.5	10000000	20	152	threshold	[0.4]	6000000
121	20.0	121	0.9987603305785124	94.0	1.2872340425531914	51788.1747504444	0.01	False	50000	0.5	10000000	20	152	threshold	[0.4]	6050000
122	20.0	111	0.9983783783783784	83.0	1.3373493975903614	52214.15922784967	0.01	False	50000	0.5	10000000	20	152	threshold	[0.4]	6100000
123	20.0	120	0.9949166666666667	86.0	1.3953488372093024	52634.56529646529	0.01	False	50000	0.5	10000000	20	152	threshold	[0.4]	6150000
124	20.0	113	0.9980530973451328	91.0	1.2417582417582418	53058.76560122934	0.01	False	50000	0.5	10000000	20	152	threshold	[0.4]	6200000
125	20.0	120	0.9979166666666667	89.0	1.348314606741573	53482.11186632193	0.01	False	50000	0.5	10000000	20	152	threshold	[0.4]	6250000
126	20.0	122	0.998688524590164	92.0	1.326086956521739	53908.89663587957	0.01	False	50000	0.5	10000000	20	152	threshold	[0.4]	6300000
127	20.0	125	0.99968	93.0	1.3440860215053765	54332.11991853075	0.01	False	50000	0.5	10000000	20	152	threshold	[0.4]	6350000
128	20.0	109	0.9953211009174312	79.0	1.379746835443038	54757.5571509896	0.01	False	50000	0.5	10000000	20	152	threshold	[0.4]	6400000
129	20.0	115	0.9996521739130435	89.0	1.2921348314606742	55182.13275536183	0.01	False	50000	0.5	10000000	20	152	threshold	[0.4]	6450000
130	20.0	121	0.993305785123967	89.0	1.3595505617977528	55604.50110057613	0.01	False	50000	0.5	10000000	20	152	threshold	[0.4]	6500000
131	20.0	120	0.9995	88.0	1.3636363636363635	56031.34661540188	0.01	False	50000	0.5	10000000	20	152	threshold	[0.4]	6550000
132	20.0	115	0.9991304347826087	85.0	1.3529411764705883	56450.138887022855	0.01	False	50000	0.5	10000000	20	152	threshold	[0.4]	6600000
133	20.0	116	0.9968103448275863	84.0	1.380952380952381	56877.587710720414	0.01	False	50000	0.5	10000000	20	152	threshold	[0.4]	6650000
134	20.0	127	0.995984251968504	94.0	1.351063829787234	57305.1421852978	0.01	False	50000	0.5	10000000	20	152	threshold	[0.4]	6700000
135	20.0	122	0.9974590163934427	92.0	1.326086956521739	57727.65939736908	0.01	False	50000	0.5	10000000	20	152	threshold	[0.4]	6750000
136	20.0	119	0.9967226890756303	88.0	1.3522727272727273	58152.68108189935	0.01	False	50000	0.5	10000000	20	152	threshold	[0.4]	6800000
137	20.0	121	0.9991735537190083	88.0	1.375	58576.81734243682	0.01	False	50000	0.5	10000000	20	152	threshold	[0.4]	6850000
138	20.0	117	0.9978632478632479	92.0	1.2717391304347827	58996.69496414591	0.01	False	50000	0.5	10000000	20	152	threshold	[0.4]	6900000
139	20.0	115	0.9996521739130435	94.0	1.2234042553191489	59422.885129954055	0.01	False	50000	0.5	10000000	20	152	threshold	[0.4]	6950000
140	20.0	123	0.9991056910569106	91.0	1.3516483516483515	59851.91308827257	0.01	False	50000	0.5	10000000	20	152	threshold	[0.4]	7000000
141	20.0	125	0.99296	94.0	1.3297872340425532	60276.23523387968	0.01	False	50000	0.5	10000000	20	152	threshold	[0.4]	7050000
142	20.0	115	0.999217391304348	87.0	1.3218390804597702	60696.38483862259	0.01	False	50000	0.5	10000000	20	152	threshold	[0.4]	7100000
143	20.0	110	0.999	90.0	1.2222222222222223	61120.72032930197	0.01	False	50000	0.5	10000000	20	152	threshold	[0.4]	7150000
144	20.0	122	0.9941803278688525	94.0	1.297872340425532	61544.77543479663	0.01	False	50000	0.5	10000000	20	152	threshold	[0.4]	7200000
145	20.0	119	0.9985714285714286	91.0	1.3076923076923077	61970.03830261158	0.01	False	50000	0.5	10000000	20	152	threshold	[0.4]	7250000
146	20.0	121	0.9962809917355372	95.0	1.2736842105263158	62397.02686422358	0.01	False	50000	0.5	10000000	20	152	threshold	[0.4]	7300000
147	20.0	136	0.9997794117647059	93.0	1.4623655913978495	62820.84095451628	0.01	False	50000	0.5	10000000	20	152	threshold	[0.4]	7350000
148	20.0	123	0.9982113821138212	92.0	1.3369565217391304	63244.60413637073	0.01	False	50000	0.5	10000000	20	152	threshold	[0.4]	7400000
149	20.0	124	0.9926612903225807	93.0	1.3333333333333333	63668.37438609695	0.01	False	50000	0.5	10000000	20	152	threshold	[0.4]	7450000
150	20.0	113	0.9988495575221239	89.0	1.2696629213483146	64091.6047135355	0.01	False	50000	0.5	10000000	20	152	threshold	[0.4]	7500000
151	20.0	117	0.9988034188034189	93.0	1.2580645161290325	64515.73352899414	0.01	False	50000	0.5	10000000	20	152	threshold	[0.4]	7550000
152	20.0	117	0.9938461538461539	91.0	1.2857142857142858	64938.7650083288	0.01	False	50000	0.5	10000000	20	152	threshold	[0.4]	7600000
153	20.0	110	0.9972727272727273	86.0	1.2790697674418603	65367.38326871674	0.01	False	50000	0.5	10000000	20	152	threshold	[0.4]	7650000
154	20.0	123	0.9996747967479676	88.0	1.3977272727272727	65792.46348368094	0.01	False	50000	0.5	10000000	20	152	threshold	[0.4]	7700000
155	20.0	107	0.9989719626168225	91.0	1.175824175824176	66214.81991847187	0.01	False	50000	0.5	10000000	20	152	threshold	[0.4]	7750000
156	20.0	117	0.9986324786324787	90.0	1.3	66639.9249728508	0.01	False	50000	0.5	10000000	20	152	threshold	[0.4]	7800000
157	20.0	123	0.9978048780487805	91.0	1.3516483516483515	67064.35956300935	0.01	False	50000	0.5	10000000	20	152	threshold	[0.4]	7850000
158	20.0	121	0.9970247933884298	88.0	1.375	67492.40095914164	0.01	False	50000	0.5	10000000	20	152	threshold	[0.4]	7900000
159	20.0	121	0.9915702479338843	89.0	1.3595505617977528	67917.28552686085	0.01	False	50000	0.5	10000000	20	152	threshold	[0.4]	7950000
160	20.0	126	0.9915079365079366	94.0	1.3404255319148937	68340.04799179573	0.01	False	50000	0.5	10000000	20	152	threshold	[0.4]	8000000
161	20.0	108	0.9996296296296296	85.0	1.2705882352941176	68764.73605292614	0.01	False	50000	0.5	10000000	20	152	threshold	[0.4]	8050000
162	20.0	116	0.9886206896551725	89.0	1.303370786516854	69191.04286574795	0.01	False	50000	0.5	10000000	20	152	threshold	[0.4]	8100000
163	20.0	116	0.9969827586206897	91.0	1.2747252747252746	69618.4112051569	0.01	False	50000	0.5	10000000	20	152	threshold	[0.4]	8150000
164	20.0	119	0.993109243697479	90.0	1.3222222222222222	70041.72100048784	0.01	False	50000	0.5	10000000	20	152	threshold	[0.4]	8200000
165	20.0	113	0.9974336283185841	92.0	1.2282608695652173	70468.81879166783	0.01	False	50000	0.5	10000000	20	152	threshold	[0.4]	8250000
166	20.0	119	0.9977310924369748	92.0	1.2934782608695652	70888.18802655787	0.01	False	50000	0.5	10000000	20	152	threshold	[0.4]	8300000
167	20.0	109	0.99651376146789	91.0	1.1978021978021978	71310.07245266011	0.01	False	50000	0.5	10000000	20	152	threshold	[0.4]	8350000
168	20.0	126	0.9974603174603175	91.0	1.3846153846153846	71733.79889518995	0.01	False	50000	0.5	10000000	20	152	threshold	[0.4]	8400000
169	20.0	123	0.9991869918699187	96.0	1.28125	72155.7679531949	0.01	False	50000	0.5	10000000	20	152	threshold	[0.4]	8450000
170	20.0	119	0.9982352941176471	90.0	1.3222222222222222	72577.49344351859	0.01	False	50000	0.5	10000000	20	152	threshold	[0.4]	8500000
171	20.0	112	0.9965178571428572	86.0	1.302325581395349	73002.06997670582	0.01	False	50000	0.5	10000000	20	152	threshold	[0.4]	8550000
172	20.0	115	1.0	85.0	1.3529411764705883	73424.94701545166	0.01	False	50000	0.5	10000000	20	152	threshold	[0.4]	8600000
173	20.0	118	0.9966101694915255	93.0	1.2688172043010753	73845.96863489304	0.01	False	50000	0.5	10000000	20	152	threshold	[0.4]	8650000
174	20.0	107	0.9912149532710282	88.0	1.2159090909090908	74267.21796760449	0.01	False	50000	0.5	10000000	20	152	threshold	[0.4]	8700000
175	20.0	121	0.9985950413223141	92.0	1.315217391304348	74692.78350624039	0.01	False	50000	0.5	10000000	20	152	threshold	[0.4]	8750000
176	20.0	120	0.9981666666666666	90.0	1.3333333333333333	75115.43336089526	0.01	False	50000	0.5	10000000	20	152	threshold	[0.4]	8800000
177	20.0	123	0.99869918699187	89.0	1.3820224719101124	75538.8278053795	0.01	False	50000	0.5	10000000	20	152	threshold	[0.4]	8850000
178	20.0	105	0.9994285714285716	83.0	1.2650602409638554	75961.39581609964	0.01	False	50000	0.5	10000000	20	152	threshold	[0.4]	8900000
179	20.0	118	0.9936440677966102	91.0	1.2967032967032968	76385.88601233765	0.01	False	50000	0.5	10000000	20	152	threshold	[0.4]	8950000
180	20.0	120	0.9959166666666667	91.0	1.3186813186813189	76811.36858768524	0.01	False	50000	0.5	10000000	20	152	threshold	[0.4]	9000000
181	20.0	109	0.9985321100917433	85.0	1.2823529411764707	77236.78371215837	0.01	False	50000	0.5	10000000	20	152	threshold	[0.4]	9050000
182	20.0	126	0.9977777777777778	88.0	1.431818181818182	77660.66863758737	0.01	False	50000	0.5	10000000	20	152	threshold	[0.4]	9100000
183	20.0	117	0.9976923076923077	91.0	1.2857142857142858	78083.07764374871	0.01	False	50000	0.5	10000000	20	152	threshold	[0.4]	9150000
184	20.0	113	0.9905309734513275	93.0	1.2150537634408602	78505.74144643801	0.01	False	50000	0.5	10000000	20	152	threshold	[0.4]	9200000
185	20.0	125	0.9990400000000002	96.0	1.3020833333333333	78930.82699496082	0.01	False	50000	0.5	10000000	20	152	threshold	[0.4]	9250000
186	20.0	123	0.9952845528455285	95.0	1.2947368421052632	79353.61828378137	0.01	False	50000	0.5	10000000	20	152	threshold	[0.4]	9300000
187	20.0	117	0.9954700854700855	91.0	1.2857142857142858	79776.65833958742	0.01	False	50000	0.5	10000000	20	152	threshold	[0.4]	9350000
188	20.0	121	0.9939669421487604	93.0	1.3010752688172045	80199.83522119565	0.01	False	50000	0.5	10000000	20	152	threshold	[0.4]	9400000
189	20.0	124	0.998225806451613	86.0	1.441860465116279	80622.26113983335	0.01	False	50000	0.5	10000000	20	152	threshold	[0.4]	9450000
190	20.0	114	0.9998245614035088	92.0	1.2391304347826086	81043.22566576613	0.01	False	50000	0.5	10000000	20	152	threshold	[0.4]	9500000
191	20.0	117	0.9913675213675214	87.0	1.3448275862068966	81464.09061358686	0.01	False	50000	0.5	10000000	20	152	threshold	[0.4]	9550000
192	20.0	117	0.9993162393162394	85.0	1.376470588235294	81886.32757653328	0.01	False	50000	0.5	10000000	20	152	threshold	[0.4]	9600000
193	20.0	117	0.9997435897435898	91.0	1.2857142857142858	82310.00811871255	0.01	False	50000	0.5	10000000	20	152	threshold	[0.4]	9650000
194	20.0	117	0.9958974358974358	88.0	1.3295454545454546	82734.98007788853	0.01	False	50000	0.5	10000000	20	152	threshold	[0.4]	9700000
195	20.0	122	0.9995081967213115	91.0	1.3406593406593406	83160.09787036791	0.01	False	50000	0.5	10000000	20	152	threshold	[0.4]	9750000
196	20.0	118	0.9994915254237289	92.0	1.2826086956521738	83584.0277634101	0.01	False	50000	0.5	10000000	20	152	threshold	[0.4]	9800000
197	20.0	113	0.9929203539823009	84.0	1.3452380952380951	84010.2082687871	0.01	False	50000	0.5	10000000	20	152	threshold	[0.4]	9850000
198	20.0	119	0.9963025210084034	86.0	1.3837209302325582	84436.49393445274	0.01	False	50000	0.5	10000000	20	152	threshold	[0.4]	9900000
199	20.0	122	0.9995081967213115	92.0	1.326086956521739	84857.76388174087	0.01	False	50000	0.5	10000000	20	152	threshold	[0.4]	9950000
200	20.0	116	0.9987931034482759	93.0	1.2473118279569892	85282.4867523808	0.01	False	50000	0.5	10000000	20	152	threshold	[0.4]	10000000
0	20.0	134	0.5999253731343284	71.0	1.887323943661972	393.97150557614873	0.01	False	50000	0.5	10000000	20	56	threshold	[0.4]	0
1	20.0	121	0.6119008264462811	75.0	1.6133333333333333	787.8201558736656	0.01	False	50000	0.5	10000000	20	56	threshold	[0.4]	50000
2	20.0	135	0.6031851851851853	74.0	1.8243243243243243	1191.2796836810082	0.01	False	50000	0.5	10000000	20	56	threshold	[0.4]	100000
3	20.0	126	0.6166666666666667	70.0	1.8	1594.033817045485	0.01	False	50000	0.5	10000000	20	56	threshold	[0.4]	150000
4	20.0	124	0.6175000000000002	70.0	1.7714285714285714	1999.5302474434757	0.01	False	50000	0.5	10000000	20	56	threshold	[0.4]	200000
5	20.0	110	0.6069090909090911	69.0	1.5942028985507246	2399.6954860402584	0.01	False	50000	0.5	10000000	20	56	threshold	[0.4]	250000
6	20.0	133	0.6210526315789474	75.0	1.7733333333333334	2807.8672097318404	0.01	False	50000	0.5	10000000	20	56	threshold	[0.4]	300000
7	20.0	119	0.6398319327731092	75.0	1.586666666666667	3209.689339655176	0.01	False	50000	0.5	10000000	20	56	threshold	[0.4]	350000
8	20.0	111	0.6433333333333334	73.0	1.5205479452054795	3621.877039467741	0.01	False	50000	0.5	10000000	20	56	threshold	[0.4]	400000
9	20.0	146	0.6563698630136986	82.0	1.7804878048780488	4034.2195380507737	0.01	False	50000	0.5	10000000	20	56	threshold	[0.4]	450000
10	20.0	117	0.6864957264957265	77.0	1.5194805194805194	4450.180051863496	0.01	False	50000	0.5	10000000	20	56	threshold	[0.4]	500000
11	20.0	136	0.6735294117647058	78.0	1.7435897435897436	4869.153563777297	0.01	False	50000	0.5	10000000	20	56	threshold	[0.4]	550000
12	20.0	112	0.6999107142857143	77.0	1.4545454545454546	5292.699144303109	0.01	False	50000	0.5	10000000	20	56	threshold	[0.4]	600000
13	20.0	118	0.7231355932203389	76.0	1.5526315789473684	5715.270612454805	0.01	False	50000	0.5	10000000	20	56	threshold	[0.4]	650000
14	20.0	116	0.7288793103448277	74.0	1.5675675675675675	6140.775562525806	0.01	False	50000	0.5	10000000	20	56	threshold	[0.4]	700000
15	20.0	124	0.7337903225806452	81.0	1.530864197530864	6566.759032744563	0.01	False	50000	0.5	10000000	20	56	threshold	[0.4]	750000
16	20.0	110	0.7343636363636363	74.0	1.4864864864864864	7001.014285119007	0.01	False	50000	0.5	10000000	20	56	threshold	[0.4]	800000
17	20.0	104	0.73875	75.0	1.3866666666666667	7432.107555503591	0.01	False	50000	0.5	10000000	20	56	threshold	[0.4]	850000
18	20.0	123	0.7426016260162602	82.0	1.5	7864.848762675661	0.01	False	50000	0.5	10000000	20	56	threshold	[0.4]	900000
19	20.0	116	0.751896551724138	79.0	1.4683544303797469	8299.731163818939	0.01	False	50000	0.5	10000000	20	56	threshold	[0.4]	950000
20	20.0	126	0.7568253968253968	80.0	1.575	8730.811771913759	0.01	False	50000	0.5	10000000	20	56	threshold	[0.4]	1000000
21	20.0	111	0.7636936936936937	75.0	1.48	9165.661868663616	0.01	False	50000	0.5	10000000	20	56	threshold	[0.4]	1050000
22	20.0	107	0.7824299065420561	75.0	1.4266666666666667	9594.019610157788	0.01	False	50000	0.5	10000000	20	56	threshold	[0.4]	1100000
23	20.0	126	0.7788095238095238	83.0	1.5180722891566265	10030.900268495494	0.01	False	50000	0.5	10000000	20	56	threshold	[0.4]	1150000
24	20.0	123	0.8043902439024391	82.0	1.5	10467.3083206494	0.01	False	50000	0.5	10000000	20	56	threshold	[0.4]	1200000
25	20.0	120	0.8210833333333333	81.0	1.4814814814814814	10899.35602717096	0.01	False	50000	0.5	10000000	20	56	threshold	[0.4]	1250000
26	20.0	112	0.822857142857143	77.0	1.4545454545454546	11334.483155907372	0.01	False	50000	0.5	10000000	20	56	threshold	[0.4]	1300000
27	20.0	118	0.8454237288135594	87.0	1.3563218390804597	11765.59642829468	0.01	False	50000	0.5	10000000	20	56	threshold	[0.4]	1350000
28	20.0	109	0.8690825688073395	84.0	1.2976190476190477	12196.592992857231	0.01	False	50000	0.5	10000000	20	56	threshold	[0.4]	1400000
29	20.0	114	0.8842982456140351	90.0	1.2666666666666666	12627.406713010674	0.01	False	50000	0.5	10000000	20	56	threshold	[0.4]	1450000
30	20.0	117	0.8968376068376069	89.0	1.3146067415730338	13057.337688529338	0.01	False	50000	0.5	10000000	20	56	threshold	[0.4]	1500000
31	20.0	109	0.9077064220183487	82.0	1.329268292682927	13491.422522439996	0.01	False	50000	0.5	10000000	20	56	threshold	[0.4]	1550000
32	20.0	111	0.9330630630630631	89.0	1.247191011235955	13921.774100734609	0.01	False	50000	0.5	10000000	20	56	threshold	[0.4]	1600000
33	20.0	115	0.9662608695652174	85.0	1.3529411764705883	14346.384236152962	0.01	False	50000	0.5	10000000	20	56	threshold	[0.4]	1650000
34	20.0	123	0.9839837398373984	92.0	1.3369565217391304	14771.619746938804	0.01	False	50000	0.5	10000000	20	56	threshold	[0.4]	1700000
35	20.0	124	0.997741935483871	92.0	1.3478260869565215	15195.637583509208	0.01	False	50000	0.5	10000000	20	56	threshold	[0.4]	1750000
36	20.0	120	0.9989166666666667	95.0	1.263157894736842	15619.761504681872	0.01	False	50000	0.5	10000000	20	56	threshold	[0.4]	1800000
37	20.0	110	0.9968181818181819	87.0	1.264367816091954	16044.522566719708	0.01	False	50000	0.5	10000000	20	56	threshold	[0.4]	1850000
38	20.0	115	0.9995652173913044	89.0	1.2921348314606742	16471.390250727716	0.01	False	50000	0.5	10000000	20	56	threshold	[0.4]	1900000
39	20.0	106	0.9989622641509434	87.0	1.2183908045977012	16896.406181396123	0.01	False	50000	0.5	10000000	20	56	threshold	[0.4]	1950000
40	20.0	113	0.9965486725663717	90.0	1.2555555555555555	17324.809136578468	0.01	False	50000	0.5	10000000	20	56	threshold	[0.4]	2000000
41	20.0	126	0.9994444444444445	94.0	1.3404255319148937	17749.97824241138	0.01	False	50000	0.5	10000000	20	56	threshold	[0.4]	2050000
42	20.0	119	0.9994117647058824	88.0	1.3522727272727273	18172.429314158977	0.01	False	50000	0.5	10000000	20	56	threshold	[0.4]	2100000
43	20.0	113	0.9976106194690266	85.0	1.3294117647058823	18596.512890850918	0.01	False	50000	0.5	10000000	20	56	threshold	[0.4]	2150000
44	20.0	124	0.9948387096774194	89.0	1.3932584269662922	19019.518071713414	0.01	False	50000	0.5	10000000	20	56	threshold	[0.4]	2200000
45	20.0	118	0.9998305084745763	92.0	1.2826086956521738	19447.14384650389	0.01	False	50000	0.5	10000000	20	56	threshold	[0.4]	2250000
46	20.0	111	0.9963063063063065	87.0	1.2758620689655171	19873.188840574632	0.01	False	50000	0.5	10000000	20	56	threshold	[0.4]	2300000
47	20.0	119	0.9973109243697479	86.0	1.3837209302325582	20295.891855860424	0.01	False	50000	0.5	10000000	20	56	threshold	[0.4]	2350000
48	20.0	116	0.9987931034482759	89.0	1.303370786516854	20721.32813085365	0.01	False	50000	0.5	10000000	20	56	threshold	[0.4]	2400000
49	20.0	118	0.9984745762711865	84.0	1.4047619047619049	21145.18544637757	0.01	False	50000	0.5	10000000	20	56	threshold	[0.4]	2450000
50	20.0	106	0.9901886792452831	82.0	1.2926829268292683	21570.29480142562	0.01	False	50000	0.5	10000000	20	56	threshold	[0.4]	2500000
51	20.0	115	0.9988695652173915	88.0	1.306818181818182	21996.49225943494	0.01	False	50000	0.5	10000000	20	56	threshold	[0.4]	2550000
52	20.0	121	0.993305785123967	89.0	1.3595505617977528	22419.77110473307	0.01	False	50000	0.5	10000000	20	56	threshold	[0.4]	2600000
53	20.0	119	0.9947899159663866	90.0	1.3222222222222222	22846.722129956943	0.01	False	50000	0.5	10000000	20	56	threshold	[0.4]	2650000
54	20.0	128	0.998671875	91.0	1.4065934065934067	23271.901484179205	0.01	False	50000	0.5	10000000	20	56	threshold	[0.4]	2700000
55	20.0	121	0.9992561983471075	92.0	1.315217391304348	23696.95099188041	0.01	False	50000	0.5	10000000	20	56	threshold	[0.4]	2750000
56	20.0	124	0.9940322580645162	94.0	1.319148936170213	24117.67590235135	0.01	False	50000	0.5	10000000	20	56	threshold	[0.4]	2800000
57	20.0	110	0.9908181818181819	86.0	1.2790697674418603	24542.54771535725	0.01	False	50000	0.5	10000000	20	56	threshold	[0.4]	2850000
58	20.0	129	0.9964341085271318	91.0	1.4175824175824177	24963.415351769243	0.01	False	50000	0.5	10000000	20	56	threshold	[0.4]	2900000
59	20.0	122	0.9977049180327869	92.0	1.326086956521739	25389.07449041068	0.01	False	50000	0.5	10000000	20	56	threshold	[0.4]	2950000
60	20.0	122	0.9987704918032787	91.0	1.3406593406593406	25817.85504435373	0.01	False	50000	0.5	10000000	20	56	threshold	[0.4]	3000000
61	20.0	123	0.9965040650406505	92.0	1.3369565217391304	26241.0166602122	0.01	False	50000	0.5	10000000	20	56	threshold	[0.4]	3050000
62	20.0	115	0.9989565217391305	89.0	1.2921348314606742	26662.497676220813	0.01	False	50000	0.5	10000000	20	56	threshold	[0.4]	3100000
63	20.0	111	0.9858558558558559	89.0	1.247191011235955	27087.179720028173	0.01	False	50000	0.5	10000000	20	56	threshold	[0.4]	3150000
64	20.0	117	0.990854700854701	88.0	1.3295454545454546	27515.956431942363	0.01	False	50000	0.5	10000000	20	56	threshold	[0.4]	3200000
65	20.0	114	0.9938596491228071	87.0	1.3103448275862069	27939.55134007105	0.01	False	50000	0.5	10000000	20	56	threshold	[0.4]	3250000
66	20.0	118	0.9927966101694916	91.0	1.2967032967032968	28365.367573850217	0.01	False	50000	0.5	10000000	20	56	threshold	[0.4]	3300000
67	20.0	124	0.9872580645161291	91.0	1.362637362637363	28791.25562074301	0.01	False	50000	0.5	10000000	20	56	threshold	[0.4]	3350000
68	20.0	115	0.999217391304348	89.0	1.2921348314606742	29213.624928943223	0.01	False	50000	0.5	10000000	20	56	threshold	[0.4]	3400000
69	20.0	123	0.999430894308943	94.0	1.3085106382978724	29639.158421403004	0.01	False	50000	0.5	10000000	20	56	threshold	[0.4]	3450000
70	20.0	105	0.9974285714285716	84.0	1.25	30062.024794080666	0.01	False	50000	0.5	10000000	20	56	threshold	[0.4]	3500000
71	20.0	115	0.9997391304347827	94.0	1.2234042553191489	30485.892795306507	0.01	False	50000	0.5	10000000	20	56	threshold	[0.4]	3550000
72	20.0	123	0.9990243902439025	94.0	1.3085106382978724	30906.39335047745	0.01	False	50000	0.5	10000000	20	56	threshold	[0.4]	3600000
73	20.0	118	0.9994915254237289	91.0	1.2967032967032968	31326.739770600518	0.01	False	50000	0.5	10000000	20	56	threshold	[0.4]	3650000
74	20.0	123	0.9980487804878049	92.0	1.3369565217391304	31750.418608852982	0.01	False	50000	0.5	10000000	20	56	threshold	[0.4]	3700000
75	20.0	109	0.9972477064220184	89.0	1.2247191011235956	32170.68077840592	0.01	False	50000	0.5	10000000	20	56	threshold	[0.4]	3750000
76	20.0	119	0.995546218487395	88.0	1.3522727272727273	32589.736453183912	0.01	False	50000	0.5	10000000	20	56	threshold	[0.4]	3800000
77	20.0	114	0.9905263157894737	90.0	1.2666666666666666	33017.36546651334	0.01	False	50000	0.5	10000000	20	56	threshold	[0.4]	3850000
78	20.0	119	0.9990756302521009	94.0	1.2659574468085106	33438.52466432307	0.01	False	50000	0.5	10000000	20	56	threshold	[0.4]	3900000
79	20.0	125	0.99568	94.0	1.3297872340425532	33859.33346714779	0.01	False	50000	0.5	10000000	20	56	threshold	[0.4]	3950000
80	20.0	130	0.9964615384615385	91.0	1.4285714285714286	34281.273643436754	0.01	False	50000	0.5	10000000	20	56	threshold	[0.4]	4000000
81	20.0	126	0.9981746031746032	96.0	1.3125	34702.76836055103	0.01	False	50000	0.5	10000000	20	56	threshold	[0.4]	4050000
82	20.0	116	0.9985344827586207	90.0	1.288888888888889	35127.17644533598	0.01	False	50000	0.5	10000000	20	56	threshold	[0.4]	4100000
83	20.0	124	0.9993548387096775	92.0	1.3478260869565215	35548.419227924205	0.01	False	50000	0.5	10000000	20	56	threshold	[0.4]	4150000
84	20.0	114	0.9951754385964913	86.0	1.3255813953488371	35971.99832137369	0.01	False	50000	0.5	10000000	20	56	threshold	[0.4]	4200000
85	20.0	108	0.9961111111111112	90.0	1.2	36398.09727718643	0.01	False	50000	0.5	10000000	20	56	threshold	[0.4]	4250000
86	20.0	124	0.9999193548387096	85.0	1.4588235294117646	36819.89932218423	0.01	False	50000	0.5	10000000	20	56	threshold	[0.4]	4300000
87	20.0	106	0.9983962264150944	82.0	1.2926829268292683	37243.19145724805	0.01	False	50000	0.5	10000000	20	56	threshold	[0.4]	4350000
88	20.0	120	0.9998333333333334	92.0	1.3043478260869563	37667.07107765851	0.01	False	50000	0.5	10000000	20	56	threshold	[0.4]	4400000
89	20.0	114	0.9992982456140351	87.0	1.3103448275862069	38090.35893104541	0.01	False	50000	0.5	10000000	20	56	threshold	[0.4]	4450000
90	20.0	115	0.9997391304347827	95.0	1.2105263157894737	38514.01248906295	0.01	False	50000	0.5	10000000	20	56	threshold	[0.4]	4500000
91	20.0	119	0.9970588235294118	94.0	1.2659574468085106	38937.41876249128	0.01	False	50000	0.5	10000000	20	56	threshold	[0.4]	4550000
92	20.0	121	0.9965289256198347	91.0	1.3296703296703296	39363.7280745787	0.01	False	50000	0.5	10000000	20	56	threshold	[0.4]	4600000
93	20.0	128	0.99046875	94.0	1.3617021276595744	39785.52803463536	0.01	False	50000	0.5	10000000	20	56	threshold	[0.4]	4650000
94	20.0	120	0.9969166666666667	91.0	1.3186813186813189	40208.60880554083	0.01	False	50000	0.5	10000000	20	56	threshold	[0.4]	4700000
95	20.0	125	0.99744	95.0	1.3157894736842106	40631.75765391841	0.01	False	50000	0.5	10000000	20	56	threshold	[0.4]	4750000
96	20.0	119	0.9995798319327732	96.0	1.2395833333333333	41054.33638194581	0.01	False	50000	0.5	10000000	20	56	threshold	[0.4]	4800000
97	20.0	122	0.994344262295082	93.0	1.3118279569892473	41476.80092194958	0.01	False	50000	0.5	10000000	20	56	threshold	[0.4]	4850000
98	20.0	120	0.9978333333333333	87.0	1.3793103448275863	41899.36587767291	0.01	False	50000	0.5	10000000	20	56	threshold	[0.4]	4900000
99	20.0	107	0.9980373831775701	86.0	1.244186046511628	42321.04186780349	0.01	False	50000	0.5	10000000	20	56	threshold	[0.4]	4950000
100	20.0	118	0.9971186440677967	96.0	1.2291666666666667	42744.17424689435	0.01	False	50000	0.5	10000000	20	56	threshold	[0.4]	5000000
101	20.0	119	0.9991596638655463	88.0	1.3522727272727273	43168.21812366461	0.01	False	50000	0.5	10000000	20	56	threshold	[0.4]	5050000
102	20.0	123	0.9997560975609757	88.0	1.3977272727272727	43591.03172280612	0.01	False	50000	0.5	10000000	20	56	threshold	[0.4]	5100000
103	20.0	119	0.9989915966386556	92.0	1.2934782608695652	44016.591078082	0.01	False	50000	0.5	10000000	20	56	threshold	[0.4]	5150000
104	20.0	114	0.9980701754385966	86.0	1.3255813953488371	44440.85031569178	0.01	False	50000	0.5	10000000	20	56	threshold	[0.4]	5200000
105	20.0	116	0.9936206896551725	84.0	1.380952380952381	44867.27512709089	0.01	False	50000	0.5	10000000	20	56	threshold	[0.4]	5250000
106	20.0	119	0.9873109243697479	92.0	1.2934782608695652	45292.480710962016	0.01	False	50000	0.5	10000000	20	56	threshold	[0.4]	5300000
107	20.0	122	0.9995081967213115	90.0	1.3555555555555556	45715.473038747725	0.01	False	50000	0.5	10000000	20	56	threshold	[0.4]	5350000
108	20.0	124	0.9962903225806452	95.0	1.305263157894737	46139.679894722656	0.01	False	50000	0.5	10000000	20	56	threshold	[0.4]	5400000
109	20.0	125	0.99792	94.0	1.3297872340425532	46563.18141019245	0.01	False	50000	0.5	10000000	20	56	threshold	[0.4]	5450000
110	20.0	129	0.9958139534883721	94.0	1.372340425531915	46986.95907294584	0.01	False	50000	0.5	10000000	20	56	threshold	[0.4]	5500000
111	20.0	115	0.9979130434782609	89.0	1.2921348314606742	47414.19242747158	0.01	False	50000	0.5	10000000	20	56	threshold	[0.4]	5550000
112	20.0	111	0.9955855855855856	88.0	1.2613636363636365	47840.1810130465	0.01	False	50000	0.5	10000000	20	56	threshold	[0.4]	5600000
113	20.0	122	0.999016393442623	92.0	1.326086956521739	48263.068194710286	0.01	False	50000	0.5	10000000	20	56	threshold	[0.4]	5650000
114	20.0	114	0.9994736842105264	87.0	1.3103448275862069	48685.12978374775	0.01	False	50000	0.5	10000000	20	56	threshold	[0.4]	5700000
115	20.0	117	0.9968376068376069	89.0	1.3146067415730338	49107.27982323501	0.01	False	50000	0.5	10000000	20	56	threshold	[0.4]	5750000
116	20.0	115	0.9980869565217392	86.0	1.337209302325581	49530.243798479416	0.01	False	50000	0.5	10000000	20	56	threshold	[0.4]	5800000
117	20.0	113	0.9994690265486726	90.0	1.2555555555555555	49952.157412273125	0.01	False	50000	0.5	10000000	20	56	threshold	[0.4]	5850000
118	20.0	124	0.9998387096774194	89.0	1.3932584269662922	50374.39014239954	0.01	False	50000	0.5	10000000	20	56	threshold	[0.4]	5900000
119	20.0	128	0.998359375	94.0	1.3617021276595744	50798.18014325983	0.01	False	50000	0.5	10000000	20	56	threshold	[0.4]	5950000
120	20.0	126	0.9984126984126985	89.0	1.4157303370786516	51222.8899781056	0.01	False	50000	0.5	10000000	20	56	threshold	[0.4]	6000000
121	20.0	128	0.9986718750000001	94.0	1.3617021276595744	51646.902739516205	0.01	False	50000	0.5	10000000	20	56	threshold	[0.4]	6050000
122	20.0	122	0.9987704918032787	91.0	1.3406593406593406	52072.31123500002	0.01	False	50000	0.5	10000000	20	56	threshold	[0.4]	6100000
123	20.0	124	0.9989516129032259	92.0	1.3478260869565215	52497.81953499126	0.01	False	50000	0.5	10000000	20	56	threshold	[0.4]	6150000
124	20.0	107	0.9994392523364486	82.0	1.304878048780488	52925.23749424551	0.01	False	50000	0.5	10000000	20	56	threshold	[0.4]	6200000
125	20.0	113	0.995575221238938	88.0	1.2840909090909092	53351.66396110001	0.01	False	50000	0.5	10000000	20	56	threshold	[0.4]	6250000
126	20.0	107	0.9974766355140187	80.0	1.3375	53773.47579582649	0.01	False	50000	0.5	10000000	20	56	threshold	[0.4]	6300000
127	20.0	112	0.9958928571428572	85.0	1.3176470588235294	54196.57484006981	0.01	False	50000	0.5	10000000	20	56	threshold	[0.4]	6350000
128	20.0	118	0.9985593220338984	91.0	1.2967032967032968	54620.32321254141	0.01	False	50000	0.5	10000000	20	56	threshold	[0.4]	6400000
129	20.0	119	0.9992436974789916	91.0	1.3076923076923077	55044.72064773792	0.01	False	50000	0.5	10000000	20	56	threshold	[0.4]	6450000
130	20.0	118	0.9965254237288136	90.0	1.3111111111111111	55468.92450356614	0.01	False	50000	0.5	10000000	20	56	threshold	[0.4]	6500000
131	20.0	122	0.9931147540983607	92.0	1.326086956521739	55892.29297906199	0.01	False	50000	0.5	10000000	20	56	threshold	[0.4]	6550000
132	20.0	125	0.99656	92.0	1.358695652173913	56320.19965454059	0.01	False	50000	0.5	10000000	20	56	threshold	[0.4]	6600000
133	20.0	117	0.9991452991452991	88.0	1.3295454545454546	56745.12749653421	0.01	False	50000	0.5	10000000	20	56	threshold	[0.4]	6650000
134	20.0	106	1.0	87.0	1.2183908045977012	57170.54022668693	0.01	False	50000	0.5	10000000	20	56	threshold	[0.4]	6700000
135	20.0	126	0.9955555555555556	92.0	1.3695652173913044	57589.15342327438	0.01	False	50000	0.5	10000000	20	56	threshold	[0.4]	6750000
136	20.0	126	0.9976190476190477	95.0	1.326315789473684	58013.79031587993	0.01	False	50000	0.5	10000000	20	56	threshold	[0.4]	6800000
137	20.0	122	0.9995901639344263	89.0	1.3707865168539326	58437.79191308953	0.01	False	50000	0.5	10000000	20	56	threshold	[0.4]	6850000
138	20.0	109	0.9992660550458716	89.0	1.2247191011235956	58860.10954612517	0.01	False	50000	0.5	10000000	20	56	threshold	[0.4]	6900000
139	20.0	113	0.9953097345132744	92.0	1.2282608695652173	59278.70744258868	0.01	False	50000	0.5	10000000	20	56	threshold	[0.4]	6950000
140	20.0	116	0.9986206896551725	91.0	1.2747252747252746	59702.53904005597	0.01	False	50000	0.5	10000000	20	56	threshold	[0.4]	7000000
141	20.0	116	0.9970689655172414	91.0	1.2747252747252746	60125.94258399317	0.01	False	50000	0.5	10000000	20	56	threshold	[0.4]	7050000
142	20.0	127	0.9983464566929134	93.0	1.3655913978494625	60548.12319415357	0.01	False	50000	0.5	10000000	20	56	threshold	[0.4]	7100000
143	20.0	117	0.9950427350427351	89.0	1.3146067415730338	60970.28279215091	0.01	False	50000	0.5	10000000	20	56	threshold	[0.4]	7150000
144	20.0	120	0.9995	92.0	1.3043478260869563	61393.65171319957	0.01	False	50000	0.5	10000000	20	56	threshold	[0.4]	7200000
145	20.0	118	0.9994915254237289	91.0	1.2967032967032968	61814.84237331301	0.01	False	50000	0.5	10000000	20	56	threshold	[0.4]	7250000
146	20.0	123	0.9973983739837399	90.0	1.3666666666666667	62237.818166096426	0.01	False	50000	0.5	10000000	20	56	threshold	[0.4]	7300000
147	20.0	118	0.997542372881356	89.0	1.3258426966292134	62660.25651224102	0.01	False	50000	0.5	10000000	20	56	threshold	[0.4]	7350000
148	20.0	122	0.9969672131147541	93.0	1.3118279569892473	63081.71582060297	0.01	False	50000	0.5	10000000	20	56	threshold	[0.4]	7400000
149	20.0	123	0.9995934959349594	95.0	1.2947368421052632	63505.724086824695	0.01	False	50000	0.5	10000000	20	56	threshold	[0.4]	7450000
150	20.0	119	0.9961344537815127	94.0	1.2659574468085106	63929.213170053394	0.01	False	50000	0.5	10000000	20	56	threshold	[0.4]	7500000
151	20.0	114	0.997280701754386	81.0	1.4074074074074074	64351.73934211423	0.01	False	50000	0.5	10000000	20	56	threshold	[0.4]	7550000
152	20.0	121	0.9995867768595041	93.0	1.3010752688172045	64777.01773461217	0.01	False	50000	0.5	10000000	20	56	threshold	[0.4]	7600000
153	20.0	129	0.9992248062015504	93.0	1.3870967741935485	65201.65207902373	0.01	False	50000	0.5	10000000	20	56	threshold	[0.4]	7650000
154	20.0	107	0.9966355140186915	88.0	1.2159090909090908	65625.58110253922	0.01	False	50000	0.5	10000000	20	56	threshold	[0.4]	7700000
155	20.0	120	0.9954166666666667	92.0	1.3043478260869563	66047.91564378097	0.01	False	50000	0.5	10000000	20	56	threshold	[0.4]	7750000
156	20.0	120	0.9991666666666666	92.0	1.3043478260869563	66471.48638628899	0.01	False	50000	0.5	10000000	20	56	threshold	[0.4]	7800000
157	20.0	124	0.991209677419355	92.0	1.3478260869565215	66895.37185292407	0.01	False	50000	0.5	10000000	20	56	threshold	[0.4]	7850000
158	20.0	126	0.990952380952381	90.0	1.4	67320.98384664659	0.01	False	50000	0.5	10000000	20	56	threshold	[0.4]	7900000
159	20.0	118	0.9988983050847458	87.0	1.3563218390804597	67749.26017376946	0.01	False	50000	0.5	10000000	20	56	threshold	[0.4]	7950000
160	20.0	117	0.9930769230769231	90.0	1.3	68176.33053306672	0.01	False	50000	0.5	10000000	20	56	threshold	[0.4]	8000000
161	20.0	115	0.999217391304348	86.0	1.337209302325581	68598.6283585372	0.01	False	50000	0.5	10000000	20	56	threshold	[0.4]	8050000
162	20.0	118	0.9957627118644068	89.0	1.3258426966292134	69022.2209765759	0.01	False	50000	0.5	10000000	20	56	threshold	[0.4]	8100000
163	20.0	116	0.9992241379310345	87.0	1.3333333333333333	69447.05189634701	0.01	False	50000	0.5	10000000	20	56	threshold	[0.4]	8150000
164	20.0	118	0.9983898305084746	92.0	1.2826086956521738	69874.21288088121	0.01	False	50000	0.5	10000000	20	56	threshold	[0.4]	8200000
165	20.0	120	0.9998333333333334	95.0	1.263157894736842	70301.25609755989	0.01	False	50000	0.5	10000000	20	56	threshold	[0.4]	8250000
166	20.0	118	0.9989830508474578	92.0	1.2826086956521738	70721.4185214044	0.01	False	50000	0.5	10000000	20	56	threshold	[0.4]	8300000
167	20.0	120	0.9985	90.0	1.3333333333333333	71144.35064998046	0.01	False	50000	0.5	10000000	20	56	threshold	[0.4]	8350000
168	20.0	114	0.9982456140350878	87.0	1.3103448275862069	71568.38084880663	0.01	False	50000	0.5	10000000	20	56	threshold	[0.4]	8400000
169	20.0	116	0.997241379310345	85.0	1.3647058823529412	71989.36619813716	0.01	False	50000	0.5	10000000	20	56	threshold	[0.4]	8450000
170	20.0	118	0.9965254237288136	91.0	1.2967032967032968	72414.6949819575	0.01	False	50000	0.5	10000000	20	56	threshold	[0.4]	8500000
171	20.0	111	0.9974774774774775	83.0	1.3373493975903614	72838.29846938666	0.01	False	50000	0.5	10000000	20	56	threshold	[0.4]	8550000
172	20.0	114	0.9991228070175439	84.0	1.3571428571428572	73259.14519489925	0.01	False	50000	0.5	10000000	20	56	threshold	[0.4]	8600000
173	20.0	112	0.9971428571428572	88.0	1.2727272727272727	73678.43931598503	0.01	False	50000	0.5	10000000	20	56	threshold	[0.4]	8650000
174	20.0	120	0.9989166666666667	87.0	1.3793103448275863	74101.29255485843	0.01	False	50000	0.5	10000000	20	56	threshold	[0.4]	8700000
175	20.0	106	0.994811320754717	87.0	1.2183908045977012	74523.04166552296	0.01	False	50000	0.5	10000000	20	56	threshold	[0.4]	8750000
176	20.0	109	0.9936697247706423	85.0	1.2823529411764707	74950.01221516091	0.01	False	50000	0.5	10000000	20	56	threshold	[0.4]	8800000
177	20.0	116	0.9964655172413794	88.0	1.318181818181818	75374.63788323295	0.01	False	50000	0.5	10000000	20	56	threshold	[0.4]	8850000
178	20.0	114	0.9963157894736843	89.0	1.2808988764044944	75802.33490880378	0.01	False	50000	0.5	10000000	20	56	threshold	[0.4]	8900000
179	20.0	124	0.9992741935483871	92.0	1.3478260869565215	76222.39387872217	0.01	False	50000	0.5	10000000	20	56	threshold	[0.4]	8950000
180	20.0	125	0.99864	96.0	1.3020833333333333	76644.59645482506	0.01	False	50000	0.5	10000000	20	56	threshold	[0.4]	9000000
181	20.0	112	0.9922321428571429	84.0	1.3333333333333333	77064.16752612719	0.01	False	50000	0.5	10000000	20	56	threshold	[0.4]	9050000
182	20.0	114	0.9985964912280701	91.0	1.2527472527472527	77485.12026813599	0.01	False	50000	0.5	10000000	20	56	threshold	[0.4]	9100000
183	20.0	124	0.9935483870967742	91.0	1.362637362637363	77903.63084849715	0.01	False	50000	0.5	10000000	20	56	threshold	[0.4]	9150000
184	20.0	115	0.9940869565217392	91.0	1.2637362637362637	78329.28053960727	0.01	False	50000	0.5	10000000	20	56	threshold	[0.4]	9200000
185	20.0	119	0.9984033613445379	89.0	1.3370786516853932	78747.86326856213	0.01	False	50000	0.5	10000000	20	56	threshold	[0.4]	9250000
186	20.0	118	0.9983898305084746	87.0	1.3563218390804597	79175.37975514351	0.01	False	50000	0.5	10000000	20	56	threshold	[0.4]	9300000
187	20.0	121	0.9955371900826447	89.0	1.3595505617977528	79602.25003639693	0.01	False	50000	0.5	10000000	20	56	threshold	[0.4]	9350000
188	20.0	116	0.9989655172413794	88.0	1.318181818181818	80021.42281065807	0.01	False	50000	0.5	10000000	20	56	threshold	[0.4]	9400000
189	20.0	117	0.9984615384615385	95.0	1.231578947368421	80444.18628298827	0.01	False	50000	0.5	10000000	20	56	threshold	[0.4]	9450000
190	20.0	114	0.9974561403508772	85.0	1.3411764705882352	80867.72791450079	0.01	False	50000	0.5	10000000	20	56	threshold	[0.4]	9500000
191	20.0	116	0.9951724137931035	92.0	1.2608695652173914	81292.23959152248	0.01	False	50000	0.5	10000000	20	56	threshold	[0.4]	9550000
192	20.0	121	0.9986776859504133	91.0	1.3296703296703296	81716.00452156925	0.01	False	50000	0.5	10000000	20	56	threshold	[0.4]	9600000
193	20.0	121	0.9970247933884298	89.0	1.3595505617977528	82136.72019294079	0.01	False	50000	0.5	10000000	20	56	threshold	[0.4]	9650000
194	20.0	130	0.998	92.0	1.4130434782608696	82560.80153000359	0.01	False	50000	0.5	10000000	20	56	threshold	[0.4]	9700000
195	20.0	109	0.9980733944954129	87.0	1.2528735632183907	82979.54058195029	0.01	False	50000	0.5	10000000	20	56	threshold	[0.4]	9750000
196	20.0	122	0.998360655737705	90.0	1.3555555555555556	83401.00652225938	0.01	False	50000	0.5	10000000	20	56	threshold	[0.4]	9800000
197	20.0	132	0.9997727272727273	94.0	1.4042553191489362	83823.95349861984	0.01	False	50000	0.5	10000000	20	56	threshold	[0.4]	9850000
198	20.0	113	0.9990265486725664	91.0	1.2417582417582418	84246.3602849121	0.01	False	50000	0.5	10000000	20	56	threshold	[0.4]	9900000
199	20.0	113	0.9950442477876107	88.0	1.2840909090909092	84672.35447006887	0.01	False	50000	0.5	10000000	20	56	threshold	[0.4]	9950000
200	20.0	120	0.99525	89.0	1.348314606741573	85098.32105328725	0.01	False	50000	0.5	10000000	20	56	threshold	[0.4]	10000000
0	20.0	150	0.5964666666666667	78.0	1.9230769230769231	398.6999196436403	0.01	False	50000	0.5	10000000	20	200	threshold	[0.4]	0
1	20.0	123	0.5873170731707318	73.0	1.6849315068493151	792.6348574386052	0.01	False	50000	0.5	10000000	20	200	threshold	[0.4]	50000
2	20.0	145	0.5724137931034483	71.0	2.0422535211267605	1183.4914551285071	0.01	False	50000	0.5	10000000	20	200	threshold	[0.4]	100000
3	20.0	137	0.5864963503649635	71.0	1.9295774647887325	1566.9688152321164	0.01	False	50000	0.5	10000000	20	200	threshold	[0.4]	150000
4	20.0	139	0.5941726618705037	81.0	1.7160493827160497	1954.479723219591	0.01	False	50000	0.5	10000000	20	200	threshold	[0.4]	200000
5	20.0	125	0.59448	72.0	1.7361111111111112	2354.027854764788	0.01	False	50000	0.5	10000000	20	200	threshold	[0.4]	250000
6	20.0	140	0.6178571428571429	72.0	1.9444444444444444	2752.72900930888	0.01	False	50000	0.5	10000000	20	200	threshold	[0.4]	300000
7	20.0	100	0.6236999999999999	67.0	1.492537313432836	3154.5602890805712	0.01	False	50000	0.5	10000000	20	200	threshold	[0.4]	350000
8	20.0	126	0.6435714285714285	71.0	1.7746478873239435	3563.1110668517176	0.01	False	50000	0.5	10000000	20	200	threshold	[0.4]	400000
9	20.0	153	0.644313725490196	83.0	1.843373493975904	3973.245575350282	0.01	False	50000	0.5	10000000	20	200	threshold	[0.4]	450000
10	20.0	133	0.6470676691729322	79.0	1.6835443037974684	4375.973821627854	0.01	False	50000	0.5	10000000	20	200	threshold	[0.4]	500000
11	20.0	116	0.651896551724138	66.0	1.7575757575757576	4785.936451021941	0.01	False	50000	0.5	10000000	20	200	threshold	[0.4]	550000
12	20.0	116	0.6654310344827585	75.0	1.5466666666666666	5199.65425939283	0.01	False	50000	0.5	10000000	20	200	threshold	[0.4]	600000
13	20.0	114	0.6826315789473685	76.0	1.5	5611.807549177869	0.01	False	50000	0.5	10000000	20	200	threshold	[0.4]	650000
14	20.0	122	0.6876229508196721	77.0	1.5844155844155845	6032.445854197134	0.01	False	50000	0.5	10000000	20	200	threshold	[0.4]	700000
15	20.0	115	0.7250434782608695	77.0	1.4935064935064934	6457.672417538478	0.01	False	50000	0.5	10000000	20	200	threshold	[0.4]	750000
16	20.0	118	0.7500847457627119	78.0	1.5128205128205128	6889.678735605019	0.01	False	50000	0.5	10000000	20	200	threshold	[0.4]	800000
17	20.0	128	0.770078125	83.0	1.5421686746987953	7318.631499861872	0.01	False	50000	0.5	10000000	20	200	threshold	[0.4]	850000
18	20.0	99	0.7725252525252525	70.0	1.4142857142857144	7753.437304618837	0.01	False	50000	0.5	10000000	20	200	threshold	[0.4]	900000
19	20.0	112	0.796517857142857	85.0	1.3176470588235294	8188.000760202277	0.01	False	50000	0.5	10000000	20	200	threshold	[0.4]	950000
20	20.0	119	0.8254621848739496	81.0	1.469135802469136	8625.486962216935	0.01	False	50000	0.5	10000000	20	200	threshold	[0.4]	1000000
21	20.0	108	0.8444444444444446	84.0	1.2857142857142858	9060.292751607663	0.01	False	50000	0.5	10000000	20	200	threshold	[0.4]	1050000
22	20.0	122	0.8685245901639345	84.0	1.4523809523809523	9490.690945165985	0.01	False	50000	0.5	10000000	20	200	threshold	[0.4]	1100000
23	20.0	108	0.8802777777777778	82.0	1.3170731707317074	9924.534127814177	0.01	False	50000	0.5	10000000	20	200	threshold	[0.4]	1150000
24	20.0	114	0.9156140350877194	83.0	1.3734939759036144	10360.874166216376	0.01	False	50000	0.5	10000000	20	200	threshold	[0.4]	1200000
25	20.0	109	0.9288990825688074	84.0	1.2976190476190477	10792.826046826583	0.01	False	50000	0.5	10000000	20	200	threshold	[0.4]	1250000
26	20.0	115	0.9399130434782609	89.0	1.2921348314606742	11218.543751584437	0.01	False	50000	0.5	10000000	20	200	threshold	[0.4]	1300000
27	20.0	124	0.9443548387096775	92.0	1.3478260869565215	11646.38009648389	0.01	False	50000	0.5	10000000	20	200	threshold	[0.4]	1350000
28	20.0	120	0.96275	93.0	1.2903225806451613	12073.062229264831	0.01	False	50000	0.5	10000000	20	200	threshold	[0.4]	1400000
29	20.0	115	0.9796521739130435	88.0	1.306818181818182	12497.691490307816	0.01	False	50000	0.5	10000000	20	200	threshold	[0.4]	1450000
30	20.0	114	0.9794736842105264	87.0	1.3103448275862069	12923.48004851415	0.01	False	50000	0.5	10000000	20	200	threshold	[0.4]	1500000
31	20.0	122	0.9956557377049181	90.0	1.3555555555555556	13347.616670352212	0.01	False	50000	0.5	10000000	20	200	threshold	[0.4]	1550000
32	20.0	111	0.993963963963964	87.0	1.2758620689655171	13770.885986085254	0.01	False	50000	0.5	10000000	20	200	threshold	[0.4]	1600000
33	20.0	122	0.9954918032786886	95.0	1.2842105263157897	14195.493114464154	0.01	False	50000	0.5	10000000	20	200	threshold	[0.4]	1650000
34	20.0	120	0.9935	91.0	1.3186813186813189	14618.855015080004	0.01	False	50000	0.5	10000000	20	200	threshold	[0.4]	1700000
35	20.0	118	0.9926271186440678	91.0	1.2967032967032968	15043.673698887778	0.01	False	50000	0.5	10000000	20	200	threshold	[0.4]	1750000
36	20.0	119	0.9994957983193278	93.0	1.2795698924731185	15470.068747950052	0.01	False	50000	0.5	10000000	20	200	threshold	[0.4]	1800000
37	20.0	118	0.9983898305084746	88.0	1.3409090909090908	15896.224342109654	0.01	False	50000	0.5	10000000	20	200	threshold	[0.4]	1850000
38	20.0	117	0.9905128205128206	91.0	1.2857142857142858	16319.037281927793	0.01	False	50000	0.5	10000000	20	200	threshold	[0.4]	1900000
39	20.0	113	0.9985840707964602	91.0	1.2417582417582418	16742.26069714758	0.01	False	50000	0.5	10000000	20	200	threshold	[0.4]	1950000
40	20.0	107	0.9973831775700935	86.0	1.244186046511628	17165.510454204315	0.01	False	50000	0.5	10000000	20	200	threshold	[0.4]	2000000
41	20.0	125	0.99696	91.0	1.3736263736263736	17586.413147598494	0.01	False	50000	0.5	10000000	20	200	threshold	[0.4]	2050000
42	20.0	120	0.9965	91.0	1.3186813186813189	18012.723963711327	0.01	False	50000	0.5	10000000	20	200	threshold	[0.4]	2100000
43	20.0	117	0.9935042735042736	91.0	1.2857142857142858	18438.922283021777	0.01	False	50000	0.5	10000000	20	200	threshold	[0.4]	2150000
44	20.0	117	0.9981196581196582	89.0	1.3146067415730338	18863.516713099576	0.01	False	50000	0.5	10000000	20	200	threshold	[0.4]	2200000
45	20.0	119	0.9968067226890757	93.0	1.2795698924731185	19286.46620547212	0.01	False	50000	0.5	10000000	20	200	threshold	[0.4]	2250000
46	20.0	113	0.9993805309734514	89.0	1.2696629213483146	19711.193049434183	0.01	False	50000	0.5	10000000	20	200	threshold	[0.4]	2300000
47	20.0	118	0.9971186440677967	92.0	1.2826086956521738	20135.525396970315	0.01	False	50000	0.5	10000000	20	200	threshold	[0.4]	2350000
48	20.0	133	0.9981203007518797	92.0	1.4456521739130437	20561.372912454844	0.01	False	50000	0.5	10000000	20	200	threshold	[0.4]	2400000
49	20.0	111	0.9996396396396398	90.0	1.2333333333333334	20985.355652566443	0.01	False	50000	0.5	10000000	20	200	threshold	[0.4]	2450000
50	20.0	121	0.9996694214876034	91.0	1.3296703296703296	21408.740125885528	0.01	False	50000	0.5	10000000	20	200	threshold	[0.4]	2500000
51	20.0	116	0.9988793103448276	92.0	1.2608695652173914	21829.37676215997	0.01	False	50000	0.5	10000000	20	200	threshold	[0.4]	2550000
52	20.0	109	0.9998165137614679	84.0	1.2976190476190477	22254.009706277917	0.01	False	50000	0.5	10000000	20	200	threshold	[0.4]	2600000
53	20.0	129	0.9987596899224807	94.0	1.372340425531915	22679.926845129467	0.01	False	50000	0.5	10000000	20	200	threshold	[0.4]	2650000
54	20.0	112	0.9975	87.0	1.2873563218390804	23103.557961699247	0.01	False	50000	0.5	10000000	20	200	threshold	[0.4]	2700000
55	20.0	121	0.9960330578512397	94.0	1.2872340425531914	23529.43194088021	0.01	False	50000	0.5	10000000	20	200	threshold	[0.4]	2750000
56	20.0	117	0.9948717948717949	90.0	1.3	23952.351120366115	0.01	False	50000	0.5	10000000	20	200	threshold	[0.4]	2800000
57	20.0	107	0.9992523364485982	88.0	1.2159090909090908	24377.53717577342	0.01	False	50000	0.5	10000000	20	200	threshold	[0.4]	2850000
58	20.0	120	0.9964166666666667	92.0	1.3043478260869563	24801.50668612142	0.01	False	50000	0.5	10000000	20	200	threshold	[0.4]	2900000
59	20.0	120	0.9978333333333333	94.0	1.2765957446808511	25226.91091945424	0.01	False	50000	0.5	10000000	20	200	threshold	[0.4]	2950000
60	20.0	116	0.9965517241379311	89.0	1.303370786516854	25654.93242503894	0.01	False	50000	0.5	10000000	20	200	threshold	[0.4]	3000000
61	20.0	111	0.996936936936937	87.0	1.2758620689655171	26080.644806389868	0.01	False	50000	0.5	10000000	20	200	threshold	[0.4]	3050000
62	20.0	110	0.9971818181818182	87.0	1.264367816091954	26502.893029632545	0.01	False	50000	0.5	10000000	20	200	threshold	[0.4]	3100000
63	20.0	118	0.9877118644067797	90.0	1.3111111111111111	26926.71554677232	0.01	False	50000	0.5	10000000	20	200	threshold	[0.4]	3150000
64	20.0	118	0.995	92.0	1.2826086956521738	27349.917411611896	0.01	False	50000	0.5	10000000	20	200	threshold	[0.4]	3200000
65	20.0	105	0.9945714285714286	83.0	1.2650602409638554	27776.519225020907	0.01	False	50000	0.5	10000000	20	200	threshold	[0.4]	3250000
66	20.0	121	0.99900826446281	92.0	1.315217391304348	28202.794642616704	0.01	False	50000	0.5	10000000	20	200	threshold	[0.4]	3300000
67	20.0	118	0.9998305084745763	90.0	1.3111111111111111	28627.348049320222	0.01	False	50000	0.5	10000000	20	200	threshold	[0.4]	3350000
68	20.0	129	0.997906976744186	91.0	1.4175824175824177	29047.502839170415	0.01	False	50000	0.5	10000000	20	200	threshold	[0.4]	3400000
69	20.0	112	0.9972321428571429	85.0	1.3176470588235294	29468.37099020541	0.01	False	50000	0.5	10000000	20	200	threshold	[0.4]	3450000
70	20.0	108	0.9987037037037038	85.0	1.2705882352941176	29891.838480969396	0.01	False	50000	0.5	10000000	20	200	threshold	[0.4]	3500000
71	20.0	117	0.9987179487179488	87.0	1.3448275862068966	30317.48894667904	0.01	False	50000	0.5	10000000	20	200	threshold	[0.4]	3550000
72	20.0	111	0.9993693693693694	86.0	1.2906976744186047	30740.85396003112	0.01	False	50000	0.5	10000000	20	200	threshold	[0.4]	3600000
73	20.0	112	0.9949107142857143	85.0	1.3176470588235294	31162.686920896416	0.01	False	50000	0.5	10000000	20	200	threshold	[0.4]	3650000
74	20.0	109	0.9998165137614679	87.0	1.2528735632183907	31585.976168373327	0.01	False	50000	0.5	10000000	20	200	threshold	[0.4]	3700000
75	20.0	115	0.9994782608695653	88.0	1.306818181818182	32010.37445226765	0.01	False	50000	0.5	10000000	20	200	threshold	[0.4]	3750000
76	20.0	109	0.9972477064220184	88.0	1.2386363636363635	32433.51253624136	0.01	False	50000	0.5	10000000	20	200	threshold	[0.4]	3800000
77	20.0	120	0.9995833333333334	88.0	1.3636363636363635	32858.18990142895	0.01	False	50000	0.5	10000000	20	200	threshold	[0.4]	3850000
78	20.0	122	0.998688524590164	91.0	1.3406593406593406	33284.11109229545	0.01	False	50000	0.5	10000000	20	200	threshold	[0.4]	3900000
79	20.0	118	0.9980508474576272	91.0	1.2967032967032968	33706.66271089097	0.01	False	50000	0.5	10000000	20	200	threshold	[0.4]	3950000
80	20.0	129	0.9975193798449613	95.0	1.3578947368421053	34133.279809565625	0.01	False	50000	0.5	10000000	20	200	threshold	[0.4]	4000000
81	20.0	130	0.9967692307692309	95.0	1.368421052631579	34553.868144421926	0.01	False	50000	0.5	10000000	20	200	threshold	[0.4]	4050000
82	20.0	120	0.9993333333333334	88.0	1.3636363636363635	34976.88651234595	0.01	False	50000	0.5	10000000	20	200	threshold	[0.4]	4100000
83	20.0	125	0.9996	92.0	1.358695652173913	35398.41994639241	0.01	False	50000	0.5	10000000	20	200	threshold	[0.4]	4150000
84	20.0	117	0.9964102564102565	87.0	1.3448275862068966	35819.83274846623	0.01	False	50000	0.5	10000000	20	200	threshold	[0.4]	4200000
85	20.0	112	0.9930357142857144	86.0	1.302325581395349	36248.17852817031	0.01	False	50000	0.5	10000000	20	200	threshold	[0.4]	4250000
86	20.0	122	0.9989344262295082	88.0	1.3863636363636365	36671.01921846697	0.01	False	50000	0.5	10000000	20	200	threshold	[0.4]	4300000
87	20.0	124	0.9992741935483871	88.0	1.4090909090909092	37094.82341560116	0.01	False	50000	0.5	10000000	20	200	threshold	[0.4]	4350000
88	20.0	119	0.999327731092437	89.0	1.3370786516853932	37520.39367392117	0.01	False	50000	0.5	10000000	20	200	threshold	[0.4]	4400000
89	20.0	113	0.9988495575221239	85.0	1.3294117647058823	37949.00159575852	0.01	False	50000	0.5	10000000	20	200	threshold	[0.4]	4450000
90	20.0	118	0.9998305084745763	92.0	1.2826086956521738	38372.94933410759	0.01	False	50000	0.5	10000000	20	200	threshold	[0.4]	4500000
91	20.0	112	0.9984821428571429	84.0	1.3333333333333333	38801.72380904184	0.01	False	50000	0.5	10000000	20	200	threshold	[0.4]	4550000
92	20.0	119	0.9915966386554622	92.0	1.2934782608695652	39224.48866860057	0.01	False	50000	0.5	10000000	20	200	threshold	[0.4]	4600000
93	20.0	110	0.9948181818181819	86.0	1.2790697674418603	39653.17396827206	0.01	False	50000	0.5	10000000	20	200	threshold	[0.4]	4650000
94	20.0	114	0.9987719298245615	89.0	1.2808988764044944	40076.71803651312	0.01	False	50000	0.5	10000000	20	200	threshold	[0.4]	4700000
95	20.0	111	0.9972972972972973	90.0	1.2333333333333334	40499.60392659835	0.01	False	50000	0.5	10000000	20	200	threshold	[0.4]	4750000
96	20.0	118	0.9969491525423729	92.0	1.2826086956521738	40918.88420093944	0.01	False	50000	0.5	10000000	20	200	threshold	[0.4]	4800000
97	20.0	124	0.9980645161290324	93.0	1.3333333333333333	41340.84409674058	0.01	False	50000	0.5	10000000	20	200	threshold	[0.4]	4850000
98	20.0	119	0.9978991596638656	87.0	1.367816091954023	41767.27157963619	0.01	False	50000	0.5	10000000	20	200	threshold	[0.4]	4900000
99	20.0	124	0.9969354838709678	90.0	1.3777777777777778	42190.602404622165	0.01	False	50000	0.5	10000000	20	200	threshold	[0.4]	4950000
100	20.0	122	0.9975409836065574	90.0	1.3555555555555556	42614.34778451394	0.01	False	50000	0.5	10000000	20	200	threshold	[0.4]	5000000
101	20.0	121	0.9984297520661158	87.0	1.3908045977011494	43035.49578456625	0.01	False	50000	0.5	10000000	20	200	threshold	[0.4]	5050000
102	20.0	116	0.9969827586206897	91.0	1.2747252747252746	43458.46135846486	0.01	False	50000	0.5	10000000	20	200	threshold	[0.4]	5100000
103	20.0	109	0.9977064220183487	88.0	1.2386363636363635	43886.64892348671	0.01	False	50000	0.5	10000000	20	200	threshold	[0.4]	5150000
104	20.0	117	0.9981196581196582	91.0	1.2857142857142858	44310.44349416338	0.01	False	50000	0.5	10000000	20	200	threshold	[0.4]	5200000
105	20.0	115	0.9971304347826087	86.0	1.337209302325581	44737.021878906606	0.01	False	50000	0.5	10000000	20	200	threshold	[0.4]	5250000
106	20.0	124	0.9988709677419355	93.0	1.3333333333333333	45167.8489483182	0.01	False	50000	0.5	10000000	20	200	threshold	[0.4]	5300000
107	20.0	120	0.9996666666666667	93.0	1.2903225806451613	45591.60780695741	0.01	False	50000	0.5	10000000	20	200	threshold	[0.4]	5350000
108	20.0	116	0.9992241379310345	91.0	1.2747252747252746	46014.56879101955	0.01	False	50000	0.5	10000000	20	200	threshold	[0.4]	5400000
109	20.0	118	0.9997457627118645	90.0	1.3111111111111111	46438.13029951892	0.01	False	50000	0.5	10000000	20	200	threshold	[0.4]	5450000
110	20.0	123	0.9975609756097561	93.0	1.3225806451612905	46864.215956628585	0.01	False	50000	0.5	10000000	20	200	threshold	[0.4]	5500000
111	20.0	130	0.9933076923076924	96.0	1.3541666666666667	47288.59506646616	0.01	False	50000	0.5	10000000	20	200	threshold	[0.4]	5550000
112	20.0	115	0.9823478260869566	86.0	1.337209302325581	47710.16247185037	0.01	False	50000	0.5	10000000	20	200	threshold	[0.4]	5600000
113	20.0	112	0.9975892857142858	90.0	1.2444444444444445	48139.09154251411	0.01	False	50000	0.5	10000000	20	200	threshold	[0.4]	5650000
114	20.0	119	0.9996638655462186	91.0	1.3076923076923077	48562.62719137775	0.01	False	50000	0.5	10000000	20	200	threshold	[0.4]	5700000
115	20.0	121	0.9994214876033058	92.0	1.315217391304348	48984.03901698989	0.01	False	50000	0.5	10000000	20	200	threshold	[0.4]	5750000
116	20.0	129	0.9975193798449613	94.0	1.372340425531915	49408.23800741552	0.01	False	50000	0.5	10000000	20	200	threshold	[0.4]	5800000
117	20.0	120	0.9944166666666667	94.0	1.2765957446808511	49831.38139183461	0.01	False	50000	0.5	10000000	20	200	threshold	[0.4]	5850000
118	20.0	113	0.9994690265486726	87.0	1.2988505747126438	50254.59966022929	0.01	False	50000	0.5	10000000	20	200	threshold	[0.4]	5900000
119	20.0	123	0.9990243902439025	90.0	1.3666666666666667	50680.80595740327	0.01	False	50000	0.5	10000000	20	200	threshold	[0.4]	5950000
120	20.0	124	0.9991129032258065	89.0	1.3932584269662922	51107.08776408373	0.01	False	50000	0.5	10000000	20	200	threshold	[0.4]	6000000
121	20.0	127	0.9904724409448818	91.0	1.3956043956043955	51533.196458774015	0.01	False	50000	0.5	10000000	20	200	threshold	[0.4]	6050000
122	20.0	135	0.9932592592592593	95.0	1.4210526315789471	51960.12905097761	0.01	False	50000	0.5	10000000	20	200	threshold	[0.4]	6100000
123	20.0	117	0.9986324786324787	92.0	1.2717391304347827	52381.60034204527	0.01	False	50000	0.5	10000000	20	200	threshold	[0.4]	6150000
124	20.0	126	0.9946825396825397	92.0	1.3695652173913044	52807.806837018805	0.01	False	50000	0.5	10000000	20	200	threshold	[0.4]	6200000
125	20.0	106	0.9978301886792453	83.0	1.2771084337349397	53232.75413359714	0.01	False	50000	0.5	10000000	20	200	threshold	[0.4]	6250000
126	20.0	123	0.9885365853658536	88.0	1.3977272727272727	53657.59573966626	0.01	False	50000	0.5	10000000	20	200	threshold	[0.4]	6300000
127	20.0	110	0.9995454545454546	91.0	1.2087912087912087	54078.86034842802	0.01	False	50000	0.5	10000000	20	200	threshold	[0.4]	6350000
128	20.0	125	0.99608	92.0	1.358695652173913	54501.71879608572	0.01	False	50000	0.5	10000000	20	200	threshold	[0.4]	6400000
129	20.0	133	0.9979699248120301	94.0	1.4148936170212767	54924.641542977086	0.01	False	50000	0.5	10000000	20	200	threshold	[0.4]	6450000
130	20.0	114	0.9994736842105264	88.0	1.2954545454545454	55349.39780868565	0.01	False	50000	0.5	10000000	20	200	threshold	[0.4]	6500000
131	20.0	124	0.9958064516129033	94.0	1.319148936170213	55776.542175146606	0.01	False	50000	0.5	10000000	20	200	threshold	[0.4]	6550000
132	20.0	117	0.9917094017094018	91.0	1.2857142857142858	56204.30282232869	0.01	False	50000	0.5	10000000	20	200	threshold	[0.4]	6600000
133	20.0	122	0.9974590163934427	94.0	1.297872340425532	56625.86906261647	0.01	False	50000	0.5	10000000	20	200	threshold	[0.4]	6650000
134	20.0	118	0.9961864406779662	90.0	1.3111111111111111	57047.97740492083	0.01	False	50000	0.5	10000000	20	200	threshold	[0.4]	6700000
135	20.0	107	0.9992523364485982	89.0	1.202247191011236	57476.05647864808	0.01	False	50000	0.5	10000000	20	200	threshold	[0.4]	6750000
136	20.0	123	0.9970731707317074	91.0	1.3516483516483515	57901.70432584822	0.01	False	50000	0.5	10000000	20	200	threshold	[0.4]	6800000
137	20.0	114	0.9993859649122808	85.0	1.3411764705882352	58329.686939142885	0.01	False	50000	0.5	10000000	20	200	threshold	[0.4]	6850000
138	20.0	114	0.9970175438596492	86.0	1.3255813953488371	58755.75680452932	0.01	False	50000	0.5	10000000	20	200	threshold	[0.4]	6900000
139	20.0	116	0.994396551724138	85.0	1.3647058823529412	59182.21465197684	0.01	False	50000	0.5	10000000	20	200	threshold	[0.4]	6950000
140	20.0	126	0.9996031746031747	92.0	1.3695652173913044	59603.798552553846	0.01	False	50000	0.5	10000000	20	200	threshold	[0.4]	7000000
141	20.0	114	0.9988596491228071	88.0	1.2954545454545454	60027.92602875315	0.01	False	50000	0.5	10000000	20	200	threshold	[0.4]	7050000
142	20.0	126	0.9994444444444445	92.0	1.3695652173913044	60450.19503649851	0.01	False	50000	0.5	10000000	20	200	threshold	[0.4]	7100000
143	20.0	126	0.9988888888888889	89.0	1.4157303370786516	60879.613861355	0.01	False	50000	0.5	10000000	20	200	threshold	[0.4]	7150000
144	20.0	128	0.9984375	95.0	1.3473684210526315	61305.10011327564	0.01	False	50000	0.5	10000000	20	200	threshold	[0.4]	7200000
145	20.0	115	0.9944347826086957	93.0	1.2365591397849462	61727.70085341856	0.01	False	50000	0.5	10000000	20	200	threshold	[0.4]	7250000
146	20.0	121	0.9996694214876034	90.0	1.3444444444444446	62152.45193599882	0.01	False	50000	0.5	10000000	20	200	threshold	[0.4]	7300000
147	20.0	117	0.9988034188034189	91.0	1.2857142857142858	62576.65557384016	0.01	False	50000	0.5	10000000	20	200	threshold	[0.4]	7350000
148	20.0	117	0.9987179487179488	89.0	1.3146067415730338	63002.64813261623	0.01	False	50000	0.5	10000000	20	200	threshold	[0.4]	7400000
149	20.0	111	0.998918918918919	84.0	1.3214285714285714	63427.78338947525	0.01	False	50000	0.5	10000000	20	200	threshold	[0.4]	7450000
150	20.0	127	0.9990551181102363	93.0	1.3655913978494625	63854.3976846084	0.01	False	50000	0.5	10000000	20	200	threshold	[0.4]	7500000
151	20.0	123	0.9983739837398374	93.0	1.3225806451612905	64277.99905676999	0.01	False	50000	0.5	10000000	20	200	threshold	[0.4]	7550000
152	20.0	115	0.9985217391304348	89.0	1.2921348314606742	64701.56658364799	0.01	False	50000	0.5	10000000	20	200	threshold	[0.4]	7600000
153	20.0	116	0.9983620689655173	92.0	1.2608695652173914	65124.849270696366	0.01	False	50000	0.5	10000000	20	200	threshold	[0.4]	7650000
154	20.0	118	0.9968644067796611	89.0	1.3258426966292134	65547.86762706841	0.01	False	50000	0.5	10000000	20	200	threshold	[0.4]	7700000
155	20.0	124	0.9947580645161291	91.0	1.362637362637363	65971.71553108178	0.01	False	50000	0.5	10000000	20	200	threshold	[0.4]	7750000
156	20.0	114	0.9993859649122808	86.0	1.3255813953488371	66396.5631557472	0.01	False	50000	0.5	10000000	20	200	threshold	[0.4]	7800000
157	20.0	129	0.9998449612403101	93.0	1.3870967741935485	66820.52951617562	0.01	False	50000	0.5	10000000	20	200	threshold	[0.4]	7850000
158	20.0	119	0.9954621848739496	89.0	1.3370786516853932	67243.51565179983	0.01	False	50000	0.5	10000000	20	200	threshold	[0.4]	7900000
159	20.0	111	0.9993693693693694	88.0	1.2613636363636365	67668.41928482628	0.01	False	50000	0.5	10000000	20	200	threshold	[0.4]	7950000
160	20.0	114	0.9982456140350878	88.0	1.2954545454545454	68094.22460313688	0.01	False	50000	0.5	10000000	20	200	threshold	[0.4]	8000000
161	20.0	119	0.9983193277310926	87.0	1.367816091954023	68518.71810026855	0.01	False	50000	0.5	10000000	20	200	threshold	[0.4]	8050000
162	20.0	121	0.9983471074380166	92.0	1.315217391304348	68941.6903191979	0.01	False	50000	0.5	10000000	20	200	threshold	[0.4]	8100000
163	20.0	105	0.9972380952380953	85.0	1.2352941176470589	69364.31237937578	0.01	False	50000	0.5	10000000	20	200	threshold	[0.4]	8150000
164	20.0	119	0.9981512605042017	86.0	1.3837209302325582	69791.59079874658	0.01	False	50000	0.5	10000000	20	200	threshold	[0.4]	8200000
165	20.0	124	0.9973387096774194	93.0	1.3333333333333333	70220.40142596274	0.01	False	50000	0.5	10000000	20	200	threshold	[0.4]	8250000
166	20.0	123	0.9978048780487805	93.0	1.3225806451612905	70646.46713593171	0.01	False	50000	0.5	10000000	20	200	threshold	[0.4]	8300000
167	20.0	125	0.99648	90.0	1.3888888888888888	71071.46264203606	0.01	False	50000	0.5	10000000	20	200	threshold	[0.4]	8350000
168	20.0	123	0.9943902439024391	92.0	1.3369565217391304	71494.7234443089	0.01	False	50000	0.5	10000000	20	200	threshold	[0.4]	8400000
169	20.0	117	1.0	87.0	1.3448275862068966	71918.17467340158	0.01	False	50000	0.5	10000000	20	200	threshold	[0.4]	8450000
170	20.0	112	0.9990178571428572	91.0	1.2307692307692308	72339.68328457838	0.01	False	50000	0.5	10000000	20	200	threshold	[0.4]	8500000
171	20.0	113	0.9945132743362832	88.0	1.2840909090909092	72759.9918523576	0.01	False	50000	0.5	10000000	20	200	threshold	[0.4]	8550000
172	20.0	120	0.9978333333333333	88.0	1.3636363636363635	73185.09101386178	0.01	False	50000	0.5	10000000	20	200	threshold	[0.4]	8600000
173	20.0	117	0.9961538461538462	90.0	1.3	73610.90530791695	0.01	False	50000	0.5	10000000	20	200	threshold	[0.4]	8650000
174	20.0	125	0.99984	93.0	1.3440860215053765	74035.77161528918	0.01	False	50000	0.5	10000000	20	200	threshold	[0.4]	8700000
175	20.0	117	0.9991452991452991	86.0	1.3604651162790695	74455.2192564854	0.01	False	50000	0.5	10000000	20	200	threshold	[0.4]	8750000
176	20.0	112	0.9975	84.0	1.3333333333333333	74876.23607193666	0.01	False	50000	0.5	10000000	20	200	threshold	[0.4]	8800000
177	20.0	115	0.9964347826086957	87.0	1.3218390804597702	75302.4825966717	0.01	False	50000	0.5	10000000	20	200	threshold	[0.4]	8850000
178	20.0	114	0.9987719298245615	85.0	1.3411764705882352	75727.37906232926	0.01	False	50000	0.5	10000000	20	200	threshold	[0.4]	8900000
179	20.0	126	0.9962698412698413	95.0	1.326315789473684	76152.4291108517	0.01	False	50000	0.5	10000000	20	200	threshold	[0.4]	8950000
180	20.0	116	0.9962068965517242	88.0	1.318181818181818	76573.12805384507	0.01	False	50000	0.5	10000000	20	200	threshold	[0.4]	9000000
181	20.0	125	0.9997600000000001	93.0	1.3440860215053765	76996.60267745316	0.01	False	50000	0.5	10000000	20	200	threshold	[0.4]	9050000
182	20.0	119	0.9973109243697479	88.0	1.3522727272727273	77421.93003424222	0.01	False	50000	0.5	10000000	20	200	threshold	[0.4]	9100000
183	20.0	114	0.9994736842105264	90.0	1.2666666666666666	77843.81299157925	0.01	False	50000	0.5	10000000	20	200	threshold	[0.4]	9150000
184	20.0	125	0.9976	92.0	1.358695652173913	78265.9656480305	0.01	False	50000	0.5	10000000	20	200	threshold	[0.4]	9200000
185	20.0	119	0.9987394957983194	92.0	1.2934782608695652	78687.89257282038	0.01	False	50000	0.5	10000000	20	200	threshold	[0.4]	9250000
186	20.0	120	0.9954166666666667	87.0	1.3793103448275863	79115.15026783	0.01	False	50000	0.5	10000000	20	200	threshold	[0.4]	9300000
187	20.0	106	0.994622641509434	87.0	1.2183908045977012	79535.77718850873	0.01	False	50000	0.5	10000000	20	200	threshold	[0.4]	9350000
188	20.0	125	0.99824	91.0	1.3736263736263736	79958.20582471005	0.01	False	50000	0.5	10000000	20	200	threshold	[0.4]	9400000
189	20.0	115	0.9975652173913044	87.0	1.3218390804597702	80386.34747765424	0.01	False	50000	0.5	10000000	20	200	threshold	[0.4]	9450000
190	20.0	110	0.995909090909091	85.0	1.2941176470588236	80811.4677000889	0.01	False	50000	0.5	10000000	20	200	threshold	[0.4]	9500000
191	20.0	123	0.9982113821138212	94.0	1.3085106382978724	81237.13018912658	0.01	False	50000	0.5	10000000	20	200	threshold	[0.4]	9550000
192	20.0	119	0.9992436974789916	94.0	1.2659574468085106	81662.44584875542	0.01	False	50000	0.5	10000000	20	200	threshold	[0.4]	9600000
193	20.0	119	0.998655462184874	90.0	1.3222222222222222	82084.66512754146	0.01	False	50000	0.5	10000000	20	200	threshold	[0.4]	9650000
194	20.0	120	0.9989166666666667	91.0	1.3186813186813189	82505.32768214967	0.01	False	50000	0.5	10000000	20	200	threshold	[0.4]	9700000
195	20.0	108	0.9907407407407408	87.0	1.2413793103448276	82927.81377176456	0.01	False	50000	0.5	10000000	20	200	threshold	[0.4]	9750000
196	20.0	124	0.9991935483870968	90.0	1.3777777777777778	83349.94607899223	0.01	False	50000	0.5	10000000	20	200	threshold	[0.4]	9800000
197	20.0	120	0.99875	94.0	1.2765957446808511	83773.33866188371	0.01	False	50000	0.5	10000000	20	200	threshold	[0.4]	9850000
198	20.0	123	0.9995121951219513	87.0	1.4137931034482758	84196.84466137964	0.01	False	50000	0.5	10000000	20	200	threshold	[0.4]	9900000
199	20.0	120	0.9961666666666666	88.0	1.3636363636363635	84622.67293726056	0.01	False	50000	0.5	10000000	20	200	threshold	[0.4]	9950000
200	20.0	126	0.9966666666666667	92.0	1.3695652173913044	85049.28486788705	0.01	False	50000	0.5	10000000	20	200	threshold	[0.4]	10000000
0	20.0	103	0.7997087378640777	78.0	1.3205128205128205	437.8289276131456	0.01	False	50000	0.5	10000000	20	31	threshold	[0.2]	0
1	20.0	120	0.8108333333333334	84.0	1.4285714285714286	875.5673453469748	0.01	False	50000	0.5	10000000	20	31	threshold	[0.2]	50000
2	20.0	119	0.8268067226890757	81.0	1.469135802469136	1311.7683163534057	0.01	False	50000	0.5	10000000	20	31	threshold	[0.2]	100000
3	20.0	109	0.8602752293577982	83.0	1.313253012048193	1747.865991097288	0.01	False	50000	0.5	10000000	20	31	threshold	[0.2]	150000
4	20.0	120	0.88025	86.0	1.3953488372093024	2177.151639968318	0.01	False	50000	0.5	10000000	20	31	threshold	[0.2]	200000
5	20.0	135	0.8991111111111112	87.0	1.5517241379310345	2608.216843186552	0.01	False	50000	0.5	10000000	20	31	threshold	[0.2]	250000
6	20.0	115	0.9068695652173914	88.0	1.306818181818182	3037.0322252251744	0.01	False	50000	0.5	10000000	20	31	threshold	[0.2]	300000
7	20.0	119	0.9433613445378152	85.0	1.4	3466.5315323928057	0.01	False	50000	0.5	10000000	20	31	threshold	[0.2]	350000
8	20.0	117	0.9517948717948718	89.0	1.3146067415730338	3897.197901229259	0.01	False	50000	0.5	10000000	20	31	threshold	[0.2]	400000
9	20.0	117	0.9631623931623932	90.0	1.3	4324.672709471061	0.01	False	50000	0.5	10000000	20	31	threshold	[0.2]	450000
10	20.0	123	0.982439024390244	92.0	1.3369565217391304	4752.0088541842215	0.01	False	50000	0.5	10000000	20	31	threshold	[0.2]	500000
11	20.0	118	0.9911016949152543	87.0	1.3563218390804597	5173.10273486182	0.01	False	50000	0.5	10000000	20	31	threshold	[0.2]	550000
12	20.0	108	0.9926851851851852	82.0	1.3170731707317074	5598.985578273547	0.01	False	50000	0.5	10000000	20	31	threshold	[0.2]	600000
13	20.0	127	0.998740157480315	92.0	1.3804347826086956	6022.150173160226	0.01	False	50000	0.5	10000000	20	31	threshold	[0.2]	650000
14	20.0	120	0.99875	87.0	1.3793103448275863	6448.792447393568	0.01	False	50000	0.5	10000000	20	31	threshold	[0.2]	700000
15	20.0	119	0.9952100840336136	91.0	1.3076923076923077	6869.689702235562	0.01	False	50000	0.5	10000000	20	31	threshold	[0.2]	750000
16	20.0	118	0.9941525423728814	86.0	1.372093023255814	7291.596127364332	0.01	False	50000	0.5	10000000	20	31	threshold	[0.2]	800000
17	20.0	128	0.999140625	96.0	1.3333333333333333	7715.230450215589	0.01	False	50000	0.5	10000000	20	31	threshold	[0.2]	850000
18	20.0	109	0.9935779816513762	87.0	1.2528735632183907	8139.922743015965	0.01	False	50000	0.5	10000000	20	31	threshold	[0.2]	900000
19	20.0	112	0.9950892857142858	92.0	1.2173913043478262	8564.494734812199	0.01	False	50000	0.5	10000000	20	31	threshold	[0.2]	950000
20	20.0	113	0.9970796460176992	85.0	1.3294117647058823	8984.93472205325	0.01	False	50000	0.5	10000000	20	31	threshold	[0.2]	1000000
21	20.0	133	0.9993984962406016	93.0	1.4301075268817205	9409.314553825929	0.01	False	50000	0.5	10000000	20	31	threshold	[0.2]	1050000
22	20.0	109	0.9978899082568808	83.0	1.313253012048193	9835.917354086496	0.01	False	50000	0.5	10000000	20	31	threshold	[0.2]	1100000
23	20.0	111	0.9961261261261262	87.0	1.2758620689655171	10263.599285353816	0.01	False	50000	0.5	10000000	20	31	threshold	[0.2]	1150000
24	20.0	118	0.9959322033898306	88.0	1.3409090909090908	10684.721564847569	0.01	False	50000	0.5	10000000	20	31	threshold	[0.2]	1200000
25	20.0	120	0.9949166666666667	90.0	1.3333333333333333	11110.209409636484	0.01	False	50000	0.5	10000000	20	31	threshold	[0.2]	1250000
26	20.0	120	0.99475	94.0	1.2765957446808511	11531.22407444594	0.01	False	50000	0.5	10000000	20	31	threshold	[0.2]	1300000
27	20.0	108	0.9987962962962963	85.0	1.2705882352941176	11956.914597521896	0.01	False	50000	0.5	10000000	20	31	threshold	[0.2]	1350000
28	20.0	121	0.9923966942148761	93.0	1.3010752688172045	12379.426139081615	0.01	False	50000	0.5	10000000	20	31	threshold	[0.2]	1400000
29	20.0	119	1.0	90.0	1.3222222222222222	12803.783996211125	0.01	False	50000	0.5	10000000	20	31	threshold	[0.2]	1450000
30	20.0	114	1.0	84.0	1.3571428571428572	13226.198748695577	0.01	False	50000	0.5	10000000	20	31	threshold	[0.2]	1500000
31	20.0	115	0.9948695652173914	85.0	1.3529411764705883	13651.50668333382	0.01	False	50000	0.5	10000000	20	31	threshold	[0.2]	1550000
32	20.0	125	0.98968	90.0	1.3888888888888888	14075.307204764013	0.01	False	50000	0.5	10000000	20	31	threshold	[0.2]	1600000
33	20.0	116	0.9982758620689656	90.0	1.288888888888889	14499.694889157796	0.01	False	50000	0.5	10000000	20	31	threshold	[0.2]	1650000
34	20.0	103	0.9998058252427185	83.0	1.2409638554216869	14923.506050473492	0.01	False	50000	0.5	10000000	20	31	threshold	[0.2]	1700000
35	20.0	107	0.9994392523364486	87.0	1.2298850574712643	15345.662733614325	0.01	False	50000	0.5	10000000	20	31	threshold	[0.2]	1750000
36	20.0	117	0.9983760683760684	92.0	1.2717391304347827	15773.378051944115	0.01	False	50000	0.5	10000000	20	31	threshold	[0.2]	1800000
37	20.0	118	0.9966949152542373	89.0	1.3258426966292134	16198.08900624513	0.01	False	50000	0.5	10000000	20	31	threshold	[0.2]	1850000
38	20.0	116	0.9982758620689656	86.0	1.3488372093023255	16620.27061656119	0.01	False	50000	0.5	10000000	20	31	threshold	[0.2]	1900000
39	20.0	135	0.9982962962962963	97.0	1.3917525773195876	17041.013775024487	0.01	False	50000	0.5	10000000	20	31	threshold	[0.2]	1950000
40	20.0	112	0.9967857142857143	86.0	1.302325581395349	17465.18360336	0.01	False	50000	0.5	10000000	20	31	threshold	[0.2]	2000000
41	20.0	121	0.9985123966942149	91.0	1.3296703296703296	17887.081878738234	0.01	False	50000	0.5	10000000	20	31	threshold	[0.2]	2050000
42	20.0	114	1.0	86.0	1.3255813953488371	18308.72673943417	0.01	False	50000	0.5	10000000	20	31	threshold	[0.2]	2100000
43	20.0	112	0.9944642857142858	85.0	1.3176470588235294	18736.53680460469	0.01	False	50000	0.5	10000000	20	31	threshold	[0.2]	2150000
44	20.0	121	0.9989256198347108	90.0	1.3444444444444446	19162.471228016115	0.01	False	50000	0.5	10000000	20	31	threshold	[0.2]	2200000
45	20.0	119	0.9994117647058824	94.0	1.2659574468085106	19587.57389274915	0.01	False	50000	0.5	10000000	20	31	threshold	[0.2]	2250000
46	20.0	115	0.996	87.0	1.3218390804597702	20012.961220983627	0.01	False	50000	0.5	10000000	20	31	threshold	[0.2]	2300000
47	20.0	119	0.9956302521008404	91.0	1.3076923076923077	20436.4052181028	0.01	False	50000	0.5	10000000	20	31	threshold	[0.2]	2350000
48	20.0	118	0.9988135593220339	91.0	1.2967032967032968	20853.87393765695	0.01	False	50000	0.5	10000000	20	31	threshold	[0.2]	2400000
49	20.0	115	0.9989565217391305	88.0	1.306818181818182	21278.02010580726	0.01	False	50000	0.5	10000000	20	31	threshold	[0.2]	2450000
50	20.0	108	0.9988888888888889	86.0	1.255813953488372	21696.55402827548	0.01	False	50000	0.5	10000000	20	31	threshold	[0.2]	2500000
51	20.0	121	0.9975206611570248	91.0	1.3296703296703296	22121.100627234937	0.01	False	50000	0.5	10000000	20	31	threshold	[0.2]	2550000
52	20.0	112	0.9992857142857143	90.0	1.2444444444444445	22543.63853439491	0.01	False	50000	0.5	10000000	20	31	threshold	[0.2]	2600000
53	20.0	124	0.9908064516129033	93.0	1.3333333333333333	22970.457633377744	0.01	False	50000	0.5	10000000	20	31	threshold	[0.2]	2650000
54	20.0	126	0.9976190476190477	89.0	1.4157303370786516	23398.41950709171	0.01	False	50000	0.5	10000000	20	31	threshold	[0.2]	2700000
55	20.0	120	0.9984166666666667	87.0	1.3793103448275863	23823.67588287435	0.01	False	50000	0.5	10000000	20	31	threshold	[0.2]	2750000
56	20.0	125	0.9936000000000001	91.0	1.3736263736263736	24247.962847406787	0.01	False	50000	0.5	10000000	20	31	threshold	[0.2]	2800000
57	20.0	122	0.9992622950819673	88.0	1.3863636363636365	24670.176810112735	0.01	False	50000	0.5	10000000	20	31	threshold	[0.2]	2850000
58	20.0	118	0.9976271186440678	89.0	1.3258426966292134	25092.45132375972	0.01	False	50000	0.5	10000000	20	31	threshold	[0.2]	2900000
59	20.0	116	0.9983620689655173	89.0	1.303370786516854	25515.16678828344	0.01	False	50000	0.5	10000000	20	31	threshold	[0.2]	2950000
60	20.0	118	0.9997457627118645	90.0	1.3111111111111111	25939.90449286117	0.01	False	50000	0.5	10000000	20	31	threshold	[0.2]	3000000
61	20.0	127	0.9991338582677166	92.0	1.3804347826086956	26359.837088062264	0.01	False	50000	0.5	10000000	20	31	threshold	[0.2]	3050000
62	20.0	116	0.9994827586206897	87.0	1.3333333333333333	26783.123099451223	0.01	False	50000	0.5	10000000	20	31	threshold	[0.2]	3100000
63	20.0	125	0.99592	90.0	1.3888888888888888	27206.589692597383	0.01	False	50000	0.5	10000000	20	31	threshold	[0.2]	3150000
64	20.0	130	0.996923076923077	95.0	1.368421052631579	27631.605198547462	0.01	False	50000	0.5	10000000	20	31	threshold	[0.2]	3200000
65	20.0	127	0.9976377952755906	94.0	1.351063829787234	28055.577529845435	0.01	False	50000	0.5	10000000	20	31	threshold	[0.2]	3250000
66	20.0	120	0.996	90.0	1.3333333333333333	28480.63411829905	0.01	False	50000	0.5	10000000	20	31	threshold	[0.2]	3300000
67	20.0	118	0.9997457627118645	91.0	1.2967032967032968	28904.106043196163	0.01	False	50000	0.5	10000000	20	31	threshold	[0.2]	3350000
68	20.0	112	0.9970535714285715	90.0	1.2444444444444445	29323.989026677027	0.01	False	50000	0.5	10000000	20	31	threshold	[0.2]	3400000
69	20.0	125	0.99752	93.0	1.3440860215053765	29747.861341691558	0.01	False	50000	0.5	10000000	20	31	threshold	[0.2]	3450000
70	20.0	115	0.9979130434782609	89.0	1.2921348314606742	30171.625624403827	0.01	False	50000	0.5	10000000	20	31	threshold	[0.2]	3500000
71	20.0	120	0.9988333333333334	91.0	1.3186813186813189	30599.08981680555	0.01	False	50000	0.5	10000000	20	31	threshold	[0.2]	3550000
72	20.0	121	0.9969421487603306	87.0	1.3908045977011494	31023.7934304804	0.01	False	50000	0.5	10000000	20	31	threshold	[0.2]	3600000
73	20.0	124	0.997741935483871	90.0	1.3777777777777778	31444.827203645007	0.01	False	50000	0.5	10000000	20	31	threshold	[0.2]	3650000
74	20.0	116	0.9999137931034483	93.0	1.2473118279569892	31867.959366296105	0.01	False	50000	0.5	10000000	20	31	threshold	[0.2]	3700000
75	20.0	112	0.9957142857142858	86.0	1.302325581395349	32291.444789603956	0.01	False	50000	0.5	10000000	20	31	threshold	[0.2]	3750000
76	20.0	122	0.9992622950819673	92.0	1.326086956521739	32714.878739249325	0.01	False	50000	0.5	10000000	20	31	threshold	[0.2]	3800000
77	20.0	118	0.9992372881355933	91.0	1.2967032967032968	33139.261984647375	0.01	False	50000	0.5	10000000	20	31	threshold	[0.2]	3850000
78	20.0	129	0.9989922480620156	95.0	1.3578947368421053	33562.519244820214	0.01	False	50000	0.5	10000000	20	31	threshold	[0.2]	3900000
79	20.0	120	0.9984166666666667	91.0	1.3186813186813189	33987.35295740188	0.01	False	50000	0.5	10000000	20	31	threshold	[0.2]	3950000
80	20.0	104	0.9998076923076924	84.0	1.238095238095238	34412.01488139451	0.01	False	50000	0.5	10000000	20	31	threshold	[0.2]	4000000
81	20.0	120	0.9999166666666667	87.0	1.3793103448275863	34836.60398666423	0.01	False	50000	0.5	10000000	20	31	threshold	[0.2]	4050000
82	20.0	117	0.9957264957264959	91.0	1.2857142857142858	35258.62222119443	0.01	False	50000	0.5	10000000	20	31	threshold	[0.2]	4100000
83	20.0	126	0.997936507936508	96.0	1.3125	35681.961576160975	0.01	False	50000	0.5	10000000	20	31	threshold	[0.2]	4150000
84	20.0	117	0.9915384615384616	89.0	1.3146067415730338	36107.829956982125	0.01	False	50000	0.5	10000000	20	31	threshold	[0.2]	4200000
85	20.0	117	0.9931623931623932	85.0	1.376470588235294	36533.85477148423	0.01	False	50000	0.5	10000000	20	31	threshold	[0.2]	4250000
86	20.0	110	0.9970909090909091	89.0	1.2359550561797752	36960.26484001114	0.01	False	50000	0.5	10000000	20	31	threshold	[0.2]	4300000
87	20.0	120	0.9996666666666667	92.0	1.3043478260869563	37384.58511773273	0.01	False	50000	0.5	10000000	20	31	threshold	[0.2]	4350000
88	20.0	114	1.0	89.0	1.2808988764044944	37811.28328799008	0.01	False	50000	0.5	10000000	20	31	threshold	[0.2]	4400000
89	20.0	110	0.9944545454545455	87.0	1.264367816091954	38235.89142372328	0.01	False	50000	0.5	10000000	20	31	threshold	[0.2]	4450000
90	20.0	119	0.9989075630252101	91.0	1.3076923076923077	38658.578711150425	0.01	False	50000	0.5	10000000	20	31	threshold	[0.2]	4500000
91	20.0	121	0.9998347107438017	93.0	1.3010752688172045	39084.68366545036	0.01	False	50000	0.5	10000000	20	31	threshold	[0.2]	4550000
92	20.0	119	0.9913445378151261	93.0	1.2795698924731185	39506.50572414857	0.01	False	50000	0.5	10000000	20	31	threshold	[0.2]	4600000
93	20.0	118	0.9969491525423729	85.0	1.388235294117647	39933.81213208308	0.01	False	50000	0.5	10000000	20	31	threshold	[0.2]	4650000
94	20.0	124	0.9960483870967742	92.0	1.3478260869565215	40357.01785674019	0.01	False	50000	0.5	10000000	20	31	threshold	[0.2]	4700000
95	20.0	110	0.998909090909091	92.0	1.1956521739130437	40780.85181247989	0.01	False	50000	0.5	10000000	20	31	threshold	[0.2]	4750000
96	20.0	109	0.9991743119266056	81.0	1.345679012345679	41204.367452753	0.01	False	50000	0.5	10000000	20	31	threshold	[0.2]	4800000
97	20.0	119	0.9996638655462186	94.0	1.2659574468085106	41629.24570582041	0.01	False	50000	0.5	10000000	20	31	threshold	[0.2]	4850000
98	20.0	121	0.9918181818181819	91.0	1.3296703296703296	42056.93114318072	0.01	False	50000	0.5	10000000	20	31	threshold	[0.2]	4900000
99	20.0	116	0.9916379310344828	86.0	1.3488372093023255	42481.93952693521	0.01	False	50000	0.5	10000000	20	31	threshold	[0.2]	4950000
100	20.0	117	0.9965811965811966	89.0	1.3146067415730338	42904.34943745808	0.01	False	50000	0.5	10000000	20	31	threshold	[0.2]	5000000
101	20.0	120	0.99625	91.0	1.3186813186813189	43326.436858487	0.01	False	50000	0.5	10000000	20	31	threshold	[0.2]	5050000
102	20.0	137	0.9951824817518249	95.0	1.4421052631578948	43752.44780941496	0.01	False	50000	0.5	10000000	20	31	threshold	[0.2]	5100000
103	20.0	120	0.9955833333333334	91.0	1.3186813186813189	44177.32425690021	0.01	False	50000	0.5	10000000	20	31	threshold	[0.2]	5150000
104	20.0	114	0.9971052631578948	88.0	1.2954545454545454	44601.48827933906	0.01	False	50000	0.5	10000000	20	31	threshold	[0.2]	5200000
105	20.0	114	0.9966666666666667	89.0	1.2808988764044944	45024.25132475831	0.01	False	50000	0.5	10000000	20	31	threshold	[0.2]	5250000
106	20.0	117	0.9965811965811966	92.0	1.2717391304347827	45447.617025543055	0.01	False	50000	0.5	10000000	20	31	threshold	[0.2]	5300000
107	20.0	125	0.9988	96.0	1.3020833333333333	45872.33690985112	0.01	False	50000	0.5	10000000	20	31	threshold	[0.2]	5350000
108	20.0	115	0.9956521739130435	90.0	1.2777777777777777	46296.67102664462	0.01	False	50000	0.5	10000000	20	31	threshold	[0.2]	5400000
109	20.0	117	0.9935042735042736	92.0	1.2717391304347827	46720.01169516819	0.01	False	50000	0.5	10000000	20	31	threshold	[0.2]	5450000
110	20.0	118	0.9938983050847457	92.0	1.2826086956521738	47143.47212303988	0.01	False	50000	0.5	10000000	20	31	threshold	[0.2]	5500000
111	20.0	114	0.9921929824561404	87.0	1.3103448275862069	47567.22469696006	0.01	False	50000	0.5	10000000	20	31	threshold	[0.2]	5550000
112	20.0	124	0.9937903225806451	91.0	1.362637362637363	47989.50145444058	0.01	False	50000	0.5	10000000	20	31	threshold	[0.2]	5600000
113	20.0	112	0.9986607142857143	87.0	1.2873563218390804	48410.60321702739	0.01	False	50000	0.5	10000000	20	31	threshold	[0.2]	5650000
114	20.0	113	0.9998230088495575	85.0	1.3294117647058823	48835.29613358111	0.01	False	50000	0.5	10000000	20	31	threshold	[0.2]	5700000
115	20.0	118	0.9983898305084746	89.0	1.3258426966292134	49263.4718248252	0.01	False	50000	0.5	10000000	20	31	threshold	[0.2]	5750000
116	20.0	115	0.9937391304347827	90.0	1.2777777777777777	49684.26915742349	0.01	False	50000	0.5	10000000	20	31	threshold	[0.2]	5800000
117	20.0	107	0.997196261682243	84.0	1.2738095238095235	50106.22080526395	0.01	False	50000	0.5	10000000	20	31	threshold	[0.2]	5850000
118	20.0	115	0.9988695652173915	92.0	1.25	50530.49336083888	0.01	False	50000	0.5	10000000	20	31	threshold	[0.2]	5900000
119	20.0	109	0.9952293577981652	88.0	1.2386363636363635	50952.277889069934	0.01	False	50000	0.5	10000000	20	31	threshold	[0.2]	5950000
120	20.0	111	0.9985585585585586	87.0	1.2758620689655171	51373.83767355258	0.01	False	50000	0.5	10000000	20	31	threshold	[0.2]	6000000
121	20.0	113	0.9998230088495575	85.0	1.3294117647058823	51800.56740563975	0.01	False	50000	0.5	10000000	20	31	threshold	[0.2]	6050000
122	20.0	115	0.998	89.0	1.2921348314606742	52222.76285271261	0.01	False	50000	0.5	10000000	20	31	threshold	[0.2]	6100000
123	20.0	127	0.9982677165354331	91.0	1.3956043956043955	52647.8602671794	0.01	False	50000	0.5	10000000	20	31	threshold	[0.2]	6150000
124	20.0	113	1.0	91.0	1.2417582417582418	53070.0233227604	0.01	False	50000	0.5	10000000	20	31	threshold	[0.2]	6200000
125	20.0	114	1.0	89.0	1.2808988764044944	53491.50691022323	0.01	False	50000	0.5	10000000	20	31	threshold	[0.2]	6250000
126	20.0	115	0.9961739130434784	85.0	1.3529411764705883	53914.029725325	0.01	False	50000	0.5	10000000	20	31	threshold	[0.2]	6300000
127	20.0	110	0.9986363636363637	82.0	1.3414634146341464	54338.34322547417	0.01	False	50000	0.5	10000000	20	31	threshold	[0.2]	6350000
128	20.0	120	0.9961666666666666	87.0	1.3793103448275863	54755.35853981805	0.01	False	50000	0.5	10000000	20	31	threshold	[0.2]	6400000
129	20.0	107	0.9965420560747664	86.0	1.244186046511628	55181.68007111889	0.01	False	50000	0.5	10000000	20	31	threshold	[0.2]	6450000
130	20.0	113	0.9998230088495575	86.0	1.313953488372093	55606.28282801074	0.01	False	50000	0.5	10000000	20	31	threshold	[0.2]	6500000
131	20.0	117	0.9998290598290599	88.0	1.3295454545454546	56030.52322489152	0.01	False	50000	0.5	10000000	20	31	threshold	[0.2]	6550000
132	20.0	122	0.998032786885246	91.0	1.3406593406593406	56453.03238238367	0.01	False	50000	0.5	10000000	20	31	threshold	[0.2]	6600000
133	20.0	119	0.9935294117647059	85.0	1.4	56876.3023433056	0.01	False	50000	0.5	10000000	20	31	threshold	[0.2]	6650000
134	20.0	116	0.9962931034482759	91.0	1.2747252747252746	57301.51399307301	0.01	False	50000	0.5	10000000	20	31	threshold	[0.2]	6700000
135	20.0	117	0.9962393162393163	87.0	1.3448275862068966	57725.20108767501	0.01	False	50000	0.5	10000000	20	31	threshold	[0.2]	6750000
136	20.0	112	0.9954464285714286	83.0	1.3493975903614457	58150.31441731974	0.01	False	50000	0.5	10000000	20	31	threshold	[0.2]	6800000
137	20.0	121	0.9955371900826447	89.0	1.3595505617977528	58575.82254688858	0.01	False	50000	0.5	10000000	20	31	threshold	[0.2]	6850000
138	20.0	119	0.9988235294117648	88.0	1.3522727272727273	58999.52727405271	0.01	False	50000	0.5	10000000	20	31	threshold	[0.2]	6900000
139	20.0	120	0.9964166666666667	95.0	1.263157894736842	59423.47112592716	0.01	False	50000	0.5	10000000	20	31	threshold	[0.2]	6950000
140	20.0	111	0.9981081081081082	88.0	1.2613636363636365	59846.568609811904	0.01	False	50000	0.5	10000000	20	31	threshold	[0.2]	7000000
141	20.0	113	0.9988495575221239	88.0	1.2840909090909092	60269.74560663361	0.01	False	50000	0.5	10000000	20	31	threshold	[0.2]	7050000
142	20.0	119	0.9994117647058824	88.0	1.3522727272727273	60692.3067716293	0.01	False	50000	0.5	10000000	20	31	threshold	[0.2]	7100000
143	20.0	114	0.9938596491228071	87.0	1.3103448275862069	61116.78285221661	0.01	False	50000	0.5	10000000	20	31	threshold	[0.2]	7150000
144	20.0	120	0.99675	90.0	1.3333333333333333	61539.95295381892	0.01	False	50000	0.5	10000000	20	31	threshold	[0.2]	7200000
145	20.0	114	0.9992105263157895	88.0	1.2954545454545454	61962.75611436449	0.01	False	50000	0.5	10000000	20	31	threshold	[0.2]	7250000
146	20.0	118	0.992457627118644	88.0	1.3409090909090908	62386.73292055287	0.01	False	50000	0.5	10000000	20	31	threshold	[0.2]	7300000
147	20.0	116	0.9955172413793104	92.0	1.2608695652173914	62809.89132302305	0.01	False	50000	0.5	10000000	20	31	threshold	[0.2]	7350000
148	20.0	118	0.9998305084745763	87.0	1.3563218390804597	63230.866821164505	0.01	False	50000	0.5	10000000	20	31	threshold	[0.2]	7400000
149	20.0	114	0.9993859649122808	88.0	1.2954545454545454	63654.53632453479	0.01	False	50000	0.5	10000000	20	31	threshold	[0.2]	7450000
150	20.0	109	0.9973394495412845	91.0	1.1978021978021978	64077.74839410039	0.01	False	50000	0.5	10000000	20	31	threshold	[0.2]	7500000
151	20.0	109	0.9976146788990826	85.0	1.2823529411764707	64503.865088166414	0.01	False	50000	0.5	10000000	20	31	threshold	[0.2]	7550000
152	20.0	115	0.9991304347826087	86.0	1.337209302325581	64928.463107036136	0.01	False	50000	0.5	10000000	20	31	threshold	[0.2]	7600000
153	20.0	114	0.9985964912280701	90.0	1.2666666666666666	65353.99750680467	0.01	False	50000	0.5	10000000	20	31	threshold	[0.2]	7650000
154	20.0	126	0.9955555555555556	94.0	1.3404255319148937	65777.42413485887	0.01	False	50000	0.5	10000000	20	31	threshold	[0.2]	7700000
155	20.0	114	0.9976315789473685	90.0	1.2666666666666666	66203.68138057216	0.01	False	50000	0.5	10000000	20	31	threshold	[0.2]	7750000
156	20.0	121	0.9989256198347108	90.0	1.3444444444444446	66623.8790600611	0.01	False	50000	0.5	10000000	20	31	threshold	[0.2]	7800000
157	20.0	114	0.9990350877192983	91.0	1.2527472527472527	67051.7520379885	0.01	False	50000	0.5	10000000	20	31	threshold	[0.2]	7850000
158	20.0	119	0.9889075630252101	91.0	1.3076923076923077	67477.3456367735	0.01	False	50000	0.5	10000000	20	31	threshold	[0.2]	7900000
159	20.0	121	0.9993388429752067	94.0	1.2872340425531914	67900.62277393191	0.01	False	50000	0.5	10000000	20	31	threshold	[0.2]	7950000
160	20.0	111	0.9996396396396398	84.0	1.3214285714285714	68322.12567264652	0.01	False	50000	0.5	10000000	20	31	threshold	[0.2]	8000000
161	20.0	128	1.0	94.0	1.3617021276595744	68746.68584738424	0.01	False	50000	0.5	10000000	20	31	threshold	[0.2]	8050000
162	20.0	117	0.9888034188034189	89.0	1.3146067415730338	69170.49295956091	0.01	False	50000	0.5	10000000	20	31	threshold	[0.2]	8100000
163	20.0	123	0.9882926829268293	91.0	1.3516483516483515	69597.70689706483	0.01	False	50000	0.5	10000000	20	31	threshold	[0.2]	8150000
164	20.0	121	0.9887603305785124	89.0	1.3595505617977528	70018.6183750322	0.01	False	50000	0.5	10000000	20	31	threshold	[0.2]	8200000
165	20.0	124	0.9996774193548388	91.0	1.362637362637363	70441.46708728194	0.01	False	50000	0.5	10000000	20	31	threshold	[0.2]	8250000
166	20.0	114	0.9979824561403509	87.0	1.3103448275862069	70866.02382859378	0.01	False	50000	0.5	10000000	20	31	threshold	[0.2]	8300000
167	20.0	123	0.999349593495935	91.0	1.3516483516483515	71287.56857097641	0.01	False	50000	0.5	10000000	20	31	threshold	[0.2]	8350000
168	20.0	105	0.9980952380952381	85.0	1.2352941176470589	71716.77787783947	0.01	False	50000	0.5	10000000	20	31	threshold	[0.2]	8400000
169	20.0	117	0.9966666666666667	90.0	1.3	72133.60438216968	0.01	False	50000	0.5	10000000	20	31	threshold	[0.2]	8450000
170	20.0	125	0.9997600000000001	90.0	1.3888888888888888	72555.45635057139	0.01	False	50000	0.5	10000000	20	31	threshold	[0.2]	8500000
171	20.0	105	0.996952380952381	83.0	1.2650602409638554	72980.40063524891	0.01	False	50000	0.5	10000000	20	31	threshold	[0.2]	8550000
172	20.0	124	0.9991129032258065	95.0	1.305263157894737	73403.69010447606	0.01	False	50000	0.5	10000000	20	31	threshold	[0.2]	8600000
173	20.0	125	0.99984	93.0	1.3440860215053765	73823.98480598496	0.01	False	50000	0.5	10000000	20	31	threshold	[0.2]	8650000
174	20.0	122	0.9979508196721312	89.0	1.3707865168539326	74249.95671008302	0.01	False	50000	0.5	10000000	20	31	threshold	[0.2]	8700000
175	20.0	109	0.9996330275229358	85.0	1.2823529411764707	74673.13212235302	0.01	False	50000	0.5	10000000	20	31	threshold	[0.2]	8750000
176	20.0	120	0.9981666666666666	91.0	1.3186813186813189	75093.77326846443	0.01	False	50000	0.5	10000000	20	31	threshold	[0.2]	8800000
177	20.0	105	0.9911428571428572	84.0	1.25	75515.82940925118	0.01	False	50000	0.5	10000000	20	31	threshold	[0.2]	8850000
178	20.0	121	0.9976859504132232	92.0	1.315217391304348	75939.93168956788	0.01	False	50000	0.5	10000000	20	31	threshold	[0.2]	8900000
179	20.0	117	0.9983760683760684	87.0	1.3448275862068966	76365.15821115226	0.01	False	50000	0.5	10000000	20	31	threshold	[0.2]	8950000
180	20.0	112	0.9985714285714286	81.0	1.382716049382716	76786.83059230699	0.01	False	50000	0.5	10000000	20	31	threshold	[0.2]	9000000
181	20.0	112	0.9960714285714286	92.0	1.2173913043478262	77211.56817604684	0.01	False	50000	0.5	10000000	20	31	threshold	[0.2]	9050000
182	20.0	109	0.9988990825688074	80.0	1.3625	77633.10410911021	0.01	False	50000	0.5	10000000	20	31	threshold	[0.2]	9100000
183	20.0	116	0.9979310344827587	88.0	1.318181818181818	78058.98440492565	0.01	False	50000	0.5	10000000	20	31	threshold	[0.2]	9150000
184	20.0	117	0.9958119658119658	87.0	1.3448275862068966	78483.60635743677	0.01	False	50000	0.5	10000000	20	31	threshold	[0.2]	9200000
185	20.0	113	0.9988495575221239	88.0	1.2840909090909092	78910.19255028291	0.01	False	50000	0.5	10000000	20	31	threshold	[0.2]	9250000
186	20.0	120	0.9986666666666667	90.0	1.3333333333333333	79339.88402691759	0.01	False	50000	0.5	10000000	20	31	threshold	[0.2]	9300000
187	20.0	123	0.9986178861788618	90.0	1.3666666666666667	79760.634736505	0.01	False	50000	0.5	10000000	20	31	threshold	[0.2]	9350000
188	20.0	115	0.9982608695652174	91.0	1.2637362637362637	80183.83819683036	0.01	False	50000	0.5	10000000	20	31	threshold	[0.2]	9400000
189	20.0	121	0.9992561983471075	94.0	1.2872340425531914	80610.3016136208	0.01	False	50000	0.5	10000000	20	31	threshold	[0.2]	9450000
190	20.0	116	0.9936206896551725	87.0	1.3333333333333333	81033.1668657586	0.01	False	50000	0.5	10000000	20	31	threshold	[0.2]	9500000
191	20.0	111	0.9915315315315316	89.0	1.247191011235955	81458.7579553596	0.01	False	50000	0.5	10000000	20	31	threshold	[0.2]	9550000
192	20.0	119	0.9985714285714286	89.0	1.3370786516853932	81886.61898583297	0.01	False	50000	0.5	10000000	20	31	threshold	[0.2]	9600000
193	20.0	117	0.9986324786324787	93.0	1.2580645161290325	82307.95032996265	0.01	False	50000	0.5	10000000	20	31	threshold	[0.2]	9650000
194	20.0	116	0.999396551724138	91.0	1.2747252747252746	82732.32231647773	0.01	False	50000	0.5	10000000	20	31	threshold	[0.2]	9700000
195	20.0	114	0.9968421052631579	87.0	1.3103448275862069	83153.86492072056	0.01	False	50000	0.5	10000000	20	31	threshold	[0.2]	9750000
196	20.0	125	0.9992	89.0	1.404494382022472	83577.47950665964	0.01	False	50000	0.5	10000000	20	31	threshold	[0.2]	9800000
197	20.0	120	0.9965833333333334	87.0	1.3793103448275863	84000.80803809581	0.01	False	50000	0.5	10000000	20	31	threshold	[0.2]	9850000
198	20.0	135	0.9972592592592593	95.0	1.4210526315789471	84423.17310027298	0.01	False	50000	0.5	10000000	20	31	threshold	[0.2]	9900000
199	20.0	133	0.9961654135338346	96.0	1.3854166666666667	84847.33492913141	0.01	False	50000	0.5	10000000	20	31	threshold	[0.2]	9950000
200	20.0	120	0.99375	88.0	1.3636363636363635	85274.20243676376	0.01	False	50000	0.5	10000000	20	31	threshold	[0.2]	10000000
0	20.0	117	0.9999145299145299	88.0	1.3295454545454546	421.1451928238354	0.01	False	50000	0.5	10000000	20	102	threshold	[0.0]	0
1	20.0	114	0.999561403508772	85.0	1.3411764705882352	847.2064058265257	0.01	False	50000	0.5	10000000	20	102	threshold	[0.0]	50000
2	20.0	112	0.9999107142857143	87.0	1.2873563218390804	1275.1765448715184	0.01	False	50000	0.5	10000000	20	102	threshold	[0.0]	100000
3	20.0	132	0.9983333333333334	91.0	1.4505494505494505	1697.6129794936448	0.01	False	50000	0.5	10000000	20	102	threshold	[0.0]	150000
4	20.0	120	0.9920833333333334	91.0	1.3186813186813189	2123.2801377208903	0.01	False	50000	0.5	10000000	20	102	threshold	[0.0]	200000
5	20.0	123	0.995609756097561	91.0	1.3516483516483515	2546.4573337043125	0.01	False	50000	0.5	10000000	20	102	threshold	[0.0]	250000
6	20.0	116	0.998448275862069	89.0	1.303370786516854	2963.807848474972	0.01	False	50000	0.5	10000000	20	102	threshold	[0.0]	300000
7	20.0	110	0.9997272727272728	86.0	1.2790697674418603	3387.587623594839	0.01	False	50000	0.5	10000000	20	102	threshold	[0.0]	350000
8	20.0	122	0.9975409836065574	90.0	1.3555555555555556	3807.331411269544	0.01	False	50000	0.5	10000000	20	102	threshold	[0.0]	400000
9	20.0	122	0.9982786885245902	94.0	1.297872340425532	4229.094251246536	0.01	False	50000	0.5	10000000	20	102	threshold	[0.0]	450000
10	20.0	115	0.9985217391304348	88.0	1.306818181818182	4651.095757089501	0.01	False	50000	0.5	10000000	20	102	threshold	[0.0]	500000
11	20.0	121	0.9985950413223141	91.0	1.3296703296703296	5074.6153976609885	0.01	False	50000	0.5	10000000	20	102	threshold	[0.0]	550000
12	20.0	117	0.9994017094017095	90.0	1.3	5497.550517480454	0.01	False	50000	0.5	10000000	20	102	threshold	[0.0]	600000
13	20.0	128	0.997890625	93.0	1.3763440860215057	5923.384416914254	0.01	False	50000	0.5	10000000	20	102	threshold	[0.0]	650000
14	20.0	113	0.9948672566371682	84.0	1.3452380952380951	6352.294167174485	0.01	False	50000	0.5	10000000	20	102	threshold	[0.0]	700000
15	20.0	122	0.9938524590163935	87.0	1.4022988505747127	6774.549268121715	0.01	False	50000	0.5	10000000	20	102	threshold	[0.0]	750000
16	20.0	125	0.99496	93.0	1.3440860215053765	7192.77607950597	0.01	False	50000	0.5	10000000	20	102	threshold	[0.0]	800000
17	20.0	133	0.9975939849624061	94.0	1.4148936170212767	7615.839681132902	0.01	False	50000	0.5	10000000	20	102	threshold	[0.0]	850000
18	20.0	118	0.9959322033898306	87.0	1.3563218390804597	8041.296224644933	0.01	False	50000	0.5	10000000	20	102	threshold	[0.0]	900000
19	20.0	122	0.9976229508196722	90.0	1.3555555555555556	8465.187587631459	0.01	False	50000	0.5	10000000	20	102	threshold	[0.0]	950000
20	20.0	117	0.9966666666666667	88.0	1.3295454545454546	8890.010459534256	0.01	False	50000	0.5	10000000	20	102	threshold	[0.0]	1000000
21	20.0	121	0.999504132231405	93.0	1.3010752688172045	9315.442264251767	0.01	False	50000	0.5	10000000	20	102	threshold	[0.0]	1050000
22	20.0	122	0.994016393442623	91.0	1.3406593406593406	9737.33995992269	0.01	False	50000	0.5	10000000	20	102	threshold	[0.0]	1100000
23	20.0	115	0.9941739130434784	86.0	1.337209302325581	10161.86621490674	0.01	False	50000	0.5	10000000	20	102	threshold	[0.0]	1150000
24	20.0	121	0.9973553719008265	90.0	1.3444444444444446	10583.296460654074	0.01	False	50000	0.5	10000000	20	102	threshold	[0.0]	1200000
25	20.0	109	0.9995412844036698	90.0	1.211111111111111	11008.074622438246	0.01	False	50000	0.5	10000000	20	102	threshold	[0.0]	1250000
26	20.0	113	0.9958407079646018	94.0	1.202127659574468	11431.71117027137	0.01	False	50000	0.5	10000000	20	102	threshold	[0.0]	1300000
27	20.0	109	0.9954128440366973	87.0	1.2528735632183907	11859.714916789177	0.01	False	50000	0.5	10000000	20	102	threshold	[0.0]	1350000
28	20.0	114	0.9986842105263158	95.0	1.2	12284.79347527078	0.01	False	50000	0.5	10000000	20	102	threshold	[0.0]	1400000
29	20.0	124	0.9953225806451613	93.0	1.3333333333333333	12708.239279620058	0.01	False	50000	0.5	10000000	20	102	threshold	[0.0]	1450000
30	20.0	115	0.9990434782608696	91.0	1.2637362637362637	13132.285754715733	0.01	False	50000	0.5	10000000	20	102	threshold	[0.0]	1500000
31	20.0	118	0.9989830508474578	89.0	1.3258426966292134	13553.608251661472	0.01	False	50000	0.5	10000000	20	102	threshold	[0.0]	1550000
32	20.0	113	0.9967256637168141	87.0	1.2988505747126438	13974.65913957282	0.01	False	50000	0.5	10000000	20	102	threshold	[0.0]	1600000
33	20.0	116	0.9987068965517242	89.0	1.303370786516854	14399.660703187436	0.01	False	50000	0.5	10000000	20	102	threshold	[0.0]	1650000
34	20.0	117	0.9980341880341881	92.0	1.2717391304347827	14824.452239707707	0.01	False	50000	0.5	10000000	20	102	threshold	[0.0]	1700000
35	20.0	119	0.9997478991596639	91.0	1.3076923076923077	15243.763492323294	0.01	False	50000	0.5	10000000	20	102	threshold	[0.0]	1750000
36	20.0	125	0.9964	95.0	1.3157894736842106	15665.173263060611	0.01	False	50000	0.5	10000000	20	102	threshold	[0.0]	1800000
37	20.0	122	0.9941803278688525	95.0	1.2842105263157897	16089.756940461746	0.01	False	50000	0.5	10000000	20	102	threshold	[0.0]	1850000
38	20.0	116	0.9990517241379311	94.0	1.2340425531914894	16514.313814870424	0.01	False	50000	0.5	10000000	20	102	threshold	[0.0]	1900000
39	20.0	112	0.9966964285714286	91.0	1.2307692307692308	16939.3675953473	0.01	False	50000	0.5	10000000	20	102	threshold	[0.0]	1950000
40	20.0	117	0.9974358974358974	91.0	1.2857142857142858	17364.431489388153	0.01	False	50000	0.5	10000000	20	102	threshold	[0.0]	2000000
41	20.0	117	0.9987179487179488	91.0	1.2857142857142858	17788.651235171044	0.01	False	50000	0.5	10000000	20	102	threshold	[0.0]	2050000
42	20.0	107	0.998785046728972	85.0	1.258823529411765	18210.877270198373	0.01	False	50000	0.5	10000000	20	102	threshold	[0.0]	2100000
43	20.0	115	0.9972173913043479	92.0	1.25	18635.840336379653	0.01	False	50000	0.5	10000000	20	102	threshold	[0.0]	2150000
44	20.0	108	0.9962962962962963	83.0	1.3012048192771084	19061.207895578314	0.01	False	50000	0.5	10000000	20	102	threshold	[0.0]	2200000
45	20.0	110	0.9938181818181819	88.0	1.25	19485.102961724784	0.01	False	50000	0.5	10000000	20	102	threshold	[0.0]	2250000
46	20.0	114	0.995	85.0	1.3411764705882352	19910.94569730473	0.01	False	50000	0.5	10000000	20	102	threshold	[0.0]	2300000
47	20.0	124	0.9934677419354839	90.0	1.3777777777777778	20335.17659340536	0.01	False	50000	0.5	10000000	20	102	threshold	[0.0]	2350000
48	20.0	109	0.9942201834862386	89.0	1.2247191011235956	20762.59251177748	0.01	False	50000	0.5	10000000	20	102	threshold	[0.0]	2400000
49	20.0	114	0.9978947368421053	92.0	1.2391304347826086	21184.78888878328	0.01	False	50000	0.5	10000000	20	102	threshold	[0.0]	2450000
50	20.0	125	0.9968	93.0	1.3440860215053765	21608.50260664069	0.01	False	50000	0.5	10000000	20	102	threshold	[0.0]	2500000
51	20.0	122	0.998032786885246	89.0	1.3707865168539326	22031.392883629607	0.01	False	50000	0.5	10000000	20	102	threshold	[0.0]	2550000
52	20.0	119	0.999327731092437	90.0	1.3222222222222222	22454.69900726641	0.01	False	50000	0.5	10000000	20	102	threshold	[0.0]	2600000
53	20.0	123	0.9951219512195122	94.0	1.3085106382978724	22876.11452274538	0.01	False	50000	0.5	10000000	20	102	threshold	[0.0]	2650000
54	20.0	122	0.9990983606557378	92.0	1.326086956521739	23300.716084944142	0.01	False	50000	0.5	10000000	20	102	threshold	[0.0]	2700000
55	20.0	120	0.9974166666666667	91.0	1.3186813186813189	23720.085546940703	0.01	False	50000	0.5	10000000	20	102	threshold	[0.0]	2750000
56	20.0	119	0.9994117647058824	90.0	1.3222222222222222	24142.88040859385	0.01	False	50000	0.5	10000000	20	102	threshold	[0.0]	2800000
57	20.0	121	0.9980165289256199	92.0	1.315217391304348	24565.860216475085	0.01	False	50000	0.5	10000000	20	102	threshold	[0.0]	2850000
58	20.0	119	0.996218487394958	87.0	1.367816091954023	24987.2611793315	0.01	False	50000	0.5	10000000	20	102	threshold	[0.0]	2900000
59	20.0	110	0.999	88.0	1.25	25407.157663748552	0.01	False	50000	0.5	10000000	20	102	threshold	[0.0]	2950000
60	20.0	118	0.9977966101694916	91.0	1.2967032967032968	25831.76262974256	0.01	False	50000	0.5	10000000	20	102	threshold	[0.0]	3000000
61	20.0	118	0.9973728813559323	90.0	1.3111111111111111	26257.59847557689	0.01	False	50000	0.5	10000000	20	102	threshold	[0.0]	3050000
62	20.0	123	1.0	92.0	1.3369565217391304	26679.62201768408	0.01	False	50000	0.5	10000000	20	102	threshold	[0.0]	3100000
63	20.0	109	0.9979816513761468	86.0	1.2674418604651163	27103.29598949056	0.01	False	50000	0.5	10000000	20	102	threshold	[0.0]	3150000
64	20.0	116	0.9981896551724138	91.0	1.2747252747252746	27523.61467843248	0.01	False	50000	0.5	10000000	20	102	threshold	[0.0]	3200000
65	20.0	114	0.9991228070175439	84.0	1.3571428571428572	27944.80721467283	0.01	False	50000	0.5	10000000	20	102	threshold	[0.0]	3250000
66	20.0	126	0.9973809523809524	89.0	1.4157303370786516	28369.159694511545	0.01	False	50000	0.5	10000000	20	102	threshold	[0.0]	3300000
67	20.0	118	0.9985593220338984	93.0	1.2688172043010753	28790.39888233774	0.01	False	50000	0.5	10000000	20	102	threshold	[0.0]	3350000
68	20.0	122	0.9962295081967214	89.0	1.3707865168539326	29217.731848219897	0.01	False	50000	0.5	10000000	20	102	threshold	[0.0]	3400000
69	20.0	118	0.9959322033898306	87.0	1.3563218390804597	29640.060954230223	0.01	False	50000	0.5	10000000	20	102	threshold	[0.0]	3450000
70	20.0	109	0.9983486238532111	90.0	1.211111111111111	30060.39713656528	0.01	False	50000	0.5	10000000	20	102	threshold	[0.0]	3500000
71	20.0	117	0.9995726495726496	89.0	1.3146067415730338	30484.639137734557	0.01	False	50000	0.5	10000000	20	102	threshold	[0.0]	3550000
72	20.0	114	0.9939473684210527	93.0	1.2258064516129032	30908.180102028276	0.01	False	50000	0.5	10000000	20	102	threshold	[0.0]	3600000
73	20.0	112	0.9922321428571429	87.0	1.2873563218390804	31330.116833889595	0.01	False	50000	0.5	10000000	20	102	threshold	[0.0]	3650000
74	20.0	119	0.9944537815126051	88.0	1.3522727272727273	31751.235814065854	0.01	False	50000	0.5	10000000	20	102	threshold	[0.0]	3700000
75	20.0	108	0.997037037037037	85.0	1.2705882352941176	32172.42000493481	0.01	False	50000	0.5	10000000	20	102	threshold	[0.0]	3750000
76	20.0	116	0.9975	90.0	1.288888888888889	32594.94761291831	0.01	False	50000	0.5	10000000	20	102	threshold	[0.0]	3800000
77	20.0	115	0.9989565217391305	92.0	1.25	33022.667630434335	0.01	False	50000	0.5	10000000	20	102	threshold	[0.0]	3850000
78	20.0	122	0.9962295081967214	92.0	1.326086956521739	33447.067993591176	0.01	False	50000	0.5	10000000	20	102	threshold	[0.0]	3900000
79	20.0	116	0.9991379310344828	88.0	1.318181818181818	33871.96329369406	0.01	False	50000	0.5	10000000	20	102	threshold	[0.0]	3950000
80	20.0	126	0.9999206349206349	93.0	1.3548387096774193	34296.87920637345	0.01	False	50000	0.5	10000000	20	102	threshold	[0.0]	4000000
81	20.0	126	0.9983333333333334	93.0	1.3548387096774193	34719.58207029013	0.01	False	50000	0.5	10000000	20	102	threshold	[0.0]	4050000
82	20.0	118	0.9977118644067797	89.0	1.3258426966292134	35143.89216379348	0.01	False	50000	0.5	10000000	20	102	threshold	[0.0]	4100000
83	20.0	120	0.9858333333333335	91.0	1.3186813186813189	35565.577805271154	0.01	False	50000	0.5	10000000	20	102	threshold	[0.0]	4150000
84	20.0	118	0.993135593220339	88.0	1.3409090909090908	35992.88395932978	0.01	False	50000	0.5	10000000	20	102	threshold	[0.0]	4200000
85	20.0	115	0.9990434782608696	91.0	1.2637362637362637	36418.176366149455	0.01	False	50000	0.5	10000000	20	102	threshold	[0.0]	4250000
86	20.0	118	0.9983898305084746	91.0	1.2967032967032968	36840.17409136763	0.01	False	50000	0.5	10000000	20	102	threshold	[0.0]	4300000
87	20.0	129	0.9936434108527132	93.0	1.3870967741935485	37266.64553407712	0.01	False	50000	0.5	10000000	20	102	threshold	[0.0]	4350000
88	20.0	117	0.9986324786324787	91.0	1.2857142857142858	37688.86347404524	0.01	False	50000	0.5	10000000	20	102	threshold	[0.0]	4400000
89	20.0	117	0.9985470085470086	89.0	1.3146067415730338	38112.11786300427	0.01	False	50000	0.5	10000000	20	102	threshold	[0.0]	4450000
90	20.0	116	0.9967241379310345	89.0	1.303370786516854	38536.08221525869	0.01	False	50000	0.5	10000000	20	102	threshold	[0.0]	4500000
91	20.0	126	0.9996825396825397	94.0	1.3404255319148937	38956.893026193575	0.01	False	50000	0.5	10000000	20	102	threshold	[0.0]	4550000
92	20.0	120	0.999	88.0	1.3636363636363635	39384.06407471307	0.01	False	50000	0.5	10000000	20	102	threshold	[0.0]	4600000
93	20.0	130	0.9923076923076924	93.0	1.3978494623655917	39806.385051327496	0.01	False	50000	0.5	10000000	20	102	threshold	[0.0]	4650000
94	20.0	118	0.9961864406779662	90.0	1.3111111111111111	40231.79854166116	0.01	False	50000	0.5	10000000	20	102	threshold	[0.0]	4700000
95	20.0	112	0.9976785714285715	82.0	1.3658536585365857	40656.57922123683	0.01	False	50000	0.5	10000000	20	102	threshold	[0.0]	4750000
96	20.0	110	0.9972727272727273	85.0	1.2941176470588236	41080.582842282376	0.01	False	50000	0.5	10000000	20	102	threshold	[0.0]	4800000
97	20.0	114	0.9970175438596492	88.0	1.2954545454545454	41502.68213088368	0.01	False	50000	0.5	10000000	20	102	threshold	[0.0]	4850000
98	20.0	120	0.99825	92.0	1.3043478260869563	41925.196772806616	0.01	False	50000	0.5	10000000	20	102	threshold	[0.0]	4900000
99	20.0	120	0.9993333333333334	93.0	1.2903225806451613	42347.99133907002	0.01	False	50000	0.5	10000000	20	102	threshold	[0.0]	4950000
100	20.0	115	0.9986956521739131	93.0	1.2365591397849462	42770.21648233501	0.01	False	50000	0.5	10000000	20	102	threshold	[0.0]	5000000
101	20.0	116	0.9990517241379311	89.0	1.303370786516854	43190.40845603071	0.01	False	50000	0.5	10000000	20	102	threshold	[0.0]	5050000
102	20.0	114	0.9943859649122808	90.0	1.2666666666666666	43610.93866884574	0.01	False	50000	0.5	10000000	20	102	threshold	[0.0]	5100000
103	20.0	119	0.9973109243697479	94.0	1.2659574468085106	44031.83985402529	0.01	False	50000	0.5	10000000	20	102	threshold	[0.0]	5150000
104	20.0	108	0.9996296296296296	89.0	1.2134831460674158	44457.430575056096	0.01	False	50000	0.5	10000000	20	102	threshold	[0.0]	5200000
105	20.0	121	0.999504132231405	90.0	1.3444444444444446	44882.1443381252	0.01	False	50000	0.5	10000000	20	102	threshold	[0.0]	5250000
106	20.0	120	0.9955	92.0	1.3043478260869563	45305.00058090728	0.01	False	50000	0.5	10000000	20	102	threshold	[0.0]	5300000
107	20.0	114	0.9986842105263158	87.0	1.3103448275862069	45727.92036660243	0.01	False	50000	0.5	10000000	20	102	threshold	[0.0]	5350000
108	20.0	117	0.9988034188034189	91.0	1.2857142857142858	46153.29114490297	0.01	False	50000	0.5	10000000	20	102	threshold	[0.0]	5400000
109	20.0	115	0.999217391304348	90.0	1.2777777777777777	46577.89427867588	0.01	False	50000	0.5	10000000	20	102	threshold	[0.0]	5450000
110	20.0	119	0.9972268907563026	92.0	1.2934782608695652	47002.34333981341	0.01	False	50000	0.5	10000000	20	102	threshold	[0.0]	5500000
111	20.0	112	0.9990178571428572	89.0	1.2584269662921348	47427.705760730896	0.01	False	50000	0.5	10000000	20	102	threshold	[0.0]	5550000
112	20.0	108	0.9998148148148149	88.0	1.2272727272727273	47851.132231055104	0.01	False	50000	0.5	10000000	20	102	threshold	[0.0]	5600000
113	20.0	120	0.99975	92.0	1.3043478260869563	48276.83084075292	0.01	False	50000	0.5	10000000	20	102	threshold	[0.0]	5650000
114	20.0	119	0.9996638655462186	91.0	1.3076923076923077	48701.47948539391	0.01	False	50000	0.5	10000000	20	102	threshold	[0.0]	5700000
115	20.0	119	0.998655462184874	86.0	1.3837209302325582	49124.07352812866	0.01	False	50000	0.5	10000000	20	102	threshold	[0.0]	5750000
116	20.0	106	0.995754716981132	81.0	1.308641975308642	49545.07667455294	0.01	False	50000	0.5	10000000	20	102	threshold	[0.0]	5800000
117	20.0	117	0.9994017094017095	92.0	1.2717391304347827	49970.10008917224	0.01	False	50000	0.5	10000000	20	102	threshold	[0.0]	5850000
118	20.0	121	0.9989256198347108	96.0	1.2604166666666667	50391.28063051187	0.01	False	50000	0.5	10000000	20	102	threshold	[0.0]	5900000
119	20.0	109	0.9993577981651377	89.0	1.2247191011235956	50815.674496777465	0.01	False	50000	0.5	10000000	20	102	threshold	[0.0]	5950000
120	20.0	122	0.9982786885245902	91.0	1.3406593406593406	51238.37748567888	0.01	False	50000	0.5	10000000	20	102	threshold	[0.0]	6000000
121	20.0	120	0.9988333333333334	87.0	1.3793103448275863	51663.47635657881	0.01	False	50000	0.5	10000000	20	102	threshold	[0.0]	6050000
122	20.0	126	0.995	92.0	1.3695652173913044	52090.35774652516	0.01	False	50000	0.5	10000000	20	102	threshold	[0.0]	6100000
123	20.0	123	0.9984552845528456	91.0	1.3516483516483515	52512.56018590522	0.01	False	50000	0.5	10000000	20	102	threshold	[0.0]	6150000
124	20.0	113	0.9973451327433629	86.0	1.313953488372093	52937.28777540835	0.01	False	50000	0.5	10000000	20	102	threshold	[0.0]	6200000
125	20.0	122	0.9992622950819673	97.0	1.2577319587628866	53360.37742543696	0.01	False	50000	0.5	10000000	20	102	threshold	[0.0]	6250000
126	20.0	120	0.99575	93.0	1.2903225806451613	53783.58247595067	0.01	False	50000	0.5	10000000	20	102	threshold	[0.0]	6300000
127	20.0	119	0.9994117647058824	91.0	1.3076923076923077	54212.23093935621	0.01	False	50000	0.5	10000000	20	102	threshold	[0.0]	6350000
128	20.0	125	0.9925600000000001	91.0	1.3736263736263736	54636.15245304148	0.01	False	50000	0.5	10000000	20	102	threshold	[0.0]	6400000
129	20.0	120	0.9963333333333334	86.0	1.3953488372093024	55060.377002238885	0.01	False	50000	0.5	10000000	20	102	threshold	[0.0]	6450000
130	20.0	112	0.9933035714285715	84.0	1.3333333333333333	55484.1750092273	0.01	False	50000	0.5	10000000	20	102	threshold	[0.0]	6500000
131	20.0	123	0.9950406504065041	92.0	1.3369565217391304	55906.72527751608	0.01	False	50000	0.5	10000000	20	102	threshold	[0.0]	6550000
132	20.0	123	0.999349593495935	96.0	1.28125	56335.95709534328	0.01	False	50000	0.5	10000000	20	102	threshold	[0.0]	6600000
133	20.0	112	0.9998214285714286	92.0	1.2173913043478262	56757.42020686148	0.01	False	50000	0.5	10000000	20	102	threshold	[0.0]	6650000
134	20.0	127	0.9996850393700788	97.0	1.309278350515464	57177.21073314491	0.01	False	50000	0.5	10000000	20	102	threshold	[0.0]	6700000
135	20.0	130	0.9986153846153847	96.0	1.3541666666666667	57601.031085774375	0.01	False	50000	0.5	10000000	20	102	threshold	[0.0]	6750000
136	20.0	116	0.9990517241379311	91.0	1.2747252747252746	58023.16806556075	0.01	False	50000	0.5	10000000	20	102	threshold	[0.0]	6800000
137	20.0	120	0.9966666666666667	91.0	1.3186813186813189	58446.45679277714	0.01	False	50000	0.5	10000000	20	102	threshold	[0.0]	6850000
138	20.0	113	0.9910619469026549	87.0	1.2988505747126438	58870.72310004698	0.01	False	50000	0.5	10000000	20	102	threshold	[0.0]	6900000
139	20.0	116	0.9989655172413794	87.0	1.3333333333333333	59291.09647826611	0.01	False	50000	0.5	10000000	20	102	threshold	[0.0]	6950000
140	20.0	119	0.9988235294117648	89.0	1.3370786516853932	59717.997474255455	0.01	False	50000	0.5	10000000	20	102	threshold	[0.0]	7000000
141	20.0	108	0.9955555555555556	88.0	1.2272727272727273	60141.76889665424	0.01	False	50000	0.5	10000000	20	102	threshold	[0.0]	7050000
142	20.0	118	0.9991525423728814	94.0	1.25531914893617	60567.8712347287	0.01	False	50000	0.5	10000000	20	102	threshold	[0.0]	7100000
143	20.0	113	1.0	85.0	1.3294117647058823	60997.76406955342	0.01	False	50000	0.5	10000000	20	102	threshold	[0.0]	7150000
144	20.0	123	0.9988617886178862	93.0	1.3225806451612905	61420.1397413618	0.01	False	50000	0.5	10000000	20	102	threshold	[0.0]	7200000
145	20.0	107	0.9985981308411215	83.0	1.289156626506024	61842.356525272175	0.01	False	50000	0.5	10000000	20	102	threshold	[0.0]	7250000
146	20.0	115	0.9974782608695653	92.0	1.25	62267.21637845524	0.01	False	50000	0.5	10000000	20	102	threshold	[0.0]	7300000
147	20.0	119	0.9994957983193278	89.0	1.3370786516853932	62683.94481412579	0.01	False	50000	0.5	10000000	20	102	threshold	[0.0]	7350000
148	20.0	114	0.9959649122807018	87.0	1.3103448275862069	63109.673309210506	0.01	False	50000	0.5	10000000	20	102	threshold	[0.0]	7400000
149	20.0	122	0.9982786885245902	91.0	1.3406593406593406	63535.86815083477	0.01	False	50000	0.5	10000000	20	102	threshold	[0.0]	7450000
150	20.0	123	0.9991869918699187	94.0	1.3085106382978724	63956.96180549123	0.01	False	50000	0.5	10000000	20	102	threshold	[0.0]	7500000
151	20.0	107	0.997943925233645	85.0	1.258823529411765	64382.723339608325	0.01	False	50000	0.5	10000000	20	102	threshold	[0.0]	7550000
152	20.0	109	1.0	84.0	1.2976190476190477	64802.92465701828	0.01	False	50000	0.5	10000000	20	102	threshold	[0.0]	7600000
153	20.0	119	0.9972268907563026	90.0	1.3222222222222222	65224.744569447386	0.01	False	50000	0.5	10000000	20	102	threshold	[0.0]	7650000
154	20.0	121	0.9998347107438017	93.0	1.3010752688172045	65654.39794623492	0.01	False	50000	0.5	10000000	20	102	threshold	[0.0]	7700000
155	20.0	120	0.9990833333333334	85.0	1.411764705882353	66077.88059487358	0.01	False	50000	0.5	10000000	20	102	threshold	[0.0]	7750000
156	20.0	107	0.9997196261682243	89.0	1.202247191011236	66503.20956557347	0.01	False	50000	0.5	10000000	20	102	threshold	[0.0]	7800000
157	20.0	119	0.9957983193277311	91.0	1.3076923076923077	66928.07486626107	0.01	False	50000	0.5	10000000	20	102	threshold	[0.0]	7850000
158	20.0	113	0.9980530973451328	89.0	1.2696629213483146	67353.64519823798	0.01	False	50000	0.5	10000000	20	102	threshold	[0.0]	7900000
159	20.0	116	0.9847413793103449	88.0	1.318181818181818	67773.96324968933	0.01	False	50000	0.5	10000000	20	102	threshold	[0.0]	7950000
160	20.0	114	0.9942982456140351	91.0	1.2527472527472527	68199.37865684835	0.01	False	50000	0.5	10000000	20	102	threshold	[0.0]	8000000
161	20.0	120	0.9959166666666667	88.0	1.3636363636363635	68624.63458912272	0.01	False	50000	0.5	10000000	20	102	threshold	[0.0]	8050000
162	20.0	117	0.9996581196581197	94.0	1.24468085106383	69047.8980742796	0.01	False	50000	0.5	10000000	20	102	threshold	[0.0]	8100000
163	20.0	114	0.997543859649123	89.0	1.2808988764044944	69472.00205588281	0.01	False	50000	0.5	10000000	20	102	threshold	[0.0]	8150000
164	20.0	122	0.9994262295081968	94.0	1.297872340425532	69888.50790175564	0.01	False	50000	0.5	10000000	20	102	threshold	[0.0]	8200000
165	20.0	132	0.9990151515151516	95.0	1.3894736842105264	70317.02081058668	0.01	False	50000	0.5	10000000	20	102	threshold	[0.0]	8250000
166	20.0	121	0.9978512396694215	88.0	1.375	70739.41592288393	0.01	False	50000	0.5	10000000	20	102	threshold	[0.0]	8300000
167	20.0	120	0.9955833333333334	89.0	1.348314606741573	71161.76373815948	0.01	False	50000	0.5	10000000	20	102	threshold	[0.0]	8350000
168	20.0	114	0.9981578947368422	92.0	1.2391304347826086	71590.68411556687	0.01	False	50000	0.5	10000000	20	102	threshold	[0.0]	8400000
169	20.0	117	0.9952991452991453	89.0	1.3146067415730338	72018.44293865218	0.01	False	50000	0.5	10000000	20	102	threshold	[0.0]	8450000
170	20.0	118	0.995677966101695	95.0	1.2421052631578948	72441.64255877941	0.01	False	50000	0.5	10000000	20	102	threshold	[0.0]	8500000
171	20.0	122	0.994672131147541	93.0	1.3118279569892473	72866.4429576362	0.01	False	50000	0.5	10000000	20	102	threshold	[0.0]	8550000
172	20.0	122	0.9973770491803279	92.0	1.326086956521739	73290.60115715944	0.01	False	50000	0.5	10000000	20	102	threshold	[0.0]	8600000
173	20.0	113	0.995575221238938	89.0	1.2696629213483146	73716.92605546395	0.01	False	50000	0.5	10000000	20	102	threshold	[0.0]	8650000
174	20.0	113	0.9999115044247787	87.0	1.2988505747126438	74145.42859270282	0.01	False	50000	0.5	10000000	20	102	threshold	[0.0]	8700000
175	20.0	112	0.9997321428571428	88.0	1.2727272727272727	74573.25690964492	0.01	False	50000	0.5	10000000	20	102	threshold	[0.0]	8750000
176	20.0	109	0.9996330275229358	87.0	1.2528735632183907	74994.35187898755	0.01	False	50000	0.5	10000000	20	102	threshold	[0.0]	8800000
177	20.0	122	0.9984426229508196	90.0	1.3555555555555556	75417.98842186554	0.01	False	50000	0.5	10000000	20	102	threshold	[0.0]	8850000
178	20.0	120	0.9963333333333334	94.0	1.2765957446808511	75842.52778524601	0.01	False	50000	0.5	10000000	20	102	threshold	[0.0]	8900000
179	20.0	119	0.9998319327731093	93.0	1.2795698924731185	76267.24084664162	0.01	False	50000	0.5	10000000	20	102	threshold	[0.0]	8950000
180	20.0	108	1.0	84.0	1.2857142857142858	76693.97619841206	0.01	False	50000	0.5	10000000	20	102	threshold	[0.0]	9000000
181	20.0	109	0.9968807339449542	87.0	1.2528735632183907	77121.32212973064	0.01	False	50000	0.5	10000000	20	102	threshold	[0.0]	9050000
182	20.0	123	0.9971544715447155	92.0	1.3369565217391304	77543.60788449808	0.01	False	50000	0.5	10000000	20	102	threshold	[0.0]	9100000
183	20.0	118	0.9938983050847457	89.0	1.3258426966292134	77965.97819308362	0.01	False	50000	0.5	10000000	20	102	threshold	[0.0]	9150000
184	20.0	112	0.9984821428571429	87.0	1.2873563218390804	78391.71328106112	0.01	False	50000	0.5	10000000	20	102	threshold	[0.0]	9200000
185	20.0	111	0.9945945945945946	91.0	1.21978021978022	78816.91913549646	0.01	False	50000	0.5	10000000	20	102	threshold	[0.0]	9250000
186	20.0	115	0.9998260869565218	92.0	1.25	79241.06135608572	0.01	False	50000	0.5	10000000	20	102	threshold	[0.0]	9300000
187	20.0	122	0.9995901639344263	91.0	1.3406593406593406	79666.84584646046	0.01	False	50000	0.5	10000000	20	102	threshold	[0.0]	9350000
188	20.0	117	0.9985470085470086	90.0	1.3	80089.08390873494	0.01	False	50000	0.5	10000000	20	102	threshold	[0.0]	9400000
189	20.0	127	0.9991338582677166	94.0	1.351063829787234	80513.33396010207	0.01	False	50000	0.5	10000000	20	102	threshold	[0.0]	9450000
190	20.0	113	0.9986725663716814	88.0	1.2840909090909092	80934.89259426121	0.01	False	50000	0.5	10000000	20	102	threshold	[0.0]	9500000
191	20.0	128	0.9974218750000001	93.0	1.3763440860215057	81355.14851994354	0.01	False	50000	0.5	10000000	20	102	threshold	[0.0]	9550000
192	20.0	123	0.998780487804878	88.0	1.3977272727272727	81779.126242962	0.01	False	50000	0.5	10000000	20	102	threshold	[0.0]	9600000
193	20.0	123	1.0	90.0	1.3666666666666667	82201.41433371122	0.01	False	50000	0.5	10000000	20	102	threshold	[0.0]	9650000
194	20.0	119	0.9983193277310926	88.0	1.3522727272727273	82622.87719323619	0.01	False	50000	0.5	10000000	20	102	threshold	[0.0]	9700000
195	20.0	114	0.9996491228070176	90.0	1.2666666666666666	83046.89319081247	0.01	False	50000	0.5	10000000	20	102	threshold	[0.0]	9750000
196	20.0	118	0.9971186440677967	92.0	1.2826086956521738	83471.92593950263	0.01	False	50000	0.5	10000000	20	102	threshold	[0.0]	9800000
197	20.0	121	0.9994214876033058	91.0	1.3296703296703296	83890.54675136453	0.01	False	50000	0.5	10000000	20	102	threshold	[0.0]	9850000
198	20.0	109	0.9989908256880734	86.0	1.2674418604651163	84314.35474723944	0.01	False	50000	0.5	10000000	20	102	threshold	[0.0]	9900000
199	20.0	113	0.9936283185840707	89.0	1.2696629213483146	84735.08804811802	0.01	False	50000	0.5	10000000	20	102	threshold	[0.0]	9950000
200	20.0	121	0.9949586776859505	89.0	1.3595505617977528	85160.4834647259	0.01	False	50000	0.5	10000000	20	102	threshold	[0.0]	10000000
0	20.0	1	0.0	1.0	1.0	49561.15469215391	0.01	False	50000	0.5	10000000	20	179	threshold	[1.0]	0
1	20.0	1	0.0	1.0	1.0	99658.06416770676	0.01	False	50000	0.5	10000000	20	179	threshold	[1.0]	50000
2	20.0	1	0.0	1.0	1.0	149711.9427699605	0.01	False	50000	0.5	10000000	20	179	threshold	[1.0]	100000
3	20.0	1	0.0	1.0	1.0	199729.1488338139	0.01	False	50000	0.5	10000000	20	179	threshold	[1.0]	150000
4	20.0	1	0.0	1.0	1.0	249599.4836334437	0.01	False	50000	0.5	10000000	20	179	threshold	[1.0]	200000
5	20.0	1	0.0	1.0	1.0	299502.4334929684	0.01	False	50000	0.5	10000000	20	179	threshold	[1.0]	250000
6	20.0	1	0.0	1.0	1.0	349424.46588705946	0.01	False	50000	0.5	10000000	20	179	threshold	[1.0]	300000
7	20.0	1	0.0	1.0	1.0	399363.16141670727	0.01	False	50000	0.5	10000000	20	179	threshold	[1.0]	350000
8	20.0	1	0.0	1.0	1.0	449267.56936852646	0.01	False	50000	0.5	10000000	20	179	threshold	[1.0]	400000
9	20.0	1	0.0	1.0	1.0	499337.7989077292	0.01	False	50000	0.5	10000000	20	179	threshold	[1.0]	450000
10	20.0	1	0.0	1.0	1.0	549437.009970256	0.01	False	50000	0.5	10000000	20	179	threshold	[1.0]	500000
11	20.0	1	0.0	1.0	1.0	599744.8133899821	0.01	False	50000	0.5	10000000	20	179	threshold	[1.0]	550000
12	20.0	1	0.0	1.0	1.0	649390.1890422446	0.01	False	50000	0.5	10000000	20	179	threshold	[1.0]	600000
13	20.0	1	0.0	1.0	1.0	699400.1883336506	0.01	False	50000	0.5	10000000	20	179	threshold	[1.0]	650000
14	20.0	1	0.0	1.0	1.0	749495.1585851063	0.01	False	50000	0.5	10000000	20	179	threshold	[1.0]	700000
15	20.0	1	0.0	1.0	1.0	799707.3671329351	0.01	False	50000	0.5	10000000	20	179	threshold	[1.0]	750000
16	20.0	1	0.0	1.0	1.0	849628.6415841678	0.01	False	50000	0.5	10000000	20	179	threshold	[1.0]	800000
17	20.0	1	0.0	1.0	1.0	899555.0724137129	0.01	False	50000	0.5	10000000	20	179	threshold	[1.0]	850000
18	20.0	1	0.0	1.0	1.0	949740.5728396612	0.01	False	50000	0.5	10000000	20	179	threshold	[1.0]	900000
19	20.0	1	0.0	1.0	1.0	1000009.3209295404	0.01	False	50000	0.5	10000000	20	179	threshold	[1.0]	950000
20	20.0	1	0.0	1.0	1.0	1049517.5021788245	0.01	False	50000	0.5	10000000	20	179	threshold	[1.0]	1000000
21	20.0	1	0.0	1.0	1.0	1099489.360749864	0.01	False	50000	0.5	10000000	20	179	threshold	[1.0]	1050000
22	20.0	1	0.0	1.0	1.0	1149288.4375008726	0.01	False	50000	0.5	10000000	20	179	threshold	[1.0]	1100000
23	20.0	1	0.0	1.0	1.0	1199591.0314275192	0.01	False	50000	0.5	10000000	20	179	threshold	[1.0]	1150000
24	20.0	1	0.0	1.0	1.0	1249337.6936244045	0.01	False	50000	0.5	10000000	20	179	threshold	[1.0]	1200000
25	20.0	1	0.0	1.0	1.0	1299277.9533268565	0.01	False	50000	0.5	10000000	20	179	threshold	[1.0]	1250000
26	20.0	1	0.0	1.0	1.0	1349207.5386239665	0.01	False	50000	0.5	10000000	20	179	threshold	[1.0]	1300000
27	20.0	1	0.0	1.0	1.0	1399306.043961426	0.01	False	50000	0.5	10000000	20	179	threshold	[1.0]	1350000
28	20.0	1	0.0	1.0	1.0	1449190.7950224164	0.01	False	50000	0.5	10000000	20	179	threshold	[1.0]	1400000
29	20.0	1	0.0	1.0	1.0	1498851.7722113342	0.01	False	50000	0.5	10000000	20	179	threshold	[1.0]	1450000
30	20.0	1	0.0	1.0	1.0	1548851.1020301604	0.01	False	50000	0.5	10000000	20	179	threshold	[1.0]	1500000
31	20.0	1	0.0	1.0	1.0	1599140.4723311816	0.01	False	50000	0.5	10000000	20	179	threshold	[1.0]	1550000
32	20.0	1	0.0	1.0	1.0	1649058.628025288	0.01	False	50000	0.5	10000000	20	179	threshold	[1.0]	1600000
33	20.0	1	0.0	1.0	1.0	1699025.6191803084	0.01	False	50000	0.5	10000000	20	179	threshold	[1.0]	1650000
34	20.0	1	0.0	1.0	1.0	1749274.9389751249	0.01	False	50000	0.5	10000000	20	179	threshold	[1.0]	1700000
35	20.0	1	0.0	1.0	1.0	1799192.326425594	0.01	False	50000	0.5	10000000	20	179	threshold	[1.0]	1750000
36	20.0	1	0.0	1.0	1.0	1849228.7285563971	0.01	False	50000	0.5	10000000	20	179	threshold	[1.0]	1800000
37	20.0	1	0.0	1.0	1.0	1898802.3022838945	0.01	False	50000	0.5	10000000	20	179	threshold	[1.0]	1850000
38	20.0	1	0.0	1.0	1.0	1948966.565402552	0.01	False	50000	0.5	10000000	20	179	threshold	[1.0]	1900000
39	20.0	1	0.0	1.0	1.0	1999629.534597463	0.01	False	50000	0.5	10000000	20	179	threshold	[1.0]	1950000
40	20.0	1	0.0	1.0	1.0	2049431.867077468	0.01	False	50000	0.5	10000000	20	179	threshold	[1.0]	2000000
41	20.0	1	0.0	1.0	1.0	2099681.59222567	0.01	False	50000	0.5	10000000	20	179	threshold	[1.0]	2050000
42	20.0	1	0.0	1.0	1.0	2150013.487080236	0.01	False	50000	0.5	10000000	20	179	threshold	[1.0]	2100000
43	20.0	1	0.0	1.0	1.0	2200132.59489316	0.01	False	50000	0.5	10000000	20	179	threshold	[1.0]	2150000
44	20.0	1	0.0	1.0	1.0	2250290.524565129	0.01	False	50000	0.5	10000000	20	179	threshold	[1.0]	2200000
45	20.0	1	0.0	1.0	1.0	2299908.3112139245	0.01	False	50000	0.5	10000000	20	179	threshold	[1.0]	2250000
46	20.0	1	0.0	1.0	1.0	2350042.045382416	0.01	False	50000	0.5	10000000	20	179	threshold	[1.0]	2300000
47	20.0	1	0.0	1.0	1.0	2400209.2111852807	0.01	False	50000	0.5	10000000	20	179	threshold	[1.0]	2350000
48	20.0	1	0.0	1.0	1.0	2449968.954444417	0.01	False	50000	0.5	10000000	20	179	threshold	[1.0]	2400000
49	20.0	1	0.0	1.0	1.0	2499872.872654022	0.01	False	50000	0.5	10000000	20	179	threshold	[1.0]	2450000
50	20.0	1	0.0	1.0	1.0	2549873.6766732186	0.01	False	50000	0.5	10000000	20	179	threshold	[1.0]	2500000
51	20.0	1	0.0	1.0	1.0	2599839.842368712	0.01	False	50000	0.5	10000000	20	179	threshold	[1.0]	2550000
52	20.0	1	0.0	1.0	1.0	2649537.706056261	0.01	False	50000	0.5	10000000	20	179	threshold	[1.0]	2600000
53	20.0	1	0.0	1.0	1.0	2699603.678257618	0.01	False	50000	0.5	10000000	20	179	threshold	[1.0]	2650000
54	20.0	1	0.0	1.0	1.0	2749229.670587839	0.01	False	50000	0.5	10000000	20	179	threshold	[1.0]	2700000
55	20.0	1	0.0	1.0	1.0	2799237.9476756644	0.01	False	50000	0.5	10000000	20	179	threshold	[1.0]	2750000
56	20.0	1	0.0	1.0	1.0	2849314.167533548	0.01	False	50000	0.5	10000000	20	179	threshold	[1.0]	2800000
57	20.0	1	0.0	1.0	1.0	2899465.273994375	0.01	False	50000	0.5	10000000	20	179	threshold	[1.0]	2850000
58	20.0	1	0.0	1.0	1.0	2949583.841283358	0.01	False	50000	0.5	10000000	20	179	threshold	[1.0]	2900000
59	20.0	1	0.0	1.0	1.0	2999893.5857303627	0.01	False	50000	0.5	10000000	20	179	threshold	[1.0]	2950000
60	20.0	1	0.0	1.0	1.0	3049844.013527535	0.01	False	50000	0.5	10000000	20	179	threshold	[1.0]	3000000
61	20.0	1	0.0	1.0	1.0	3100212.993602203	0.01	False	50000	0.5	10000000	20	179	threshold	[1.0]	3050000
62	20.0	1	0.0	1.0	1.0	3150086.187940986	0.01	False	50000	0.5	10000000	20	179	threshold	[1.0]	3100000
63	20.0	1	0.0	1.0	1.0	3200067.0759127643	0.01	False	50000	0.5	10000000	20	179	threshold	[1.0]	3150000
64	20.0	1	0.0	1.0	1.0	3249974.8904036502	0.01	False	50000	0.5	10000000	20	179	threshold	[1.0]	3200000
65	20.0	1	0.0	1.0	1.0	3300066.942214279	0.01	False	50000	0.5	10000000	20	179	threshold	[1.0]	3250000
66	20.0	1	0.0	1.0	1.0	3350234.87547171	0.01	False	50000	0.5	10000000	20	179	threshold	[1.0]	3300000
67	20.0	1	0.0	1.0	1.0	3400244.189647978	0.01	False	50000	0.5	10000000	20	179	threshold	[1.0]	3350000
68	20.0	1	0.0	1.0	1.0	3450086.52955145	0.01	False	50000	0.5	10000000	20	179	threshold	[1.0]	3400000
69	20.0	1	0.0	1.0	1.0	3500006.5231563486	0.01	False	50000	0.5	10000000	20	179	threshold	[1.0]	3450000
70	20.0	1	0.0	1.0	1.0	3549854.379648116	0.01	False	50000	0.5	10000000	20	179	threshold	[1.0]	3500000
71	20.0	1	0.0	1.0	1.0	3600158.9584766123	0.01	False	50000	0.5	10000000	20	179	threshold	[1.0]	3550000
72	20.0	1	0.0	1.0	1.0	3650485.170653923	0.01	False	50000	0.5	10000000	20	179	threshold	[1.0]	3600000
73	20.0	1	0.0	1.0	1.0	3700270.3945211	0.01	False	50000	0.5	10000000	20	179	threshold	[1.0]	3650000
74	20.0	1	0.0	1.0	1.0	3750393.858348209	0.01	False	50000	0.5	10000000	20	179	threshold	[1.0]	3700000
75	20.0	1	0.0	1.0	1.0	3800612.74293928	0.01	False	50000	0.5	10000000	20	179	threshold	[1.0]	3750000
76	20.0	1	0.0	1.0	1.0	3850372.964077229	0.01	False	50000	0.5	10000000	20	179	threshold	[1.0]	3800000
77	20.0	1	0.0	1.0	1.0	3900259.600179976	0.01	False	50000	0.5	10000000	20	179	threshold	[1.0]	3850000
78	20.0	1	0.0	1.0	1.0	3950228.296014396	0.01	False	50000	0.5	10000000	20	179	threshold	[1.0]	3900000
79	20.0	1	0.0	1.0	1.0	4001028.612989273	0.01	False	50000	0.5	10000000	20	179	threshold	[1.0]	3950000
80	20.0	1	0.0	1.0	1.0	4050860.059597979	0.01	False	50000	0.5	10000000	20	179	threshold	[1.0]	4000000
81	20.0	1	0.0	1.0	1.0	4101110.973931249	0.01	False	50000	0.5	10000000	20	179	threshold	[1.0]	4050000
82	20.0	1	0.0	1.0	1.0	4151107.292608783	0.01	False	50000	0.5	10000000	20	179	threshold	[1.0]	4100000
83	20.0	1	0.0	1.0	1.0	4201240.182966162	0.01	False	50000	0.5	10000000	20	179	threshold	[1.0]	4150000
84	20.0	1	0.0	1.0	1.0	4251030.153243058	0.01	False	50000	0.5	10000000	20	179	threshold	[1.0]	4200000
85	20.0	1	0.0	1.0	1.0	4301050.101762316	0.01	False	50000	0.5	10000000	20	179	threshold	[1.0]	4250000
86	20.0	1	0.0	1.0	1.0	4351154.6217791885	0.01	False	50000	0.5	10000000	20	179	threshold	[1.0]	4300000
87	20.0	1	0.0	1.0	1.0	4401122.548722428	0.01	False	50000	0.5	10000000	20	179	threshold	[1.0]	4350000
88	20.0	1	0.0	1.0	1.0	4450902.726673219	0.01	False	50000	0.5	10000000	20	179	threshold	[1.0]	4400000
89	20.0	1	0.0	1.0	1.0	4501089.74482823	0.01	False	50000	0.5	10000000	20	179	threshold	[1.0]	4450000
90	20.0	1	0.0	1.0	1.0	4550973.740060051	0.01	False	50000	0.5	10000000	20	179	threshold	[1.0]	4500000
91	20.0	1	0.0	1.0	1.0	4601034.00651338	0.01	False	50000	0.5	10000000	20	179	threshold	[1.0]	4550000
92	20.0	1	0.0	1.0	1.0	4651046.044437182	0.01	False	50000	0.5	10000000	20	179	threshold	[1.0]	4600000
93	20.0	1	0.0	1.0	1.0	4701302.571004186	0.01	False	50000	0.5	10000000	20	179	threshold	[1.0]	4650000
94	20.0	1	0.0	1.0	1.0	4751598.611700934	0.01	False	50000	0.5	10000000	20	179	threshold	[1.0]	4700000
95	20.0	1	0.0	1.0	1.0	4801533.170888244	0.01	False	50000	0.5	10000000	20	179	threshold	[1.0]	4750000
96	20.0	1	0.0	1.0	1.0	4851590.955179844	0.01	False	50000	0.5	10000000	20	179	threshold	[1.0]	4800000
97	20.0	1	0.0	1.0	1.0	4901889.107393254	0.01	False	50000	0.5	10000000	20	179	threshold	[1.0]	4850000
98	20.0	1	0.0	1.0	1.0	4951889.950754952	0.01	False	50000	0.5	10000000	20	179	threshold	[1.0]	4900000
99	20.0	1	0.0	1.0	1.0	5001709.494484755	0.01	False	50000	0.5	10000000	20	179	threshold	[1.0]	4950000
100	20.0	1	0.0	1.0	1.0	5051561.227265282	0.01	False	50000	0.5	10000000	20	179	threshold	[1.0]	5000000
101	20.0	1	0.0	1.0	1.0	5101595.229755329	0.01	False	50000	0.5	10000000	20	179	threshold	[1.0]	5050000
102	20.0	1	0.0	1.0	1.0	5151330.488666388	0.01	False	50000	0.5	10000000	20	179	threshold	[1.0]	5100000
103	20.0	1	0.0	1.0	1.0	5201256.789393052	0.01	False	50000	0.5	10000000	20	179	threshold	[1.0]	5150000
104	20.0	1	0.0	1.0	1.0	5250807.940244002	0.01	False	50000	0.5	10000000	20	179	threshold	[1.0]	5200000
105	20.0	1	0.0	1.0	1.0	5300609.339196157	0.01	False	50000	0.5	10000000	20	179	threshold	[1.0]	5250000
106	20.0	1	0.0	1.0	1.0	5350674.848158914	0.01	False	50000	0.5	10000000	20	179	threshold	[1.0]	5300000
107	20.0	1	0.0	1.0	1.0	5400681.921876107	0.01	False	50000	0.5	10000000	20	179	threshold	[1.0]	5350000
108	20.0	1	0.0	1.0	1.0	5450855.225558536	0.01	False	50000	0.5	10000000	20	179	threshold	[1.0]	5400000
109	20.0	1	0.0	1.0	1.0	5501093.870802122	0.01	False	50000	0.5	10000000	20	179	threshold	[1.0]	5450000
110	20.0	1	0.0	1.0	1.0	5551012.624385311	0.01	False	50000	0.5	10000000	20	179	threshold	[1.0]	5500000
111	20.0	1	0.0	1.0	1.0	5601060.379850018	0.01	False	50000	0.5	10000000	20	179	threshold	[1.0]	5550000
112	20.0	1	0.0	1.0	1.0	5651102.131927844	0.01	False	50000	0.5	10000000	20	179	threshold	[1.0]	5600000
113	20.0	1	0.0	1.0	1.0	5701121.810172486	0.01	False	50000	0.5	10000000	20	179	threshold	[1.0]	5650000
114	20.0	1	0.0	1.0	1.0	5750911.575201996	0.01	False	50000	0.5	10000000	20	179	threshold	[1.0]	5700000
115	20.0	1	0.0	1.0	1.0	5800957.160510788	0.01	False	50000	0.5	10000000	20	179	threshold	[1.0]	5750000
116	20.0	1	0.0	1.0	1.0	5850895.567019668	0.01	False	50000	0.5	10000000	20	179	threshold	[1.0]	5800000
117	20.0	1	0.0	1.0	1.0	5900885.847884931	0.01	False	50000	0.5	10000000	20	179	threshold	[1.0]	5850000
118	20.0	1	0.0	1.0	1.0	5951381.4209644655	0.01	False	50000	0.5	10000000	20	179	threshold	[1.0]	5900000
119	20.0	1	0.0	1.0	1.0	6000749.121309464	0.01	False	50000	0.5	10000000	20	179	threshold	[1.0]	5950000
120	20.0	1	0.0	1.0	1.0	6050676.371606552	0.01	False	50000	0.5	10000000	20	179	threshold	[1.0]	6000000
121	20.0	1	0.0	1.0	1.0	6100893.117994188	0.01	False	50000	0.5	10000000	20	179	threshold	[1.0]	6050000
122	20.0	1	0.0	1.0	1.0	6151018.975981296	0.01	False	50000	0.5	10000000	20	179	threshold	[1.0]	6100000
123	20.0	1	0.0	1.0	1.0	6201383.190540517	0.01	False	50000	0.5	10000000	20	179	threshold	[1.0]	6150000
124	20.0	1	0.0	1.0	1.0	6251122.475269053	0.01	False	50000	0.5	10000000	20	179	threshold	[1.0]	6200000
125	20.0	1	0.0	1.0	1.0	6301238.8440289805	0.01	False	50000	0.5	10000000	20	179	threshold	[1.0]	6250000
126	20.0	1	0.0	1.0	1.0	6351669.374881606	0.01	False	50000	0.5	10000000	20	179	threshold	[1.0]	6300000
127	20.0	1	0.0	1.0	1.0	6401842.772937165	0.01	False	50000	0.5	10000000	20	179	threshold	[1.0]	6350000
128	20.0	1	0.0	1.0	1.0	6451831.917702658	0.01	False	50000	0.5	10000000	20	179	threshold	[1.0]	6400000
129	20.0	1	0.0	1.0	1.0	6501922.000329689	0.01	False	50000	0.5	10000000	20	179	threshold	[1.0]	6450000
130	20.0	1	0.0	1.0	1.0	6551780.421664557	0.01	False	50000	0.5	10000000	20	179	threshold	[1.0]	6500000
131	20.0	1	0.0	1.0	1.0	6601905.81802932	0.01	False	50000	0.5	10000000	20	179	threshold	[1.0]	6550000
132	20.0	1	0.0	1.0	1.0	6651760.006794303	0.01	False	50000	0.5	10000000	20	179	threshold	[1.0]	6600000
133	20.0	1	0.0	1.0	1.0	6701557.050372129	0.01	False	50000	0.5	10000000	20	179	threshold	[1.0]	6650000
134	20.0	1	0.0	1.0	1.0	6751404.655171841	0.01	False	50000	0.5	10000000	20	179	threshold	[1.0]	6700000
135	20.0	1	0.0	1.0	1.0	6801203.1967607085	0.01	False	50000	0.5	10000000	20	179	threshold	[1.0]	6750000
136	20.0	1	0.0	1.0	1.0	6851352.749380972	0.01	False	50000	0.5	10000000	20	179	threshold	[1.0]	6800000
137	20.0	1	0.0	1.0	1.0	6901191.731371553	0.01	False	50000	0.5	10000000	20	179	threshold	[1.0]	6850000
138	20.0	1	0.0	1.0	1.0	6951089.287901505	0.01	False	50000	0.5	10000000	20	179	threshold	[1.0]	6900000
139	20.0	1	0.0	1.0	1.0	7001279.700686206	0.01	False	50000	0.5	10000000	20	179	threshold	[1.0]	6950000
140	20.0	1	0.0	1.0	1.0	7051148.293896241	0.01	False	50000	0.5	10000000	20	179	threshold	[1.0]	7000000
141	20.0	1	0.0	1.0	1.0	7101152.610745416	0.01	False	50000	0.5	10000000	20	179	threshold	[1.0]	7050000
142	20.0	1	0.0	1.0	1.0	7151124.286881412	0.01	False	50000	0.5	10000000	20	179	threshold	[1.0]	7100000
143	20.0	1	0.0	1.0	1.0	7201247.547783566	0.01	False	50000	0.5	10000000	20	179	threshold	[1.0]	7150000
144	20.0	1	0.0	1.0	1.0	7251299.400520592	0.01	False	50000	0.5	10000000	20	179	threshold	[1.0]	7200000
145	20.0	1	0.0	1.0	1.0	7301505.981685797	0.01	False	50000	0.5	10000000	20	179	threshold	[1.0]	7250000
146	20.0	1	0.0	1.0	1.0	7351209.242468676	0.01	False	50000	0.5	10000000	20	179	threshold	[1.0]	7300000
147	20.0	1	0.0	1.0	1.0	7401178.430976989	0.01	False	50000	0.5	10000000	20	179	threshold	[1.0]	7350000
148	20.0	1	0.0	1.0	1.0	7451133.707708879	0.01	False	50000	0.5	10000000	20	179	threshold	[1.0]	7400000
149	20.0	1	0.0	1.0	1.0	7501207.115338489	0.01	False	50000	0.5	10000000	20	179	threshold	[1.0]	7450000
150	20.0	1	0.0	1.0	1.0	7550983.96947697	0.01	False	50000	0.5	10000000	20	179	threshold	[1.0]	7500000
151	20.0	1	0.0	1.0	1.0	7600934.852843281	0.01	False	50000	0.5	10000000	20	179	threshold	[1.0]	7550000
152	20.0	1	0.0	1.0	1.0	7651095.982527045	0.01	False	50000	0.5	10000000	20	179	threshold	[1.0]	7600000
153	20.0	1	0.0	1.0	1.0	7701453.881003537	0.01	False	50000	0.5	10000000	20	179	threshold	[1.0]	7650000
154	20.0	1	0.0	1.0	1.0	7751846.75538824	0.01	False	50000	0.5	10000000	20	179	threshold	[1.0]	7700000
155	20.0	1	0.0	1.0	1.0	7802189.297027066	0.01	False	50000	0.5	10000000	20	179	threshold	[1.0]	7750000
156	20.0	1	0.0	1.0	1.0	7852318.136658108	0.01	False	50000	0.5	10000000	20	179	threshold	[1.0]	7800000
157	20.0	1	0.0	1.0	1.0	7901989.624814497	0.01	False	50000	0.5	10000000	20	179	threshold	[1.0]	7850000
158	20.0	1	0.0	1.0	1.0	7952172.044704763	0.01	False	50000	0.5	10000000	20	179	threshold	[1.0]	7900000
159	20.0	1	0.0	1.0	1.0	8002206.228052447	0.01	False	50000	0.5	10000000	20	179	threshold	[1.0]	7950000
160	20.0	1	0.0	1.0	1.0	8052083.4572373135	0.01	False	50000	0.5	10000000	20	179	threshold	[1.0]	8000000
161	20.0	1	0.0	1.0	1.0	8102163.783425439	0.01	False	50000	0.5	10000000	20	179	threshold	[1.0]	8050000
162	20.0	1	0.0	1.0	1.0	8151619.496986525	0.01	False	50000	0.5	10000000	20	179	threshold	[1.0]	8100000
163	20.0	1	0.0	1.0	1.0	8201587.1264544595	0.01	False	50000	0.5	10000000	20	179	threshold	[1.0]	8150000
164	20.0	1	0.0	1.0	1.0	8251407.706864241	0.01	False	50000	0.5	10000000	20	179	threshold	[1.0]	8200000
165	20.0	1	0.0	1.0	1.0	8301630.020862187	0.01	False	50000	0.5	10000000	20	179	threshold	[1.0]	8250000
166	20.0	1	0.0	1.0	1.0	8351608.880743778	0.01	False	50000	0.5	10000000	20	179	threshold	[1.0]	8300000
167	20.0	1	0.0	1.0	1.0	8401566.24468862	0.01	False	50000	0.5	10000000	20	179	threshold	[1.0]	8350000
168	20.0	1	0.0	1.0	1.0	8451402.828822307	0.01	False	50000	0.5	10000000	20	179	threshold	[1.0]	8400000
169	20.0	1	0.0	1.0	1.0	8501119.400617007	0.01	False	50000	0.5	10000000	20	179	threshold	[1.0]	8450000
170	20.0	1	0.0	1.0	1.0	8551202.437287841	0.01	False	50000	0.5	10000000	20	179	threshold	[1.0]	8500000
171	20.0	1	0.0	1.0	1.0	8601026.835218757	0.01	False	50000	0.5	10000000	20	179	threshold	[1.0]	8550000
172	20.0	1	0.0	1.0	1.0	8650806.299946949	0.01	False	50000	0.5	10000000	20	179	threshold	[1.0]	8600000
173	20.0	1	0.0	1.0	1.0	8701010.356394885	0.01	False	50000	0.5	10000000	20	179	threshold	[1.0]	8650000
174	20.0	1	0.0	1.0	1.0	8751112.604969107	0.01	False	50000	0.5	10000000	20	179	threshold	[1.0]	8700000
175	20.0	1	0.0	1.0	1.0	8801169.287634961	0.01	False	50000	0.5	10000000	20	179	threshold	[1.0]	8750000
176	20.0	1	0.0	1.0	1.0	8851372.084353039	0.01	False	50000	0.5	10000000	20	179	threshold	[1.0]	8800000
177	20.0	1	0.0	1.0	1.0	8901405.94574557	0.01	False	50000	0.5	10000000	20	179	threshold	[1.0]	8850000
178	20.0	1	0.0	1.0	1.0	8951340.793787943	0.01	False	50000	0.5	10000000	20	179	threshold	[1.0]	8900000
179	20.0	1	0.0	1.0	1.0	9001341.986049868	0.01	False	50000	0.5	10000000	20	179	threshold	[1.0]	8950000
180	20.0	1	0.0	1.0	1.0	9051588.74028475	0.01	False	50000	0.5	10000000	20	179	threshold	[1.0]	9000000
181	20.0	1	0.0	1.0	1.0	9101858.866583005	0.01	False	50000	0.5	10000000	20	179	threshold	[1.0]	9050000
182	20.0	1	0.0	1.0	1.0	9152077.110125886	0.01	False	50000	0.5	10000000	20	179	threshold	[1.0]	9100000
183	20.0	1	0.0	1.0	1.0	9201651.315375552	0.01	False	50000	0.5	10000000	20	179	threshold	[1.0]	9150000
184	20.0	1	0.0	1.0	1.0	9251302.824608846	0.01	False	50000	0.5	10000000	20	179	threshold	[1.0]	9200000
185	20.0	1	0.0	1.0	1.0	9301520.858911073	0.01	False	50000	0.5	10000000	20	179	threshold	[1.0]	9250000
186	20.0	1	0.0	1.0	1.0	9351055.96910778	0.01	False	50000	0.5	10000000	20	179	threshold	[1.0]	9300000
187	20.0	1	0.0	1.0	1.0	9400830.038318692	0.01	False	50000	0.5	10000000	20	179	threshold	[1.0]	9350000
188	20.0	1	0.0	1.0	1.0	9450833.57873626	0.01	False	50000	0.5	10000000	20	179	threshold	[1.0]	9400000
189	20.0	1	0.0	1.0	1.0	9500381.08484681	0.01	False	50000	0.5	10000000	20	179	threshold	[1.0]	9450000
190	20.0	1	0.0	1.0	1.0	9550436.970051542	0.01	False	50000	0.5	10000000	20	179	threshold	[1.0]	9500000
191	20.0	1	0.0	1.0	1.0	9600330.234158115	0.01	False	50000	0.5	10000000	20	179	threshold	[1.0]	9550000
192	20.0	1	0.0	1.0	1.0	9650664.825500611	0.01	False	50000	0.5	10000000	20	179	threshold	[1.0]	9600000
193	20.0	1	0.0	1.0	1.0	9700555.244722197	0.01	False	50000	0.5	10000000	20	179	threshold	[1.0]	9650000
194	20.0	1	0.0	1.0	1.0	9750449.046340842	0.01	False	50000	0.5	10000000	20	179	threshold	[1.0]	9700000
195	20.0	1	0.0	1.0	1.0	9800412.686240347	0.01	False	50000	0.5	10000000	20	179	threshold	[1.0]	9750000
196	20.0	1	0.0	1.0	1.0	9850473.671842402	0.01	False	50000	0.5	10000000	20	179	threshold	[1.0]	9800000
197	20.0	1	0.0	1.0	1.0	9900336.165274668	0.01	False	50000	0.5	10000000	20	179	threshold	[1.0]	9850000
198	20.0	1	0.0	1.0	1.0	9950655.767989296	0.01	False	50000	0.5	10000000	20	179	threshold	[1.0]	9900000
199	20.0	1	0.0	1.0	1.0	10000802.413570069	0.01	False	50000	0.5	10000000	20	179	threshold	[1.0]	9950000
200	20.0	1	0.0	1.0	1.0	10050836.786890265	0.01	False	50000	0.5	10000000	20	179	threshold	[1.0]	10000000
0	20.0	1	0.0	1.0	1.0	49541.93187281415	0.01	False	50000	0.5	10000000	20	203	threshold	[1.0]	0
1	20.0	1	0.0	1.0	1.0	99398.76163849609	0.01	False	50000	0.5	10000000	20	203	threshold	[1.0]	50000
2	20.0	1	0.0	1.0	1.0	149187.96100923067	0.01	False	50000	0.5	10000000	20	203	threshold	[1.0]	100000
3	20.0	1	0.0	1.0	1.0	199305.3957572232	0.01	False	50000	0.5	10000000	20	203	threshold	[1.0]	150000
4	20.0	1	0.0	1.0	1.0	249602.217517756	0.01	False	50000	0.5	10000000	20	203	threshold	[1.0]	200000
5	20.0	1	0.0	1.0	1.0	300053.1317488366	0.01	False	50000	0.5	10000000	20	203	threshold	[1.0]	250000
6	20.0	1	0.0	1.0	1.0	350397.52102309134	0.01	False	50000	0.5	10000000	20	203	threshold	[1.0]	300000
7	20.0	1	0.0	1.0	1.0	400539.6217273944	0.01	False	50000	0.5	10000000	20	203	threshold	[1.0]	350000
8	20.0	1	0.0	1.0	1.0	450474.3112342062	0.01	False	50000	0.5	10000000	20	203	threshold	[1.0]	400000
9	20.0	1	0.0	1.0	1.0	500583.4412466367	0.01	False	50000	0.5	10000000	20	203	threshold	[1.0]	450000
10	20.0	1	0.0	1.0	1.0	550133.3451791808	0.01	False	50000	0.5	10000000	20	203	threshold	[1.0]	500000
11	20.0	1	0.0	1.0	1.0	600111.0492745286	0.01	False	50000	0.5	10000000	20	203	threshold	[1.0]	550000
12	20.0	1	0.0	1.0	1.0	650237.3358691522	0.01	False	50000	0.5	10000000	20	203	threshold	[1.0]	600000
13	20.0	1	0.0	1.0	1.0	699957.7025045684	0.01	False	50000	0.5	10000000	20	203	threshold	[1.0]	650000
14	20.0	1	0.0	1.0	1.0	750195.5934427938	0.01	False	50000	0.5	10000000	20	203	threshold	[1.0]	700000
15	20.0	1	0.0	1.0	1.0	800139.7779784357	0.01	False	50000	0.5	10000000	20	203	threshold	[1.0]	750000
16	20.0	1	0.0	1.0	1.0	849976.3475307825	0.01	False	50000	0.5	10000000	20	203	threshold	[1.0]	800000
17	20.0	1	0.0	1.0	1.0	899983.1355051649	0.01	False	50000	0.5	10000000	20	203	threshold	[1.0]	850000
18	20.0	1	0.0	1.0	1.0	949982.9729916392	0.01	False	50000	0.5	10000000	20	203	threshold	[1.0]	900000
19	20.0	1	0.0	1.0	1.0	999827.434465712	0.01	False	50000	0.5	10000000	20	203	threshold	[1.0]	950000
20	20.0	1	0.0	1.0	1.0	1049965.721610368	0.01	False	50000	0.5	10000000	20	203	threshold	[1.0]	1000000
21	20.0	1	0.0	1.0	1.0	1100118.561157912	0.01	False	50000	0.5	10000000	20	203	threshold	[1.0]	1050000
22	20.0	1	0.0	1.0	1.0	1150212.017489149	0.01	False	50000	0.5	10000000	20	203	threshold	[1.0]	1100000
23	20.0	1	0.0	1.0	1.0	1200286.660732996	0.01	False	50000	0.5	10000000	20	203	threshold	[1.0]	1150000
24	20.0	1	0.0	1.0	1.0	1250408.8126022285	0.01	False	50000	0.5	10000000	20	203	threshold	[1.0]	1200000
25	20.0	1	0.0	1.0	1.0	1300428.418555203	0.01	False	50000	0.5	10000000	20	203	threshold	[1.0]	1250000
26	20.0	1	0.0	1.0	1.0	1350363.4341078985	0.01	False	50000	0.5	10000000	20	203	threshold	[1.0]	1300000
27	20.0	1	0.0	1.0	1.0	1400200.715075218	0.01	False	50000	0.5	10000000	20	203	threshold	[1.0]	1350000
28	20.0	1	0.0	1.0	1.0	1450398.7547980112	0.01	False	50000	0.5	10000000	20	203	threshold	[1.0]	1400000
29	20.0	1	0.0	1.0	1.0	1500302.71976804	0.01	False	50000	0.5	10000000	20	203	threshold	[1.0]	1450000
30	20.0	1	0.0	1.0	1.0	1550036.0916858695	0.01	False	50000	0.5	10000000	20	203	threshold	[1.0]	1500000
31	20.0	1	0.0	1.0	1.0	1600051.963017544	0.01	False	50000	0.5	10000000	20	203	threshold	[1.0]	1550000
32	20.0	1	0.0	1.0	1.0	1649815.014684102	0.01	False	50000	0.5	10000000	20	203	threshold	[1.0]	1600000
33	20.0	1	0.0	1.0	1.0	1699945.6629982784	0.01	False	50000	0.5	10000000	20	203	threshold	[1.0]	1650000
34	20.0	1	0.0	1.0	1.0	1749819.7344549668	0.01	False	50000	0.5	10000000	20	203	threshold	[1.0]	1700000
35	20.0	1	0.0	1.0	1.0	1799615.2013029128	0.01	False	50000	0.5	10000000	20	203	threshold	[1.0]	1750000
36	20.0	1	0.0	1.0	1.0	1849473.682632843	0.01	False	50000	0.5	10000000	20	203	threshold	[1.0]	1800000
37	20.0	1	0.0	1.0	1.0	1899487.6612069	0.01	False	50000	0.5	10000000	20	203	threshold	[1.0]	1850000
38	20.0	1	0.0	1.0	1.0	1949598.9470651683	0.01	False	50000	0.5	10000000	20	203	threshold	[1.0]	1900000
39	20.0	1	0.0	1.0	1.0	1999316.9550367976	0.01	False	50000	0.5	10000000	20	203	threshold	[1.0]	1950000
40	20.0	1	0.0	1.0	1.0	2049435.952750749	0.01	False	50000	0.5	10000000	20	203	threshold	[1.0]	2000000
41	20.0	1	0.0	1.0	1.0	2099053.476344584	0.01	False	50000	0.5	10000000	20	203	threshold	[1.0]	2050000
42	20.0	1	0.0	1.0	1.0	2148870.2310446105	0.01	False	50000	0.5	10000000	20	203	threshold	[1.0]	2100000
43	20.0	1	0.0	1.0	1.0	2198625.815468612	0.01	False	50000	0.5	10000000	20	203	threshold	[1.0]	2150000
44	20.0	1	0.0	1.0	1.0	2248454.608580457	0.01	False	50000	0.5	10000000	20	203	threshold	[1.0]	2200000
45	20.0	1	0.0	1.0	1.0	2298449.4486048026	0.01	False	50000	0.5	10000000	20	203	threshold	[1.0]	2250000
46	20.0	1	0.0	1.0	1.0	2348320.047818752	0.01	False	50000	0.5	10000000	20	203	threshold	[1.0]	2300000
47	20.0	1	0.0	1.0	1.0	2398314.180946664	0.01	False	50000	0.5	10000000	20	203	threshold	[1.0]	2350000
48	20.0	1	0.0	1.0	1.0	2447987.9588440456	0.01	False	50000	0.5	10000000	20	203	threshold	[1.0]	2400000
49	20.0	1	0.0	1.0	1.0	2498022.0311385747	0.01	False	50000	0.5	10000000	20	203	threshold	[1.0]	2450000
50	20.0	1	0.0	1.0	1.0	2548357.825892533	0.01	False	50000	0.5	10000000	20	203	threshold	[1.0]	2500000
51	20.0	1	0.0	1.0	1.0	2598390.0041328734	0.01	False	50000	0.5	10000000	20	203	threshold	[1.0]	2550000
52	20.0	1	0.0	1.0	1.0	2648375.3507719096	0.01	False	50000	0.5	10000000	20	203	threshold	[1.0]	2600000
53	20.0	1	0.0	1.0	1.0	2698521.539295696	0.01	False	50000	0.5	10000000	20	203	threshold	[1.0]	2650000
54	20.0	1	0.0	1.0	1.0	2748806.138105294	0.01	False	50000	0.5	10000000	20	203	threshold	[1.0]	2700000
55	20.0	1	0.0	1.0	1.0	2798981.497038267	0.01	False	50000	0.5	10000000	20	203	threshold	[1.0]	2750000
56	20.0	1	0.0	1.0	1.0	2848797.323404423	0.01	False	50000	0.5	10000000	20	203	threshold	[1.0]	2800000
57	20.0	1	0.0	1.0	1.0	2898701.525664902	0.01	False	50000	0.5	10000000	20	203	threshold	[1.0]	2850000
58	20.0	1	0.0	1.0	1.0	2948930.572328578	0.01	False	50000	0.5	10000000	20	203	threshold	[1.0]	2900000
59	20.0	1	0.0	1.0	1.0	2998968.705259814	0.01	False	50000	0.5	10000000	20	203	threshold	[1.0]	2950000
60	20.0	1	0.0	1.0	1.0	3049182.933514031	0.01	False	50000	0.5	10000000	20	203	threshold	[1.0]	3000000
61	20.0	1	0.0	1.0	1.0	3098897.772321484	0.01	False	50000	0.5	10000000	20	203	threshold	[1.0]	3050000
62	20.0	1	0.0	1.0	1.0	3148674.57393389	0.01	False	50000	0.5	10000000	20	203	threshold	[1.0]	3100000
63	20.0	1	0.0	1.0	1.0	3198731.4458418866	0.01	False	50000	0.5	10000000	20	203	threshold	[1.0]	3150000
64	20.0	1	0.0	1.0	1.0	3249094.729610741	0.01	False	50000	0.5	10000000	20	203	threshold	[1.0]	3200000
65	20.0	1	0.0	1.0	1.0	3299044.198893812	0.01	False	50000	0.5	10000000	20	203	threshold	[1.0]	3250000
66	20.0	1	0.0	1.0	1.0	3348686.512796362	0.01	False	50000	0.5	10000000	20	203	threshold	[1.0]	3300000
67	20.0	1	0.0	1.0	1.0	3399285.580514768	0.01	False	50000	0.5	10000000	20	203	threshold	[1.0]	3350000
68	20.0	1	0.0	1.0	1.0	3449022.63531492	0.01	False	50000	0.5	10000000	20	203	threshold	[1.0]	3400000
69	20.0	1	0.0	1.0	1.0	3499062.080727217	0.01	False	50000	0.5	10000000	20	203	threshold	[1.0]	3450000
70	20.0	1	0.0	1.0	1.0	3548915.128879033	0.01	False	50000	0.5	10000000	20	203	threshold	[1.0]	3500000
71	20.0	1	0.0	1.0	1.0	3598953.597106735	0.01	False	50000	0.5	10000000	20	203	threshold	[1.0]	3550000
72	20.0	1	0.0	1.0	1.0	3648923.65730882	0.01	False	50000	0.5	10000000	20	203	threshold	[1.0]	3600000
73	20.0	1	0.0	1.0	1.0	3698777.188556575	0.01	False	50000	0.5	10000000	20	203	threshold	[1.0]	3650000
74	20.0	1	0.0	1.0	1.0	3748698.742849007	0.01	False	50000	0.5	10000000	20	203	threshold	[1.0]	3700000
75	20.0	1	0.0	1.0	1.0	3798631.9667965937	0.01	False	50000	0.5	10000000	20	203	threshold	[1.0]	3750000
76	20.0	1	0.0	1.0	1.0	3848880.949982652	0.01	False	50000	0.5	10000000	20	203	threshold	[1.0]	3800000
77	20.0	1	0.0	1.0	1.0	3898904.019802481	0.01	False	50000	0.5	10000000	20	203	threshold	[1.0]	3850000
78	20.0	1	0.0	1.0	1.0	3948902.266012455	0.01	False	50000	0.5	10000000	20	203	threshold	[1.0]	3900000
79	20.0	1	0.0	1.0	1.0	3999289.8403646233	0.01	False	50000	0.5	10000000	20	203	threshold	[1.0]	3950000
80	20.0	1	0.0	1.0	1.0	4049429.8243800458	0.01	False	50000	0.5	10000000	20	203	threshold	[1.0]	4000000
81	20.0	1	0.0	1.0	1.0	4098908.1327926167	0.01	False	50000	0.5	10000000	20	203	threshold	[1.0]	4050000
82	20.0	1	0.0	1.0	1.0	4149110.1745894775	0.01	False	50000	0.5	10000000	20	203	threshold	[1.0]	4100000
83	20.0	1	0.0	1.0	1.0	4198832.79015558	0.01	False	50000	0.5	10000000	20	203	threshold	[1.0]	4150000
84	20.0	1	0.0	1.0	1.0	4248462.948634833	0.01	False	50000	0.5	10000000	20	203	threshold	[1.0]	4200000
85	20.0	1	0.0	1.0	1.0	4298786.932685423	0.01	False	50000	0.5	10000000	20	203	threshold	[1.0]	4250000
86	20.0	1	0.0	1.0	1.0	4348448.592814703	0.01	False	50000	0.5	10000000	20	203	threshold	[1.0]	4300000
87	20.0	1	0.0	1.0	1.0	4398504.435750955	0.01	False	50000	0.5	10000000	20	203	threshold	[1.0]	4350000
88	20.0	1	0.0	1.0	1.0	4448525.009587898	0.01	False	50000	0.5	10000000	20	203	threshold	[1.0]	4400000
89	20.0	1	0.0	1.0	1.0	4498514.740564049	0.01	False	50000	0.5	10000000	20	203	threshold	[1.0]	4450000
90	20.0	1	0.0	1.0	1.0	4548350.179706746	0.01	False	50000	0.5	10000000	20	203	threshold	[1.0]	4500000
91	20.0	1	0.0	1.0	1.0	4598250.464613289	0.01	False	50000	0.5	10000000	20	203	threshold	[1.0]	4550000
92	20.0	1	0.0	1.0	1.0	4648204.340038542	0.01	False	50000	0.5	10000000	20	203	threshold	[1.0]	4600000
93	20.0	1	0.0	1.0	1.0	4698118.711334449	0.01	False	50000	0.5	10000000	20	203	threshold	[1.0]	4650000
94	20.0	1	0.0	1.0	1.0	4748010.100187416	0.01	False	50000	0.5	10000000	20	203	threshold	[1.0]	4700000
95	20.0	1	0.0	1.0	1.0	4798214.235139472	0.01	False	50000	0.5	10000000	20	203	threshold	[1.0]	4750000
96	20.0	1	0.0	1.0	1.0	4848093.915166711	0.01	False	50000	0.5	10000000	20	203	threshold	[1.0]	4800000
97	20.0	1	0.0	1.0	1.0	4898423.008978265	0.01	False	50000	0.5	10000000	20	203	threshold	[1.0]	4850000
98	20.0	1	0.0	1.0	1.0	4948380.798580242	0.01	False	50000	0.5	10000000	20	203	threshold	[1.0]	4900000
99	20.0	1	0.0	1.0	1.0	4998634.223568383	0.01	False	50000	0.5	10000000	20	203	threshold	[1.0]	4950000
100	20.0	1	0.0	1.0	1.0	5048417.771520405	0.01	False	50000	0.5	10000000	20	203	threshold	[1.0]	5000000
101	20.0	1	0.0	1.0	1.0	5098529.484498516	0.01	False	50000	0.5	10000000	20	203	threshold	[1.0]	5050000
102	20.0	1	0.0	1.0	1.0	5148663.324758377	0.01	False	50000	0.5	10000000	20	203	threshold	[1.0]	5100000
103	20.0	1	0.0	1.0	1.0	5198983.602153188	0.01	False	50000	0.5	10000000	20	203	threshold	[1.0]	5150000
104	20.0	1	0.0	1.0	1.0	5249175.820593488	0.01	False	50000	0.5	10000000	20	203	threshold	[1.0]	5200000
105	20.0	1	0.0	1.0	1.0	5298864.529312798	0.01	False	50000	0.5	10000000	20	203	threshold	[1.0]	5250000
106	20.0	1	0.0	1.0	1.0	5348536.179603189	0.01	False	50000	0.5	10000000	20	203	threshold	[1.0]	5300000
107	20.0	1	0.0	1.0	1.0	5398622.221174024	0.01	False	50000	0.5	10000000	20	203	threshold	[1.0]	5350000
108	20.0	1	0.0	1.0	1.0	5448622.336157956	0.01	False	50000	0.5	10000000	20	203	threshold	[1.0]	5400000
109	20.0	1	0.0	1.0	1.0	5498407.703458887	0.01	False	50000	0.5	10000000	20	203	threshold	[1.0]	5450000
110	20.0	1	0.0	1.0	1.0	5548098.946362952	0.01	False	50000	0.5	10000000	20	203	threshold	[1.0]	5500000
111	20.0	1	0.0	1.0	1.0	5597732.100108652	0.01	False	50000	0.5	10000000	20	203	threshold	[1.0]	5550000
112	20.0	1	0.0	1.0	1.0	5647449.158435718	0.01	False	50000	0.5	10000000	20	203	threshold	[1.0]	5600000
113	20.0	1	0.0	1.0	1.0	5697856.498458173	0.01	False	50000	0.5	10000000	20	203	threshold	[1.0]	5650000
114	20.0	1	0.0	1.0	1.0	5748107.716949617	0.01	False	50000	0.5	10000000	20	203	threshold	[1.0]	5700000
115	20.0	1	0.0	1.0	1.0	5798121.304470121	0.01	False	50000	0.5	10000000	20	203	threshold	[1.0]	5750000
116	20.0	1	0.0	1.0	1.0	5848412.9376158295	0.01	False	50000	0.5	10000000	20	203	threshold	[1.0]	5800000
117	20.0	1	0.0	1.0	1.0	5898484.902369645	0.01	False	50000	0.5	10000000	20	203	threshold	[1.0]	5850000
118	20.0	1	0.0	1.0	1.0	5948705.441742453	0.01	False	50000	0.5	10000000	20	203	threshold	[1.0]	5900000
119	20.0	1	0.0	1.0	1.0	5998605.422943882	0.01	False	50000	0.5	10000000	20	203	threshold	[1.0]	5950000
120	20.0	1	0.0	1.0	1.0	6048095.058396067	0.01	False	50000	0.5	10000000	20	203	threshold	[1.0]	6000000
121	20.0	1	0.0	1.0	1.0	6097711.993861916	0.01	False	50000	0.5	10000000	20	203	threshold	[1.0]	6050000
122	20.0	1	0.0	1.0	1.0	6147515.970787444	0.01	False	50000	0.5	10000000	20	203	threshold	[1.0]	6100000
123	20.0	1	0.0	1.0	1.0	6197525.968564655	0.01	False	50000	0.5	10000000	20	203	threshold	[1.0]	6150000
124	20.0	1	0.0	1.0	1.0	6247788.22431647	0.01	False	50000	0.5	10000000	20	203	threshold	[1.0]	6200000
125	20.0	1	0.0	1.0	1.0	6298016.532237691	0.01	False	50000	0.5	10000000	20	203	threshold	[1.0]	6250000
126	20.0	1	0.0	1.0	1.0	6348171.588475293	0.01	False	50000	0.5	10000000	20	203	threshold	[1.0]	6300000
127	20.0	1	0.0	1.0	1.0	6398417.960275642	0.01	False	50000	0.5	10000000	20	203	threshold	[1.0]	6350000
128	20.0	1	0.0	1.0	1.0	6448534.699657562	0.01	False	50000	0.5	10000000	20	203	threshold	[1.0]	6400000
129	20.0	1	0.0	1.0	1.0	6498645.663595671	0.01	False	50000	0.5	10000000	20	203	threshold	[1.0]	6450000
130	20.0	1	0.0	1.0	1.0	6547931.408951354	0.01	False	50000	0.5	10000000	20	203	threshold	[1.0]	6500000
131	20.0	1	0.0	1.0	1.0	6597706.987460002	0.01	False	50000	0.5	10000000	20	203	threshold	[1.0]	6550000
132	20.0	1	0.0	1.0	1.0	6647525.140337933	0.01	False	50000	0.5	10000000	20	203	threshold	[1.0]	6600000
133	20.0	1	0.0	1.0	1.0	6697528.69185619	0.01	False	50000	0.5	10000000	20	203	threshold	[1.0]	6650000
134	20.0	1	0.0	1.0	1.0	6747765.645944677	0.01	False	50000	0.5	10000000	20	203	threshold	[1.0]	6700000
135	20.0	1	0.0	1.0	1.0	6797492.177680964	0.01	False	50000	0.5	10000000	20	203	threshold	[1.0]	6750000
136	20.0	1	0.0	1.0	1.0	6847393.149129091	0.01	False	50000	0.5	10000000	20	203	threshold	[1.0]	6800000
137	20.0	1	0.0	1.0	1.0	6897231.777972307	0.01	False	50000	0.5	10000000	20	203	threshold	[1.0]	6850000
138	20.0	1	0.0	1.0	1.0	6946906.623918339	0.01	False	50000	0.5	10000000	20	203	threshold	[1.0]	6900000
139	20.0	1	0.0	1.0	1.0	6996959.038177603	0.01	False	50000	0.5	10000000	20	203	threshold	[1.0]	6950000
140	20.0	1	0.0	1.0	1.0	7047099.600843778	0.01	False	50000	0.5	10000000	20	203	threshold	[1.0]	7000000
141	20.0	1	0.0	1.0	1.0	7097213.288371536	0.01	False	50000	0.5	10000000	20	203	threshold	[1.0]	7050000
142	20.0	1	0.0	1.0	1.0	7147332.337406718	0.01	False	50000	0.5	10000000	20	203	threshold	[1.0]	7100000
143	20.0	1	0.0	1.0	1.0	7197441.726300035	0.01	False	50000	0.5	10000000	20	203	threshold	[1.0]	7150000
144	20.0	1	0.0	1.0	1.0	7247128.049386489	0.01	False	50000	0.5	10000000	20	203	threshold	[1.0]	7200000
145	20.0	1	0.0	1.0	1.0	7297090.200138065	0.01	False	50000	0.5	10000000	20	203	threshold	[1.0]	7250000
146	20.0	1	0.0	1.0	1.0	7347140.198316487	0.01	False	50000	0.5	10000000	20	203	threshold	[1.0]	7300000
147	20.0	1	0.0	1.0	1.0	7397073.40573916	0.01	False	50000	0.5	10000000	20	203	threshold	[1.0]	7350000
148	20.0	1	0.0	1.0	1.0	7447063.863222656	0.01	False	50000	0.5	10000000	20	203	threshold	[1.0]	7400000
149	20.0	1	0.0	1.0	1.0	7497074.506914447	0.01	False	50000	0.5	10000000	20	203	threshold	[1.0]	7450000
150	20.0	1	0.0	1.0	1.0	7546571.813640699	0.01	False	50000	0.5	10000000	20	203	threshold	[1.0]	7500000
151	20.0	1	0.0	1.0	1.0	7596500.537628636	0.01	False	50000	0.5	10000000	20	203	threshold	[1.0]	7550000
152	20.0	1	0.0	1.0	1.0	7646861.652285951	0.01	False	50000	0.5	10000000	20	203	threshold	[1.0]	7600000
153	20.0	1	0.0	1.0	1.0	7696736.810481412	0.01	False	50000	0.5	10000000	20	203	threshold	[1.0]	7650000
154	20.0	1	0.0	1.0	1.0	7746630.899616705	0.01	False	50000	0.5	10000000	20	203	threshold	[1.0]	7700000
155	20.0	1	0.0	1.0	1.0	7796953.882040537	0.01	False	50000	0.5	10000000	20	203	threshold	[1.0]	7750000
156	20.0	1	0.0	1.0	1.0	7847124.897089357	0.01	False	50000	0.5	10000000	20	203	threshold	[1.0]	7800000
157	20.0	1	0.0	1.0	1.0	7897193.76905166	0.01	False	50000	0.5	10000000	20	203	threshold	[1.0]	7850000
158	20.0	1	0.0	1.0	1.0	7947014.109177181	0.01	False	50000	0.5	10000000	20	203	threshold	[1.0]	7900000
159	20.0	1	0.0	1.0	1.0	7997163.367355632	0.01	False	50000	0.5	10000000	20	203	threshold	[1.0]	7950000
160	20.0	1	0.0	1.0	1.0	8047281.686527929	0.01	False	50000	0.5	10000000	20	203	threshold	[1.0]	8000000
161	20.0	1	0.0	1.0	1.0	8097606.909491983	0.01	False	50000	0.5	10000000	20	203	threshold	[1.0]	8050000
162	20.0	1	0.0	1.0	1.0	8147743.236839086	0.01	False	50000	0.5	10000000	20	203	threshold	[1.0]	8100000
163	20.0	1	0.0	1.0	1.0	8197580.339555619	0.01	False	50000	0.5	10000000	20	203	threshold	[1.0]	8150000
164	20.0	1	0.0	1.0	1.0	8247838.601721405	0.01	False	50000	0.5	10000000	20	203	threshold	[1.0]	8200000
165	20.0	1	0.0	1.0	1.0	8297414.999699174	0.01	False	50000	0.5	10000000	20	203	threshold	[1.0]	8250000
166	20.0	1	0.0	1.0	1.0	8347468.644839613	0.01	False	50000	0.5	10000000	20	203	threshold	[1.0]	8300000
167	20.0	1	0.0	1.0	1.0	8397476.314859534	0.01	False	50000	0.5	10000000	20	203	threshold	[1.0]	8350000
168	20.0	1	0.0	1.0	1.0	8447462.2477694	0.01	False	50000	0.5	10000000	20	203	threshold	[1.0]	8400000
169	20.0	1	0.0	1.0	1.0	8497266.573604075	0.01	False	50000	0.5	10000000	20	203	threshold	[1.0]	8450000
170	20.0	1	0.0	1.0	1.0	8547016.58081394	0.01	False	50000	0.5	10000000	20	203	threshold	[1.0]	8500000
171	20.0	1	0.0	1.0	1.0	8596789.426379701	0.01	False	50000	0.5	10000000	20	203	threshold	[1.0]	8550000
172	20.0	1	0.0	1.0	1.0	8646668.161070123	0.01	False	50000	0.5	10000000	20	203	threshold	[1.0]	8600000
173	20.0	1	0.0	1.0	1.0	8696344.597839449	0.01	False	50000	0.5	10000000	20	203	threshold	[1.0]	8650000
174	20.0	1	0.0	1.0	1.0	8746638.244587079	0.01	False	50000	0.5	10000000	20	203	threshold	[1.0]	8700000
175	20.0	1	0.0	1.0	1.0	8796739.836021677	0.01	False	50000	0.5	10000000	20	203	threshold	[1.0]	8750000
176	20.0	1	0.0	1.0	1.0	8846662.331674868	0.01	False	50000	0.5	10000000	20	203	threshold	[1.0]	8800000
177	20.0	1	0.0	1.0	1.0	8896570.118686229	0.01	False	50000	0.5	10000000	20	203	threshold	[1.0]	8850000
178	20.0	1	0.0	1.0	1.0	8946707.429822614	0.01	False	50000	0.5	10000000	20	203	threshold	[1.0]	8900000
179	20.0	1	0.0	1.0	1.0	8996964.9306381	0.01	False	50000	0.5	10000000	20	203	threshold	[1.0]	8950000
180	20.0	1	0.0	1.0	1.0	9046980.772914764	0.01	False	50000	0.5	10000000	20	203	threshold	[1.0]	9000000
181	20.0	1	0.0	1.0	1.0	9096828.562070586	0.01	False	50000	0.5	10000000	20	203	threshold	[1.0]	9050000
182	20.0	1	0.0	1.0	1.0	9146732.974460714	0.01	False	50000	0.5	10000000	20	203	threshold	[1.0]	9100000
183	20.0	1	0.0	1.0	1.0	9196894.767303444	0.01	False	50000	0.5	10000000	20	203	threshold	[1.0]	9150000
184	20.0	1	0.0	1.0	1.0	9246695.194018718	0.01	False	50000	0.5	10000000	20	203	threshold	[1.0]	9200000
185	20.0	1	0.0	1.0	1.0	9297231.121479914	0.01	False	50000	0.5	10000000	20	203	threshold	[1.0]	9250000
186	20.0	1	0.0	1.0	1.0	9347165.611309163	0.01	False	50000	0.5	10000000	20	203	threshold	[1.0]	9300000
187	20.0	1	0.0	1.0	1.0	9397117.8347887	0.01	False	50000	0.5	10000000	20	203	threshold	[1.0]	9350000
188	20.0	1	0.0	1.0	1.0	9447140.800745793	0.01	False	50000	0.5	10000000	20	203	threshold	[1.0]	9400000
189	20.0	1	0.0	1.0	1.0	9497426.570687706	0.01	False	50000	0.5	10000000	20	203	threshold	[1.0]	9450000
190	20.0	1	0.0	1.0	1.0	9547249.791393172	0.01	False	50000	0.5	10000000	20	203	threshold	[1.0]	9500000
191	20.0	1	0.0	1.0	1.0	9597388.662160296	0.01	False	50000	0.5	10000000	20	203	threshold	[1.0]	9550000
192	20.0	1	0.0	1.0	1.0	9647072.953686394	0.01	False	50000	0.5	10000000	20	203	threshold	[1.0]	9600000
193	20.0	1	0.0	1.0	1.0	9696968.94422554	0.01	False	50000	0.5	10000000	20	203	threshold	[1.0]	9650000
194	20.0	1	0.0	1.0	1.0	9747291.11392484	0.01	False	50000	0.5	10000000	20	203	threshold	[1.0]	9700000
195	20.0	1	0.0	1.0	1.0	9797243.490883214	0.01	False	50000	0.5	10000000	20	203	threshold	[1.0]	9750000
196	20.0	1	0.0	1.0	1.0	9846953.514315216	0.01	False	50000	0.5	10000000	20	203	threshold	[1.0]	9800000
197	20.0	1	0.0	1.0	1.0	9896910.939507645	0.01	False	50000	0.5	10000000	20	203	threshold	[1.0]	9850000
198	20.0	1	0.0	1.0	1.0	9947436.342641938	0.01	False	50000	0.5	10000000	20	203	threshold	[1.0]	9900000
199	20.0	1	0.0	1.0	1.0	9997179.42174964	0.01	False	50000	0.5	10000000	20	203	threshold	[1.0]	9950000
200	20.0	1	0.0	1.0	1.0	10047291.577273272	0.01	False	50000	0.5	10000000	20	203	threshold	[1.0]	10000000
0	20.0	151	0.40403973509933777	64.0	2.359375	345.90615217796824	0.01	False	50000	0.5	10000000	20	9	threshold	[0.6]	0
1	20.0	140	0.4075714285714286	57.0	2.456140350877193	693.0769657944132	0.01	False	50000	0.5	10000000	20	9	threshold	[0.6]	50000
2	20.0	98	0.43214285714285705	53.0	1.849056603773585	1034.2232194270816	0.01	False	50000	0.5	10000000	20	9	threshold	[0.6]	100000
3	20.0	139	0.4397841726618704	66.0	2.106060606060606	1382.9049521768302	0.01	False	50000	0.5	10000000	20	9	threshold	[0.6]	150000
4	20.0	156	0.44205128205128197	59.0	2.6440677966101696	1726.3063219985338	0.01	False	50000	0.5	10000000	20	9	threshold	[0.6]	200000
5	20.0	172	0.4397674418604651	78.0	2.2051282051282053	2061.0823912882497	0.01	False	50000	0.5	10000000	20	9	threshold	[0.6]	250000
6	20.0	152	0.45171052631578945	67.0	2.2686567164179103	2415.6909103706084	0.01	False	50000	0.5	10000000	20	9	threshold	[0.6]	300000
7	20.0	144	0.46944444444444444	62.0	2.3225806451612905	2769.3496590820087	0.01	False	50000	0.5	10000000	20	9	threshold	[0.6]	350000
8	20.0	116	0.46948275862068967	58.0	2.0	3121.757156542352	0.01	False	50000	0.5	10000000	20	9	threshold	[0.6]	400000
9	20.0	134	0.4941044776119403	69.0	1.9420289855072463	3474.468918103695	0.01	False	50000	0.5	10000000	20	9	threshold	[0.6]	450000
10	20.0	126	0.4762698412698413	60.0	2.1	3829.557170450293	0.01	False	50000	0.5	10000000	20	9	threshold	[0.6]	500000
11	20.0	158	0.49936708860759493	67.0	2.3582089552238807	4191.988561772704	0.01	False	50000	0.5	10000000	20	9	threshold	[0.6]	550000
12	20.0	171	0.5261988304093568	66.0	2.590909090909091	4558.573710541629	0.01	False	50000	0.5	10000000	20	9	threshold	[0.6]	600000
13	20.0	174	0.5307471264367816	77.0	2.25974025974026	4924.353671967013	0.01	False	50000	0.5	10000000	20	9	threshold	[0.6]	650000
14	20.0	148	0.5275675675675676	72.0	2.055555555555556	5301.04320238304	0.01	False	50000	0.5	10000000	20	9	threshold	[0.6]	700000
15	20.0	140	0.5397857142857143	74.0	1.891891891891892	5670.488710920368	0.01	False	50000	0.5	10000000	20	9	threshold	[0.6]	750000
16	20.0	144	0.5453472222222222	71.0	2.028169014084507	6045.550174007884	0.01	False	50000	0.5	10000000	20	9	threshold	[0.6]	800000
17	20.0	135	0.5803703703703703	64.0	2.109375	6425.423353276683	0.01	False	50000	0.5	10000000	20	9	threshold	[0.6]	850000
18	20.0	152	0.577828947368421	77.0	1.974025974025974	6810.521881304845	0.01	False	50000	0.5	10000000	20	9	threshold	[0.6]	900000
19	20.0	134	0.5866417910447761	75.0	1.7866666666666666	7202.684863288926	0.01	False	50000	0.5	10000000	20	9	threshold	[0.6]	950000
20	20.0	117	0.5958974358974358	72.0	1.625	7601.104134983952	0.01	False	50000	0.5	10000000	20	9	threshold	[0.6]	1000000
21	20.0	108	0.6098148148148148	67.0	1.611940298507463	7999.614848586886	0.01	False	50000	0.5	10000000	20	9	threshold	[0.6]	1050000
22	20.0	127	0.6161417322834646	70.0	1.8142857142857145	8392.700073309294	0.01	False	50000	0.5	10000000	20	9	threshold	[0.6]	1100000
23	20.0	126	0.6252380952380954	68.0	1.8529411764705883	8795.919887834449	0.01	False	50000	0.5	10000000	20	9	threshold	[0.6]	1150000
24	20.0	126	0.6360317460317462	76.0	1.6578947368421053	9201.843228142125	0.01	False	50000	0.5	10000000	20	9	threshold	[0.6]	1200000
25	20.0	111	0.6512612612612612	72.0	1.5416666666666667	9607.170921179828	0.01	False	50000	0.5	10000000	20	9	threshold	[0.6]	1250000
26	20.0	124	0.6761290322580646	69.0	1.7971014492753623	10018.749580344353	0.01	False	50000	0.5	10000000	20	9	threshold	[0.6]	1300000
27	20.0	115	0.6920869565217391	74.0	1.554054054054054	10430.204025356235	0.01	False	50000	0.5	10000000	20	9	threshold	[0.6]	1350000
28	20.0	128	0.693828125	79.0	1.620253164556962	10856.5274899765	0.01	False	50000	0.5	10000000	20	9	threshold	[0.6]	1400000
29	20.0	112	0.70875	72.0	1.5555555555555556	11280.669103746492	0.01	False	50000	0.5	10000000	20	9	threshold	[0.6]	1450000
30	20.0	108	0.7269444444444445	79.0	1.3670886075949369	11715.110199695182	0.01	False	50000	0.5	10000000	20	9	threshold	[0.6]	1500000
31	20.0	117	0.734017094017094	72.0	1.625	12143.805512940944	0.01	False	50000	0.5	10000000	20	9	threshold	[0.6]	1550000
32	20.0	115	0.756	81.0	1.4197530864197532	12570.498429875	0.01	False	50000	0.5	10000000	20	9	threshold	[0.6]	1600000
33	20.0	115	0.7585217391304349	83.0	1.3855421686746987	13001.443146901049	0.01	False	50000	0.5	10000000	20	9	threshold	[0.6]	1650000
34	20.0	122	0.7601639344262296	84.0	1.4523809523809523	13436.375323575416	0.01	False	50000	0.5	10000000	20	9	threshold	[0.6]	1700000
35	20.0	109	0.7805504587155963	74.0	1.472972972972973	13870.033454655517	0.01	False	50000	0.5	10000000	20	9	threshold	[0.6]	1750000
36	20.0	131	0.7919847328244275	80.0	1.6375	14309.05701202916	0.01	False	50000	0.5	10000000	20	9	threshold	[0.6]	1800000
37	20.0	112	0.8075	79.0	1.4177215189873418	14737.213183619551	0.01	False	50000	0.5	10000000	20	9	threshold	[0.6]	1850000
38	20.0	121	0.8132231404958679	82.0	1.475609756097561	15171.387602680594	0.01	False	50000	0.5	10000000	20	9	threshold	[0.6]	1900000
39	20.0	114	0.8296491228070176	82.0	1.3902439024390243	15605.15558403458	0.01	False	50000	0.5	10000000	20	9	threshold	[0.6]	1950000
40	20.0	108	0.8369444444444445	77.0	1.4025974025974026	16038.374814781757	0.01	False	50000	0.5	10000000	20	9	threshold	[0.6]	2000000
41	20.0	117	0.8623076923076923	85.0	1.376470588235294	16471.495620447167	0.01	False	50000	0.5	10000000	20	9	threshold	[0.6]	2050000
42	20.0	107	0.8657943925233644	79.0	1.3544303797468351	16902.375352475814	0.01	False	50000	0.5	10000000	20	9	threshold	[0.6]	2100000
43	20.0	118	0.8839830508474577	83.0	1.4216867469879515	17334.591284993894	0.01	False	50000	0.5	10000000	20	9	threshold	[0.6]	2150000
44	20.0	121	0.9109917355371902	89.0	1.3595505617977528	17766.57521022267	0.01	False	50000	0.5	10000000	20	9	threshold	[0.6]	2200000
45	20.0	121	0.9281818181818182	90.0	1.3444444444444446	18200.722563011	0.01	False	50000	0.5	10000000	20	9	threshold	[0.6]	2250000
46	20.0	114	0.9578947368421054	86.0	1.3255813953488371	18628.20020140811	0.01	False	50000	0.5	10000000	20	9	threshold	[0.6]	2300000
47	20.0	102	0.9837254901960785	84.0	1.2142857142857142	19052.860782669217	0.01	False	50000	0.5	10000000	20	9	threshold	[0.6]	2350000
48	20.0	121	0.993305785123967	91.0	1.3296703296703296	19475.79279511826	0.01	False	50000	0.5	10000000	20	9	threshold	[0.6]	2400000
49	20.0	121	0.997603305785124	93.0	1.3010752688172045	19901.314128905666	0.01	False	50000	0.5	10000000	20	9	threshold	[0.6]	2450000
50	20.0	124	1.0	92.0	1.3478260869565215	20323.05884246191	0.01	False	50000	0.5	10000000	20	9	threshold	[0.6]	2500000
51	20.0	110	0.9985454545454546	87.0	1.264367816091954	20746.015474093176	0.01	False	50000	0.5	10000000	20	9	threshold	[0.6]	2550000
52	20.0	117	0.9955555555555556	86.0	1.3604651162790695	21169.76121560756	0.01	False	50000	0.5	10000000	20	9	threshold	[0.6]	2600000
53	20.0	126	0.9967460317460318	90.0	1.4	21591.69615235364	0.01	False	50000	0.5	10000000	20	9	threshold	[0.6]	2650000
54	20.0	124	0.9997580645161291	97.0	1.2783505154639174	22018.270129248387	0.01	False	50000	0.5	10000000	20	9	threshold	[0.6]	2700000
55	20.0	118	0.9980508474576272	90.0	1.3111111111111111	22442.818118269504	0.01	False	50000	0.5	10000000	20	9	threshold	[0.6]	2750000
56	20.0	114	0.9931578947368422	87.0	1.3103448275862069	22867.835373977057	0.01	False	50000	0.5	10000000	20	9	threshold	[0.6]	2800000
57	20.0	117	0.9964102564102565	89.0	1.3146067415730338	23292.39087740299	0.01	False	50000	0.5	10000000	20	9	threshold	[0.6]	2850000
58	20.0	130	0.9993076923076925	91.0	1.4285714285714286	23716.31839853871	0.01	False	50000	0.5	10000000	20	9	threshold	[0.6]	2900000
59	20.0	116	0.9985344827586207	92.0	1.2608695652173914	24138.11815766514	0.01	False	50000	0.5	10000000	20	9	threshold	[0.6]	2950000
60	20.0	117	0.9982051282051283	94.0	1.24468085106383	24566.468264616	0.01	False	50000	0.5	10000000	20	9	threshold	[0.6]	3000000
61	20.0	111	0.9968468468468469	87.0	1.2758620689655171	24989.893608416514	0.01	False	50000	0.5	10000000	20	9	threshold	[0.6]	3050000
62	20.0	117	0.9977777777777778	89.0	1.3146067415730338	25413.750158859213	0.01	False	50000	0.5	10000000	20	9	threshold	[0.6]	3100000
63	20.0	125	0.99944	89.0	1.404494382022472	25835.88295931577	0.01	False	50000	0.5	10000000	20	9	threshold	[0.6]	3150000
64	20.0	114	0.9989473684210527	88.0	1.2954545454545454	26262.973171686062	0.01	False	50000	0.5	10000000	20	9	threshold	[0.6]	3200000
65	20.0	110	0.9955454545454546	88.0	1.25	26687.611087104477	0.01	False	50000	0.5	10000000	20	9	threshold	[0.6]	3250000
66	20.0	109	0.9977981651376147	86.0	1.2674418604651163	27109.21900540497	0.01	False	50000	0.5	10000000	20	9	threshold	[0.6]	3300000
67	20.0	123	0.995609756097561	93.0	1.3225806451612905	27532.782484923177	0.01	False	50000	0.5	10000000	20	9	threshold	[0.6]	3350000
68	20.0	118	0.9993220338983051	85.0	1.388235294117647	27957.105757957463	0.01	False	50000	0.5	10000000	20	9	threshold	[0.6]	3400000
69	20.0	117	0.9923076923076924	91.0	1.2857142857142858	28380.37193866879	0.01	False	50000	0.5	10000000	20	9	threshold	[0.6]	3450000
70	20.0	128	0.99765625	94.0	1.3617021276595744	28805.488970308958	0.01	False	50000	0.5	10000000	20	9	threshold	[0.6]	3500000
71	20.0	120	0.9975	84.0	1.4285714285714286	29227.20510708827	0.01	False	50000	0.5	10000000	20	9	threshold	[0.6]	3550000
72	20.0	123	0.9943089430894309	95.0	1.2947368421052632	29653.83043909392	0.01	False	50000	0.5	10000000	20	9	threshold	[0.6]	3600000
73	20.0	117	0.995982905982906	94.0	1.24468085106383	30078.012801577595	0.01	False	50000	0.5	10000000	20	9	threshold	[0.6]	3650000
74	20.0	127	0.9969291338582678	91.0	1.3956043956043955	30502.032075470528	0.01	False	50000	0.5	10000000	20	9	threshold	[0.6]	3700000
75	20.0	119	0.9984873949579832	89.0	1.3370786516853932	30927.808706585118	0.01	False	50000	0.5	10000000	20	9	threshold	[0.6]	3750000
76	20.0	118	0.9994915254237289	86.0	1.372093023255814	31356.809279620607	0.01	False	50000	0.5	10000000	20	9	threshold	[0.6]	3800000
77	20.0	119	0.9984033613445379	87.0	1.367816091954023	31779.15816638389	0.01	False	50000	0.5	10000000	20	9	threshold	[0.6]	3850000
78	20.0	114	0.9979824561403509	89.0	1.2808988764044944	32201.533175873818	0.01	False	50000	0.5	10000000	20	9	threshold	[0.6]	3900000
79	20.0	122	0.9954918032786886	91.0	1.3406593406593406	32622.58548586485	0.01	False	50000	0.5	10000000	20	9	threshold	[0.6]	3950000
80	20.0	118	0.9982203389830508	88.0	1.3409090909090908	33046.37853111144	0.01	False	50000	0.5	10000000	20	9	threshold	[0.6]	4000000
81	20.0	128	0.999921875	93.0	1.3763440860215057	33470.88787459843	0.01	False	50000	0.5	10000000	20	9	threshold	[0.6]	4050000
82	20.0	115	0.998608695652174	90.0	1.2777777777777777	33892.63922891244	0.01	False	50000	0.5	10000000	20	9	threshold	[0.6]	4100000
83	20.0	128	0.999296875	93.0	1.3763440860215057	34318.09855975272	0.01	False	50000	0.5	10000000	20	9	threshold	[0.6]	4150000
84	20.0	113	0.9976106194690266	82.0	1.3780487804878048	34739.49302842154	0.01	False	50000	0.5	10000000	20	9	threshold	[0.6]	4200000
85	20.0	115	0.9995652173913044	92.0	1.25	35163.47822636049	0.01	False	50000	0.5	10000000	20	9	threshold	[0.6]	4250000
86	20.0	126	0.9977777777777778	94.0	1.3404255319148937	35585.19507827803	0.01	False	50000	0.5	10000000	20	9	threshold	[0.6]	4300000
87	20.0	124	0.9988709677419355	91.0	1.362637362637363	36010.27193636364	0.01	False	50000	0.5	10000000	20	9	threshold	[0.6]	4350000
88	20.0	112	0.9991071428571429	88.0	1.2727272727272727	36430.27895765373	0.01	False	50000	0.5	10000000	20	9	threshold	[0.6]	4400000
89	20.0	120	0.9960833333333334	91.0	1.3186813186813189	36852.79406751982	0.01	False	50000	0.5	10000000	20	9	threshold	[0.6]	4450000
90	20.0	118	0.9986440677966102	88.0	1.3409090909090908	37276.77032568212	0.01	False	50000	0.5	10000000	20	9	threshold	[0.6]	4500000
91	20.0	125	0.99936	90.0	1.3888888888888888	37699.400100980776	0.01	False	50000	0.5	10000000	20	9	threshold	[0.6]	4550000
92	20.0	115	0.9962608695652174	90.0	1.2777777777777777	38124.01656659244	0.01	False	50000	0.5	10000000	20	9	threshold	[0.6]	4600000
93	20.0	110	0.9988181818181819	82.0	1.3414634146341464	38550.99256080671	0.01	False	50000	0.5	10000000	20	9	threshold	[0.6]	4650000
94	20.0	110	0.9905454545454546	86.0	1.2790697674418603	38970.77601945032	0.01	False	50000	0.5	10000000	20	9	threshold	[0.6]	4700000
95	20.0	118	0.9977118644067797	93.0	1.2688172043010753	39394.52841351223	0.01	False	50000	0.5	10000000	20	9	threshold	[0.6]	4750000
96	20.0	114	0.9959649122807018	92.0	1.2391304347826086	39820.86216567256	0.01	False	50000	0.5	10000000	20	9	threshold	[0.6]	4800000
97	20.0	120	0.99125	88.0	1.3636363636363635	40246.73518584056	0.01	False	50000	0.5	10000000	20	9	threshold	[0.6]	4850000
98	20.0	109	0.9999082568807339	84.0	1.2976190476190477	40667.019229617246	0.01	False	50000	0.5	10000000	20	9	threshold	[0.6]	4900000
99	20.0	117	0.9994017094017095	94.0	1.24468085106383	41090.24069385762	0.01	False	50000	0.5	10000000	20	9	threshold	[0.6]	4950000
100	20.0	116	0.9949137931034483	90.0	1.288888888888889	41510.10931319455	0.01	False	50000	0.5	10000000	20	9	threshold	[0.6]	5000000
101	20.0	124	0.9943548387096774	95.0	1.305263157894737	41936.00294847777	0.01	False	50000	0.5	10000000	20	9	threshold	[0.6]	5050000
102	20.0	113	0.9941592920353983	88.0	1.2840909090909092	42358.17990014009	0.01	False	50000	0.5	10000000	20	9	threshold	[0.6]	5100000
103	20.0	123	0.9965040650406505	95.0	1.2947368421052632	42781.86938893541	0.01	False	50000	0.5	10000000	20	9	threshold	[0.6]	5150000
104	20.0	120	0.9990833333333334	88.0	1.3636363636363635	43208.12995746378	0.01	False	50000	0.5	10000000	20	9	threshold	[0.6]	5200000
105	20.0	129	0.9979844961240311	90.0	1.4333333333333331	43632.87829430278	0.01	False	50000	0.5	10000000	20	9	threshold	[0.6]	5250000
106	20.0	120	0.9996666666666667	89.0	1.348314606741573	44057.828355039055	0.01	False	50000	0.5	10000000	20	9	threshold	[0.6]	5300000
107	20.0	124	0.9978225806451613	93.0	1.3333333333333333	44486.12610404879	0.01	False	50000	0.5	10000000	20	9	threshold	[0.6]	5350000
108	20.0	117	0.99	87.0	1.3448275862068966	44913.49848738439	0.01	False	50000	0.5	10000000	20	9	threshold	[0.6]	5400000
109	20.0	119	0.9996638655462186	92.0	1.2934782608695652	45334.026262518	0.01	False	50000	0.5	10000000	20	9	threshold	[0.6]	5450000
110	20.0	124	0.9969354838709678	90.0	1.3777777777777778	45757.31220286776	0.01	False	50000	0.5	10000000	20	9	threshold	[0.6]	5500000
111	20.0	110	0.9951818181818182	92.0	1.1956521739130437	46173.86187886422	0.01	False	50000	0.5	10000000	20	9	threshold	[0.6]	5550000
112	20.0	110	0.9953636363636365	89.0	1.2359550561797752	46596.50598186859	0.01	False	50000	0.5	10000000	20	9	threshold	[0.6]	5600000
113	20.0	124	0.9913709677419354	95.0	1.305263157894737	47020.09864411791	0.01	False	50000	0.5	10000000	20	9	threshold	[0.6]	5650000
114	20.0	114	0.990701754385965	90.0	1.2666666666666666	47448.92768654646	0.01	False	50000	0.5	10000000	20	9	threshold	[0.6]	5700000
115	20.0	121	0.9959504132231405	89.0	1.3595505617977528	47877.80299349856	0.01	False	50000	0.5	10000000	20	9	threshold	[0.6]	5750000
116	20.0	117	0.9966666666666667	92.0	1.2717391304347827	48301.60314907883	0.01	False	50000	0.5	10000000	20	9	threshold	[0.6]	5800000
117	20.0	119	0.9961344537815127	87.0	1.367816091954023	48724.63423985145	0.01	False	50000	0.5	10000000	20	9	threshold	[0.6]	5850000
118	20.0	112	0.993125	86.0	1.302325581395349	49146.61250583256	0.01	False	50000	0.5	10000000	20	9	threshold	[0.6]	5900000
119	20.0	122	0.9989344262295082	89.0	1.3707865168539326	49573.825525886685	0.01	False	50000	0.5	10000000	20	9	threshold	[0.6]	5950000
120	20.0	112	0.999375	87.0	1.2873563218390804	49994.49748465064	0.01	False	50000	0.5	10000000	20	9	threshold	[0.6]	6000000
121	20.0	115	0.9997391304347827	92.0	1.25	50422.020122345486	0.01	False	50000	0.5	10000000	20	9	threshold	[0.6]	6050000
122	20.0	116	0.9986206896551725	88.0	1.318181818181818	50845.21052440109	0.01	False	50000	0.5	10000000	20	9	threshold	[0.6]	6100000
123	20.0	120	0.9995	88.0	1.3636363636363635	51270.91611620781	0.01	False	50000	0.5	10000000	20	9	threshold	[0.6]	6150000
124	20.0	114	0.995	87.0	1.3103448275862069	51694.25686306658	0.01	False	50000	0.5	10000000	20	9	threshold	[0.6]	6200000
125	20.0	122	0.999344262295082	93.0	1.3118279569892473	52119.79593533873	0.01	False	50000	0.5	10000000	20	9	threshold	[0.6]	6250000
126	20.0	121	0.9978512396694215	88.0	1.375	52545.16368773555	0.01	False	50000	0.5	10000000	20	9	threshold	[0.6]	6300000
127	20.0	111	0.9986486486486487	87.0	1.2758620689655171	52967.00996895541	0.01	False	50000	0.5	10000000	20	9	threshold	[0.6]	6350000
128	20.0	126	0.9980952380952381	91.0	1.3846153846153846	53387.308360159404	0.01	False	50000	0.5	10000000	20	9	threshold	[0.6]	6400000
129	20.0	118	0.9991525423728814	91.0	1.2967032967032968	53812.17434117409	0.01	False	50000	0.5	10000000	20	9	threshold	[0.6]	6450000
130	20.0	115	0.9935652173913044	87.0	1.3218390804597702	54237.77302352628	0.01	False	50000	0.5	10000000	20	9	threshold	[0.6]	6500000
131	20.0	123	0.99869918699187	89.0	1.3820224719101124	54663.784810783305	0.01	False	50000	0.5	10000000	20	9	threshold	[0.6]	6550000
132	20.0	126	0.9950793650793651	91.0	1.3846153846153846	55086.55871413818	0.01	False	50000	0.5	10000000	20	9	threshold	[0.6]	6600000
133	20.0	112	0.9910714285714286	88.0	1.2727272727272727	55510.74581052054	0.01	False	50000	0.5	10000000	20	9	threshold	[0.6]	6650000
134	20.0	119	0.9963865546218488	91.0	1.3076923076923077	55936.95695971052	0.01	False	50000	0.5	10000000	20	9	threshold	[0.6]	6700000
135	20.0	108	0.9949074074074075	89.0	1.2134831460674158	56361.809446898806	0.01	False	50000	0.5	10000000	20	9	threshold	[0.6]	6750000
136	20.0	122	0.999672131147541	92.0	1.326086956521739	56786.53423388957	0.01	False	50000	0.5	10000000	20	9	threshold	[0.6]	6800000
137	20.0	122	0.9995901639344263	92.0	1.326086956521739	57210.31614045437	0.01	False	50000	0.5	10000000	20	9	threshold	[0.6]	6850000
138	20.0	119	0.9976470588235296	89.0	1.3370786516853932	57636.27318617424	0.01	False	50000	0.5	10000000	20	9	threshold	[0.6]	6900000
139	20.0	124	0.9983870967741936	91.0	1.362637362637363	58063.517626172106	0.01	False	50000	0.5	10000000	20	9	threshold	[0.6]	6950000
140	20.0	110	0.9984545454545455	81.0	1.3580246913580247	58487.216353891934	0.01	False	50000	0.5	10000000	20	9	threshold	[0.6]	7000000
141	20.0	113	0.9993805309734514	92.0	1.2282608695652173	58912.10139385554	0.01	False	50000	0.5	10000000	20	9	threshold	[0.6]	7050000
142	20.0	121	0.9963636363636365	89.0	1.3595505617977528	59338.97377374659	0.01	False	50000	0.5	10000000	20	9	threshold	[0.6]	7100000
143	20.0	121	0.9977685950413224	94.0	1.2872340425531914	59763.11981381018	0.01	False	50000	0.5	10000000	20	9	threshold	[0.6]	7150000
144	20.0	125	0.99984	91.0	1.3736263736263736	60184.77390200503	0.01	False	50000	0.5	10000000	20	9	threshold	[0.6]	7200000
145	20.0	117	0.9967521367521368	91.0	1.2857142857142858	60606.52832260075	0.01	False	50000	0.5	10000000	20	9	threshold	[0.6]	7250000
146	20.0	118	0.9999152542372881	89.0	1.3258426966292134	61029.25351246628	0.01	False	50000	0.5	10000000	20	9	threshold	[0.6]	7300000
147	20.0	126	0.9976984126984128	94.0	1.3404255319148937	61453.98188121735	0.01	False	50000	0.5	10000000	20	9	threshold	[0.6]	7350000
148	20.0	123	0.9991869918699187	89.0	1.3820224719101124	61879.58521656029	0.01	False	50000	0.5	10000000	20	9	threshold	[0.6]	7400000
149	20.0	120	0.9923333333333334	90.0	1.3333333333333333	62302.44085436861	0.01	False	50000	0.5	10000000	20	9	threshold	[0.6]	7450000
150	20.0	121	0.9941322314049587	89.0	1.3595505617977528	62724.14638075197	0.01	False	50000	0.5	10000000	20	9	threshold	[0.6]	7500000
151	20.0	115	0.998	88.0	1.306818181818182	63148.45918790715	0.01	False	50000	0.5	10000000	20	9	threshold	[0.6]	7550000
152	20.0	119	0.9977310924369748	87.0	1.367816091954023	63570.80312291935	0.01	False	50000	0.5	10000000	20	9	threshold	[0.6]	7600000
153	20.0	117	0.9947008547008548	95.0	1.231578947368421	63994.37301445688	0.01	False	50000	0.5	10000000	20	9	threshold	[0.6]	7650000
154	20.0	110	0.9951818181818182	86.0	1.2790697674418603	64420.82891225042	0.01	False	50000	0.5	10000000	20	9	threshold	[0.6]	7700000
155	20.0	121	0.99900826446281	88.0	1.375	64842.99122460837	0.01	False	50000	0.5	10000000	20	9	threshold	[0.6]	7750000
156	20.0	110	0.9950909090909091	87.0	1.264367816091954	65266.57236840529	0.01	False	50000	0.5	10000000	20	9	threshold	[0.6]	7800000
157	20.0	119	0.9929411764705883	92.0	1.2934782608695652	65691.56869179729	0.01	False	50000	0.5	10000000	20	9	threshold	[0.6]	7850000
158	20.0	114	0.9957894736842106	90.0	1.2666666666666666	66115.63320696341	0.01	False	50000	0.5	10000000	20	9	threshold	[0.6]	7900000
159	20.0	111	0.9992792792792793	81.0	1.3703703703703705	66539.69569912851	0.01	False	50000	0.5	10000000	20	9	threshold	[0.6]	7950000
160	20.0	115	0.9985217391304348	87.0	1.3218390804597702	66966.97423663415	0.01	False	50000	0.5	10000000	20	9	threshold	[0.6]	8000000
161	20.0	111	0.9996396396396398	87.0	1.2758620689655171	67388.76937620375	0.01	False	50000	0.5	10000000	20	9	threshold	[0.6]	8050000
162	20.0	110	0.9982727272727273	89.0	1.2359550561797752	67812.04225765802	0.01	False	50000	0.5	10000000	20	9	threshold	[0.6]	8100000
163	20.0	107	0.995981308411215	90.0	1.1888888888888889	68236.41538370374	0.01	False	50000	0.5	10000000	20	9	threshold	[0.6]	8150000
164	20.0	132	0.9990909090909091	94.0	1.4042553191489362	68658.06238955475	0.01	False	50000	0.5	10000000	20	9	threshold	[0.6]	8200000
165	20.0	113	0.9868141592920354	87.0	1.2988505747126438	69078.84672830242	0.01	False	50000	0.5	10000000	20	9	threshold	[0.6]	8250000
166	20.0	115	0.9962608695652174	89.0	1.2921348314606742	69502.92154963873	0.01	False	50000	0.5	10000000	20	9	threshold	[0.6]	8300000
167	20.0	130	0.9980769230769231	94.0	1.3829787234042554	69926.10734331742	0.01	False	50000	0.5	10000000	20	9	threshold	[0.6]	8350000
168	20.0	113	0.9956637168141593	87.0	1.2988505747126438	70348.11682353404	0.01	False	50000	0.5	10000000	20	9	threshold	[0.6]	8400000
169	20.0	120	0.98975	91.0	1.3186813186813189	70770.86866807021	0.01	False	50000	0.5	10000000	20	9	threshold	[0.6]	8450000
170	20.0	114	0.9957894736842106	86.0	1.3255813953488371	71194.34851854123	0.01	False	50000	0.5	10000000	20	9	threshold	[0.6]	8500000
171	20.0	115	0.999304347826087	85.0	1.3529411764705883	71623.91366880036	0.01	False	50000	0.5	10000000	20	9	threshold	[0.6]	8550000
172	20.0	120	0.9875833333333334	87.0	1.3793103448275863	72046.68980291975	0.01	False	50000	0.5	10000000	20	9	threshold	[0.6]	8600000
173	20.0	119	0.9992436974789916	88.0	1.3522727272727273	72471.9238518545	0.01	False	50000	0.5	10000000	20	9	threshold	[0.6]	8650000
174	20.0	113	0.9935398230088496	90.0	1.2555555555555555	72895.02104993338	0.01	False	50000	0.5	10000000	20	9	threshold	[0.6]	8700000
175	20.0	114	0.9970175438596492	89.0	1.2808988764044944	73317.37573092672	0.01	False	50000	0.5	10000000	20	9	threshold	[0.6]	8750000
176	20.0	128	0.9984375	90.0	1.4222222222222225	73739.42341712936	0.01	False	50000	0.5	10000000	20	9	threshold	[0.6]	8800000
177	20.0	115	0.9962608695652174	93.0	1.2365591397849462	74162.60095556513	0.01	False	50000	0.5	10000000	20	9	threshold	[0.6]	8850000
178	20.0	119	0.9987394957983194	89.0	1.3370786516853932	74586.14495970678	0.01	False	50000	0.5	10000000	20	9	threshold	[0.6]	8900000
179	20.0	122	0.9984426229508196	94.0	1.297872340425532	75010.60273018434	0.01	False	50000	0.5	10000000	20	9	threshold	[0.6]	8950000
180	20.0	116	0.996896551724138	87.0	1.3333333333333333	75432.00371978909	0.01	False	50000	0.5	10000000	20	9	threshold	[0.6]	9000000
181	20.0	118	0.9977966101694916	91.0	1.2967032967032968	75855.46314953576	0.01	False	50000	0.5	10000000	20	9	threshold	[0.6]	9050000
182	20.0	116	0.9990517241379311	92.0	1.2608695652173914	76278.52643078481	0.01	False	50000	0.5	10000000	20	9	threshold	[0.6]	9100000
183	20.0	118	0.9983898305084746	91.0	1.2967032967032968	76704.08508431968	0.01	False	50000	0.5	10000000	20	9	threshold	[0.6]	9150000
184	20.0	121	0.9993388429752067	89.0	1.3595505617977528	77123.11951945312	0.01	False	50000	0.5	10000000	20	9	threshold	[0.6]	9200000
185	20.0	115	0.9959130434782609	94.0	1.2234042553191489	77548.72796874172	0.01	False	50000	0.5	10000000	20	9	threshold	[0.6]	9250000
186	20.0	119	0.9929411764705883	92.0	1.2934782608695652	77972.8995225037	0.01	False	50000	0.5	10000000	20	9	threshold	[0.6]	9300000
187	20.0	124	0.9973387096774194	95.0	1.305263157894737	78400.1489982037	0.01	False	50000	0.5	10000000	20	9	threshold	[0.6]	9350000
188	20.0	114	0.9941228070175439	89.0	1.2808988764044944	78823.78734904715	0.01	False	50000	0.5	10000000	20	9	threshold	[0.6]	9400000
189	20.0	115	0.9942608695652174	90.0	1.2777777777777777	79251.26794071744	0.01	False	50000	0.5	10000000	20	9	threshold	[0.6]	9450000
[truncated: 10,061 more rows]
