# Supplementary material for: Stability of ecologically scaffolded traits during evolutionary transitions in individuality
Source: Nat Commun. 2024 Aug 3;15:6566. doi: 10.1038/s41467-024-50625-1 (PMC11297203; doi:10.1038/s41467-024-50625-1)
Supplement: Supplementary file 4 — Supplementary Code 1 [file 41467_2024_50625_MOESM4_ESM.zip › code/results/source_data/s3d_constantR_trajectory.csv]

	R_field	pop	mean_trait	occupancy	mean_pop	time	mut	mix	save_period	initial_density	Tend	R	simulation_id	ecology_name	initial_trait	e
0	100.0	359	0.40364902506963785	87.0	4.126436781609195	110.82635508735352	0.01	False	50000	0.5	10000000	100	69	threshold	[0.6]	0
1	100.0	429	0.4048717948717949	84.0	5.107142857142857	214.02890752225477	0.01	False	50000	0.5	10000000	100	69	threshold	[0.6]	50000
2	100.0	446	0.40921524663677145	88.0	5.068181818181818	317.7665441514532	0.01	False	50000	0.5	10000000	100	69	threshold	[0.6]	100000
3	100.0	566	0.4037102473498233	91.0	6.21978021978022	424.1699689829328	0.01	False	50000	0.5	10000000	100	69	threshold	[0.6]	150000
4	100.0	465	0.4024301075268818	90.0	5.166666666666667	523.3340265388447	0.01	False	50000	0.5	10000000	100	69	threshold	[0.6]	200000
5	100.0	438	0.4182191780821918	89.0	4.921348314606742	632.8915778830985	0.01	False	50000	0.5	10000000	100	69	threshold	[0.6]	250000
6	100.0	349	0.4270487106017191	83.0	4.204819277108434	748.2654720950984	0.01	False	50000	0.5	10000000	100	69	threshold	[0.6]	300000
7	100.0	428	0.42897196261682247	84.0	5.095238095238095	865.4071200378269	0.01	False	50000	0.5	10000000	100	69	threshold	[0.6]	350000
8	100.0	435	0.42735632183908046	93.0	4.67741935483871	986.8892321657994	0.01	False	50000	0.5	10000000	100	69	threshold	[0.6]	400000
9	100.0	471	0.41872611464968146	91.0	5.175824175824176	1106.0035386843329	0.01	False	50000	0.5	10000000	100	69	threshold	[0.6]	450000
10	100.0	600	0.4128166666666666	88.0	6.818181818181818	1214.2491952282005	0.01	False	50000	0.5	10000000	100	69	threshold	[0.6]	500000
11	100.0	488	0.40866803278688524	93.0	5.247311827956989	1322.3682573175815	0.01	False	50000	0.5	10000000	100	69	threshold	[0.6]	550000
12	100.0	466	0.4130901287553649	90.0	5.177777777777778	1430.210608027522	0.01	False	50000	0.5	10000000	100	69	threshold	[0.6]	600000
13	100.0	398	0.4104773869346734	87.0	4.574712643678161	1534.9432363848211	0.01	False	50000	0.5	10000000	100	69	threshold	[0.6]	650000
14	100.0	486	0.40487654320987654	87.0	5.586206896551724	1642.257391192696	0.01	False	50000	0.5	10000000	100	69	threshold	[0.6]	700000
15	100.0	412	0.4113834951456311	86.0	4.790697674418604	1753.2718559706316	0.01	False	50000	0.5	10000000	100	69	threshold	[0.6]	750000
16	100.0	549	0.41384335154826957	89.0	6.168539325842697	1858.2356852138328	0.01	False	50000	0.5	10000000	100	69	threshold	[0.6]	800000
17	100.0	451	0.41135254988913517	88.0	5.125	1963.3933052045072	0.01	False	50000	0.5	10000000	100	69	threshold	[0.6]	850000
18	100.0	378	0.4137830687830688	83.0	4.554216867469879	2068.462856293843	0.01	False	50000	0.5	10000000	100	69	threshold	[0.6]	900000
19	100.0	484	0.41489669421487607	87.0	5.563218390804598	2181.872105626152	0.01	False	50000	0.5	10000000	100	69	threshold	[0.6]	950000
20	100.0	442	0.4135294117647058	91.0	4.857142857142857	2289.5978042786205	0.01	False	50000	0.5	10000000	100	69	threshold	[0.6]	1000000
21	100.0	548	0.4132664233576643	86.0	6.372093023255814	2397.782000482744	0.01	False	50000	0.5	10000000	100	69	threshold	[0.6]	1050000
22	100.0	552	0.4054347826086957	92.0	6.0	2505.496717122788	0.01	False	50000	0.5	10000000	100	69	threshold	[0.6]	1100000
23	100.0	433	0.41635103926097006	82.0	5.280487804878049	2612.8478183734446	0.01	False	50000	0.5	10000000	100	69	threshold	[0.6]	1150000
24	100.0	417	0.42088729016786564	90.0	4.633333333333334	2723.721980287489	0.01	False	50000	0.5	10000000	100	69	threshold	[0.6]	1200000
25	100.0	405	0.4182962962962963	85.0	4.764705882352941	2840.289849500521	0.01	False	50000	0.5	10000000	100	69	threshold	[0.6]	1250000
26	100.0	513	0.4251656920077972	91.0	5.637362637362638	2951.7274552068907	0.01	False	50000	0.5	10000000	100	69	threshold	[0.6]	1300000
27	100.0	471	0.4260509554140127	92.0	5.119565217391305	3063.0342332523437	0.01	False	50000	0.5	10000000	100	69	threshold	[0.6]	1350000
28	100.0	418	0.4228947368421052	90.0	4.644444444444445	3173.8590182126877	0.01	False	50000	0.5	10000000	100	69	threshold	[0.6]	1400000
29	100.0	435	0.4268965517241379	91.0	4.78021978021978	3289.1348558449345	0.01	False	50000	0.5	10000000	100	69	threshold	[0.6]	1450000
30	100.0	561	0.42169340463458094	96.0	5.84375	3401.003718264977	0.01	False	50000	0.5	10000000	100	69	threshold	[0.6]	1500000
31	100.0	414	0.4286956521739129	92.0	4.5	3514.476626240048	0.01	False	50000	0.5	10000000	100	69	threshold	[0.6]	1550000
32	100.0	438	0.42221461187214615	82.0	5.341463414634147	3632.452406303704	0.01	False	50000	0.5	10000000	100	69	threshold	[0.6]	1600000
33	100.0	406	0.43935960591133005	85.0	4.776470588235294	3750.8774225067136	0.01	False	50000	0.5	10000000	100	69	threshold	[0.6]	1650000
34	100.0	499	0.4311823647294588	91.0	5.483516483516484	3879.983061449657	0.01	False	50000	0.5	10000000	100	69	threshold	[0.6]	1700000
35	100.0	513	0.42686159844054583	93.0	5.516129032258065	3995.833992047529	0.01	False	50000	0.5	10000000	100	69	threshold	[0.6]	1750000
36	100.0	399	0.42228070175438603	88.0	4.534090909090909	4112.569252462593	0.01	False	50000	0.5	10000000	100	69	threshold	[0.6]	1800000
37	100.0	416	0.4195913461538461	94.0	4.425531914893617	4222.225621551072	0.01	False	50000	0.5	10000000	100	69	threshold	[0.6]	1850000
38	100.0	593	0.42672849915682964	93.0	6.376344086021505	4331.910172907236	0.01	False	50000	0.5	10000000	100	69	threshold	[0.6]	1900000
39	100.0	444	0.42824324324324325	88.0	5.045454545454546	4449.475832915839	0.01	False	50000	0.5	10000000	100	69	threshold	[0.6]	1950000
40	100.0	477	0.42169811320754713	89.0	5.359550561797753	4564.892418102437	0.01	False	50000	0.5	10000000	100	69	threshold	[0.6]	2000000
41	100.0	486	0.4217078189300413	86.0	5.651162790697675	4676.865041572455	0.01	False	50000	0.5	10000000	100	69	threshold	[0.6]	2050000
42	100.0	515	0.42248543689320384	90.0	5.722222222222222	4784.938491013812	0.01	False	50000	0.5	10000000	100	69	threshold	[0.6]	2100000
43	100.0	591	0.4164297800338409	90.0	6.566666666666666	4890.540013236652	0.01	False	50000	0.5	10000000	100	69	threshold	[0.6]	2150000
44	100.0	446	0.4231390134529147	89.0	5.01123595505618	4999.708665550753	0.01	False	50000	0.5	10000000	100	69	threshold	[0.6]	2200000
45	100.0	430	0.42455813953488375	87.0	4.942528735632184	5119.631179918732	0.01	False	50000	0.5	10000000	100	69	threshold	[0.6]	2250000
46	100.0	404	0.4187871287128714	85.0	4.752941176470588	5238.941339542599	0.01	False	50000	0.5	10000000	100	69	threshold	[0.6]	2300000
47	100.0	433	0.4069284064665126	87.0	4.977011494252873	5343.719515029411	0.01	False	50000	0.5	10000000	100	69	threshold	[0.6]	2350000
48	100.0	480	0.40952083333333333	87.0	5.517241379310345	5446.00078534033	0.01	False	50000	0.5	10000000	100	69	threshold	[0.6]	2400000
49	100.0	488	0.4098360655737705	92.0	5.304347826086956	5552.519496087745	0.01	False	50000	0.5	10000000	100	69	threshold	[0.6]	2450000
50	100.0	502	0.41480079681274906	88.0	5.704545454545454	5659.465127757058	0.01	False	50000	0.5	10000000	100	69	threshold	[0.6]	2500000
51	100.0	442	0.41000000000000003	89.0	4.966292134831461	5765.126658503075	0.01	False	50000	0.5	10000000	100	69	threshold	[0.6]	2550000
52	100.0	575	0.40368695652173914	88.0	6.534090909090909	5868.812561126687	0.01	False	50000	0.5	10000000	100	69	threshold	[0.6]	2600000
53	100.0	443	0.401038374717833	91.0	4.868131868131868	5974.92639252744	0.01	False	50000	0.5	10000000	100	69	threshold	[0.6]	2650000
54	100.0	607	0.39968698517298185	91.0	6.670329670329671	6079.203755799229	0.01	False	50000	0.5	10000000	100	69	threshold	[0.6]	2700000
55	100.0	570	0.3978947368421053	92.0	6.195652173913044	6184.095950811687	0.01	False	50000	0.5	10000000	100	69	threshold	[0.6]	2750000
56	100.0	564	0.39602836879432635	86.0	6.558139534883721	6283.8439122526215	0.01	False	50000	0.5	10000000	100	69	threshold	[0.6]	2800000
57	100.0	467	0.40218415417558884	89.0	5.247191011235955	6383.012132131921	0.01	False	50000	0.5	10000000	100	69	threshold	[0.6]	2850000
58	100.0	519	0.39766859344894034	90.0	5.766666666666667	6483.969324248604	0.01	False	50000	0.5	10000000	100	69	threshold	[0.6]	2900000
59	100.0	499	0.4140280561122244	91.0	5.483516483516484	6581.696116642467	0.01	False	50000	0.5	10000000	100	69	threshold	[0.6]	2950000
60	100.0	465	0.41965591397849455	86.0	5.406976744186046	6688.640099707085	0.01	False	50000	0.5	10000000	100	69	threshold	[0.6]	3000000
61	100.0	441	0.4217913832199546	93.0	4.741935483870968	6801.500331103029	0.01	False	50000	0.5	10000000	100	69	threshold	[0.6]	3050000
62	100.0	474	0.40981012658227844	90.0	5.266666666666667	6914.716416223484	0.01	False	50000	0.5	10000000	100	69	threshold	[0.6]	3100000
63	100.0	362	0.4245580110497238	83.0	4.36144578313253	7028.815939632685	0.01	False	50000	0.5	10000000	100	69	threshold	[0.6]	3150000
64	100.0	463	0.42706263498920094	93.0	4.978494623655914	7143.992132819508	0.01	False	50000	0.5	10000000	100	69	threshold	[0.6]	3200000
65	100.0	368	0.42244565217391306	87.0	4.2298850574712645	7258.908302214906	0.01	False	50000	0.5	10000000	100	69	threshold	[0.6]	3250000
66	100.0	441	0.41684807256235834	84.0	5.25	7370.64500078669	0.01	False	50000	0.5	10000000	100	69	threshold	[0.6]	3300000
67	100.0	500	0.4184	92.0	5.434782608695652	7482.027648237349	0.01	False	50000	0.5	10000000	100	69	threshold	[0.6]	3350000
68	100.0	480	0.41304166666666675	92.0	5.217391304347826	7590.812443036081	0.01	False	50000	0.5	10000000	100	69	threshold	[0.6]	3400000
69	100.0	495	0.4083636363636364	92.0	5.380434782608695	7693.7875183710685	0.01	False	50000	0.5	10000000	100	69	threshold	[0.6]	3450000
70	100.0	440	0.40793181818181834	83.0	5.301204819277109	7796.731401743218	0.01	False	50000	0.5	10000000	100	69	threshold	[0.6]	3500000
71	100.0	552	0.41367753623188397	88.0	6.2727272727272725	7901.475098358937	0.01	False	50000	0.5	10000000	100	69	threshold	[0.6]	3550000
72	100.0	496	0.40340725806451627	90.0	5.511111111111111	8010.273568196894	0.01	False	50000	0.5	10000000	100	69	threshold	[0.6]	3600000
73	100.0	413	0.40312348668280884	86.0	4.8023255813953485	8113.715171769839	0.01	False	50000	0.5	10000000	100	69	threshold	[0.6]	3650000
74	100.0	541	0.4113493530499076	92.0	5.880434782608695	8219.472345005686	0.01	False	50000	0.5	10000000	100	69	threshold	[0.6]	3700000
75	100.0	480	0.4113958333333334	90.0	5.333333333333333	8323.471471314806	0.01	False	50000	0.5	10000000	100	69	threshold	[0.6]	3750000
76	100.0	549	0.40670309653916203	89.0	6.168539325842697	8431.74990551639	0.01	False	50000	0.5	10000000	100	69	threshold	[0.6]	3800000
77	100.0	495	0.4023030303030303	90.0	5.5	8542.166227613105	0.01	False	50000	0.5	10000000	100	69	threshold	[0.6]	3850000
78	100.0	550	0.399	87.0	6.32183908045977	8644.893259203476	0.01	False	50000	0.5	10000000	100	69	threshold	[0.6]	3900000
79	100.0	454	0.40154185022026434	84.0	5.404761904761905	8746.02387309196	0.01	False	50000	0.5	10000000	100	69	threshold	[0.6]	3950000
80	100.0	440	0.4003181818181818	85.0	5.176470588235294	8851.515021759245	0.01	False	50000	0.5	10000000	100	69	threshold	[0.6]	4000000
81	100.0	462	0.4177272727272727	89.0	5.191011235955056	8958.73336917203	0.01	False	50000	0.5	10000000	100	69	threshold	[0.6]	4050000
82	100.0	379	0.4153562005277045	84.0	4.511904761904762	9071.340266230727	0.01	False	50000	0.5	10000000	100	69	threshold	[0.6]	4100000
83	100.0	444	0.41263513513513517	85.0	5.223529411764706	9181.066847380687	0.01	False	50000	0.5	10000000	100	69	threshold	[0.6]	4150000
84	100.0	427	0.4093208430913349	84.0	5.083333333333333	9290.556387323992	0.01	False	50000	0.5	10000000	100	69	threshold	[0.6]	4200000
85	100.0	387	0.4074935400516796	83.0	4.662650602409639	9396.88639396301	0.01	False	50000	0.5	10000000	100	69	threshold	[0.6]	4250000
86	100.0	601	0.4103327787021631	90.0	6.677777777777778	9501.01445982083	0.01	False	50000	0.5	10000000	100	69	threshold	[0.6]	4300000
87	100.0	444	0.40734234234234235	89.0	4.98876404494382	9601.649134174211	0.01	False	50000	0.5	10000000	100	69	threshold	[0.6]	4350000
88	100.0	576	0.40828125000000004	89.0	6.47191011235955	9703.506423583362	0.01	False	50000	0.5	10000000	100	69	threshold	[0.6]	4400000
89	100.0	516	0.4118798449612404	87.0	5.931034482758621	9810.016358720764	0.01	False	50000	0.5	10000000	100	69	threshold	[0.6]	4450000
90	100.0	453	0.40818984547461357	89.0	5.089887640449438	9917.5572298427	0.01	False	50000	0.5	10000000	100	69	threshold	[0.6]	4500000
91	100.0	592	0.40597972972972973	86.0	6.883720930232558	10019.431722449855	0.01	False	50000	0.5	10000000	100	69	threshold	[0.6]	4550000
92	100.0	464	0.4107543103448277	87.0	5.333333333333333	10126.698417270693	0.01	False	50000	0.5	10000000	100	69	threshold	[0.6]	4600000
93	100.0	443	0.41065462753950344	87.0	5.091954022988506	10233.250256882708	0.01	False	50000	0.5	10000000	100	69	threshold	[0.6]	4650000
94	100.0	499	0.4152304609218437	88.0	5.670454545454546	10338.705028446146	0.01	False	50000	0.5	10000000	100	69	threshold	[0.6]	4700000
95	100.0	504	0.422579365079365	87.0	5.793103448275862	10443.75601578929	0.01	False	50000	0.5	10000000	100	69	threshold	[0.6]	4750000
96	100.0	489	0.42198364008179956	89.0	5.49438202247191	10553.472755366927	0.01	False	50000	0.5	10000000	100	69	threshold	[0.6]	4800000
97	100.0	483	0.417536231884058	90.0	5.366666666666666	10667.197438577648	0.01	False	50000	0.5	10000000	100	69	threshold	[0.6]	4850000
98	100.0	442	0.4058597285067874	89.0	4.966292134831461	10772.240978797152	0.01	False	50000	0.5	10000000	100	69	threshold	[0.6]	4900000
99	100.0	534	0.3992322097378277	89.0	6.0	10877.378914657707	0.01	False	50000	0.5	10000000	100	69	threshold	[0.6]	4950000
100	100.0	479	0.40068893528183713	84.0	5.7023809523809526	10977.03809129596	0.01	False	50000	0.5	10000000	100	69	threshold	[0.6]	5000000
101	100.0	514	0.40404669260700377	88.0	5.840909090909091	11076.610713140775	0.01	False	50000	0.5	10000000	100	69	threshold	[0.6]	5050000
102	100.0	518	0.40787644787644795	89.0	5.820224719101123	11179.623626028751	0.01	False	50000	0.5	10000000	100	69	threshold	[0.6]	5100000
103	100.0	462	0.4095887445887446	87.0	5.310344827586207	11282.049813655964	0.01	False	50000	0.5	10000000	100	69	threshold	[0.6]	5150000
104	100.0	435	0.40639080459770127	85.0	5.117647058823529	11386.187761706262	0.01	False	50000	0.5	10000000	100	69	threshold	[0.6]	5200000
105	100.0	552	0.40675724637681154	91.0	6.065934065934066	11493.11123472998	0.01	False	50000	0.5	10000000	100	69	threshold	[0.6]	5250000
106	100.0	434	0.4019124423963134	85.0	5.105882352941176	11595.093949047894	0.01	False	50000	0.5	10000000	100	69	threshold	[0.6]	5300000
107	100.0	609	0.4011001642036125	90.0	6.766666666666667	11700.014649383173	0.01	False	50000	0.5	10000000	100	69	threshold	[0.6]	5350000
108	100.0	528	0.4017613636363636	90.0	5.866666666666666	11801.743110387251	0.01	False	50000	0.5	10000000	100	69	threshold	[0.6]	5400000
109	100.0	430	0.4002790697674419	86.0	5.0	11904.274895628849	0.01	False	50000	0.5	10000000	100	69	threshold	[0.6]	5450000
110	100.0	499	0.40260521042084163	89.0	5.606741573033708	12002.427790294323	0.01	False	50000	0.5	10000000	100	69	threshold	[0.6]	5500000
111	100.0	608	0.3885032894736842	91.0	6.681318681318682	12105.019650684102	0.01	False	50000	0.5	10000000	100	69	threshold	[0.6]	5550000
112	100.0	661	0.3895461422087746	87.0	7.597701149425287	12201.74277384307	0.01	False	50000	0.5	10000000	100	69	threshold	[0.6]	5600000
113	100.0	517	0.38522243713733073	87.0	5.942528735632184	12302.180862808182	0.01	False	50000	0.5	10000000	100	69	threshold	[0.6]	5650000
114	100.0	681	0.38863436123348016	93.0	7.32258064516129	12399.066330869462	0.01	False	50000	0.5	10000000	100	69	threshold	[0.6]	5700000
115	100.0	458	0.38041484716157214	88.0	5.204545454545454	12496.278775744311	0.01	False	50000	0.5	10000000	100	69	threshold	[0.6]	5750000
116	100.0	456	0.37857456140350876	83.0	5.493975903614458	12593.52587924342	0.01	False	50000	0.5	10000000	100	69	threshold	[0.6]	5800000
117	100.0	434	0.386152073732719	90.0	4.822222222222222	12689.54400435074	0.01	False	50000	0.5	10000000	100	69	threshold	[0.6]	5850000
118	100.0	694	0.3862103746397695	93.0	7.462365591397849	12783.909397263717	0.01	False	50000	0.5	10000000	100	69	threshold	[0.6]	5900000
119	100.0	369	0.3876964769647697	83.0	4.445783132530121	12882.487419321962	0.01	False	50000	0.5	10000000	100	69	threshold	[0.6]	5950000
120	100.0	527	0.38514231499051244	90.0	5.855555555555555	12980.241055641349	0.01	False	50000	0.5	10000000	100	69	threshold	[0.6]	6000000
121	100.0	451	0.39733924611973404	87.0	5.183908045977011	13076.714117578413	0.01	False	50000	0.5	10000000	100	69	threshold	[0.6]	6050000
122	100.0	468	0.4043376068376069	84.0	5.571428571428571	13173.815105734944	0.01	False	50000	0.5	10000000	100	69	threshold	[0.6]	6100000
123	100.0	423	0.40886524822695036	84.0	5.035714285714286	13281.315190554937	0.01	False	50000	0.5	10000000	100	69	threshold	[0.6]	6150000
124	100.0	535	0.4088785046728973	92.0	5.815217391304348	13389.79262254482	0.01	False	50000	0.5	10000000	100	69	threshold	[0.6]	6200000
125	100.0	535	0.4001682242990655	91.0	5.87912087912088	13492.250037966114	0.01	False	50000	0.5	10000000	100	69	threshold	[0.6]	6250000
126	100.0	460	0.3880652173913043	80.0	5.75	13592.601766578537	0.01	False	50000	0.5	10000000	100	69	threshold	[0.6]	6300000
127	100.0	472	0.39438559322033906	86.0	5.488372093023256	13691.342939393411	0.01	False	50000	0.5	10000000	100	69	threshold	[0.6]	6350000
128	100.0	464	0.40566810344827586	86.0	5.395348837209302	13791.93171817453	0.01	False	50000	0.5	10000000	100	69	threshold	[0.6]	6400000
129	100.0	399	0.40486215538847126	94.0	4.24468085106383	13896.527263579874	0.01	False	50000	0.5	10000000	100	69	threshold	[0.6]	6450000
130	100.0	577	0.392842287694974	91.0	6.34065934065934	13998.78286601888	0.01	False	50000	0.5	10000000	100	69	threshold	[0.6]	6500000
131	100.0	399	0.40270676691729324	83.0	4.807228915662651	14098.437363633446	0.01	False	50000	0.5	10000000	100	69	threshold	[0.6]	6550000
132	100.0	693	0.40406926406926413	90.0	7.7	14202.293451754693	0.01	False	50000	0.5	10000000	100	69	threshold	[0.6]	6600000
133	100.0	556	0.4015107913669065	93.0	5.978494623655914	14306.190576651796	0.01	False	50000	0.5	10000000	100	69	threshold	[0.6]	6650000
134	100.0	500	0.3950999999999999	87.0	5.747126436781609	14406.271709165048	0.01	False	50000	0.5	10000000	100	69	threshold	[0.6]	6700000
135	100.0	392	0.3955357142857143	78.0	5.0256410256410255	14510.47609991496	0.01	False	50000	0.5	10000000	100	69	threshold	[0.6]	6750000
136	100.0	456	0.3901973684210527	85.0	5.364705882352941	14604.917957396252	0.01	False	50000	0.5	10000000	100	69	threshold	[0.6]	6800000
137	100.0	495	0.3957171717171717	92.0	5.380434782608695	14708.08855629719	0.01	False	50000	0.5	10000000	100	69	threshold	[0.6]	6850000
138	100.0	523	0.3980305927342257	90.0	5.811111111111111	14805.187916836676	0.01	False	50000	0.5	10000000	100	69	threshold	[0.6]	6900000
139	100.0	409	0.3949877750611247	88.0	4.6477272727272725	14906.57456925058	0.01	False	50000	0.5	10000000	100	69	threshold	[0.6]	6950000
140	100.0	383	0.39203655352480415	83.0	4.614457831325301	15005.895818395276	0.01	False	50000	0.5	10000000	100	69	threshold	[0.6]	7000000
141	100.0	483	0.40020703933747415	89.0	5.426966292134831	15105.522099774464	0.01	False	50000	0.5	10000000	100	69	threshold	[0.6]	7050000
142	100.0	546	0.39813186813186807	92.0	5.934782608695652	15206.615580181886	0.01	False	50000	0.5	10000000	100	69	threshold	[0.6]	7100000
143	100.0	511	0.3941878669275931	91.0	5.615384615384615	15307.749958284685	0.01	False	50000	0.5	10000000	100	69	threshold	[0.6]	7150000
144	100.0	559	0.39618962432915916	90.0	6.211111111111111	15408.950654185846	0.01	False	50000	0.5	10000000	100	69	threshold	[0.6]	7200000
145	100.0	649	0.40070878274268107	89.0	7.292134831460674	15514.323387170998	0.01	False	50000	0.5	10000000	100	69	threshold	[0.6]	7250000
146	100.0	561	0.3985026737967915	84.0	6.678571428571429	15611.964567904271	0.01	False	50000	0.5	10000000	100	69	threshold	[0.6]	7300000
147	100.0	474	0.3978481012658228	78.0	6.076923076923077	15711.512432513317	0.01	False	50000	0.5	10000000	100	69	threshold	[0.6]	7350000
148	100.0	701	0.39386590584878756	94.0	7.457446808510638	15812.637447913372	0.01	False	50000	0.5	10000000	100	69	threshold	[0.6]	7400000
149	100.0	485	0.39420618556701026	88.0	5.511363636363637	15912.234898460572	0.01	False	50000	0.5	10000000	100	69	threshold	[0.6]	7450000
150	100.0	559	0.39234347048300533	88.0	6.352272727272728	16008.851142595404	0.01	False	50000	0.5	10000000	100	69	threshold	[0.6]	7500000
151	100.0	436	0.4011009174311927	83.0	5.253012048192771	16109.442457605704	0.01	False	50000	0.5	10000000	100	69	threshold	[0.6]	7550000
152	100.0	597	0.3974874371859297	90.0	6.633333333333334	16211.663746566092	0.01	False	50000	0.5	10000000	100	69	threshold	[0.6]	7600000
153	100.0	475	0.39326315789473687	83.0	5.72289156626506	16314.516993504742	0.01	False	50000	0.5	10000000	100	69	threshold	[0.6]	7650000
154	100.0	467	0.391948608137045	88.0	5.306818181818182	16411.954340825265	0.01	False	50000	0.5	10000000	100	69	threshold	[0.6]	7700000
155	100.0	530	0.3872830188679246	86.0	6.162790697674419	16510.530037080374	0.01	False	50000	0.5	10000000	100	69	threshold	[0.6]	7750000
156	100.0	605	0.3731074380165289	91.0	6.648351648351649	16606.150781927878	0.01	False	50000	0.5	10000000	100	69	threshold	[0.6]	7800000
157	100.0	541	0.3759704251386322	88.0	6.1477272727272725	16700.212445127556	0.01	False	50000	0.5	10000000	100	69	threshold	[0.6]	7850000
158	100.0	495	0.384060606060606	91.0	5.43956043956044	16798.359514384767	0.01	False	50000	0.5	10000000	100	69	threshold	[0.6]	7900000
159	100.0	620	0.3874193548387097	85.0	7.294117647058823	16894.347418687154	0.01	False	50000	0.5	10000000	100	69	threshold	[0.6]	7950000
160	100.0	424	0.40398584905660384	91.0	4.65934065934066	16991.645571140147	0.01	False	50000	0.5	10000000	100	69	threshold	[0.6]	8000000
161	100.0	520	0.387076923076923	92.0	5.652173913043479	17090.49970330518	0.01	False	50000	0.5	10000000	100	69	threshold	[0.6]	8050000
162	100.0	477	0.40587002096436064	88.0	5.420454545454546	17192.368341392714	0.01	False	50000	0.5	10000000	100	69	threshold	[0.6]	8100000
163	100.0	455	0.41318681318681316	91.0	5.0	17296.15064049842	0.01	False	50000	0.5	10000000	100	69	threshold	[0.6]	8150000
164	100.0	375	0.41176	84.0	4.464285714285714	17404.78878025891	0.01	False	50000	0.5	10000000	100	69	threshold	[0.6]	8200000
165	100.0	530	0.41101886792452824	88.0	6.0227272727272725	17511.506150440902	0.01	False	50000	0.5	10000000	100	69	threshold	[0.6]	8250000
166	100.0	442	0.4116742081447964	89.0	4.966292134831461	17619.301167890222	0.01	False	50000	0.5	10000000	100	69	threshold	[0.6]	8300000
167	100.0	433	0.41879907621247126	93.0	4.655913978494624	17726.315404038636	0.01	False	50000	0.5	10000000	100	69	threshold	[0.6]	8350000
168	100.0	357	0.4152100840336135	85.0	4.2	17844.464038397815	0.01	False	50000	0.5	10000000	100	69	threshold	[0.6]	8400000
169	100.0	480	0.41737500000000005	82.0	5.853658536585366	17961.63844282953	0.01	False	50000	0.5	10000000	100	69	threshold	[0.6]	8450000
170	100.0	409	0.41977995110024446	86.0	4.755813953488372	18070.725971050382	0.01	False	50000	0.5	10000000	100	69	threshold	[0.6]	8500000
171	100.0	578	0.4172664359861591	92.0	6.282608695652174	18181.9665232568	0.01	False	50000	0.5	10000000	100	69	threshold	[0.6]	8550000
172	100.0	519	0.42265895953757227	89.0	5.831460674157303	18287.15235631378	0.01	False	50000	0.5	10000000	100	69	threshold	[0.6]	8600000
173	100.0	463	0.43140388768898486	87.0	5.32183908045977	18401.23311731097	0.01	False	50000	0.5	10000000	100	69	threshold	[0.6]	8650000
174	100.0	413	0.4376271186440678	85.0	4.858823529411764	18517.26341900592	0.01	False	50000	0.5	10000000	100	69	threshold	[0.6]	8700000
175	100.0	324	0.4319135802469135	79.0	4.10126582278481	18638.99458091744	0.01	False	50000	0.5	10000000	100	69	threshold	[0.6]	8750000
176	100.0	336	0.4247619047619047	82.0	4.097560975609756	18757.491065631933	0.01	False	50000	0.5	10000000	100	69	threshold	[0.6]	8800000
177	100.0	464	0.4278448275862069	90.0	5.155555555555556	18871.12245433004	0.01	False	50000	0.5	10000000	100	69	threshold	[0.6]	8850000
178	100.0	414	0.4187681159420291	88.0	4.704545454545454	18981.79387172194	0.01	False	50000	0.5	10000000	100	69	threshold	[0.6]	8900000
179	100.0	484	0.42357438016528925	92.0	5.260869565217392	19086.16618328487	0.01	False	50000	0.5	10000000	100	69	threshold	[0.6]	8950000
180	100.0	539	0.41326530612244894	93.0	5.795698924731183	19195.937066703624	0.01	False	50000	0.5	10000000	100	69	threshold	[0.6]	9000000
181	100.0	491	0.395030549898167	91.0	5.395604395604396	19301.64280838689	0.01	False	50000	0.5	10000000	100	69	threshold	[0.6]	9050000
182	100.0	511	0.40029354207436396	84.0	6.083333333333333	19399.121676892264	0.01	False	50000	0.5	10000000	100	69	threshold	[0.6]	9100000
183	100.0	510	0.3968235294117648	89.0	5.730337078651686	19497.565575119537	0.01	False	50000	0.5	10000000	100	69	threshold	[0.6]	9150000
184	100.0	455	0.4072747252747253	83.0	5.481927710843373	19597.165436144107	0.01	False	50000	0.5	10000000	100	69	threshold	[0.6]	9200000
185	100.0	489	0.409836400817996	93.0	5.258064516129032	19700.09406347073	0.01	False	50000	0.5	10000000	100	69	threshold	[0.6]	9250000
186	100.0	524	0.41454198473282433	94.0	5.574468085106383	19806.64117738534	0.01	False	50000	0.5	10000000	100	69	threshold	[0.6]	9300000
187	100.0	523	0.4122753346080307	83.0	6.301204819277109	19913.07935111386	0.01	False	50000	0.5	10000000	100	69	threshold	[0.6]	9350000
188	100.0	476	0.4146428571428572	89.0	5.348314606741573	20022.042353208617	0.01	False	50000	0.5	10000000	100	69	threshold	[0.6]	9400000
189	100.0	356	0.4173314606741573	80.0	4.45	20132.516576706657	0.01	False	50000	0.5	10000000	100	69	threshold	[0.6]	9450000
190	100.0	565	0.41991150442477876	92.0	6.141304347826087	20245.08567499162	0.01	False	50000	0.5	10000000	100	69	threshold	[0.6]	9500000
191	100.0	493	0.41519269776876266	83.0	5.9397590361445785	20351.14299436888	0.01	False	50000	0.5	10000000	100	69	threshold	[0.6]	9550000
192	100.0	592	0.40984797297297293	91.0	6.5054945054945055	20458.062937170696	0.01	False	50000	0.5	10000000	100	69	threshold	[0.6]	9600000
193	100.0	437	0.4114187643020596	88.0	4.965909090909091	20566.336555293	0.01	False	50000	0.5	10000000	100	69	threshold	[0.6]	9650000
194	100.0	454	0.3997577092511013	86.0	5.27906976744186	20667.30346923625	0.01	False	50000	0.5	10000000	100	69	threshold	[0.6]	9700000
195	100.0	452	0.4171460176991151	85.0	5.317647058823529	20773.982211611543	0.01	False	50000	0.5	10000000	100	69	threshold	[0.6]	9750000
196	100.0	373	0.43324396782841834	90.0	4.144444444444445	20888.57318709486	0.01	False	50000	0.5	10000000	100	69	threshold	[0.6]	9800000
197	100.0	392	0.4390561224489795	96.0	4.083333333333333	21013.73687358444	0.01	False	50000	0.5	10000000	100	69	threshold	[0.6]	9850000
198	100.0	373	0.4375603217158176	87.0	4.287356321839081	21134.03440160989	0.01	False	50000	0.5	10000000	100	69	threshold	[0.6]	9900000
199	100.0	427	0.4381733021077282	91.0	4.6923076923076925	21257.48340303692	0.01	False	50000	0.5	10000000	100	69	threshold	[0.6]	9950000
200	100.0	438	0.4393150684931506	89.0	4.921348314606742	21379.542676900448	0.01	False	50000	0.5	10000000	100	69	threshold	[0.6]	10000000
0	100.0	128	0.9978125	98.0	1.3061224489795915	381.1591077673694	0.01	False	50000	0.5	10000000	100	162	threshold	[0.0]	0
1	100.0	132	0.9984848484848485	99.0	1.3333333333333333	768.5446359540705	0.01	False	50000	0.5	10000000	100	162	threshold	[0.0]	50000
2	100.0	123	0.9979674796747968	97.0	1.268041237113402	1153.3784469743964	0.01	False	50000	0.5	10000000	100	162	threshold	[0.0]	100000
3	100.0	131	0.9982442748091604	99.0	1.323232323232323	1536.5739095752965	0.01	False	50000	0.5	10000000	100	162	threshold	[0.0]	150000
4	100.0	134	0.9955223880597015	99.0	1.3535353535353536	1922.401172623516	0.01	False	50000	0.5	10000000	100	162	threshold	[0.0]	200000
5	100.0	133	0.9990225563909775	97.0	1.3711340206185567	2305.221660542006	0.01	False	50000	0.5	10000000	100	162	threshold	[0.0]	250000
6	100.0	133	0.9984962406015038	100.0	1.33	2685.289092553882	0.01	False	50000	0.5	10000000	100	162	threshold	[0.0]	300000
7	100.0	135	0.9987407407407408	100.0	1.35	3072.3874898292083	0.01	False	50000	0.5	10000000	100	162	threshold	[0.0]	350000
8	100.0	136	0.9972794117647059	100.0	1.36	3456.1688329599724	0.01	False	50000	0.5	10000000	100	162	threshold	[0.0]	400000
9	100.0	128	0.9971875	97.0	1.3195876288659794	3841.652387615376	0.01	False	50000	0.5	10000000	100	162	threshold	[0.0]	450000
10	100.0	130	0.999	99.0	1.3131313131313131	4224.431323490449	0.01	False	50000	0.5	10000000	100	162	threshold	[0.0]	500000
11	100.0	129	0.9968217054263566	97.0	1.3298969072164948	4608.866784472957	0.01	False	50000	0.5	10000000	100	162	threshold	[0.0]	550000
12	100.0	131	0.9977099236641223	97.0	1.350515463917526	4993.121470722232	0.01	False	50000	0.5	10000000	100	162	threshold	[0.0]	600000
13	100.0	126	0.998968253968254	99.0	1.2727272727272727	5375.578550961894	0.01	False	50000	0.5	10000000	100	162	threshold	[0.0]	650000
14	100.0	134	0.9982089552238806	98.0	1.3673469387755102	5761.568082370473	0.01	False	50000	0.5	10000000	100	162	threshold	[0.0]	700000
15	100.0	135	0.9986666666666667	97.0	1.3917525773195876	6147.148161518422	0.01	False	50000	0.5	10000000	100	162	threshold	[0.0]	750000
16	100.0	131	0.9987022900763359	98.0	1.336734693877551	6529.888663071854	0.01	False	50000	0.5	10000000	100	162	threshold	[0.0]	800000
17	100.0	137	0.9978102189781022	96.0	1.4270833333333333	6914.520048186729	0.01	False	50000	0.5	10000000	100	162	threshold	[0.0]	850000
18	100.0	132	0.9982575757575758	98.0	1.346938775510204	7299.261358508862	0.01	False	50000	0.5	10000000	100	162	threshold	[0.0]	900000
19	100.0	121	0.9976859504132232	94.0	1.2872340425531914	7683.556816398399	0.01	False	50000	0.5	10000000	100	162	threshold	[0.0]	950000
20	100.0	137	0.9981021897810219	99.0	1.383838383838384	8068.959668819783	0.01	False	50000	0.5	10000000	100	162	threshold	[0.0]	1000000
21	100.0	138	0.9976811594202899	99.0	1.393939393939394	8453.464710530594	0.01	False	50000	0.5	10000000	100	162	threshold	[0.0]	1050000
22	100.0	128	0.997265625	98.0	1.3061224489795915	8837.320568656161	0.01	False	50000	0.5	10000000	100	162	threshold	[0.0]	1100000
23	100.0	140	0.9988571428571429	100.0	1.4	9223.836551070151	0.01	False	50000	0.5	10000000	100	162	threshold	[0.0]	1150000
24	100.0	131	0.9992366412213741	100.0	1.31	9607.061812395745	0.01	False	50000	0.5	10000000	100	162	threshold	[0.0]	1200000
25	100.0	139	0.9965467625899281	100.0	1.39	9992.049188729332	0.01	False	50000	0.5	10000000	100	162	threshold	[0.0]	1250000
26	100.0	138	0.9960869565217392	99.0	1.393939393939394	10376.729767666438	0.01	False	50000	0.5	10000000	100	162	threshold	[0.0]	1300000
27	100.0	131	0.9992366412213741	98.0	1.336734693877551	10760.557697803502	0.01	False	50000	0.5	10000000	100	162	threshold	[0.0]	1350000
28	100.0	129	0.9972868217054264	98.0	1.316326530612245	11143.77658785722	0.01	False	50000	0.5	10000000	100	162	threshold	[0.0]	1400000
29	100.0	130	0.997923076923077	97.0	1.3402061855670102	11527.708625596204	0.01	False	50000	0.5	10000000	100	162	threshold	[0.0]	1450000
30	100.0	138	0.9983333333333334	98.0	1.4081632653061225	11909.737828572574	0.01	False	50000	0.5	10000000	100	162	threshold	[0.0]	1500000
31	100.0	130	0.9974615384615385	98.0	1.326530612244898	12296.004166801951	0.01	False	50000	0.5	10000000	100	162	threshold	[0.0]	1550000
32	100.0	133	0.997218045112782	97.0	1.3711340206185567	12680.278437449158	0.01	False	50000	0.5	10000000	100	162	threshold	[0.0]	1600000
33	100.0	129	0.9975193798449613	96.0	1.34375	13061.402489336591	0.01	False	50000	0.5	10000000	100	162	threshold	[0.0]	1650000
34	100.0	134	0.9990298507462687	98.0	1.3673469387755102	13447.398543858795	0.01	False	50000	0.5	10000000	100	162	threshold	[0.0]	1700000
35	100.0	134	0.9976865671641792	97.0	1.381443298969072	13831.15608905565	0.01	False	50000	0.5	10000000	100	162	threshold	[0.0]	1750000
36	100.0	136	0.999264705882353	100.0	1.36	14214.603984280056	0.01	False	50000	0.5	10000000	100	162	threshold	[0.0]	1800000
37	100.0	136	0.9963235294117648	100.0	1.36	14596.914541644228	0.01	False	50000	0.5	10000000	100	162	threshold	[0.0]	1850000
38	100.0	131	0.997557251908397	94.0	1.3936170212765957	14980.629465988111	0.01	False	50000	0.5	10000000	100	162	threshold	[0.0]	1900000
39	100.0	136	0.9973529411764706	96.0	1.4166666666666667	15365.062771765746	0.01	False	50000	0.5	10000000	100	162	threshold	[0.0]	1950000
40	100.0	125	0.99912	96.0	1.3020833333333333	15751.822060098344	0.01	False	50000	0.5	10000000	100	162	threshold	[0.0]	2000000
41	100.0	129	0.9985271317829458	99.0	1.303030303030303	16135.693464514216	0.01	False	50000	0.5	10000000	100	162	threshold	[0.0]	2050000
42	100.0	138	0.9981159420289856	98.0	1.4081632653061225	16519.906761465343	0.01	False	50000	0.5	10000000	100	162	threshold	[0.0]	2100000
43	100.0	127	0.9968503937007875	98.0	1.2959183673469388	16901.714703280646	0.01	False	50000	0.5	10000000	100	162	threshold	[0.0]	2150000
44	100.0	125	0.9976	99.0	1.2626262626262623	17285.377245146894	0.01	False	50000	0.5	10000000	100	162	threshold	[0.0]	2200000
45	100.0	122	0.9956557377049181	95.0	1.2842105263157897	17670.68662536046	0.01	False	50000	0.5	10000000	100	162	threshold	[0.0]	2250000
46	100.0	138	0.9992753623188406	100.0	1.38	18052.752893797937	0.01	False	50000	0.5	10000000	100	162	threshold	[0.0]	2300000
47	100.0	133	0.9978195488721805	95.0	1.4	18438.274835964105	0.01	False	50000	0.5	10000000	100	162	threshold	[0.0]	2350000
48	100.0	125	0.99744	98.0	1.2755102040816326	18824.557135467174	0.01	False	50000	0.5	10000000	100	162	threshold	[0.0]	2400000
49	100.0	132	0.9970454545454546	99.0	1.3333333333333333	19206.784987742853	0.01	False	50000	0.5	10000000	100	162	threshold	[0.0]	2450000
50	100.0	133	0.998421052631579	100.0	1.33	19588.40107341268	0.01	False	50000	0.5	10000000	100	162	threshold	[0.0]	2500000
51	100.0	127	0.998976377952756	98.0	1.2959183673469388	19975.363986477987	0.01	False	50000	0.5	10000000	100	162	threshold	[0.0]	2550000
52	100.0	140	0.9957857142857143	98.0	1.4285714285714286	20356.493621916	0.01	False	50000	0.5	10000000	100	162	threshold	[0.0]	2600000
53	100.0	132	0.9962878787878788	95.0	1.3894736842105264	20741.88991704883	0.01	False	50000	0.5	10000000	100	162	threshold	[0.0]	2650000
54	100.0	123	0.9986178861788618	98.0	1.2551020408163265	21127.915458630443	0.01	False	50000	0.5	10000000	100	162	threshold	[0.0]	2700000
55	100.0	131	0.9991603053435115	97.0	1.350515463917526	21510.20105568298	0.01	False	50000	0.5	10000000	100	162	threshold	[0.0]	2750000
56	100.0	133	0.9980451127819548	96.0	1.3854166666666667	21892.92048362234	0.01	False	50000	0.5	10000000	100	162	threshold	[0.0]	2800000
57	100.0	133	0.9971428571428572	99.0	1.3434343434343434	22278.968641514664	0.01	False	50000	0.5	10000000	100	162	threshold	[0.0]	2850000
58	100.0	139	0.9971942446043166	98.0	1.4183673469387754	22666.52944331188	0.01	False	50000	0.5	10000000	100	162	threshold	[0.0]	2900000
59	100.0	128	0.998359375	97.0	1.3195876288659794	23045.60645121669	0.01	False	50000	0.5	10000000	100	162	threshold	[0.0]	2950000
60	100.0	134	0.9985820895522389	99.0	1.3535353535353536	23430.56556188879	0.01	False	50000	0.5	10000000	100	162	threshold	[0.0]	3000000
61	100.0	130	0.9976923076923077	98.0	1.326530612244898	23815.122463803127	0.01	False	50000	0.5	10000000	100	162	threshold	[0.0]	3050000
62	100.0	121	0.9982644628099174	96.0	1.2604166666666667	24200.722788226856	0.01	False	50000	0.5	10000000	100	162	threshold	[0.0]	3100000
63	100.0	129	0.9989147286821706	97.0	1.3298969072164948	24585.69080664806	0.01	False	50000	0.5	10000000	100	162	threshold	[0.0]	3150000
64	100.0	136	0.9986029411764706	99.0	1.3737373737373737	24968.52520089462	0.01	False	50000	0.5	10000000	100	162	threshold	[0.0]	3200000
65	100.0	125	0.9984	99.0	1.2626262626262623	25356.04821245351	0.01	False	50000	0.5	10000000	100	162	threshold	[0.0]	3250000
66	100.0	132	0.9978030303030304	99.0	1.3333333333333333	25740.403113495617	0.01	False	50000	0.5	10000000	100	162	threshold	[0.0]	3300000
67	100.0	131	0.9977862595419849	98.0	1.336734693877551	26124.751528441582	0.01	False	50000	0.5	10000000	100	162	threshold	[0.0]	3350000
68	100.0	130	0.9993846153846154	97.0	1.3402061855670102	26508.669176003907	0.01	False	50000	0.5	10000000	100	162	threshold	[0.0]	3400000
69	100.0	128	0.9974218750000001	98.0	1.3061224489795915	26892.213237524225	0.01	False	50000	0.5	10000000	100	162	threshold	[0.0]	3450000
70	100.0	129	0.9995348837209302	100.0	1.29	27274.611819498576	0.01	False	50000	0.5	10000000	100	162	threshold	[0.0]	3500000
71	100.0	127	0.998740157480315	96.0	1.3229166666666667	27659.30514129259	0.01	False	50000	0.5	10000000	100	162	threshold	[0.0]	3550000
72	100.0	128	0.99609375	99.0	1.292929292929293	28043.743417571724	0.01	False	50000	0.5	10000000	100	162	threshold	[0.0]	3600000
73	100.0	127	0.9960629921259843	98.0	1.2959183673469388	28426.79137311308	0.01	False	50000	0.5	10000000	100	162	threshold	[0.0]	3650000
74	100.0	131	0.9990076335877863	98.0	1.336734693877551	28806.963299619645	0.01	False	50000	0.5	10000000	100	162	threshold	[0.0]	3700000
75	100.0	136	0.9969852941176471	98.0	1.3877551020408163	29192.425598781585	0.01	False	50000	0.5	10000000	100	162	threshold	[0.0]	3750000
76	100.0	132	0.999469696969697	99.0	1.3333333333333333	29577.40792014139	0.01	False	50000	0.5	10000000	100	162	threshold	[0.0]	3800000
77	100.0	128	0.9975	99.0	1.292929292929293	29963.06952427555	0.01	False	50000	0.5	10000000	100	162	threshold	[0.0]	3850000
78	100.0	131	0.9992366412213741	98.0	1.336734693877551	30345.69342083988	0.01	False	50000	0.5	10000000	100	162	threshold	[0.0]	3900000
79	100.0	131	0.9984732824427481	96.0	1.3645833333333333	30729.467235039272	0.01	False	50000	0.5	10000000	100	162	threshold	[0.0]	3950000
80	100.0	131	0.9950381679389313	99.0	1.323232323232323	31114.00742923016	0.01	False	50000	0.5	10000000	100	162	threshold	[0.0]	4000000
81	100.0	129	0.998139534883721	100.0	1.29	31498.44293926973	0.01	False	50000	0.5	10000000	100	162	threshold	[0.0]	4050000
82	100.0	127	0.9968503937007875	95.0	1.3368421052631578	31882.125358707573	0.01	False	50000	0.5	10000000	100	162	threshold	[0.0]	4100000
83	100.0	133	0.9972932330827068	96.0	1.3854166666666667	32266.051825684684	0.01	False	50000	0.5	10000000	100	162	threshold	[0.0]	4150000
84	100.0	126	0.9952380952380953	99.0	1.2727272727272727	32650.21987309956	0.01	False	50000	0.5	10000000	100	162	threshold	[0.0]	4200000
85	100.0	134	0.9988059701492538	98.0	1.3673469387755102	33035.19691583474	0.01	False	50000	0.5	10000000	100	162	threshold	[0.0]	4250000
86	100.0	129	0.9988372093023256	99.0	1.303030303030303	33417.20028283244	0.01	False	50000	0.5	10000000	100	162	threshold	[0.0]	4300000
87	100.0	135	0.9980740740740741	100.0	1.35	33800.70933288773	0.01	False	50000	0.5	10000000	100	162	threshold	[0.0]	4350000
88	100.0	131	0.9984732824427481	99.0	1.323232323232323	34186.14649647631	0.01	False	50000	0.5	10000000	100	162	threshold	[0.0]	4400000
89	100.0	136	0.9977941176470589	96.0	1.4166666666666667	34569.46003583307	0.01	False	50000	0.5	10000000	100	162	threshold	[0.0]	4450000
90	100.0	127	0.9991338582677166	95.0	1.3368421052631578	34954.156814079164	0.01	False	50000	0.5	10000000	100	162	threshold	[0.0]	4500000
91	100.0	118	0.9990677966101695	96.0	1.2291666666666667	35339.578323500406	0.01	False	50000	0.5	10000000	100	162	threshold	[0.0]	4550000
92	100.0	124	0.9988709677419355	96.0	1.2916666666666667	35728.54241113847	0.01	False	50000	0.5	10000000	100	162	threshold	[0.0]	4600000
93	100.0	131	0.9987022900763359	99.0	1.323232323232323	36110.691387132334	0.01	False	50000	0.5	10000000	100	162	threshold	[0.0]	4650000
94	100.0	131	0.9966412213740459	96.0	1.3645833333333333	36497.82999135851	0.01	False	50000	0.5	10000000	100	162	threshold	[0.0]	4700000
95	100.0	136	0.9988970588235295	99.0	1.3737373737373737	36878.580250387975	0.01	False	50000	0.5	10000000	100	162	threshold	[0.0]	4750000
96	100.0	131	0.9977099236641223	99.0	1.323232323232323	37260.46426546536	0.01	False	50000	0.5	10000000	100	162	threshold	[0.0]	4800000
97	100.0	125	0.9986400000000001	98.0	1.2755102040816326	37643.99155090614	0.01	False	50000	0.5	10000000	100	162	threshold	[0.0]	4850000
98	100.0	124	0.9972580645161291	96.0	1.2916666666666667	38029.008864215466	0.01	False	50000	0.5	10000000	100	162	threshold	[0.0]	4900000
99	100.0	126	0.9988095238095239	97.0	1.2989690721649485	38410.96004258874	0.01	False	50000	0.5	10000000	100	162	threshold	[0.0]	4950000
100	100.0	125	0.99848	97.0	1.288659793814433	38795.30990488927	0.01	False	50000	0.5	10000000	100	162	threshold	[0.0]	5000000
101	100.0	130	0.9980769230769231	97.0	1.3402061855670102	39181.033684088085	0.01	False	50000	0.5	10000000	100	162	threshold	[0.0]	5050000
102	100.0	129	0.997906976744186	98.0	1.316326530612245	39563.43449735815	0.01	False	50000	0.5	10000000	100	162	threshold	[0.0]	5100000
103	100.0	134	0.9976865671641792	99.0	1.3535353535353536	39948.72862903512	0.01	False	50000	0.5	10000000	100	162	threshold	[0.0]	5150000
104	100.0	121	0.9981818181818182	97.0	1.2474226804123711	40332.02620343788	0.01	False	50000	0.5	10000000	100	162	threshold	[0.0]	5200000
105	100.0	132	0.998030303030303	96.0	1.375	40713.51015482814	0.01	False	50000	0.5	10000000	100	162	threshold	[0.0]	5250000
106	100.0	128	0.997109375	98.0	1.3061224489795915	41098.13508863461	0.01	False	50000	0.5	10000000	100	162	threshold	[0.0]	5300000
107	100.0	134	0.9988059701492538	100.0	1.34	41484.50904923682	0.01	False	50000	0.5	10000000	100	162	threshold	[0.0]	5350000
108	100.0	126	0.9988888888888889	96.0	1.3125	41868.4978232053	0.01	False	50000	0.5	10000000	100	162	threshold	[0.0]	5400000
109	100.0	131	0.9984732824427481	100.0	1.31	42254.815497012816	0.01	False	50000	0.5	10000000	100	162	threshold	[0.0]	5450000
110	100.0	127	0.9985826771653544	98.0	1.2959183673469388	42635.47907684407	0.01	False	50000	0.5	10000000	100	162	threshold	[0.0]	5500000
111	100.0	134	0.9979104477611941	99.0	1.3535353535353536	43016.98086359687	0.01	False	50000	0.5	10000000	100	162	threshold	[0.0]	5550000
112	100.0	134	0.9955223880597015	98.0	1.3673469387755102	43400.65449867985	0.01	False	50000	0.5	10000000	100	162	threshold	[0.0]	5600000
113	100.0	135	0.9967407407407408	97.0	1.3917525773195876	43783.5600705006	0.01	False	50000	0.5	10000000	100	162	threshold	[0.0]	5650000
114	100.0	124	0.9960483870967742	97.0	1.2783505154639174	44168.59477154055	0.01	False	50000	0.5	10000000	100	162	threshold	[0.0]	5700000
115	100.0	134	0.9970149253731344	97.0	1.381443298969072	44552.43120590119	0.01	False	50000	0.5	10000000	100	162	threshold	[0.0]	5750000
116	100.0	135	0.9976296296296298	98.0	1.3775510204081634	44939.21461295417	0.01	False	50000	0.5	10000000	100	162	threshold	[0.0]	5800000
117	100.0	127	0.9993700787401575	96.0	1.3229166666666667	45321.76636242047	0.01	False	50000	0.5	10000000	100	162	threshold	[0.0]	5850000
118	100.0	125	0.99768	95.0	1.3157894736842106	45706.69620377594	0.01	False	50000	0.5	10000000	100	162	threshold	[0.0]	5900000
119	100.0	131	0.997175572519084	99.0	1.323232323232323	46090.195155615605	0.01	False	50000	0.5	10000000	100	162	threshold	[0.0]	5950000
120	100.0	141	0.9985106382978725	100.0	1.41	46472.33821907838	0.01	False	50000	0.5	10000000	100	162	threshold	[0.0]	6000000
121	100.0	129	0.9978294573643411	98.0	1.316326530612245	46855.7775583078	0.01	False	50000	0.5	10000000	100	162	threshold	[0.0]	6050000
122	100.0	135	0.9971851851851852	98.0	1.3775510204081634	47240.86255925677	0.01	False	50000	0.5	10000000	100	162	threshold	[0.0]	6100000
123	100.0	135	0.9974074074074075	97.0	1.3917525773195876	47624.04231714043	0.01	False	50000	0.5	10000000	100	162	threshold	[0.0]	6150000
124	100.0	133	0.9975939849624061	100.0	1.33	48006.255806881134	0.01	False	50000	0.5	10000000	100	162	threshold	[0.0]	6200000
125	100.0	131	0.997175572519084	98.0	1.336734693877551	48391.08289107042	0.01	False	50000	0.5	10000000	100	162	threshold	[0.0]	6250000
126	100.0	135	0.9965185185185186	98.0	1.3775510204081634	48777.72111042679	0.01	False	50000	0.5	10000000	100	162	threshold	[0.0]	6300000
127	100.0	137	0.9993430656934307	99.0	1.383838383838384	49162.773264048	0.01	False	50000	0.5	10000000	100	162	threshold	[0.0]	6350000
128	100.0	141	0.9973758865248227	100.0	1.41	49548.797441906834	0.01	False	50000	0.5	10000000	100	162	threshold	[0.0]	6400000
129	100.0	127	0.9977165354330709	98.0	1.2959183673469388	49933.94216335291	0.01	False	50000	0.5	10000000	100	162	threshold	[0.0]	6450000
130	100.0	133	0.9975939849624061	97.0	1.3711340206185567	50316.95803988973	0.01	False	50000	0.5	10000000	100	162	threshold	[0.0]	6500000
131	100.0	123	0.9978861788617887	97.0	1.268041237113402	50703.57531827997	0.01	False	50000	0.5	10000000	100	162	threshold	[0.0]	6550000
132	100.0	136	0.9976470588235296	98.0	1.3877551020408163	51087.25453577527	0.01	False	50000	0.5	10000000	100	162	threshold	[0.0]	6600000
133	100.0	135	0.9982222222222223	99.0	1.3636363636363635	51473.58252690022	0.01	False	50000	0.5	10000000	100	162	threshold	[0.0]	6650000
134	100.0	132	0.9987878787878788	98.0	1.346938775510204	51857.22709368752	0.01	False	50000	0.5	10000000	100	162	threshold	[0.0]	6700000
135	100.0	134	0.999179104477612	99.0	1.3535353535353536	52241.5178524957	0.01	False	50000	0.5	10000000	100	162	threshold	[0.0]	6750000
136	100.0	132	0.9986363636363637	95.0	1.3894736842105264	52625.64898421279	0.01	False	50000	0.5	10000000	100	162	threshold	[0.0]	6800000
137	100.0	130	0.9972307692307693	100.0	1.3	53008.38267123361	0.01	False	50000	0.5	10000000	100	162	threshold	[0.0]	6850000
138	100.0	129	0.9996124031007751	99.0	1.303030303030303	53393.991673683966	0.01	False	50000	0.5	10000000	100	162	threshold	[0.0]	6900000
139	100.0	133	0.9973684210526316	100.0	1.33	53778.78299244135	0.01	False	50000	0.5	10000000	100	162	threshold	[0.0]	6950000
140	100.0	129	0.9986821705426357	99.0	1.303030303030303	54163.29667022934	0.01	False	50000	0.5	10000000	100	162	threshold	[0.0]	7000000
141	100.0	134	0.9977611940298508	100.0	1.34	54548.279600294045	0.01	False	50000	0.5	10000000	100	162	threshold	[0.0]	7050000
142	100.0	128	0.996171875	96.0	1.3333333333333333	54932.00358054342	0.01	False	50000	0.5	10000000	100	162	threshold	[0.0]	7100000
143	100.0	126	0.9973809523809524	97.0	1.2989690721649485	55318.03018050441	0.01	False	50000	0.5	10000000	100	162	threshold	[0.0]	7150000
144	100.0	122	0.998688524590164	100.0	1.22	55701.27924830921	0.01	False	50000	0.5	10000000	100	162	threshold	[0.0]	7200000
145	100.0	140	0.9990000000000001	99.0	1.414141414141414	56084.29296662885	0.01	False	50000	0.5	10000000	100	162	threshold	[0.0]	7250000
146	100.0	136	0.9980882352941177	99.0	1.3737373737373737	56468.88616974934	0.01	False	50000	0.5	10000000	100	162	threshold	[0.0]	7300000
147	100.0	131	0.9967175572519084	98.0	1.336734693877551	56853.312028330845	0.01	False	50000	0.5	10000000	100	162	threshold	[0.0]	7350000
148	100.0	134	0.9977611940298508	99.0	1.3535353535353536	57237.681744359084	0.01	False	50000	0.5	10000000	100	162	threshold	[0.0]	7400000
149	100.0	127	0.9966929133858268	96.0	1.3229166666666667	57619.98867779829	0.01	False	50000	0.5	10000000	100	162	threshold	[0.0]	7450000
150	100.0	130	0.9973846153846154	99.0	1.3131313131313131	58003.81793550248	0.01	False	50000	0.5	10000000	100	162	threshold	[0.0]	7500000
151	100.0	129	0.9968992248062016	99.0	1.303030303030303	58386.35156305772	0.01	False	50000	0.5	10000000	100	162	threshold	[0.0]	7550000
152	100.0	133	0.9987218045112782	98.0	1.3571428571428572	58774.247908531615	0.01	False	50000	0.5	10000000	100	162	threshold	[0.0]	7600000
153	100.0	132	0.9962878787878788	98.0	1.346938775510204	59157.85073020383	0.01	False	50000	0.5	10000000	100	162	threshold	[0.0]	7650000
154	100.0	133	0.9968421052631579	98.0	1.3571428571428572	59539.21898374272	0.01	False	50000	0.5	10000000	100	162	threshold	[0.0]	7700000
155	100.0	129	0.9983720930232559	97.0	1.3298969072164948	59922.69911015313	0.01	False	50000	0.5	10000000	100	162	threshold	[0.0]	7750000
156	100.0	128	0.99640625	99.0	1.292929292929293	60306.46728038615	0.01	False	50000	0.5	10000000	100	162	threshold	[0.0]	7800000
157	100.0	125	0.9976	98.0	1.2755102040816326	60693.32368599054	0.01	False	50000	0.5	10000000	100	162	threshold	[0.0]	7850000
158	100.0	130	0.9992307692307693	98.0	1.326530612244898	61077.40109396462	0.01	False	50000	0.5	10000000	100	162	threshold	[0.0]	7900000
159	100.0	126	0.9964285714285716	98.0	1.2857142857142858	61460.79772595691	0.01	False	50000	0.5	10000000	100	162	threshold	[0.0]	7950000
160	100.0	129	0.9958914728682171	98.0	1.316326530612245	61849.20196816438	0.01	False	50000	0.5	10000000	100	162	threshold	[0.0]	8000000
161	100.0	125	0.99872	98.0	1.2755102040816326	62233.76254161241	0.01	False	50000	0.5	10000000	100	162	threshold	[0.0]	8050000
162	100.0	125	0.99616	98.0	1.2755102040816326	62618.66237224754	0.01	False	50000	0.5	10000000	100	162	threshold	[0.0]	8100000
163	100.0	130	0.9974615384615385	98.0	1.326530612244898	63001.82429888868	0.01	False	50000	0.5	10000000	100	162	threshold	[0.0]	8150000
164	100.0	132	0.996969696969697	97.0	1.3608247422680413	63386.82372825904	0.01	False	50000	0.5	10000000	100	162	threshold	[0.0]	8200000
165	100.0	129	0.9975193798449613	99.0	1.303030303030303	63769.72687702479	0.01	False	50000	0.5	10000000	100	162	threshold	[0.0]	8250000
166	100.0	130	0.9988461538461539	98.0	1.326530612244898	64152.97924553755	0.01	False	50000	0.5	10000000	100	162	threshold	[0.0]	8300000
167	100.0	128	0.997890625	96.0	1.3333333333333333	64537.7676962355	0.01	False	50000	0.5	10000000	100	162	threshold	[0.0]	8350000
168	100.0	136	0.9972058823529412	97.0	1.402061855670103	64920.25379937326	0.01	False	50000	0.5	10000000	100	162	threshold	[0.0]	8400000
169	100.0	121	0.9988429752066116	95.0	1.2736842105263158	65303.69906169424	0.01	False	50000	0.5	10000000	100	162	threshold	[0.0]	8450000
170	100.0	128	0.998046875	99.0	1.292929292929293	65691.35050552448	0.01	False	50000	0.5	10000000	100	162	threshold	[0.0]	8500000
171	100.0	124	0.9970967741935484	98.0	1.2653061224489797	66073.74355725606	0.01	False	50000	0.5	10000000	100	162	threshold	[0.0]	8550000
172	100.0	128	0.9975	96.0	1.3333333333333333	66455.87963606018	0.01	False	50000	0.5	10000000	100	162	threshold	[0.0]	8600000
173	100.0	142	0.9970422535211269	99.0	1.4343434343434345	66845.7386406476	0.01	False	50000	0.5	10000000	100	162	threshold	[0.0]	8650000
174	100.0	132	0.9981818181818182	96.0	1.375	67228.53465875801	0.01	False	50000	0.5	10000000	100	162	threshold	[0.0]	8700000
175	100.0	132	0.9986363636363637	98.0	1.346938775510204	67610.60143151677	0.01	False	50000	0.5	10000000	100	162	threshold	[0.0]	8750000
176	100.0	126	0.9976984126984128	97.0	1.2989690721649485	67996.33448746	0.01	False	50000	0.5	10000000	100	162	threshold	[0.0]	8800000
177	100.0	131	0.9963358778625955	97.0	1.350515463917526	68382.45005559544	0.01	False	50000	0.5	10000000	100	162	threshold	[0.0]	8850000
178	100.0	131	0.997557251908397	99.0	1.323232323232323	68769.83294686208	0.01	False	50000	0.5	10000000	100	162	threshold	[0.0]	8900000
179	100.0	130	0.997923076923077	99.0	1.3131313131313131	69157.21430574582	0.01	False	50000	0.5	10000000	100	162	threshold	[0.0]	8950000
180	100.0	126	0.9991269841269842	100.0	1.26	69543.80428460696	0.01	False	50000	0.5	10000000	100	162	threshold	[0.0]	9000000
181	100.0	134	0.9986567164179105	99.0	1.3535353535353536	69929.9158969748	0.01	False	50000	0.5	10000000	100	162	threshold	[0.0]	9050000
182	100.0	132	0.9983333333333334	99.0	1.3333333333333333	70313.36501120425	0.01	False	50000	0.5	10000000	100	162	threshold	[0.0]	9100000
183	100.0	137	0.9973722627737227	96.0	1.4270833333333333	70697.28026285612	0.01	False	50000	0.5	10000000	100	162	threshold	[0.0]	9150000
184	100.0	127	0.9980314960629922	97.0	1.309278350515464	71081.26552696881	0.01	False	50000	0.5	10000000	100	162	threshold	[0.0]	9200000
185	100.0	133	0.9971428571428572	99.0	1.3434343434343434	71464.74587903141	0.01	False	50000	0.5	10000000	100	162	threshold	[0.0]	9250000
186	100.0	123	0.9986178861788618	96.0	1.28125	71846.73617387081	0.01	False	50000	0.5	10000000	100	162	threshold	[0.0]	9300000
187	100.0	128	0.999140625	99.0	1.292929292929293	72231.99845681005	0.01	False	50000	0.5	10000000	100	162	threshold	[0.0]	9350000
188	100.0	129	0.998062015503876	96.0	1.34375	72615.51043440257	0.01	False	50000	0.5	10000000	100	162	threshold	[0.0]	9400000
189	100.0	133	0.9981954887218046	97.0	1.3711340206185567	73000.29763526398	0.01	False	50000	0.5	10000000	100	162	threshold	[0.0]	9450000
190	100.0	126	0.9977777777777778	99.0	1.2727272727272727	73383.05198915159	0.01	False	50000	0.5	10000000	100	162	threshold	[0.0]	9500000
191	100.0	128	0.997734375	95.0	1.3473684210526315	73767.93743584123	0.01	False	50000	0.5	10000000	100	162	threshold	[0.0]	9550000
192	100.0	128	0.998203125	99.0	1.292929292929293	74151.98830975307	0.01	False	50000	0.5	10000000	100	162	threshold	[0.0]	9600000
193	100.0	136	0.9972058823529412	98.0	1.3877551020408163	74535.91209445703	0.01	False	50000	0.5	10000000	100	162	threshold	[0.0]	9650000
194	100.0	123	0.9971544715447155	100.0	1.23	74917.77718038851	0.01	False	50000	0.5	10000000	100	162	threshold	[0.0]	9700000
195	100.0	138	0.997536231884058	99.0	1.393939393939394	75300.00019506912	0.01	False	50000	0.5	10000000	100	162	threshold	[0.0]	9750000
196	100.0	127	0.9976377952755906	98.0	1.2959183673469388	75682.66386226715	0.01	False	50000	0.5	10000000	100	162	threshold	[0.0]	9800000
197	100.0	122	0.9963934426229509	98.0	1.2448979591836735	76070.46778930353	0.01	False	50000	0.5	10000000	100	162	threshold	[0.0]	9850000
198	100.0	126	0.9995238095238096	98.0	1.2857142857142858	76455.73105007417	0.01	False	50000	0.5	10000000	100	162	threshold	[0.0]	9900000
199	100.0	138	0.9986956521739131	100.0	1.38	76838.8641220884	0.01	False	50000	0.5	10000000	100	162	threshold	[0.0]	9950000
200	100.0	129	0.9979844961240311	97.0	1.3298969072164948	77223.04558469415	0.01	False	50000	0.5	10000000	100	162	threshold	[0.0]	10000000
0	100.0	1	0.0	1.0	1.0	49469.26030997561	0.01	False	50000	0.5	10000000	100	71	threshold	[1.0]	0
1	100.0	1	0.0	1.0	1.0	99204.20612236208	0.01	False	50000	0.5	10000000	100	71	threshold	[1.0]	50000
2	100.0	1	0.0	1.0	1.0	149273.93707306005	0.01	False	50000	0.5	10000000	100	71	threshold	[1.0]	100000
3	100.0	1	0.0	1.0	1.0	199254.0442491889	0.01	False	50000	0.5	10000000	100	71	threshold	[1.0]	150000
4	100.0	1	0.0	1.0	1.0	248774.00190973212	0.01	False	50000	0.5	10000000	100	71	threshold	[1.0]	200000
5	100.0	1	0.0	1.0	1.0	298497.329340606	0.01	False	50000	0.5	10000000	100	71	threshold	[1.0]	250000
6	100.0	1	0.0	1.0	1.0	348244.07838839426	0.01	False	50000	0.5	10000000	100	71	threshold	[1.0]	300000
7	100.0	1	0.0	1.0	1.0	398195.4763796314	0.01	False	50000	0.5	10000000	100	71	threshold	[1.0]	350000
8	100.0	1	0.0	1.0	1.0	448047.3324334525	0.01	False	50000	0.5	10000000	100	71	threshold	[1.0]	400000
9	100.0	1	0.0	1.0	1.0	498033.6398533517	0.01	False	50000	0.5	10000000	100	71	threshold	[1.0]	450000
10	100.0	1	0.0	1.0	1.0	548255.5509955841	0.01	False	50000	0.5	10000000	100	71	threshold	[1.0]	500000
11	100.0	1	0.0	1.0	1.0	598471.7321312368	0.01	False	50000	0.5	10000000	100	71	threshold	[1.0]	550000
12	100.0	1	0.0	1.0	1.0	648174.0293898104	0.01	False	50000	0.5	10000000	100	71	threshold	[1.0]	600000
13	100.0	1	0.0	1.0	1.0	698372.8679734385	0.01	False	50000	0.5	10000000	100	71	threshold	[1.0]	650000
14	100.0	1	0.0	1.0	1.0	748076.5448980597	0.01	False	50000	0.5	10000000	100	71	threshold	[1.0]	700000
15	100.0	1	0.0	1.0	1.0	798128.3616118099	0.01	False	50000	0.5	10000000	100	71	threshold	[1.0]	750000
16	100.0	1	0.0	1.0	1.0	848034.4948399512	0.01	False	50000	0.5	10000000	100	71	threshold	[1.0]	800000
17	100.0	1	0.0	1.0	1.0	898060.2919138651	0.01	False	50000	0.5	10000000	100	71	threshold	[1.0]	850000
18	100.0	1	0.0	1.0	1.0	947906.7094846788	0.01	False	50000	0.5	10000000	100	71	threshold	[1.0]	900000
19	100.0	1	0.0	1.0	1.0	997978.8019298372	0.01	False	50000	0.5	10000000	100	71	threshold	[1.0]	950000
20	100.0	1	0.0	1.0	1.0	1047583.5140844388	0.01	False	50000	0.5	10000000	100	71	threshold	[1.0]	1000000
21	100.0	1	0.0	1.0	1.0	1097913.300125976	0.01	False	50000	0.5	10000000	100	71	threshold	[1.0]	1050000
22	100.0	1	0.0	1.0	1.0	1148213.6659694433	0.01	False	50000	0.5	10000000	100	71	threshold	[1.0]	1100000
23	100.0	1	0.0	1.0	1.0	1197963.8550582398	0.01	False	50000	0.5	10000000	100	71	threshold	[1.0]	1150000
24	100.0	1	0.0	1.0	1.0	1247701.7998800825	0.01	False	50000	0.5	10000000	100	71	threshold	[1.0]	1200000
25	100.0	1	0.0	1.0	1.0	1297808.6653032997	0.01	False	50000	0.5	10000000	100	71	threshold	[1.0]	1250000
26	100.0	1	0.0	1.0	1.0	1347839.2046659968	0.01	False	50000	0.5	10000000	100	71	threshold	[1.0]	1300000
27	100.0	1	0.0	1.0	1.0	1397961.1492474475	0.01	False	50000	0.5	10000000	100	71	threshold	[1.0]	1350000
28	100.0	1	0.0	1.0	1.0	1447831.1084135275	0.01	False	50000	0.5	10000000	100	71	threshold	[1.0]	1400000
29	100.0	1	0.0	1.0	1.0	1497893.7799881534	0.01	False	50000	0.5	10000000	100	71	threshold	[1.0]	1450000
30	100.0	1	0.0	1.0	1.0	1547534.995843382	0.01	False	50000	0.5	10000000	100	71	threshold	[1.0]	1500000
31	100.0	1	0.0	1.0	1.0	1597703.050435927	0.01	False	50000	0.5	10000000	100	71	threshold	[1.0]	1550000
32	100.0	1	0.0	1.0	1.0	1647919.0293785708	0.01	False	50000	0.5	10000000	100	71	threshold	[1.0]	1600000
33	100.0	1	0.0	1.0	1.0	1697858.1260887936	0.01	False	50000	0.5	10000000	100	71	threshold	[1.0]	1650000
34	100.0	1	0.0	1.0	1.0	1747660.2399613166	0.01	False	50000	0.5	10000000	100	71	threshold	[1.0]	1700000
35	100.0	1	0.0	1.0	1.0	1797615.8331917287	0.01	False	50000	0.5	10000000	100	71	threshold	[1.0]	1750000
36	100.0	1	0.0	1.0	1.0	1847532.7736460592	0.01	False	50000	0.5	10000000	100	71	threshold	[1.0]	1800000
37	100.0	1	0.0	1.0	1.0	1897291.276247767	0.01	False	50000	0.5	10000000	100	71	threshold	[1.0]	1850000
38	100.0	1	0.0	1.0	1.0	1947037.7052890772	0.01	False	50000	0.5	10000000	100	71	threshold	[1.0]	1900000
39	100.0	1	0.0	1.0	1.0	1996822.198967503	0.01	False	50000	0.5	10000000	100	71	threshold	[1.0]	1950000
40	100.0	1	0.0	1.0	1.0	2046842.4949072627	0.01	False	50000	0.5	10000000	100	71	threshold	[1.0]	2000000
41	100.0	1	0.0	1.0	1.0	2096884.069734924	0.01	False	50000	0.5	10000000	100	71	threshold	[1.0]	2050000
42	100.0	1	0.0	1.0	1.0	2146837.999756602	0.01	False	50000	0.5	10000000	100	71	threshold	[1.0]	2100000
43	100.0	1	0.0	1.0	1.0	2196671.926897618	0.01	False	50000	0.5	10000000	100	71	threshold	[1.0]	2150000
44	100.0	1	0.0	1.0	1.0	2246505.322686553	0.01	False	50000	0.5	10000000	100	71	threshold	[1.0]	2200000
45	100.0	1	0.0	1.0	1.0	2296526.5796445566	0.01	False	50000	0.5	10000000	100	71	threshold	[1.0]	2250000
46	100.0	1	0.0	1.0	1.0	2346525.148144221	0.01	False	50000	0.5	10000000	100	71	threshold	[1.0]	2300000
47	100.0	1	0.0	1.0	1.0	2396783.292648139	0.01	False	50000	0.5	10000000	100	71	threshold	[1.0]	2350000
48	100.0	1	0.0	1.0	1.0	2446844.9960754737	0.01	False	50000	0.5	10000000	100	71	threshold	[1.0]	2400000
49	100.0	1	0.0	1.0	1.0	2496814.28008547	0.01	False	50000	0.5	10000000	100	71	threshold	[1.0]	2450000
50	100.0	1	0.0	1.0	1.0	2546588.6229619733	0.01	False	50000	0.5	10000000	100	71	threshold	[1.0]	2500000
51	100.0	1	0.0	1.0	1.0	2596608.8783995826	0.01	False	50000	0.5	10000000	100	71	threshold	[1.0]	2550000
52	100.0	1	0.0	1.0	1.0	2646751.5280097085	0.01	False	50000	0.5	10000000	100	71	threshold	[1.0]	2600000
53	100.0	1	0.0	1.0	1.0	2697119.460872648	0.01	False	50000	0.5	10000000	100	71	threshold	[1.0]	2650000
54	100.0	1	0.0	1.0	1.0	2747272.163290507	0.01	False	50000	0.5	10000000	100	71	threshold	[1.0]	2700000
55	100.0	1	0.0	1.0	1.0	2796810.3283292837	0.01	False	50000	0.5	10000000	100	71	threshold	[1.0]	2750000
56	100.0	1	0.0	1.0	1.0	2846359.1057193046	0.01	False	50000	0.5	10000000	100	71	threshold	[1.0]	2800000
57	100.0	1	0.0	1.0	1.0	2896452.665951524	0.01	False	50000	0.5	10000000	100	71	threshold	[1.0]	2850000
58	100.0	1	0.0	1.0	1.0	2946311.268064448	0.01	False	50000	0.5	10000000	100	71	threshold	[1.0]	2900000
59	100.0	1	0.0	1.0	1.0	2996344.8700035075	0.01	False	50000	0.5	10000000	100	71	threshold	[1.0]	2950000
60	100.0	1	0.0	1.0	1.0	3046220.9810760687	0.01	False	50000	0.5	10000000	100	71	threshold	[1.0]	3000000
61	100.0	1	0.0	1.0	1.0	3096547.0915591232	0.01	False	50000	0.5	10000000	100	71	threshold	[1.0]	3050000
62	100.0	1	0.0	1.0	1.0	3146633.1714573246	0.01	False	50000	0.5	10000000	100	71	threshold	[1.0]	3100000
63	100.0	1	0.0	1.0	1.0	3197022.541278265	0.01	False	50000	0.5	10000000	100	71	threshold	[1.0]	3150000
64	100.0	1	0.0	1.0	1.0	3246720.128447314	0.01	False	50000	0.5	10000000	100	71	threshold	[1.0]	3200000
65	100.0	1	0.0	1.0	1.0	3296864.358772949	0.01	False	50000	0.5	10000000	100	71	threshold	[1.0]	3250000
66	100.0	1	0.0	1.0	1.0	3347087.595203008	0.01	False	50000	0.5	10000000	100	71	threshold	[1.0]	3300000
67	100.0	1	0.0	1.0	1.0	3397168.154294085	0.01	False	50000	0.5	10000000	100	71	threshold	[1.0]	3350000
68	100.0	1	0.0	1.0	1.0	3447150.440408031	0.01	False	50000	0.5	10000000	100	71	threshold	[1.0]	3400000
69	100.0	1	0.0	1.0	1.0	3496906.3307322096	0.01	False	50000	0.5	10000000	100	71	threshold	[1.0]	3450000
70	100.0	1	0.0	1.0	1.0	3546829.9648384885	0.01	False	50000	0.5	10000000	100	71	threshold	[1.0]	3500000
71	100.0	1	0.0	1.0	1.0	3596877.052744543	0.01	False	50000	0.5	10000000	100	71	threshold	[1.0]	3550000
72	100.0	1	0.0	1.0	1.0	3647037.329088007	0.01	False	50000	0.5	10000000	100	71	threshold	[1.0]	3600000
73	100.0	1	0.0	1.0	1.0	3697121.443947762	0.01	False	50000	0.5	10000000	100	71	threshold	[1.0]	3650000
74	100.0	1	0.0	1.0	1.0	3747113.569165149	0.01	False	50000	0.5	10000000	100	71	threshold	[1.0]	3700000
75	100.0	1	0.0	1.0	1.0	3797468.975364205	0.01	False	50000	0.5	10000000	100	71	threshold	[1.0]	3750000
76	100.0	1	0.0	1.0	1.0	3847624.631238608	0.01	False	50000	0.5	10000000	100	71	threshold	[1.0]	3800000
77	100.0	1	0.0	1.0	1.0	3897369.403046715	0.01	False	50000	0.5	10000000	100	71	threshold	[1.0]	3850000
78	100.0	1	0.0	1.0	1.0	3947117.367785921	0.01	False	50000	0.5	10000000	100	71	threshold	[1.0]	3900000
79	100.0	1	0.0	1.0	1.0	3996906.965417244	0.01	False	50000	0.5	10000000	100	71	threshold	[1.0]	3950000
80	100.0	1	0.0	1.0	1.0	4046555.122424824	0.01	False	50000	0.5	10000000	100	71	threshold	[1.0]	4000000
81	100.0	1	0.0	1.0	1.0	4096579.816144277	0.01	False	50000	0.5	10000000	100	71	threshold	[1.0]	4050000
82	100.0	1	0.0	1.0	1.0	4146625.957888641	0.01	False	50000	0.5	10000000	100	71	threshold	[1.0]	4100000
83	100.0	1	0.0	1.0	1.0	4196645.852917154	0.01	False	50000	0.5	10000000	100	71	threshold	[1.0]	4150000
84	100.0	1	0.0	1.0	1.0	4246816.537751073	0.01	False	50000	0.5	10000000	100	71	threshold	[1.0]	4200000
85	100.0	1	0.0	1.0	1.0	4297028.285233435	0.01	False	50000	0.5	10000000	100	71	threshold	[1.0]	4250000
86	100.0	1	0.0	1.0	1.0	4347141.087104745	0.01	False	50000	0.5	10000000	100	71	threshold	[1.0]	4300000
87	100.0	1	0.0	1.0	1.0	4396816.766456319	0.01	False	50000	0.5	10000000	100	71	threshold	[1.0]	4350000
88	100.0	1	0.0	1.0	1.0	4446837.1375678135	0.01	False	50000	0.5	10000000	100	71	threshold	[1.0]	4400000
89	100.0	1	0.0	1.0	1.0	4496933.808963872	0.01	False	50000	0.5	10000000	100	71	threshold	[1.0]	4450000
90	100.0	1	0.0	1.0	1.0	4546516.804557641	0.01	False	50000	0.5	10000000	100	71	threshold	[1.0]	4500000
91	100.0	1	0.0	1.0	1.0	4596457.883360986	0.01	False	50000	0.5	10000000	100	71	threshold	[1.0]	4550000
92	100.0	1	0.0	1.0	1.0	4646612.949172766	0.01	False	50000	0.5	10000000	100	71	threshold	[1.0]	4600000
93	100.0	1	0.0	1.0	1.0	4696802.752662899	0.01	False	50000	0.5	10000000	100	71	threshold	[1.0]	4650000
94	100.0	1	0.0	1.0	1.0	4746836.931651285	0.01	False	50000	0.5	10000000	100	71	threshold	[1.0]	4700000
95	100.0	1	0.0	1.0	1.0	4796490.640448392	0.01	False	50000	0.5	10000000	100	71	threshold	[1.0]	4750000
96	100.0	1	0.0	1.0	1.0	4846904.37465197	0.01	False	50000	0.5	10000000	100	71	threshold	[1.0]	4800000
97	100.0	1	0.0	1.0	1.0	4896688.036997084	0.01	False	50000	0.5	10000000	100	71	threshold	[1.0]	4850000
98	100.0	1	0.0	1.0	1.0	4947332.084226735	0.01	False	50000	0.5	10000000	100	71	threshold	[1.0]	4900000
99	100.0	1	0.0	1.0	1.0	4996986.086119958	0.01	False	50000	0.5	10000000	100	71	threshold	[1.0]	4950000
100	100.0	1	0.0	1.0	1.0	5047026.594336155	0.01	False	50000	0.5	10000000	100	71	threshold	[1.0]	5000000
101	100.0	1	0.0	1.0	1.0	5097079.248999723	0.01	False	50000	0.5	10000000	100	71	threshold	[1.0]	5050000
102	100.0	1	0.0	1.0	1.0	5147194.900033562	0.01	False	50000	0.5	10000000	100	71	threshold	[1.0]	5100000
103	100.0	1	0.0	1.0	1.0	5197060.949813133	0.01	False	50000	0.5	10000000	100	71	threshold	[1.0]	5150000
104	100.0	1	0.0	1.0	1.0	5246970.399380689	0.01	False	50000	0.5	10000000	100	71	threshold	[1.0]	5200000
105	100.0	1	0.0	1.0	1.0	5297303.961884239	0.01	False	50000	0.5	10000000	100	71	threshold	[1.0]	5250000
106	100.0	1	0.0	1.0	1.0	5346871.103241182	0.01	False	50000	0.5	10000000	100	71	threshold	[1.0]	5300000
107	100.0	1	0.0	1.0	1.0	5396746.213064581	0.01	False	50000	0.5	10000000	100	71	threshold	[1.0]	5350000
108	100.0	1	0.0	1.0	1.0	5446585.691161959	0.01	False	50000	0.5	10000000	100	71	threshold	[1.0]	5400000
109	100.0	1	0.0	1.0	1.0	5496733.192720693	0.01	False	50000	0.5	10000000	100	71	threshold	[1.0]	5450000
110	100.0	1	0.0	1.0	1.0	5547070.392767606	0.01	False	50000	0.5	10000000	100	71	threshold	[1.0]	5500000
111	100.0	1	0.0	1.0	1.0	5596705.048217509	0.01	False	50000	0.5	10000000	100	71	threshold	[1.0]	5550000
112	100.0	1	0.0	1.0	1.0	5645963.218674954	0.01	False	50000	0.5	10000000	100	71	threshold	[1.0]	5600000
113	100.0	1	0.0	1.0	1.0	5695678.742030576	0.01	False	50000	0.5	10000000	100	71	threshold	[1.0]	5650000
114	100.0	1	0.0	1.0	1.0	5745438.517296106	0.01	False	50000	0.5	10000000	100	71	threshold	[1.0]	5700000
115	100.0	1	0.0	1.0	1.0	5795718.84433971	0.01	False	50000	0.5	10000000	100	71	threshold	[1.0]	5750000
116	100.0	1	0.0	1.0	1.0	5845695.508938699	0.01	False	50000	0.5	10000000	100	71	threshold	[1.0]	5800000
117	100.0	1	0.0	1.0	1.0	5896069.628060656	0.01	False	50000	0.5	10000000	100	71	threshold	[1.0]	5850000
118	100.0	1	0.0	1.0	1.0	5946293.370704626	0.01	False	50000	0.5	10000000	100	71	threshold	[1.0]	5900000
119	100.0	1	0.0	1.0	1.0	5996522.926480896	0.01	False	50000	0.5	10000000	100	71	threshold	[1.0]	5950000
120	100.0	1	0.0	1.0	1.0	6046808.864881082	0.01	False	50000	0.5	10000000	100	71	threshold	[1.0]	6000000
121	100.0	1	0.0	1.0	1.0	6096953.892494169	0.01	False	50000	0.5	10000000	100	71	threshold	[1.0]	6050000
122	100.0	1	0.0	1.0	1.0	6147056.559333944	0.01	False	50000	0.5	10000000	100	71	threshold	[1.0]	6100000
123	100.0	1	0.0	1.0	1.0	6197092.953384565	0.01	False	50000	0.5	10000000	100	71	threshold	[1.0]	6150000
124	100.0	1	0.0	1.0	1.0	6247240.151525838	0.01	False	50000	0.5	10000000	100	71	threshold	[1.0]	6200000
125	100.0	1	0.0	1.0	1.0	6297391.7926410325	0.01	False	50000	0.5	10000000	100	71	threshold	[1.0]	6250000
126	100.0	1	0.0	1.0	1.0	6347547.801993927	0.01	False	50000	0.5	10000000	100	71	threshold	[1.0]	6300000
127	100.0	1	0.0	1.0	1.0	6397470.689037844	0.01	False	50000	0.5	10000000	100	71	threshold	[1.0]	6350000
128	100.0	1	0.0	1.0	1.0	6447123.735717848	0.01	False	50000	0.5	10000000	100	71	threshold	[1.0]	6400000
129	100.0	1	0.0	1.0	1.0	6497089.471317648	0.01	False	50000	0.5	10000000	100	71	threshold	[1.0]	6450000
130	100.0	1	0.0	1.0	1.0	6546949.166562351	0.01	False	50000	0.5	10000000	100	71	threshold	[1.0]	6500000
131	100.0	1	0.0	1.0	1.0	6596888.455160694	0.01	False	50000	0.5	10000000	100	71	threshold	[1.0]	6550000
132	100.0	1	0.0	1.0	1.0	6647048.540644581	0.01	False	50000	0.5	10000000	100	71	threshold	[1.0]	6600000
133	100.0	1	0.0	1.0	1.0	6697255.848777079	0.01	False	50000	0.5	10000000	100	71	threshold	[1.0]	6650000
134	100.0	1	0.0	1.0	1.0	6747734.639972066	0.01	False	50000	0.5	10000000	100	71	threshold	[1.0]	6700000
135	100.0	1	0.0	1.0	1.0	6797556.5608220985	0.01	False	50000	0.5	10000000	100	71	threshold	[1.0]	6750000
136	100.0	1	0.0	1.0	1.0	6847601.488624662	0.01	False	50000	0.5	10000000	100	71	threshold	[1.0]	6800000
137	100.0	1	0.0	1.0	1.0	6897165.222746769	0.01	False	50000	0.5	10000000	100	71	threshold	[1.0]	6850000
138	100.0	1	0.0	1.0	1.0	6947467.46810587	0.01	False	50000	0.5	10000000	100	71	threshold	[1.0]	6900000
139	100.0	1	0.0	1.0	1.0	6997663.331398803	0.01	False	50000	0.5	10000000	100	71	threshold	[1.0]	6950000
140	100.0	1	0.0	1.0	1.0	7047713.76637425	0.01	False	50000	0.5	10000000	100	71	threshold	[1.0]	7000000
141	100.0	1	0.0	1.0	1.0	7097501.756462364	0.01	False	50000	0.5	10000000	100	71	threshold	[1.0]	7050000
142	100.0	1	0.0	1.0	1.0	7147244.735014597	0.01	False	50000	0.5	10000000	100	71	threshold	[1.0]	7100000
143	100.0	1	0.0	1.0	1.0	7196669.536604569	0.01	False	50000	0.5	10000000	100	71	threshold	[1.0]	7150000
144	100.0	1	0.0	1.0	1.0	7246785.0013722945	0.01	False	50000	0.5	10000000	100	71	threshold	[1.0]	7200000
145	100.0	1	0.0	1.0	1.0	7296910.832294262	0.01	False	50000	0.5	10000000	100	71	threshold	[1.0]	7250000
146	100.0	1	0.0	1.0	1.0	7346909.001056594	0.01	False	50000	0.5	10000000	100	71	threshold	[1.0]	7300000
147	100.0	1	0.0	1.0	1.0	7396757.194685413	0.01	False	50000	0.5	10000000	100	71	threshold	[1.0]	7350000
148	100.0	1	0.0	1.0	1.0	7446878.648726249	0.01	False	50000	0.5	10000000	100	71	threshold	[1.0]	7400000
149	100.0	1	0.0	1.0	1.0	7496853.142157744	0.01	False	50000	0.5	10000000	100	71	threshold	[1.0]	7450000
150	100.0	1	0.0	1.0	1.0	7546745.503736445	0.01	False	50000	0.5	10000000	100	71	threshold	[1.0]	7500000
151	100.0	1	0.0	1.0	1.0	7596834.193031915	0.01	False	50000	0.5	10000000	100	71	threshold	[1.0]	7550000
152	100.0	1	0.0	1.0	1.0	7646911.228298327	0.01	False	50000	0.5	10000000	100	71	threshold	[1.0]	7600000
153	100.0	1	0.0	1.0	1.0	7697349.938441517	0.01	False	50000	0.5	10000000	100	71	threshold	[1.0]	7650000
154	100.0	1	0.0	1.0	1.0	7747376.792852019	0.01	False	50000	0.5	10000000	100	71	threshold	[1.0]	7700000
155	100.0	1	0.0	1.0	1.0	7797554.291973876	0.01	False	50000	0.5	10000000	100	71	threshold	[1.0]	7750000
156	100.0	1	0.0	1.0	1.0	7847552.486446044	0.01	False	50000	0.5	10000000	100	71	threshold	[1.0]	7800000
157	100.0	1	0.0	1.0	1.0	7897441.712435632	0.01	False	50000	0.5	10000000	100	71	threshold	[1.0]	7850000
158	100.0	1	0.0	1.0	1.0	7947554.777656436	0.01	False	50000	0.5	10000000	100	71	threshold	[1.0]	7900000
159	100.0	1	0.0	1.0	1.0	7997310.760714721	0.01	False	50000	0.5	10000000	100	71	threshold	[1.0]	7950000
160	100.0	1	0.0	1.0	1.0	8046975.311938318	0.01	False	50000	0.5	10000000	100	71	threshold	[1.0]	8000000
161	100.0	1	0.0	1.0	1.0	8096864.04193381	0.01	False	50000	0.5	10000000	100	71	threshold	[1.0]	8050000
162	100.0	1	0.0	1.0	1.0	8146921.004575375	0.01	False	50000	0.5	10000000	100	71	threshold	[1.0]	8100000
163	100.0	1	0.0	1.0	1.0	8196579.907600352	0.01	False	50000	0.5	10000000	100	71	threshold	[1.0]	8150000
164	100.0	1	0.0	1.0	1.0	8246855.220229579	0.01	False	50000	0.5	10000000	100	71	threshold	[1.0]	8200000
165	100.0	1	0.0	1.0	1.0	8296689.564418569	0.01	False	50000	0.5	10000000	100	71	threshold	[1.0]	8250000
166	100.0	1	0.0	1.0	1.0	8346505.746250063	0.01	False	50000	0.5	10000000	100	71	threshold	[1.0]	8300000
167	100.0	1	0.0	1.0	1.0	8396741.56984683	0.01	False	50000	0.5	10000000	100	71	threshold	[1.0]	8350000
168	100.0	1	0.0	1.0	1.0	8446855.828696694	0.01	False	50000	0.5	10000000	100	71	threshold	[1.0]	8400000
169	100.0	1	0.0	1.0	1.0	8496762.277186058	0.01	False	50000	0.5	10000000	100	71	threshold	[1.0]	8450000
170	100.0	1	0.0	1.0	1.0	8546559.92285615	0.01	False	50000	0.5	10000000	100	71	threshold	[1.0]	8500000
171	100.0	1	0.0	1.0	1.0	8596779.102606649	0.01	False	50000	0.5	10000000	100	71	threshold	[1.0]	8550000
172	100.0	1	0.0	1.0	1.0	8646643.959497267	0.01	False	50000	0.5	10000000	100	71	threshold	[1.0]	8600000
173	100.0	1	0.0	1.0	1.0	8696562.893821634	0.01	False	50000	0.5	10000000	100	71	threshold	[1.0]	8650000
174	100.0	1	0.0	1.0	1.0	8746786.375285093	0.01	False	50000	0.5	10000000	100	71	threshold	[1.0]	8700000
175	100.0	1	0.0	1.0	1.0	8796717.033516813	0.01	False	50000	0.5	10000000	100	71	threshold	[1.0]	8750000
176	100.0	1	0.0	1.0	1.0	8846824.007214956	0.01	False	50000	0.5	10000000	100	71	threshold	[1.0]	8800000
177	100.0	1	0.0	1.0	1.0	8896873.00530007	0.01	False	50000	0.5	10000000	100	71	threshold	[1.0]	8850000
178	100.0	1	0.0	1.0	1.0	8946750.868671518	0.01	False	50000	0.5	10000000	100	71	threshold	[1.0]	8900000
179	100.0	1	0.0	1.0	1.0	8996957.997363744	0.01	False	50000	0.5	10000000	100	71	threshold	[1.0]	8950000
180	100.0	1	0.0	1.0	1.0	9047248.827004494	0.01	False	50000	0.5	10000000	100	71	threshold	[1.0]	9000000
181	100.0	1	0.0	1.0	1.0	9097387.186489165	0.01	False	50000	0.5	10000000	100	71	threshold	[1.0]	9050000
182	100.0	1	0.0	1.0	1.0	9147345.643097356	0.01	False	50000	0.5	10000000	100	71	threshold	[1.0]	9100000
183	100.0	1	0.0	1.0	1.0	9197527.87474616	0.01	False	50000	0.5	10000000	100	71	threshold	[1.0]	9150000
184	100.0	1	0.0	1.0	1.0	9247767.14417056	0.01	False	50000	0.5	10000000	100	71	threshold	[1.0]	9200000
185	100.0	1	0.0	1.0	1.0	9297676.177243844	0.01	False	50000	0.5	10000000	100	71	threshold	[1.0]	9250000
186	100.0	1	0.0	1.0	1.0	9347773.719847918	0.01	False	50000	0.5	10000000	100	71	threshold	[1.0]	9300000
187	100.0	1	0.0	1.0	1.0	9397763.424797224	0.01	False	50000	0.5	10000000	100	71	threshold	[1.0]	9350000
188	100.0	1	0.0	1.0	1.0	9447671.253851669	0.01	False	50000	0.5	10000000	100	71	threshold	[1.0]	9400000
189	100.0	1	0.0	1.0	1.0	9497619.113364171	0.01	False	50000	0.5	10000000	100	71	threshold	[1.0]	9450000
190	100.0	1	0.0	1.0	1.0	9547720.696595818	0.01	False	50000	0.5	10000000	100	71	threshold	[1.0]	9500000
191	100.0	1	0.0	1.0	1.0	9597548.242025623	0.01	False	50000	0.5	10000000	100	71	threshold	[1.0]	9550000
192	100.0	1	0.0	1.0	1.0	9647217.496326972	0.01	False	50000	0.5	10000000	100	71	threshold	[1.0]	9600000
193	100.0	1	0.0	1.0	1.0	9697213.01406812	0.01	False	50000	0.5	10000000	100	71	threshold	[1.0]	9650000
194	100.0	1	0.0	1.0	1.0	9747231.678321384	0.01	False	50000	0.5	10000000	100	71	threshold	[1.0]	9700000
195	100.0	1	0.0	1.0	1.0	9797437.090745077	0.01	False	50000	0.5	10000000	100	71	threshold	[1.0]	9750000
196	100.0	1	0.0	1.0	1.0	9847398.653609186	0.01	False	50000	0.5	10000000	100	71	threshold	[1.0]	9800000
197	100.0	1	0.0	1.0	1.0	9897379.03324078	0.01	False	50000	0.5	10000000	100	71	threshold	[1.0]	9850000
198	100.0	1	0.0	1.0	1.0	9947804.884595208	0.01	False	50000	0.5	10000000	100	71	threshold	[1.0]	9900000
199	100.0	1	0.0	1.0	1.0	9998290.019998368	0.01	False	50000	0.5	10000000	100	71	threshold	[1.0]	9950000
200	100.0	1	0.0	1.0	1.0	10047993.83703306	0.01	False	50000	0.5	10000000	100	71	threshold	[1.0]	10000000
0	100.0	130	0.9977692307692309	99.0	1.3131313131313131	384.6930230296732	0.01	False	50000	0.5	10000000	100	138	threshold	[0.0]	0
1	100.0	120	0.9985833333333334	97.0	1.2371134020618555	768.073592601913	0.01	False	50000	0.5	10000000	100	138	threshold	[0.0]	50000
2	100.0	130	0.9986153846153847	99.0	1.3131313131313131	1150.2162950490604	0.01	False	50000	0.5	10000000	100	138	threshold	[0.0]	100000
3	100.0	144	0.9996527777777778	96.0	1.5	1535.606700152969	0.01	False	50000	0.5	10000000	100	138	threshold	[0.0]	150000
4	100.0	132	0.9984848484848485	100.0	1.32	1920.460038812788	0.01	False	50000	0.5	10000000	100	138	threshold	[0.0]	200000
5	100.0	137	0.9978102189781022	99.0	1.383838383838384	2307.084824730311	0.01	False	50000	0.5	10000000	100	138	threshold	[0.0]	250000
6	100.0	130	0.9980769230769231	96.0	1.3541666666666667	2692.6733093131	0.01	False	50000	0.5	10000000	100	138	threshold	[0.0]	300000
7	100.0	134	0.9979104477611941	95.0	1.4105263157894736	3077.0640906055714	0.01	False	50000	0.5	10000000	100	138	threshold	[0.0]	350000
8	100.0	141	0.9958865248226951	99.0	1.4242424242424243	3459.2005850370447	0.01	False	50000	0.5	10000000	100	138	threshold	[0.0]	400000
9	100.0	125	0.99728	96.0	1.3020833333333333	3843.1655536570975	0.01	False	50000	0.5	10000000	100	138	threshold	[0.0]	450000
10	100.0	130	0.9985384615384616	97.0	1.3402061855670102	4225.515318029502	0.01	False	50000	0.5	10000000	100	138	threshold	[0.0]	500000
11	100.0	135	0.997925925925926	97.0	1.3917525773195876	4610.860653661011	0.01	False	50000	0.5	10000000	100	138	threshold	[0.0]	550000
12	100.0	127	0.9956692913385827	99.0	1.2828282828282829	4993.397910801434	0.01	False	50000	0.5	10000000	100	138	threshold	[0.0]	600000
13	100.0	128	0.99484375	95.0	1.3473684210526315	5377.357589112262	0.01	False	50000	0.5	10000000	100	138	threshold	[0.0]	650000
14	100.0	137	0.9969343065693431	99.0	1.383838383838384	5759.377842168783	0.01	False	50000	0.5	10000000	100	138	threshold	[0.0]	700000
15	100.0	137	0.9984671532846716	98.0	1.3979591836734695	6145.171301330784	0.01	False	50000	0.5	10000000	100	138	threshold	[0.0]	750000
16	100.0	133	0.9981203007518797	97.0	1.3711340206185567	6529.4437509282925	0.01	False	50000	0.5	10000000	100	138	threshold	[0.0]	800000
17	100.0	125	0.99824	100.0	1.25	6911.414942229772	0.01	False	50000	0.5	10000000	100	138	threshold	[0.0]	850000
18	100.0	135	0.9985185185185186	98.0	1.3775510204081634	7293.420516595497	0.01	False	50000	0.5	10000000	100	138	threshold	[0.0]	900000
19	100.0	133	0.995639097744361	98.0	1.3571428571428572	7677.55305013175	0.01	False	50000	0.5	10000000	100	138	threshold	[0.0]	950000
20	100.0	123	0.9986178861788618	97.0	1.268041237113402	8058.623111639369	0.01	False	50000	0.5	10000000	100	138	threshold	[0.0]	1000000
21	100.0	130	0.9975384615384616	97.0	1.3402061855670102	8443.254127536738	0.01	False	50000	0.5	10000000	100	138	threshold	[0.0]	1050000
22	100.0	136	0.9997058823529412	98.0	1.3877551020408163	8826.649780532984	0.01	False	50000	0.5	10000000	100	138	threshold	[0.0]	1100000
23	100.0	135	0.9982962962962963	99.0	1.3636363636363635	9209.200205145364	0.01	False	50000	0.5	10000000	100	138	threshold	[0.0]	1150000
24	100.0	135	0.9985925925925926	99.0	1.3636363636363635	9592.988631895903	0.01	False	50000	0.5	10000000	100	138	threshold	[0.0]	1200000
25	100.0	125	0.99816	97.0	1.288659793814433	9977.310958461663	0.01	False	50000	0.5	10000000	100	138	threshold	[0.0]	1250000
26	100.0	123	0.9980487804878049	97.0	1.268041237113402	10360.066658233492	0.01	False	50000	0.5	10000000	100	138	threshold	[0.0]	1300000
27	100.0	134	0.9979850746268657	99.0	1.3535353535353536	10743.098335127475	0.01	False	50000	0.5	10000000	100	138	threshold	[0.0]	1350000
28	100.0	122	0.9978688524590164	94.0	1.297872340425532	11124.077874757571	0.01	False	50000	0.5	10000000	100	138	threshold	[0.0]	1400000
29	100.0	137	0.9977372262773723	98.0	1.3979591836734695	11503.970129494724	0.01	False	50000	0.5	10000000	100	138	threshold	[0.0]	1450000
30	100.0	124	0.9969354838709678	96.0	1.2916666666666667	11892.280902359224	0.01	False	50000	0.5	10000000	100	138	threshold	[0.0]	1500000
31	100.0	119	0.9961344537815127	97.0	1.2268041237113405	12277.141557076931	0.01	False	50000	0.5	10000000	100	138	threshold	[0.0]	1550000
32	100.0	130	0.9983076923076925	96.0	1.3541666666666667	12661.119829365662	0.01	False	50000	0.5	10000000	100	138	threshold	[0.0]	1600000
33	100.0	123	0.9959349593495935	98.0	1.2551020408163265	13044.485658078633	0.01	False	50000	0.5	10000000	100	138	threshold	[0.0]	1650000
34	100.0	124	0.997741935483871	99.0	1.2525252525252526	13427.514757552024	0.01	False	50000	0.5	10000000	100	138	threshold	[0.0]	1700000
35	100.0	132	0.9986363636363637	99.0	1.3333333333333333	13813.251656773204	0.01	False	50000	0.5	10000000	100	138	threshold	[0.0]	1750000
36	100.0	132	0.9983333333333334	98.0	1.346938775510204	14196.77260279979	0.01	False	50000	0.5	10000000	100	138	threshold	[0.0]	1800000
37	100.0	128	0.997578125	95.0	1.3473684210526315	14578.775533853335	0.01	False	50000	0.5	10000000	100	138	threshold	[0.0]	1850000
38	100.0	135	0.998	97.0	1.3917525773195876	14960.612078216103	0.01	False	50000	0.5	10000000	100	138	threshold	[0.0]	1900000
39	100.0	126	0.996984126984127	98.0	1.2857142857142858	15344.371739874758	0.01	False	50000	0.5	10000000	100	138	threshold	[0.0]	1950000
40	100.0	142	0.9973239436619719	99.0	1.4343434343434345	15727.427095665864	0.01	False	50000	0.5	10000000	100	138	threshold	[0.0]	2000000
41	100.0	127	0.9966141732283464	100.0	1.27	16110.526624615935	0.01	False	50000	0.5	10000000	100	138	threshold	[0.0]	2050000
42	100.0	134	0.9964925373134329	99.0	1.3535353535353536	16493.079213896297	0.01	False	50000	0.5	10000000	100	138	threshold	[0.0]	2100000
43	100.0	127	0.9966929133858268	98.0	1.2959183673469388	16877.31720630212	0.01	False	50000	0.5	10000000	100	138	threshold	[0.0]	2150000
44	100.0	129	0.9978294573643411	100.0	1.29	17262.85459731108	0.01	False	50000	0.5	10000000	100	138	threshold	[0.0]	2200000
45	100.0	133	0.9990977443609023	98.0	1.3571428571428572	17646.700710101228	0.01	False	50000	0.5	10000000	100	138	threshold	[0.0]	2250000
46	100.0	136	0.9978676470588236	99.0	1.3737373737373737	18029.78048217437	0.01	False	50000	0.5	10000000	100	138	threshold	[0.0]	2300000
47	100.0	126	0.9988888888888889	97.0	1.2989690721649485	18414.97777422785	0.01	False	50000	0.5	10000000	100	138	threshold	[0.0]	2350000
48	100.0	136	0.9981617647058824	99.0	1.3737373737373737	18797.448148373544	0.01	False	50000	0.5	10000000	100	138	threshold	[0.0]	2400000
49	100.0	121	0.9979338842975207	99.0	1.2222222222222223	19178.56018913178	0.01	False	50000	0.5	10000000	100	138	threshold	[0.0]	2450000
50	100.0	135	0.9987407407407408	100.0	1.35	19562.72962964018	0.01	False	50000	0.5	10000000	100	138	threshold	[0.0]	2500000
51	100.0	130	0.9992307692307693	99.0	1.3131313131313131	19947.16372481952	0.01	False	50000	0.5	10000000	100	138	threshold	[0.0]	2550000
52	100.0	126	0.9976984126984128	97.0	1.2989690721649485	20332.38234006609	0.01	False	50000	0.5	10000000	100	138	threshold	[0.0]	2600000
53	100.0	131	0.997557251908397	98.0	1.336734693877551	20715.45985026329	0.01	False	50000	0.5	10000000	100	138	threshold	[0.0]	2650000
54	100.0	125	0.9972	97.0	1.288659793814433	21099.67524280137	0.01	False	50000	0.5	10000000	100	138	threshold	[0.0]	2700000
55	100.0	127	0.9975590551181103	96.0	1.3229166666666667	21486.1230433362	0.01	False	50000	0.5	10000000	100	138	threshold	[0.0]	2750000
56	100.0	129	0.998062015503876	98.0	1.316326530612245	21866.043119205737	0.01	False	50000	0.5	10000000	100	138	threshold	[0.0]	2800000
57	100.0	128	0.99609375	99.0	1.292929292929293	22251.722715429634	0.01	False	50000	0.5	10000000	100	138	threshold	[0.0]	2850000
58	100.0	126	0.9954761904761905	97.0	1.2989690721649485	22638.955402589552	0.01	False	50000	0.5	10000000	100	138	threshold	[0.0]	2900000
59	100.0	123	0.9981300813008132	98.0	1.2551020408163265	23023.20922894004	0.01	False	50000	0.5	10000000	100	138	threshold	[0.0]	2950000
60	100.0	135	0.9971111111111112	100.0	1.35	23406.22064923969	0.01	False	50000	0.5	10000000	100	138	threshold	[0.0]	3000000
61	100.0	123	0.9973983739837399	98.0	1.2551020408163265	23793.3098303684	0.01	False	50000	0.5	10000000	100	138	threshold	[0.0]	3050000
62	100.0	128	0.998671875	98.0	1.3061224489795915	24178.26401240964	0.01	False	50000	0.5	10000000	100	138	threshold	[0.0]	3100000
63	100.0	129	0.9972868217054264	98.0	1.316326530612245	24561.352896078726	0.01	False	50000	0.5	10000000	100	138	threshold	[0.0]	3150000
64	100.0	135	0.9968148148148149	98.0	1.3775510204081634	24945.37897999622	0.01	False	50000	0.5	10000000	100	138	threshold	[0.0]	3200000
65	100.0	132	0.9981818181818182	98.0	1.346938775510204	25326.61780819718	0.01	False	50000	0.5	10000000	100	138	threshold	[0.0]	3250000
66	100.0	132	0.9975	99.0	1.3333333333333333	25708.228922412243	0.01	False	50000	0.5	10000000	100	138	threshold	[0.0]	3300000
67	100.0	132	0.9984848484848485	99.0	1.3333333333333333	26094.19475100149	0.01	False	50000	0.5	10000000	100	138	threshold	[0.0]	3350000
68	100.0	124	0.9975806451612904	99.0	1.2525252525252526	26480.635304315816	0.01	False	50000	0.5	10000000	100	138	threshold	[0.0]	3400000
69	100.0	134	0.9989552238805971	99.0	1.3535353535353536	26867.37521997242	0.01	False	50000	0.5	10000000	100	138	threshold	[0.0]	3450000
70	100.0	131	0.9966412213740459	100.0	1.31	27249.972144569565	0.01	False	50000	0.5	10000000	100	138	threshold	[0.0]	3500000
71	100.0	131	0.9984732824427481	100.0	1.31	27632.758745825064	0.01	False	50000	0.5	10000000	100	138	threshold	[0.0]	3550000
72	100.0	133	0.997218045112782	96.0	1.3854166666666667	28016.237606190087	0.01	False	50000	0.5	10000000	100	138	threshold	[0.0]	3600000
73	100.0	128	0.9975	98.0	1.3061224489795915	28401.35183118144	0.01	False	50000	0.5	10000000	100	138	threshold	[0.0]	3650000
74	100.0	131	0.9984732824427481	97.0	1.350515463917526	28786.81765265293	0.01	False	50000	0.5	10000000	100	138	threshold	[0.0]	3700000
75	100.0	136	0.9985294117647059	100.0	1.36	29170.0751960962	0.01	False	50000	0.5	10000000	100	138	threshold	[0.0]	3750000
76	100.0	135	0.9980740740740741	99.0	1.3636363636363635	29551.25433021313	0.01	False	50000	0.5	10000000	100	138	threshold	[0.0]	3800000
77	100.0	123	0.9972357723577236	96.0	1.28125	29932.686528644124	0.01	False	50000	0.5	10000000	100	138	threshold	[0.0]	3850000
78	100.0	123	0.9944715447154472	97.0	1.268041237113402	30316.312631835197	0.01	False	50000	0.5	10000000	100	138	threshold	[0.0]	3900000
79	100.0	129	0.9984496124031008	94.0	1.372340425531915	30701.234653853942	0.01	False	50000	0.5	10000000	100	138	threshold	[0.0]	3950000
80	100.0	134	0.9984328358208956	98.0	1.3673469387755102	31085.334116311235	0.01	False	50000	0.5	10000000	100	138	threshold	[0.0]	4000000
81	100.0	123	0.9979674796747968	95.0	1.2947368421052632	31471.28539738268	0.01	False	50000	0.5	10000000	100	138	threshold	[0.0]	4050000
82	100.0	132	0.9968181818181819	99.0	1.3333333333333333	31855.39493936613	0.01	False	50000	0.5	10000000	100	138	threshold	[0.0]	4100000
83	100.0	131	0.9980152671755727	99.0	1.323232323232323	32237.060993214967	0.01	False	50000	0.5	10000000	100	138	threshold	[0.0]	4150000
84	100.0	124	0.9958064516129033	95.0	1.305263157894737	32619.438971475163	0.01	False	50000	0.5	10000000	100	138	threshold	[0.0]	4200000
85	100.0	125	0.99704	97.0	1.288659793814433	33001.6081848941	0.01	False	50000	0.5	10000000	100	138	threshold	[0.0]	4250000
86	100.0	128	0.996875	95.0	1.3473684210526315	33383.52826802934	0.01	False	50000	0.5	10000000	100	138	threshold	[0.0]	4300000
87	100.0	126	0.9980952380952381	100.0	1.26	33769.103018642585	0.01	False	50000	0.5	10000000	100	138	threshold	[0.0]	4350000
88	100.0	135	0.9971111111111112	98.0	1.3775510204081634	34151.487891328004	0.01	False	50000	0.5	10000000	100	138	threshold	[0.0]	4400000
89	100.0	130	0.997923076923077	97.0	1.3402061855670102	34534.03064751068	0.01	False	50000	0.5	10000000	100	138	threshold	[0.0]	4450000
90	100.0	125	0.9964	99.0	1.2626262626262623	34915.51672479375	0.01	False	50000	0.5	10000000	100	138	threshold	[0.0]	4500000
91	100.0	130	0.998	98.0	1.326530612244898	35297.04515537246	0.01	False	50000	0.5	10000000	100	138	threshold	[0.0]	4550000
92	100.0	127	0.9986614173228348	97.0	1.309278350515464	35682.811901485504	0.01	False	50000	0.5	10000000	100	138	threshold	[0.0]	4600000
93	100.0	130	0.9964615384615385	99.0	1.3131313131313131	36069.97372762832	0.01	False	50000	0.5	10000000	100	138	threshold	[0.0]	4650000
94	100.0	133	0.9978195488721805	99.0	1.3434343434343434	36451.70806936452	0.01	False	50000	0.5	10000000	100	138	threshold	[0.0]	4700000
95	100.0	134	0.9988059701492538	98.0	1.3673469387755102	36833.81736053085	0.01	False	50000	0.5	10000000	100	138	threshold	[0.0]	4750000
96	100.0	130	0.9977692307692309	98.0	1.326530612244898	37216.84920177111	0.01	False	50000	0.5	10000000	100	138	threshold	[0.0]	4800000
97	100.0	124	0.9976612903225807	96.0	1.2916666666666667	37600.35774603103	0.01	False	50000	0.5	10000000	100	138	threshold	[0.0]	4850000
98	100.0	131	0.9982442748091604	100.0	1.31	37983.44031172052	0.01	False	50000	0.5	10000000	100	138	threshold	[0.0]	4900000
99	100.0	133	0.9980451127819548	95.0	1.4	38364.887442657775	0.01	False	50000	0.5	10000000	100	138	threshold	[0.0]	4950000
100	100.0	127	0.9981102362204725	97.0	1.309278350515464	38747.432390359965	0.01	False	50000	0.5	10000000	100	138	threshold	[0.0]	5000000
101	100.0	126	0.998968253968254	94.0	1.3404255319148937	39133.87128737143	0.01	False	50000	0.5	10000000	100	138	threshold	[0.0]	5050000
102	100.0	125	0.99384	95.0	1.3157894736842106	39517.57666026135	0.01	False	50000	0.5	10000000	100	138	threshold	[0.0]	5100000
103	100.0	133	0.9980451127819548	99.0	1.3434343434343434	39901.67958389581	0.01	False	50000	0.5	10000000	100	138	threshold	[0.0]	5150000
104	100.0	126	0.9976190476190477	99.0	1.2727272727272727	40285.67554112512	0.01	False	50000	0.5	10000000	100	138	threshold	[0.0]	5200000
105	100.0	136	0.9977941176470589	100.0	1.36	40672.35588997489	0.01	False	50000	0.5	10000000	100	138	threshold	[0.0]	5250000
106	100.0	132	0.9990151515151516	98.0	1.346938775510204	41053.87620141515	0.01	False	50000	0.5	10000000	100	138	threshold	[0.0]	5300000
107	100.0	133	0.9962406015037594	97.0	1.3711340206185567	41435.45466447894	0.01	False	50000	0.5	10000000	100	138	threshold	[0.0]	5350000
108	100.0	125	0.99736	97.0	1.288659793814433	41818.14201905183	0.01	False	50000	0.5	10000000	100	138	threshold	[0.0]	5400000
109	100.0	125	0.996	95.0	1.3157894736842106	42201.25764897835	0.01	False	50000	0.5	10000000	100	138	threshold	[0.0]	5450000
110	100.0	127	0.9970866141732284	98.0	1.2959183673469388	42584.88019265304	0.01	False	50000	0.5	10000000	100	138	threshold	[0.0]	5500000
111	100.0	125	0.99768	99.0	1.2626262626262623	42969.98590458342	0.01	False	50000	0.5	10000000	100	138	threshold	[0.0]	5550000
112	100.0	130	0.998	98.0	1.326530612244898	43352.40542022933	0.01	False	50000	0.5	10000000	100	138	threshold	[0.0]	5600000
113	100.0	128	0.996953125	98.0	1.3061224489795915	43736.486337332935	0.01	False	50000	0.5	10000000	100	138	threshold	[0.0]	5650000
114	100.0	127	0.9975590551181103	98.0	1.2959183673469388	44118.82360944892	0.01	False	50000	0.5	10000000	100	138	threshold	[0.0]	5700000
115	100.0	136	0.9982352941176471	97.0	1.402061855670103	44501.18706178045	0.01	False	50000	0.5	10000000	100	138	threshold	[0.0]	5750000
116	100.0	140	0.999	100.0	1.4	44884.355116554354	0.01	False	50000	0.5	10000000	100	138	threshold	[0.0]	5800000
117	100.0	126	0.9983333333333334	97.0	1.2989690721649485	45262.62254584931	0.01	False	50000	0.5	10000000	100	138	threshold	[0.0]	5850000
118	100.0	132	0.9961363636363637	97.0	1.3608247422680413	45646.54633330319	0.01	False	50000	0.5	10000000	100	138	threshold	[0.0]	5900000
119	100.0	129	0.9977519379844962	96.0	1.34375	46031.81233868399	0.01	False	50000	0.5	10000000	100	138	threshold	[0.0]	5950000
120	100.0	128	0.9974218750000001	96.0	1.3333333333333333	46417.27360191249	0.01	False	50000	0.5	10000000	100	138	threshold	[0.0]	6000000
121	100.0	129	0.9989147286821706	99.0	1.303030303030303	46801.560411425344	0.01	False	50000	0.5	10000000	100	138	threshold	[0.0]	6050000
122	100.0	122	0.9984426229508196	95.0	1.2842105263157897	47185.50588411287	0.01	False	50000	0.5	10000000	100	138	threshold	[0.0]	6100000
123	100.0	131	0.9992366412213741	97.0	1.350515463917526	47569.96342920643	0.01	False	50000	0.5	10000000	100	138	threshold	[0.0]	6150000
124	100.0	137	0.9979562043795621	98.0	1.3979591836734695	47956.49595645612	0.01	False	50000	0.5	10000000	100	138	threshold	[0.0]	6200000
125	100.0	137	0.9969343065693431	98.0	1.3979591836734695	48339.8077969594	0.01	False	50000	0.5	10000000	100	138	threshold	[0.0]	6250000
126	100.0	128	0.997578125	97.0	1.3195876288659794	48722.72097053636	0.01	False	50000	0.5	10000000	100	138	threshold	[0.0]	6300000
127	100.0	135	0.9974814814814815	99.0	1.3636363636363635	49105.45176049846	0.01	False	50000	0.5	10000000	100	138	threshold	[0.0]	6350000
128	100.0	129	0.9964341085271318	97.0	1.3298969072164948	49492.62302821488	0.01	False	50000	0.5	10000000	100	138	threshold	[0.0]	6400000
129	100.0	130	0.9974615384615385	99.0	1.3131313131313131	49873.32417917219	0.01	False	50000	0.5	10000000	100	138	threshold	[0.0]	6450000
130	100.0	137	0.9985401459854015	98.0	1.3979591836734695	50256.77833947964	0.01	False	50000	0.5	10000000	100	138	threshold	[0.0]	6500000
131	100.0	127	0.9967716535433071	96.0	1.3229166666666667	50640.38676197457	0.01	False	50000	0.5	10000000	100	138	threshold	[0.0]	6550000
132	100.0	132	0.9982575757575758	98.0	1.346938775510204	51024.11733094267	0.01	False	50000	0.5	10000000	100	138	threshold	[0.0]	6600000
133	100.0	123	0.9984552845528456	97.0	1.268041237113402	51408.928601375184	0.01	False	50000	0.5	10000000	100	138	threshold	[0.0]	6650000
134	100.0	128	0.999609375	100.0	1.28	51792.15558131143	0.01	False	50000	0.5	10000000	100	138	threshold	[0.0]	6700000
135	100.0	129	0.9977519379844962	98.0	1.316326530612245	52172.51560145254	0.01	False	50000	0.5	10000000	100	138	threshold	[0.0]	6750000
136	100.0	139	0.9983453237410072	98.0	1.4183673469387754	52556.02281577637	0.01	False	50000	0.5	10000000	100	138	threshold	[0.0]	6800000
137	100.0	137	0.9986131386861314	99.0	1.383838383838384	52939.62218748293	0.01	False	50000	0.5	10000000	100	138	threshold	[0.0]	6850000
138	100.0	130	0.9966153846153847	99.0	1.3131313131313131	53322.04296511404	0.01	False	50000	0.5	10000000	100	138	threshold	[0.0]	6900000
139	100.0	139	0.9966187050359713	98.0	1.4183673469387754	53705.27837436695	0.01	False	50000	0.5	10000000	100	138	threshold	[0.0]	6950000
140	100.0	125	0.99792	98.0	1.2755102040816326	54090.32245365138	0.01	False	50000	0.5	10000000	100	138	threshold	[0.0]	7000000
141	100.0	125	0.9972799999999999	97.0	1.288659793814433	54473.49764107724	0.01	False	50000	0.5	10000000	100	138	threshold	[0.0]	7050000
142	100.0	137	0.9957664233576643	100.0	1.37	54859.34672931769	0.01	False	50000	0.5	10000000	100	138	threshold	[0.0]	7100000
143	100.0	138	0.9981884057971016	98.0	1.4081632653061225	55244.83742536473	0.01	False	50000	0.5	10000000	100	138	threshold	[0.0]	7150000
144	100.0	119	0.9980672268907564	95.0	1.2526315789473683	55632.80755358058	0.01	False	50000	0.5	10000000	100	138	threshold	[0.0]	7200000
145	100.0	129	0.9972093023255814	99.0	1.303030303030303	56014.26134285669	0.01	False	50000	0.5	10000000	100	138	threshold	[0.0]	7250000
146	100.0	127	0.9964566929133859	97.0	1.309278350515464	56402.63147500857	0.01	False	50000	0.5	10000000	100	138	threshold	[0.0]	7300000
147	100.0	130	0.9967692307692309	99.0	1.3131313131313131	56785.643122219975	0.01	False	50000	0.5	10000000	100	138	threshold	[0.0]	7350000
148	100.0	129	0.998139534883721	98.0	1.316326530612245	57169.70410081461	0.01	False	50000	0.5	10000000	100	138	threshold	[0.0]	7400000
149	100.0	139	0.9982733812949641	97.0	1.4329896907216495	57555.84975855485	0.01	False	50000	0.5	10000000	100	138	threshold	[0.0]	7450000
150	100.0	126	0.9988095238095239	97.0	1.2989690721649485	57940.50586958571	0.01	False	50000	0.5	10000000	100	138	threshold	[0.0]	7500000
151	100.0	133	0.9988721804511279	97.0	1.3711340206185567	58326.03984989982	0.01	False	50000	0.5	10000000	100	138	threshold	[0.0]	7550000
152	100.0	130	0.9980769230769231	98.0	1.326530612244898	58708.11749004055	0.01	False	50000	0.5	10000000	100	138	threshold	[0.0]	7600000
153	100.0	127	0.9988188976377953	97.0	1.309278350515464	59092.8914100893	0.01	False	50000	0.5	10000000	100	138	threshold	[0.0]	7650000
154	100.0	124	0.9985483870967742	96.0	1.2916666666666667	59475.74147337297	0.01	False	50000	0.5	10000000	100	138	threshold	[0.0]	7700000
155	100.0	122	0.9968032786885246	98.0	1.2448979591836735	59860.95537406182	0.01	False	50000	0.5	10000000	100	138	threshold	[0.0]	7750000
156	100.0	138	0.9978260869565218	100.0	1.38	60240.237806757104	0.01	False	50000	0.5	10000000	100	138	threshold	[0.0]	7800000
157	100.0	129	0.9985271317829458	99.0	1.303030303030303	60623.55256896267	0.01	False	50000	0.5	10000000	100	138	threshold	[0.0]	7850000
158	100.0	128	0.996171875	99.0	1.292929292929293	61008.72228517401	0.01	False	50000	0.5	10000000	100	138	threshold	[0.0]	7900000
159	100.0	122	0.9977049180327869	95.0	1.2842105263157897	61394.3767068633	0.01	False	50000	0.5	10000000	100	138	threshold	[0.0]	7950000
160	100.0	125	0.99808	96.0	1.3020833333333333	61777.86190832546	0.01	False	50000	0.5	10000000	100	138	threshold	[0.0]	8000000
161	100.0	127	0.9981102362204725	96.0	1.3229166666666667	62166.79411213303	0.01	False	50000	0.5	10000000	100	138	threshold	[0.0]	8050000
162	100.0	134	0.9958955223880598	98.0	1.3673469387755102	62549.69328582809	0.01	False	50000	0.5	10000000	100	138	threshold	[0.0]	8100000
163	100.0	145	0.9981379310344828	99.0	1.4646464646464648	62931.970708983135	0.01	False	50000	0.5	10000000	100	138	threshold	[0.0]	8150000
164	100.0	122	0.9973770491803279	99.0	1.2323232323232325	63311.29173224819	0.01	False	50000	0.5	10000000	100	138	threshold	[0.0]	8200000
165	100.0	132	0.996439393939394	99.0	1.3333333333333333	63697.42422843998	0.01	False	50000	0.5	10000000	100	138	threshold	[0.0]	8250000
166	100.0	131	0.9966412213740459	98.0	1.336734693877551	64084.44578165154	0.01	False	50000	0.5	10000000	100	138	threshold	[0.0]	8300000
167	100.0	132	0.9979545454545455	99.0	1.3333333333333333	64470.3339086389	0.01	False	50000	0.5	10000000	100	138	threshold	[0.0]	8350000
168	100.0	128	0.997578125	99.0	1.292929292929293	64854.76746298829	0.01	False	50000	0.5	10000000	100	138	threshold	[0.0]	8400000
169	100.0	137	0.997007299270073	100.0	1.37	65239.16135242608	0.01	False	50000	0.5	10000000	100	138	threshold	[0.0]	8450000
170	100.0	130	0.9985384615384616	97.0	1.3402061855670102	65620.65185922397	0.01	False	50000	0.5	10000000	100	138	threshold	[0.0]	8500000
171	100.0	125	0.9988	99.0	1.2626262626262623	66004.77485701977	0.01	False	50000	0.5	10000000	100	138	threshold	[0.0]	8550000
172	100.0	129	0.9962790697674418	97.0	1.3298969072164948	66386.0207417037	0.01	False	50000	0.5	10000000	100	138	threshold	[0.0]	8600000
173	100.0	128	0.998671875	96.0	1.3333333333333333	66769.50137456978	0.01	False	50000	0.5	10000000	100	138	threshold	[0.0]	8650000
174	100.0	126	0.9986507936507937	99.0	1.2727272727272727	67154.17991661033	0.01	False	50000	0.5	10000000	100	138	threshold	[0.0]	8700000
175	100.0	139	0.9984892086330937	98.0	1.4183673469387754	67535.2114503512	0.01	False	50000	0.5	10000000	100	138	threshold	[0.0]	8750000
176	100.0	137	0.9977372262773723	100.0	1.37	67916.8888868353	0.01	False	50000	0.5	10000000	100	138	threshold	[0.0]	8800000
177	100.0	127	0.9977165354330709	98.0	1.2959183673469388	68302.99570752835	0.01	False	50000	0.5	10000000	100	138	threshold	[0.0]	8850000
178	100.0	126	0.9992063492063493	96.0	1.3125	68689.47598560738	0.01	False	50000	0.5	10000000	100	138	threshold	[0.0]	8900000
179	100.0	129	0.9968217054263566	97.0	1.3298969072164948	69074.47525428908	0.01	False	50000	0.5	10000000	100	138	threshold	[0.0]	8950000
180	100.0	127	0.9961417322834646	97.0	1.309278350515464	69459.001130508	0.01	False	50000	0.5	10000000	100	138	threshold	[0.0]	9000000
181	100.0	136	0.9988235294117648	98.0	1.3877551020408163	69843.57530655908	0.01	False	50000	0.5	10000000	100	138	threshold	[0.0]	9050000
182	100.0	121	0.9984297520661158	97.0	1.2474226804123711	70226.41477367964	0.01	False	50000	0.5	10000000	100	138	threshold	[0.0]	9100000
183	100.0	126	0.9954761904761905	99.0	1.2727272727272727	70611.16470274195	0.01	False	50000	0.5	10000000	100	138	threshold	[0.0]	9150000
184	100.0	125	0.9968	96.0	1.3020833333333333	70996.64521264892	0.01	False	50000	0.5	10000000	100	138	threshold	[0.0]	9200000
185	100.0	129	0.9991472868217055	96.0	1.34375	71383.64140232131	0.01	False	50000	0.5	10000000	100	138	threshold	[0.0]	9250000
186	100.0	128	0.998828125	97.0	1.3195876288659794	71765.31352985038	0.01	False	50000	0.5	10000000	100	138	threshold	[0.0]	9300000
187	100.0	128	0.9978125	98.0	1.3061224489795915	72150.06190214556	0.01	False	50000	0.5	10000000	100	138	threshold	[0.0]	9350000
188	100.0	131	0.9976335877862595	100.0	1.31	72535.87969246226	0.01	False	50000	0.5	10000000	100	138	threshold	[0.0]	9400000
189	100.0	127	0.9940944881889764	94.0	1.351063829787234	72921.68665694409	0.01	False	50000	0.5	10000000	100	138	threshold	[0.0]	9450000
190	100.0	122	0.998032786885246	95.0	1.2842105263157897	73306.7387051424	0.01	False	50000	0.5	10000000	100	138	threshold	[0.0]	9500000
191	100.0	125	0.998	100.0	1.25	73690.79834654243	0.01	False	50000	0.5	10000000	100	138	threshold	[0.0]	9550000
192	100.0	136	0.9969852941176471	99.0	1.3737373737373737	74072.8669304307	0.01	False	50000	0.5	10000000	100	138	threshold	[0.0]	9600000
193	100.0	138	0.9952173913043479	100.0	1.38	74457.7384363072	0.01	False	50000	0.5	10000000	100	138	threshold	[0.0]	9650000
194	100.0	135	0.9985185185185186	99.0	1.3636363636363635	74839.70552025869	0.01	False	50000	0.5	10000000	100	138	threshold	[0.0]	9700000
195	100.0	133	0.9981203007518797	100.0	1.33	75221.49579772644	0.01	False	50000	0.5	10000000	100	138	threshold	[0.0]	9750000
196	100.0	138	0.9979710144927537	99.0	1.393939393939394	75605.7552232088	0.01	False	50000	0.5	10000000	100	138	threshold	[0.0]	9800000
197	100.0	131	0.996793893129771	100.0	1.31	75991.76466117224	0.01	False	50000	0.5	10000000	100	138	threshold	[0.0]	9850000
198	100.0	139	0.9958273381294965	99.0	1.404040404040404	76378.20570710805	0.01	False	50000	0.5	10000000	100	138	threshold	[0.0]	9900000
199	100.0	142	0.9972535211267606	100.0	1.42	76762.96053453669	0.01	False	50000	0.5	10000000	100	138	threshold	[0.0]	9950000
200	100.0	125	0.99944	98.0	1.2755102040816326	77148.04039494516	0.01	False	50000	0.5	10000000	100	138	threshold	[0.0]	10000000
0	100.0	170	0.5708823529411765	79.0	2.151898734177215	305.44561017603644	0.01	False	50000	0.5	10000000	100	44	threshold	[0.4]	0
1	100.0	188	0.5457978723404255	84.0	2.238095238095238	560.335414288847	0.01	False	50000	0.5	10000000	100	44	threshold	[0.4]	50000
2	100.0	197	0.5473604060913706	80.0	2.4625	792.2349092082934	0.01	False	50000	0.5	10000000	100	44	threshold	[0.4]	100000
3	100.0	274	0.5209124087591241	81.0	3.382716049382716	1008.7483356575536	0.01	False	50000	0.5	10000000	100	44	threshold	[0.4]	150000
4	100.0	228	0.5219298245614035	85.0	2.6823529411764704	1218.3132347823314	0.01	False	50000	0.5	10000000	100	44	threshold	[0.4]	200000
5	100.0	295	0.5203050847457629	85.0	3.4705882352941178	1425.035850119616	0.01	False	50000	0.5	10000000	100	44	threshold	[0.4]	250000
6	100.0	267	0.5212359550561798	88.0	3.034090909090909	1626.2174439109376	0.01	False	50000	0.5	10000000	100	44	threshold	[0.4]	300000
7	100.0	315	0.4922857142857142	85.0	3.7058823529411766	1804.2285686566	0.01	False	50000	0.5	10000000	100	44	threshold	[0.4]	350000
8	100.0	317	0.49261829652996847	83.0	3.819277108433735	1975.57355557737	0.01	False	50000	0.5	10000000	100	44	threshold	[0.4]	400000
9	100.0	343	0.49332361516034984	93.0	3.688172043010753	2141.4740312220697	0.01	False	50000	0.5	10000000	100	44	threshold	[0.4]	450000
10	100.0	256	0.50109375	84.0	3.0476190476190474	2318.873439457042	0.01	False	50000	0.5	10000000	100	44	threshold	[0.4]	500000
11	100.0	289	0.4929065743944637	91.0	3.175824175824176	2495.2602593091488	0.01	False	50000	0.5	10000000	100	44	threshold	[0.4]	550000
12	100.0	365	0.4910410958904109	87.0	4.195402298850575	2665.9924055550737	0.01	False	50000	0.5	10000000	100	44	threshold	[0.4]	600000
13	100.0	282	0.4816666666666666	91.0	3.098901098901099	2829.069540230161	0.01	False	50000	0.5	10000000	100	44	threshold	[0.4]	650000
14	100.0	279	0.488494623655914	81.0	3.4444444444444446	2995.9104766908526	0.01	False	50000	0.5	10000000	100	44	threshold	[0.4]	700000
15	100.0	370	0.4903783783783784	87.0	4.252873563218391	3160.2708340536965	0.01	False	50000	0.5	10000000	100	44	threshold	[0.4]	750000
16	100.0	352	0.4844602272727273	86.0	4.093023255813954	3319.7875654946315	0.01	False	50000	0.5	10000000	100	44	threshold	[0.4]	800000
17	100.0	320	0.4757499999999999	89.0	3.595505617977528	3474.6262635348826	0.01	False	50000	0.5	10000000	100	44	threshold	[0.4]	850000
18	100.0	386	0.4685233160621761	92.0	4.195652173913044	3627.39430929118	0.01	False	50000	0.5	10000000	100	44	threshold	[0.4]	900000
19	100.0	410	0.4769268292682928	89.0	4.606741573033708	3775.809125132503	0.01	False	50000	0.5	10000000	100	44	threshold	[0.4]	950000
20	100.0	317	0.47182965299684543	93.0	3.4086021505376345	3917.838819671984	0.01	False	50000	0.5	10000000	100	44	threshold	[0.4]	1000000
21	100.0	337	0.4795845697329377	82.0	4.109756097560975	4064.744680521293	0.01	False	50000	0.5	10000000	100	44	threshold	[0.4]	1050000
22	100.0	367	0.4665940054495912	84.0	4.369047619047619	4213.192647361685	0.01	False	50000	0.5	10000000	100	44	threshold	[0.4]	1100000
23	100.0	415	0.4643373493975903	84.0	4.940476190476191	4359.746521991568	0.01	False	50000	0.5	10000000	100	44	threshold	[0.4]	1150000
24	100.0	367	0.46188010899182563	86.0	4.267441860465116	4499.107508181098	0.01	False	50000	0.5	10000000	100	44	threshold	[0.4]	1200000
25	100.0	338	0.4578402366863905	81.0	4.172839506172839	4639.777455213771	0.01	False	50000	0.5	10000000	100	44	threshold	[0.4]	1250000
26	100.0	424	0.4444339622641509	88.0	4.818181818181818	4767.513721684618	0.01	False	50000	0.5	10000000	100	44	threshold	[0.4]	1300000
27	100.0	365	0.4516712328767124	87.0	4.195402298850575	4898.058135898109	0.01	False	50000	0.5	10000000	100	44	threshold	[0.4]	1350000
28	100.0	348	0.45097701149425273	92.0	3.782608695652174	5023.355595259817	0.01	False	50000	0.5	10000000	100	44	threshold	[0.4]	1400000
29	100.0	359	0.45554317548746526	85.0	4.223529411764706	5159.868409592275	0.01	False	50000	0.5	10000000	100	44	threshold	[0.4]	1450000
30	100.0	350	0.44348571428571415	86.0	4.069767441860465	5290.225597881896	0.01	False	50000	0.5	10000000	100	44	threshold	[0.4]	1500000
31	100.0	486	0.43954732510288064	91.0	5.34065934065934	5416.180335255657	0.01	False	50000	0.5	10000000	100	44	threshold	[0.4]	1550000
32	100.0	376	0.43257978723404245	85.0	4.423529411764706	5541.427515522892	0.01	False	50000	0.5	10000000	100	44	threshold	[0.4]	1600000
33	100.0	454	0.42605726872246696	89.0	5.101123595505618	5651.734915854589	0.01	False	50000	0.5	10000000	100	44	threshold	[0.4]	1650000
34	100.0	398	0.41859296482412056	86.0	4.627906976744186	5766.477795206999	0.01	False	50000	0.5	10000000	100	44	threshold	[0.4]	1700000
35	100.0	362	0.42823204419889493	86.0	4.209302325581396	5880.89697422338	0.01	False	50000	0.5	10000000	100	44	threshold	[0.4]	1750000
36	100.0	437	0.4260183066361555	88.0	4.965909090909091	5998.405974279049	0.01	False	50000	0.5	10000000	100	44	threshold	[0.4]	1800000
37	100.0	367	0.4302997275204359	86.0	4.267441860465116	6117.473594522584	0.01	False	50000	0.5	10000000	100	44	threshold	[0.4]	1850000
38	100.0	524	0.4266412213740458	92.0	5.695652173913044	6232.7042531287625	0.01	False	50000	0.5	10000000	100	44	threshold	[0.4]	1900000
39	100.0	399	0.43097744360902246	91.0	4.384615384615385	6349.072320941537	0.01	False	50000	0.5	10000000	100	44	threshold	[0.4]	1950000
40	100.0	334	0.43215568862275455	83.0	4.024096385542169	6467.505130477165	0.01	False	50000	0.5	10000000	100	44	threshold	[0.4]	2000000
41	100.0	415	0.42877108433734934	86.0	4.825581395348837	6586.7550355184485	0.01	False	50000	0.5	10000000	100	44	threshold	[0.4]	2050000
42	100.0	421	0.4379097387173395	88.0	4.784090909090909	6706.838958936535	0.01	False	50000	0.5	10000000	100	44	threshold	[0.4]	2100000
43	100.0	365	0.4347945205479452	88.0	4.1477272727272725	6825.089521294641	0.01	False	50000	0.5	10000000	100	44	threshold	[0.4]	2150000
44	100.0	490	0.4305714285714285	91.0	5.384615384615385	6943.824358229004	0.01	False	50000	0.5	10000000	100	44	threshold	[0.4]	2200000
45	100.0	458	0.42818777292576404	90.0	5.088888888888889	7059.78652507638	0.01	False	50000	0.5	10000000	100	44	threshold	[0.4]	2250000
46	100.0	439	0.4243507972665148	89.0	4.932584269662922	7171.883976963188	0.01	False	50000	0.5	10000000	100	44	threshold	[0.4]	2300000
47	100.0	371	0.42501347708894877	87.0	4.264367816091954	7285.171715890665	0.01	False	50000	0.5	10000000	100	44	threshold	[0.4]	2350000
48	100.0	493	0.42048681541582156	92.0	5.358695652173913	7396.241618662013	0.01	False	50000	0.5	10000000	100	44	threshold	[0.4]	2400000
49	100.0	436	0.4171788990825689	86.0	5.069767441860465	7507.135744526871	0.01	False	50000	0.5	10000000	100	44	threshold	[0.4]	2450000
50	100.0	448	0.39709821428571435	95.0	4.71578947368421	7615.21042349591	0.01	False	50000	0.5	10000000	100	44	threshold	[0.4]	2500000
51	100.0	578	0.39254325259515566	90.0	6.422222222222223	7712.395412437654	0.01	False	50000	0.5	10000000	100	44	threshold	[0.4]	2550000
52	100.0	480	0.3991041666666668	93.0	5.161290322580645	7809.0911369878595	0.01	False	50000	0.5	10000000	100	44	threshold	[0.4]	2600000
53	100.0	635	0.3980472440944882	91.0	6.978021978021978	7910.540368695159	0.01	False	50000	0.5	10000000	100	44	threshold	[0.4]	2650000
54	100.0	416	0.4001923076923076	84.0	4.9523809523809526	8012.922027398107	0.01	False	50000	0.5	10000000	100	44	threshold	[0.4]	2700000
55	100.0	523	0.39382409177820266	89.0	5.876404494382022	8113.554986626323	0.01	False	50000	0.5	10000000	100	44	threshold	[0.4]	2750000
56	100.0	478	0.3935774058577407	90.0	5.311111111111111	8209.891242041991	0.01	False	50000	0.5	10000000	100	44	threshold	[0.4]	2800000
57	100.0	608	0.39695723684210527	92.0	6.608695652173913	8303.764375123394	0.01	False	50000	0.5	10000000	100	44	threshold	[0.4]	2850000
58	100.0	601	0.3992678868552413	95.0	6.326315789473684	8406.427584709609	0.01	False	50000	0.5	10000000	100	44	threshold	[0.4]	2900000
59	100.0	568	0.39855633802816903	94.0	6.042553191489362	8507.048545307613	0.01	False	50000	0.5	10000000	100	44	threshold	[0.4]	2950000
60	100.0	493	0.4012778904665315	87.0	5.666666666666667	8609.907167372996	0.01	False	50000	0.5	10000000	100	44	threshold	[0.4]	3000000
61	100.0	580	0.39863793103448286	92.0	6.304347826086956	8709.107309157836	0.01	False	50000	0.5	10000000	100	44	threshold	[0.4]	3050000
62	100.0	501	0.4031936127744511	86.0	5.825581395348837	8813.900046123987	0.01	False	50000	0.5	10000000	100	44	threshold	[0.4]	3100000
63	100.0	518	0.4000386100386101	87.0	5.954022988505747	8917.495517808778	0.01	False	50000	0.5	10000000	100	44	threshold	[0.4]	3150000
64	100.0	534	0.3945131086142324	85.0	6.282352941176471	9018.82700077167	0.01	False	50000	0.5	10000000	100	44	threshold	[0.4]	3200000
65	100.0	481	0.40958419958419956	83.0	5.795180722891566	9123.168518067345	0.01	False	50000	0.5	10000000	100	44	threshold	[0.4]	3250000
66	100.0	487	0.39827515400410685	89.0	5.47191011235955	9224.911258047268	0.01	False	50000	0.5	10000000	100	44	threshold	[0.4]	3300000
67	100.0	423	0.41605200945626475	93.0	4.548387096774194	9333.523347398312	0.01	False	50000	0.5	10000000	100	44	threshold	[0.4]	3350000
68	100.0	401	0.4080548628428927	86.0	4.662790697674419	9443.764454879398	0.01	False	50000	0.5	10000000	100	44	threshold	[0.4]	3400000
69	100.0	458	0.4096943231441048	91.0	5.032967032967033	9551.303705574894	0.01	False	50000	0.5	10000000	100	44	threshold	[0.4]	3450000
70	100.0	530	0.40290566037735853	94.0	5.638297872340425	9654.865216548353	0.01	False	50000	0.5	10000000	100	44	threshold	[0.4]	3500000
71	100.0	481	0.4046777546777548	87.0	5.528735632183908	9758.542008809784	0.01	False	50000	0.5	10000000	100	44	threshold	[0.4]	3550000
72	100.0	436	0.409059633027523	88.0	4.954545454545454	9864.486765339125	0.01	False	50000	0.5	10000000	100	44	threshold	[0.4]	3600000
73	100.0	347	0.41403458213256483	92.0	3.771739130434783	9970.76633041663	0.01	False	50000	0.5	10000000	100	44	threshold	[0.4]	3650000
74	100.0	485	0.39307216494845365	87.0	5.574712643678161	10077.886591036162	0.01	False	50000	0.5	10000000	100	44	threshold	[0.4]	3700000
75	100.0	382	0.40740837696335075	80.0	4.775	10181.172830447003	0.01	False	50000	0.5	10000000	100	44	threshold	[0.4]	3750000
76	100.0	543	0.40023941068139957	88.0	6.170454545454546	10290.872776371398	0.01	False	50000	0.5	10000000	100	44	threshold	[0.4]	3800000
77	100.0	566	0.40851590106007063	95.0	5.957894736842105	10394.990827284502	0.01	False	50000	0.5	10000000	100	44	threshold	[0.4]	3850000
78	100.0	439	0.42662870159453303	87.0	5.045977011494253	10503.751509429076	0.01	False	50000	0.5	10000000	100	44	threshold	[0.4]	3900000
79	100.0	349	0.4182234957020057	89.0	3.9213483146067416	10612.641089677953	0.01	False	50000	0.5	10000000	100	44	threshold	[0.4]	3950000
80	100.0	452	0.41805309734513274	86.0	5.255813953488372	10725.365897795882	0.01	False	50000	0.5	10000000	100	44	threshold	[0.4]	4000000
81	100.0	420	0.41614285714285715	84.0	5.0	10835.246197623092	0.01	False	50000	0.5	10000000	100	44	threshold	[0.4]	4050000
82	100.0	363	0.42143250688705236	84.0	4.321428571428571	10942.520275617371	0.01	False	50000	0.5	10000000	100	44	threshold	[0.4]	4100000
83	100.0	432	0.4211574074074075	88.0	4.909090909090909	11059.668702054852	0.01	False	50000	0.5	10000000	100	44	threshold	[0.4]	4150000
84	100.0	481	0.41700623700623696	91.0	5.285714285714286	11171.603558489174	0.01	False	50000	0.5	10000000	100	44	threshold	[0.4]	4200000
85	100.0	587	0.4229982964224872	90.0	6.522222222222222	11280.695742129776	0.01	False	50000	0.5	10000000	100	44	threshold	[0.4]	4250000
86	100.0	448	0.42169642857142864	84.0	5.333333333333333	11388.78542528666	0.01	False	50000	0.5	10000000	100	44	threshold	[0.4]	4300000
87	100.0	447	0.42413870246085006	87.0	5.137931034482759	11503.728425147889	0.01	False	50000	0.5	10000000	100	44	threshold	[0.4]	4350000
88	100.0	522	0.42172413793103447	88.0	5.931818181818182	11614.053286961518	0.01	False	50000	0.5	10000000	100	44	threshold	[0.4]	4400000
89	100.0	489	0.4268507157464213	90.0	5.433333333333334	11726.63255783668	0.01	False	50000	0.5	10000000	100	44	threshold	[0.4]	4450000
90	100.0	498	0.4247791164658634	89.0	5.595505617977528	11837.033409353797	0.01	False	50000	0.5	10000000	100	44	threshold	[0.4]	4500000
91	100.0	463	0.4091576673866091	90.0	5.144444444444445	11946.319396808804	0.01	False	50000	0.5	10000000	100	44	threshold	[0.4]	4550000
92	100.0	491	0.4018533604887984	87.0	5.64367816091954	12047.952182497576	0.01	False	50000	0.5	10000000	100	44	threshold	[0.4]	4600000
93	100.0	461	0.4156832971800434	86.0	5.3604651162790695	12155.664855042998	0.01	False	50000	0.5	10000000	100	44	threshold	[0.4]	4650000
94	100.0	428	0.4166355140186916	87.0	4.919540229885057	12269.131572464155	0.01	False	50000	0.5	10000000	100	44	threshold	[0.4]	4700000
95	100.0	505	0.4183960396039603	96.0	5.260416666666667	12379.684024243204	0.01	False	50000	0.5	10000000	100	44	threshold	[0.4]	4750000
96	100.0	497	0.41492957746478876	88.0	5.6477272727272725	12487.412895643469	0.01	False	50000	0.5	10000000	100	44	threshold	[0.4]	4800000
97	100.0	508	0.4096850393700787	92.0	5.521739130434782	12595.496432089642	0.01	False	50000	0.5	10000000	100	44	threshold	[0.4]	4850000
98	100.0	483	0.4157763975155281	87.0	5.551724137931035	12704.42162096047	0.01	False	50000	0.5	10000000	100	44	threshold	[0.4]	4900000
99	100.0	463	0.4092008639308855	89.0	5.202247191011236	12810.964017627792	0.01	False	50000	0.5	10000000	100	44	threshold	[0.4]	4950000
100	100.0	503	0.4101192842942346	92.0	5.467391304347826	12920.130361914657	0.01	False	50000	0.5	10000000	100	44	threshold	[0.4]	5000000
101	100.0	408	0.4131617647058823	88.0	4.636363636363637	13027.220844102732	0.01	False	50000	0.5	10000000	100	44	threshold	[0.4]	5050000
102	100.0	417	0.4157314148681055	92.0	4.532608695652174	13140.609775728995	0.01	False	50000	0.5	10000000	100	44	threshold	[0.4]	5100000
103	100.0	413	0.4136561743341405	88.0	4.693181818181818	13253.080142951998	0.01	False	50000	0.5	10000000	100	44	threshold	[0.4]	5150000
104	100.0	470	0.41700000000000004	92.0	5.108695652173913	13356.267781538518	0.01	False	50000	0.5	10000000	100	44	threshold	[0.4]	5200000
105	100.0	482	0.41419087136929467	88.0	5.477272727272728	13467.49185252813	0.01	False	50000	0.5	10000000	100	44	threshold	[0.4]	5250000
106	100.0	469	0.41965884861407243	92.0	5.0978260869565215	13573.153551692069	0.01	False	50000	0.5	10000000	100	44	threshold	[0.4]	5300000
107	100.0	442	0.4241176470588236	89.0	4.966292134831461	13684.120269207631	0.01	False	50000	0.5	10000000	100	44	threshold	[0.4]	5350000
108	100.0	429	0.42596736596736595	88.0	4.875	13796.483277865442	0.01	False	50000	0.5	10000000	100	44	threshold	[0.4]	5400000
109	100.0	508	0.43212598425196835	91.0	5.582417582417582	13914.991824849552	0.01	False	50000	0.5	10000000	100	44	threshold	[0.4]	5450000
110	100.0	390	0.43292307692307697	86.0	4.534883720930233	14030.13212923445	0.01	False	50000	0.5	10000000	100	44	threshold	[0.4]	5500000
111	100.0	525	0.4329142857142857	93.0	5.645161290322581	14148.2141347319	0.01	False	50000	0.5	10000000	100	44	threshold	[0.4]	5550000
112	100.0	454	0.4390748898678414	90.0	5.044444444444444	14266.322443853	0.01	False	50000	0.5	10000000	100	44	threshold	[0.4]	5600000
113	100.0	395	0.4340759493670886	90.0	4.388888888888889	14383.092641998212	0.01	False	50000	0.5	10000000	100	44	threshold	[0.4]	5650000
114	100.0	424	0.42311320754716986	85.0	4.988235294117647	14500.401325275025	0.01	False	50000	0.5	10000000	100	44	threshold	[0.4]	5700000
115	100.0	474	0.42525316455696205	87.0	5.448275862068965	14612.764489377923	0.01	False	50000	0.5	10000000	100	44	threshold	[0.4]	5750000
116	100.0	463	0.4199568034557235	86.0	5.383720930232558	14725.35131926343	0.01	False	50000	0.5	10000000	100	44	threshold	[0.4]	5800000
117	100.0	385	0.4248311688311688	84.0	4.583333333333333	14841.989155840864	0.01	False	50000	0.5	10000000	100	44	threshold	[0.4]	5850000
118	100.0	481	0.42397089397089394	93.0	5.172043010752688	14953.007085054283	0.01	False	50000	0.5	10000000	100	44	threshold	[0.4]	5900000
119	100.0	392	0.4334183673469387	89.0	4.404494382022472	15075.408989820497	0.01	False	50000	0.5	10000000	100	44	threshold	[0.4]	5950000
120	100.0	392	0.43323979591836725	86.0	4.558139534883721	15191.19381185264	0.01	False	50000	0.5	10000000	100	44	threshold	[0.4]	6000000
121	100.0	573	0.43394415357766136	97.0	5.907216494845361	15311.546789985034	0.01	False	50000	0.5	10000000	100	44	threshold	[0.4]	6050000
122	100.0	398	0.42633165829145714	84.0	4.738095238095238	15424.759571159531	0.01	False	50000	0.5	10000000	100	44	threshold	[0.4]	6100000
123	100.0	400	0.4285	89.0	4.49438202247191	15541.095452320944	0.01	False	50000	0.5	10000000	100	44	threshold	[0.4]	6150000
124	100.0	485	0.4309278350515464	89.0	5.449438202247191	15654.204704902484	0.01	False	50000	0.5	10000000	100	44	threshold	[0.4]	6200000
125	100.0	347	0.4333141210374638	84.0	4.130952380952381	15768.597427943543	0.01	False	50000	0.5	10000000	100	44	threshold	[0.4]	6250000
126	100.0	458	0.43209606986899574	93.0	4.924731182795699	15881.338383748029	0.01	False	50000	0.5	10000000	100	44	threshold	[0.4]	6300000
127	100.0	420	0.4317142857142856	96.0	4.375	16001.1615587269	0.01	False	50000	0.5	10000000	100	44	threshold	[0.4]	6350000
128	100.0	452	0.43957964601769905	92.0	4.913043478260869	16119.063817382532	0.01	False	50000	0.5	10000000	100	44	threshold	[0.4]	6400000
129	100.0	438	0.44310502283105024	92.0	4.760869565217392	16244.663865195393	0.01	False	50000	0.5	10000000	100	44	threshold	[0.4]	6450000
130	100.0	408	0.4425980392156862	87.0	4.689655172413793	16364.63417108295	0.01	False	50000	0.5	10000000	100	44	threshold	[0.4]	6500000
131	100.0	393	0.4464885496183205	86.0	4.569767441860465	16488.680541992908	0.01	False	50000	0.5	10000000	100	44	threshold	[0.4]	6550000
132	100.0	413	0.4433898305084747	88.0	4.693181818181818	16620.84310632822	0.01	False	50000	0.5	10000000	100	44	threshold	[0.4]	6600000
133	100.0	446	0.4334977578475335	93.0	4.795698924731183	16743.676068684916	0.01	False	50000	0.5	10000000	100	44	threshold	[0.4]	6650000
134	100.0	521	0.4154126679462572	88.0	5.920454545454546	16853.17564134763	0.01	False	50000	0.5	10000000	100	44	threshold	[0.4]	6700000
135	100.0	499	0.3978557114228457	88.0	5.670454545454546	16955.790746321214	0.01	False	50000	0.5	10000000	100	44	threshold	[0.4]	6750000
136	100.0	364	0.39975274725274723	82.0	4.439024390243903	17054.090759770344	0.01	False	50000	0.5	10000000	100	44	threshold	[0.4]	6800000
137	100.0	463	0.41375809935205177	89.0	5.202247191011236	17157.105060380654	0.01	False	50000	0.5	10000000	100	44	threshold	[0.4]	6850000
138	100.0	530	0.41092452830188686	92.0	5.760869565217392	17263.885773859067	0.01	False	50000	0.5	10000000	100	44	threshold	[0.4]	6900000
139	100.0	369	0.4130352303523036	85.0	4.341176470588235	17372.527694535678	0.01	False	50000	0.5	10000000	100	44	threshold	[0.4]	6950000
140	100.0	575	0.41260869565217406	93.0	6.182795698924731	17478.47919560029	0.01	False	50000	0.5	10000000	100	44	threshold	[0.4]	7000000
141	100.0	382	0.4117015706806283	86.0	4.441860465116279	17582.46393753683	0.01	False	50000	0.5	10000000	100	44	threshold	[0.4]	7050000
142	100.0	500	0.40780000000000005	85.0	5.882352941176471	17685.65441621982	0.01	False	50000	0.5	10000000	100	44	threshold	[0.4]	7100000
143	100.0	491	0.40767820773930763	91.0	5.395604395604396	17787.419447000106	0.01	False	50000	0.5	10000000	100	44	threshold	[0.4]	7150000
144	100.0	467	0.39931477516059966	83.0	5.626506024096385	17892.991266985708	0.01	False	50000	0.5	10000000	100	44	threshold	[0.4]	7200000
145	100.0	515	0.4015922330097087	85.0	6.0588235294117645	17993.250242709346	0.01	False	50000	0.5	10000000	100	44	threshold	[0.4]	7250000
146	100.0	563	0.3973712255772648	94.0	5.98936170212766	18095.70068603503	0.01	False	50000	0.5	10000000	100	44	threshold	[0.4]	7300000
147	100.0	578	0.39128027681660893	93.0	6.21505376344086	18191.95920069657	0.01	False	50000	0.5	10000000	100	44	threshold	[0.4]	7350000
148	100.0	510	0.39560784313725483	93.0	5.483870967741935	18293.86076567204	0.01	False	50000	0.5	10000000	100	44	threshold	[0.4]	7400000
149	100.0	513	0.3978947368421053	91.0	5.637362637362638	18393.692834224763	0.01	False	50000	0.5	10000000	100	44	threshold	[0.4]	7450000
150	100.0	528	0.40225378787878785	86.0	6.1395348837209305	18499.07107428914	0.01	False	50000	0.5	10000000	100	44	threshold	[0.4]	7500000
151	100.0	532	0.39988721804511285	95.0	5.6	18602.948656914272	0.01	False	50000	0.5	10000000	100	44	threshold	[0.4]	7550000
152	100.0	500	0.39012	89.0	5.617977528089888	18707.43597334709	0.01	False	50000	0.5	10000000	100	44	threshold	[0.4]	7600000
153	100.0	535	0.40323364485981317	88.0	6.079545454545454	18804.06110538584	0.01	False	50000	0.5	10000000	100	44	threshold	[0.4]	7650000
154	100.0	550	0.40238181818181806	87.0	6.32183908045977	18909.961385182785	0.01	False	50000	0.5	10000000	100	44	threshold	[0.4]	7700000
155	100.0	556	0.40167266187050366	91.0	6.1098901098901095	19012.458565570872	0.01	False	50000	0.5	10000000	100	44	threshold	[0.4]	7750000
156	100.0	515	0.39994174757281564	90.0	5.722222222222222	19111.0492054969	0.01	False	50000	0.5	10000000	100	44	threshold	[0.4]	7800000
157	100.0	551	0.4030308529945553	93.0	5.924731182795699	19215.092791594823	0.01	False	50000	0.5	10000000	100	44	threshold	[0.4]	7850000
158	100.0	408	0.4014460784313726	88.0	4.636363636363637	19315.63280729018	0.01	False	50000	0.5	10000000	100	44	threshold	[0.4]	7900000
159	100.0	415	0.40739759036144574	84.0	4.940476190476191	19423.31266718265	0.01	False	50000	0.5	10000000	100	44	threshold	[0.4]	7950000
160	100.0	532	0.40639097744360897	92.0	5.782608695652174	19528.406209459637	0.01	False	50000	0.5	10000000	100	44	threshold	[0.4]	8000000
161	100.0	452	0.40714601769911507	87.0	5.195402298850575	19637.72726358236	0.01	False	50000	0.5	10000000	100	44	threshold	[0.4]	8050000
162	100.0	480	0.4109583333333333	92.0	5.217391304347826	19743.693625058328	0.01	False	50000	0.5	10000000	100	44	threshold	[0.4]	8100000
163	100.0	505	0.4075049504950494	90.0	5.611111111111111	19849.158110706598	0.01	False	50000	0.5	10000000	100	44	threshold	[0.4]	8150000
164	100.0	526	0.40697718631178714	85.0	6.188235294117647	19954.1804399329	0.01	False	50000	0.5	10000000	100	44	threshold	[0.4]	8200000
165	100.0	434	0.4275345622119815	87.0	4.988505747126437	20064.470806632708	0.01	False	50000	0.5	10000000	100	44	threshold	[0.4]	8250000
166	100.0	417	0.4332613908872902	87.0	4.793103448275862	20179.68881374844	0.01	False	50000	0.5	10000000	100	44	threshold	[0.4]	8300000
167	100.0	447	0.4310738255033557	91.0	4.912087912087912	20297.40701341314	0.01	False	50000	0.5	10000000	100	44	threshold	[0.4]	8350000
168	100.0	452	0.4236946902654867	92.0	4.913043478260869	20416.08023789032	0.01	False	50000	0.5	10000000	100	44	threshold	[0.4]	8400000
169	100.0	536	0.4188619402985073	89.0	6.022471910112359	20538.093233189556	0.01	False	50000	0.5	10000000	100	44	threshold	[0.4]	8450000
170	100.0	437	0.421212814645309	91.0	4.802197802197802	20646.73071814583	0.01	False	50000	0.5	10000000	100	44	threshold	[0.4]	8500000
171	100.0	452	0.42075221238938054	90.0	5.022222222222222	20763.848292448474	0.01	False	50000	0.5	10000000	100	44	threshold	[0.4]	8550000
172	100.0	487	0.4212525667351129	90.0	5.411111111111111	20874.56493305797	0.01	False	50000	0.5	10000000	100	44	threshold	[0.4]	8600000
173	100.0	371	0.42816711590296497	83.0	4.469879518072289	20988.597368901326	0.01	False	50000	0.5	10000000	100	44	threshold	[0.4]	8650000
174	100.0	380	0.42810526315789477	84.0	4.523809523809524	21109.82874237101	0.01	False	50000	0.5	10000000	100	44	threshold	[0.4]	8700000
175	100.0	471	0.4219745222929936	86.0	5.476744186046512	21221.73682373085	0.01	False	50000	0.5	10000000	100	44	threshold	[0.4]	8750000
176	100.0	508	0.4283464566929134	94.0	5.404255319148936	21337.63504099475	0.01	False	50000	0.5	10000000	100	44	threshold	[0.4]	8800000
177	100.0	395	0.43126582278481007	81.0	4.876543209876544	21447.5226650225	0.01	False	50000	0.5	10000000	100	44	threshold	[0.4]	8850000
178	100.0	320	0.42821874999999987	87.0	3.67816091954023	21562.26298483982	0.01	False	50000	0.5	10000000	100	44	threshold	[0.4]	8900000
179	100.0	521	0.42566218809980805	93.0	5.602150537634409	21674.608322751694	0.01	False	50000	0.5	10000000	100	44	threshold	[0.4]	8950000
180	100.0	649	0.4166718027734977	93.0	6.978494623655914	21789.60761880143	0.01	False	50000	0.5	10000000	100	44	threshold	[0.4]	9000000
181	100.0	423	0.4188179669030734	88.0	4.806818181818182	21901.70286269996	0.01	False	50000	0.5	10000000	100	44	threshold	[0.4]	9050000
182	100.0	523	0.4168642447418738	91.0	5.747252747252747	22012.262758588557	0.01	False	50000	0.5	10000000	100	44	threshold	[0.4]	9100000
183	100.0	384	0.4192968750000001	88.0	4.363636363636363	22121.86085238885	0.01	False	50000	0.5	10000000	100	44	threshold	[0.4]	9150000
184	100.0	409	0.42024449877750614	82.0	4.987804878048781	22231.99528816016	0.01	False	50000	0.5	10000000	100	44	threshold	[0.4]	9200000
185	100.0	377	0.4203978779840848	89.0	4.235955056179775	22348.977267614864	0.01	False	50000	0.5	10000000	100	44	threshold	[0.4]	9250000
186	100.0	372	0.42346774193548375	87.0	4.275862068965517	22460.747176438614	0.01	False	50000	0.5	10000000	100	44	threshold	[0.4]	9300000
187	100.0	418	0.4200956937799043	86.0	4.8604651162790695	22574.55158136844	0.01	False	50000	0.5	10000000	100	44	threshold	[0.4]	9350000
188	100.0	346	0.41973988439306364	75.0	4.613333333333333	22685.14595613157	0.01	False	50000	0.5	10000000	100	44	threshold	[0.4]	9400000
189	100.0	397	0.41740554156171294	85.0	4.670588235294118	22795.928470675462	0.01	False	50000	0.5	10000000	100	44	threshold	[0.4]	9450000
190	100.0	546	0.4150549450549451	92.0	5.934782608695652	22906.924465694152	0.01	False	50000	0.5	10000000	100	44	threshold	[0.4]	9500000
191	100.0	374	0.41278074866310166	86.0	4.348837209302325	23016.89461228534	0.01	False	50000	0.5	10000000	100	44	threshold	[0.4]	9550000
192	100.0	431	0.40631090487238986	87.0	4.954022988505747	23120.76664511746	0.01	False	50000	0.5	10000000	100	44	threshold	[0.4]	9600000
193	100.0	477	0.40670859538784065	90.0	5.3	23228.58577907279	0.01	False	50000	0.5	10000000	100	44	threshold	[0.4]	9650000
194	100.0	463	0.41725701943844484	93.0	4.978494623655914	23333.512993461853	0.01	False	50000	0.5	10000000	100	44	threshold	[0.4]	9700000
195	100.0	491	0.4172097759674135	94.0	5.223404255319149	23440.33539762507	0.01	False	50000	0.5	10000000	100	44	threshold	[0.4]	9750000
196	100.0	426	0.41528169014084504	82.0	5.195121951219512	23550.949754339203	0.01	False	50000	0.5	10000000	100	44	threshold	[0.4]	9800000
197	100.0	521	0.41151631477927075	89.0	5.853932584269663	23657.666220616826	0.01	False	50000	0.5	10000000	100	44	threshold	[0.4]	9850000
198	100.0	474	0.4068776371308017	90.0	5.266666666666667	23762.73387602479	0.01	False	50000	0.5	10000000	100	44	threshold	[0.4]	9900000
199	100.0	448	0.4080133928571428	93.0	4.817204301075269	23866.687714547093	0.01	False	50000	0.5	10000000	100	44	threshold	[0.4]	9950000
200	100.0	476	0.4229831932773108	91.0	5.230769230769231	23973.33235328771	0.01	False	50000	0.5	10000000	100	44	threshold	[0.4]	10000000
0	100.0	134	0.9974626865671642	99.0	1.3535353535353536	384.59158421810207	0.01	False	50000	0.5	10000000	100	18	threshold	[0.0]	0
1	100.0	129	0.9983720930232559	99.0	1.303030303030303	764.4104913030932	0.01	False	50000	0.5	10000000	100	18	threshold	[0.0]	50000
2	100.0	133	0.9978947368421053	100.0	1.33	1144.563916534073	0.01	False	50000	0.5	10000000	100	18	threshold	[0.0]	100000
3	100.0	137	0.9991970802919709	99.0	1.383838383838384	1526.075497757157	0.01	False	50000	0.5	10000000	100	18	threshold	[0.0]	150000
4	100.0	134	0.9973880597014926	99.0	1.3535353535353536	1910.481765973656	0.01	False	50000	0.5	10000000	100	18	threshold	[0.0]	200000
5	100.0	131	0.9977099236641223	98.0	1.336734693877551	2296.1472058798804	0.01	False	50000	0.5	10000000	100	18	threshold	[0.0]	250000
6	100.0	124	0.9980645161290324	97.0	1.2783505154639174	2680.3743786884224	0.01	False	50000	0.5	10000000	100	18	threshold	[0.0]	300000
7	100.0	135	0.9977037037037038	98.0	1.3775510204081634	3064.7054958719687	0.01	False	50000	0.5	10000000	100	18	threshold	[0.0]	350000
8	100.0	137	0.9974452554744526	100.0	1.37	3448.1181989647707	0.01	False	50000	0.5	10000000	100	18	threshold	[0.0]	400000
9	100.0	133	0.9987218045112782	99.0	1.3434343434343434	3831.055066492353	0.01	False	50000	0.5	10000000	100	18	threshold	[0.0]	450000
10	100.0	139	0.9985611510791367	95.0	1.4631578947368422	4212.25879370864	0.01	False	50000	0.5	10000000	100	18	threshold	[0.0]	500000
11	100.0	131	0.9948854961832062	99.0	1.323232323232323	4597.129747952158	0.01	False	50000	0.5	10000000	100	18	threshold	[0.0]	550000
12	100.0	133	0.9969924812030077	98.0	1.3571428571428572	4983.906682424456	0.01	False	50000	0.5	10000000	100	18	threshold	[0.0]	600000
13	100.0	127	0.9966141732283464	99.0	1.2828282828282829	5368.622714801959	0.01	False	50000	0.5	10000000	100	18	threshold	[0.0]	650000
14	100.0	132	0.995909090909091	97.0	1.3608247422680413	5751.651232737699	0.01	False	50000	0.5	10000000	100	18	threshold	[0.0]	700000
15	100.0	129	0.9989147286821706	98.0	1.316326530612245	6134.175350018194	0.01	False	50000	0.5	10000000	100	18	threshold	[0.0]	750000
16	100.0	137	0.9979562043795621	100.0	1.37	6516.213915530362	0.01	False	50000	0.5	10000000	100	18	threshold	[0.0]	800000
17	100.0	127	0.9981102362204725	96.0	1.3229166666666667	6900.326864967191	0.01	False	50000	0.5	10000000	100	18	threshold	[0.0]	850000
18	100.0	135	0.9978518518518519	99.0	1.3636363636363635	7280.98966067171	0.01	False	50000	0.5	10000000	100	18	threshold	[0.0]	900000
19	100.0	128	0.9984375	96.0	1.3333333333333333	7666.36090184126	0.01	False	50000	0.5	10000000	100	18	threshold	[0.0]	950000
20	100.0	134	0.9980597014925374	97.0	1.381443298969072	8052.136875045512	0.01	False	50000	0.5	10000000	100	18	threshold	[0.0]	1000000
21	100.0	131	0.9992366412213741	98.0	1.336734693877551	8432.736231500305	0.01	False	50000	0.5	10000000	100	18	threshold	[0.0]	1050000
22	100.0	131	0.9964885496183207	95.0	1.3789473684210527	8815.479061463135	0.01	False	50000	0.5	10000000	100	18	threshold	[0.0]	1100000
23	100.0	133	0.9986466165413534	99.0	1.3434343434343434	9201.106753205737	0.01	False	50000	0.5	10000000	100	18	threshold	[0.0]	1150000
24	100.0	139	0.9987050359712231	98.0	1.4183673469387754	9583.6678223808	0.01	False	50000	0.5	10000000	100	18	threshold	[0.0]	1200000
25	100.0	134	0.9976865671641792	100.0	1.34	9969.13387694731	0.01	False	50000	0.5	10000000	100	18	threshold	[0.0]	1250000
26	100.0	133	0.9975939849624061	99.0	1.3434343434343434	10354.509451014492	0.01	False	50000	0.5	10000000	100	18	threshold	[0.0]	1300000
27	100.0	125	0.99816	98.0	1.2755102040816326	10738.994357884792	0.01	False	50000	0.5	10000000	100	18	threshold	[0.0]	1350000
28	100.0	125	0.9992	97.0	1.288659793814433	11123.664935001289	0.01	False	50000	0.5	10000000	100	18	threshold	[0.0]	1400000
29	100.0	126	0.9995238095238096	96.0	1.3125	11508.37466569231	0.01	False	50000	0.5	10000000	100	18	threshold	[0.0]	1450000
30	100.0	125	0.99784	99.0	1.2626262626262623	11893.036828160408	0.01	False	50000	0.5	10000000	100	18	threshold	[0.0]	1500000
31	100.0	138	0.9969565217391305	100.0	1.38	12274.506407269431	0.01	False	50000	0.5	10000000	100	18	threshold	[0.0]	1550000
32	100.0	131	0.9977099236641223	99.0	1.323232323232323	12659.24170792432	0.01	False	50000	0.5	10000000	100	18	threshold	[0.0]	1600000
33	100.0	134	0.9979104477611941	99.0	1.3535353535353536	13040.359251009875	0.01	False	50000	0.5	10000000	100	18	threshold	[0.0]	1650000
34	100.0	130	0.999	97.0	1.3402061855670102	13424.308802586058	0.01	False	50000	0.5	10000000	100	18	threshold	[0.0]	1700000
35	100.0	127	0.9988976377952756	99.0	1.2828282828282829	13808.358971220565	0.01	False	50000	0.5	10000000	100	18	threshold	[0.0]	1750000
36	100.0	134	0.9986567164179105	99.0	1.3535353535353536	14193.56469644876	0.01	False	50000	0.5	10000000	100	18	threshold	[0.0]	1800000
37	100.0	139	0.9979856115107913	99.0	1.404040404040404	14578.854670970164	0.01	False	50000	0.5	10000000	100	18	threshold	[0.0]	1850000
38	100.0	129	0.9963565891472869	98.0	1.316326530612245	14962.270396638703	0.01	False	50000	0.5	10000000	100	18	threshold	[0.0]	1900000
39	100.0	133	0.9975939849624061	99.0	1.3434343434343434	15344.666012463013	0.01	False	50000	0.5	10000000	100	18	threshold	[0.0]	1950000
40	100.0	136	0.9964705882352942	98.0	1.3877551020408163	15726.313433664269	0.01	False	50000	0.5	10000000	100	18	threshold	[0.0]	2000000
41	100.0	123	0.9977235772357724	96.0	1.28125	16108.44753307909	0.01	False	50000	0.5	10000000	100	18	threshold	[0.0]	2050000
42	100.0	141	0.9978014184397164	98.0	1.4387755102040816	16492.316878828013	0.01	False	50000	0.5	10000000	100	18	threshold	[0.0]	2100000
43	100.0	135	0.997925925925926	99.0	1.3636363636363635	16874.9309974788	0.01	False	50000	0.5	10000000	100	18	threshold	[0.0]	2150000
44	100.0	131	0.9965648854961833	95.0	1.3789473684210527	17258.4824823664	0.01	False	50000	0.5	10000000	100	18	threshold	[0.0]	2200000
45	100.0	135	0.9961481481481482	98.0	1.3775510204081634	17645.434994102387	0.01	False	50000	0.5	10000000	100	18	threshold	[0.0]	2250000
46	100.0	131	0.9982442748091604	100.0	1.31	18026.76528990668	0.01	False	50000	0.5	10000000	100	18	threshold	[0.0]	2300000
47	100.0	131	0.9976335877862595	96.0	1.3645833333333333	18411.324900254647	0.01	False	50000	0.5	10000000	100	18	threshold	[0.0]	2350000
48	100.0	131	0.9965648854961833	99.0	1.323232323232323	18796.752054999823	0.01	False	50000	0.5	10000000	100	18	threshold	[0.0]	2400000
49	100.0	133	0.997218045112782	98.0	1.3571428571428572	19184.02862070913	0.01	False	50000	0.5	10000000	100	18	threshold	[0.0]	2450000
50	100.0	129	0.9973643410852714	95.0	1.3578947368421053	19572.15411832678	0.01	False	50000	0.5	10000000	100	18	threshold	[0.0]	2500000
51	100.0	126	0.9991269841269842	96.0	1.3125	19958.33428128622	0.01	False	50000	0.5	10000000	100	18	threshold	[0.0]	2550000
52	100.0	131	0.9977099236641223	97.0	1.350515463917526	20343.23380485556	0.01	False	50000	0.5	10000000	100	18	threshold	[0.0]	2600000
53	100.0	135	0.996962962962963	98.0	1.3775510204081634	20724.83278026541	0.01	False	50000	0.5	10000000	100	18	threshold	[0.0]	2650000
54	100.0	124	0.9965322580645162	98.0	1.2653061224489797	21108.363572333477	0.01	False	50000	0.5	10000000	100	18	threshold	[0.0]	2700000
55	100.0	133	0.9981954887218046	98.0	1.3571428571428572	21494.304115038914	0.01	False	50000	0.5	10000000	100	18	threshold	[0.0]	2750000
56	100.0	133	0.9985714285714286	99.0	1.3434343434343434	21880.042479621738	0.01	False	50000	0.5	10000000	100	18	threshold	[0.0]	2800000
57	100.0	126	0.996031746031746	98.0	1.2857142857142858	22264.15112528585	0.01	False	50000	0.5	10000000	100	18	threshold	[0.0]	2850000
58	100.0	138	0.997536231884058	100.0	1.38	22646.39934278191	0.01	False	50000	0.5	10000000	100	18	threshold	[0.0]	2900000
59	100.0	122	0.9984426229508196	99.0	1.2323232323232325	23030.34105465277	0.01	False	50000	0.5	10000000	100	18	threshold	[0.0]	2950000
60	100.0	137	0.9974452554744526	100.0	1.37	23414.665893369496	0.01	False	50000	0.5	10000000	100	18	threshold	[0.0]	3000000
61	100.0	129	0.9977519379844962	97.0	1.3298969072164948	23798.578254778196	0.01	False	50000	0.5	10000000	100	18	threshold	[0.0]	3050000
62	100.0	127	0.9961417322834646	99.0	1.2828282828282829	24182.766228404987	0.01	False	50000	0.5	10000000	100	18	threshold	[0.0]	3100000
63	100.0	129	0.9982945736434109	96.0	1.34375	24567.080008075925	0.01	False	50000	0.5	10000000	100	18	threshold	[0.0]	3150000
64	100.0	131	0.9976335877862595	96.0	1.3645833333333333	24949.36539769984	0.01	False	50000	0.5	10000000	100	18	threshold	[0.0]	3200000
65	100.0	131	0.9986259541984733	97.0	1.350515463917526	25334.175927614848	0.01	False	50000	0.5	10000000	100	18	threshold	[0.0]	3250000
66	100.0	124	0.9986290322580647	95.0	1.305263157894737	25718.227107982	0.01	False	50000	0.5	10000000	100	18	threshold	[0.0]	3300000
67	100.0	131	0.9985496183206107	97.0	1.350515463917526	26101.438448093493	0.01	False	50000	0.5	10000000	100	18	threshold	[0.0]	3350000
68	100.0	137	0.9964963503649636	97.0	1.4123711340206186	26486.96493615657	0.01	False	50000	0.5	10000000	100	18	threshold	[0.0]	3400000
69	100.0	129	0.9964341085271318	99.0	1.303030303030303	26870.61811574029	0.01	False	50000	0.5	10000000	100	18	threshold	[0.0]	3450000
70	100.0	122	0.9990983606557378	98.0	1.2448979591836735	27253.74593956463	0.01	False	50000	0.5	10000000	100	18	threshold	[0.0]	3500000
71	100.0	134	0.9977611940298508	97.0	1.381443298969072	27637.739265466884	0.01	False	50000	0.5	10000000	100	18	threshold	[0.0]	3550000
72	100.0	131	0.9980916030534353	97.0	1.350515463917526	28022.198302715344	0.01	False	50000	0.5	10000000	100	18	threshold	[0.0]	3600000
73	100.0	126	0.9978571428571429	97.0	1.2989690721649485	28406.232458382136	0.01	False	50000	0.5	10000000	100	18	threshold	[0.0]	3650000
74	100.0	122	0.998032786885246	99.0	1.2323232323232325	28789.577250640446	0.01	False	50000	0.5	10000000	100	18	threshold	[0.0]	3700000
75	100.0	144	0.9975694444444445	98.0	1.469387755102041	29173.227937569936	0.01	False	50000	0.5	10000000	100	18	threshold	[0.0]	3750000
76	100.0	134	0.9974626865671642	97.0	1.381443298969072	29557.40408468848	0.01	False	50000	0.5	10000000	100	18	threshold	[0.0]	3800000
77	100.0	129	0.9974418604651163	95.0	1.3578947368421053	29939.75049968952	0.01	False	50000	0.5	10000000	100	18	threshold	[0.0]	3850000
78	100.0	140	0.9973571428571429	98.0	1.4285714285714286	30324.919196623945	0.01	False	50000	0.5	10000000	100	18	threshold	[0.0]	3900000
79	100.0	129	0.998139534883721	97.0	1.3298969072164948	30707.65632654536	0.01	False	50000	0.5	10000000	100	18	threshold	[0.0]	3950000
80	100.0	124	0.9985483870967742	96.0	1.2916666666666667	31094.678986006755	0.01	False	50000	0.5	10000000	100	18	threshold	[0.0]	4000000
81	100.0	129	0.9977519379844962	98.0	1.316326530612245	31478.20777416711	0.01	False	50000	0.5	10000000	100	18	threshold	[0.0]	4050000
82	100.0	124	0.9988709677419355	98.0	1.2653061224489797	31861.156832187917	0.01	False	50000	0.5	10000000	100	18	threshold	[0.0]	4100000
83	100.0	126	0.9992063492063493	98.0	1.2857142857142858	32247.194024882825	0.01	False	50000	0.5	10000000	100	18	threshold	[0.0]	4150000
84	100.0	124	0.9985483870967742	98.0	1.2653061224489797	32630.22657419052	0.01	False	50000	0.5	10000000	100	18	threshold	[0.0]	4200000
85	100.0	122	0.9979508196721312	97.0	1.2577319587628866	33016.65061100469	0.01	False	50000	0.5	10000000	100	18	threshold	[0.0]	4250000
86	100.0	131	0.9978625954198475	99.0	1.323232323232323	33406.21120431623	0.01	False	50000	0.5	10000000	100	18	threshold	[0.0]	4300000
87	100.0	122	0.9975409836065574	98.0	1.2448979591836735	33790.346638788615	0.01	False	50000	0.5	10000000	100	18	threshold	[0.0]	4350000
88	100.0	130	0.999	97.0	1.3402061855670102	34172.45295959453	0.01	False	50000	0.5	10000000	100	18	threshold	[0.0]	4400000
89	100.0	127	0.997244094488189	99.0	1.2828282828282829	34555.91135621603	0.01	False	50000	0.5	10000000	100	18	threshold	[0.0]	4450000
90	100.0	128	0.99640625	100.0	1.28	34939.11297176382	0.01	False	50000	0.5	10000000	100	18	threshold	[0.0]	4500000
91	100.0	132	0.9992424242424243	100.0	1.32	35322.40091991903	0.01	False	50000	0.5	10000000	100	18	threshold	[0.0]	4550000
92	100.0	125	0.9972799999999999	100.0	1.25	35702.263196804684	0.01	False	50000	0.5	10000000	100	18	threshold	[0.0]	4600000
93	100.0	125	0.99744	96.0	1.3020833333333333	36086.037439449006	0.01	False	50000	0.5	10000000	100	18	threshold	[0.0]	4650000
94	100.0	126	0.9982539682539683	95.0	1.326315789473684	36466.91649051955	0.01	False	50000	0.5	10000000	100	18	threshold	[0.0]	4700000
95	100.0	129	0.9979844961240311	95.0	1.3578947368421053	36846.98905459212	0.01	False	50000	0.5	10000000	100	18	threshold	[0.0]	4750000
96	100.0	132	0.9986363636363637	98.0	1.346938775510204	37230.595235362045	0.01	False	50000	0.5	10000000	100	18	threshold	[0.0]	4800000
97	100.0	134	0.9970149253731344	99.0	1.3535353535353536	37614.73167164705	0.01	False	50000	0.5	10000000	100	18	threshold	[0.0]	4850000
98	100.0	143	0.997972027972028	98.0	1.4591836734693877	37999.88378710602	0.01	False	50000	0.5	10000000	100	18	threshold	[0.0]	4900000
99	100.0	134	0.9979850746268657	100.0	1.34	38383.92607884772	0.01	False	50000	0.5	10000000	100	18	threshold	[0.0]	4950000
100	100.0	132	0.9975757575757576	98.0	1.346938775510204	38767.25303996027	0.01	False	50000	0.5	10000000	100	18	threshold	[0.0]	5000000
101	100.0	127	0.9992913385826772	95.0	1.3368421052631578	39152.46939719084	0.01	False	50000	0.5	10000000	100	18	threshold	[0.0]	5050000
102	100.0	143	0.9981118881118882	99.0	1.4444444444444444	39538.76500705646	0.01	False	50000	0.5	10000000	100	18	threshold	[0.0]	5100000
103	100.0	127	0.9985826771653544	99.0	1.2828282828282829	39924.02066538051	0.01	False	50000	0.5	10000000	100	18	threshold	[0.0]	5150000
104	100.0	133	0.999172932330827	99.0	1.3434343434343434	40307.19058859553	0.01	False	50000	0.5	10000000	100	18	threshold	[0.0]	5200000
105	100.0	124	0.9967741935483871	96.0	1.2916666666666667	40689.24537276581	0.01	False	50000	0.5	10000000	100	18	threshold	[0.0]	5250000
106	100.0	135	0.9993333333333334	100.0	1.35	41073.092402056966	0.01	False	50000	0.5	10000000	100	18	threshold	[0.0]	5300000
107	100.0	131	0.9985496183206107	99.0	1.323232323232323	41458.19947005318	0.01	False	50000	0.5	10000000	100	18	threshold	[0.0]	5350000
108	100.0	131	0.9983969465648855	98.0	1.336734693877551	41841.98264012586	0.01	False	50000	0.5	10000000	100	18	threshold	[0.0]	5400000
109	100.0	122	0.9981967213114755	97.0	1.2577319587628866	42224.315833623165	0.01	False	50000	0.5	10000000	100	18	threshold	[0.0]	5450000
110	100.0	135	0.9977777777777778	99.0	1.3636363636363635	42608.30344466167	0.01	False	50000	0.5	10000000	100	18	threshold	[0.0]	5500000
111	100.0	143	0.9975524475524477	100.0	1.43	42987.68790917592	0.01	False	50000	0.5	10000000	100	18	threshold	[0.0]	5550000
112	100.0	125	0.99848	97.0	1.288659793814433	43371.82964043368	0.01	False	50000	0.5	10000000	100	18	threshold	[0.0]	5600000
113	100.0	135	0.9981481481481482	100.0	1.35	43754.38572271094	0.01	False	50000	0.5	10000000	100	18	threshold	[0.0]	5650000
114	100.0	127	0.997244094488189	97.0	1.309278350515464	44140.715010304826	0.01	False	50000	0.5	10000000	100	18	threshold	[0.0]	5700000
115	100.0	121	0.9980991735537191	97.0	1.2474226804123711	44525.05310851238	0.01	False	50000	0.5	10000000	100	18	threshold	[0.0]	5750000
116	100.0	135	0.9985925925925926	98.0	1.3775510204081634	44909.78216071583	0.01	False	50000	0.5	10000000	100	18	threshold	[0.0]	5800000
117	100.0	137	0.9986131386861314	100.0	1.37	45294.96952810965	0.01	False	50000	0.5	10000000	100	18	threshold	[0.0]	5850000
118	100.0	130	0.9961538461538462	100.0	1.3	45681.21877370157	0.01	False	50000	0.5	10000000	100	18	threshold	[0.0]	5900000
119	100.0	128	0.996796875	97.0	1.3195876288659794	46063.80264910805	0.01	False	50000	0.5	10000000	100	18	threshold	[0.0]	5950000
120	100.0	127	0.9975590551181103	100.0	1.27	46448.97327320356	0.01	False	50000	0.5	10000000	100	18	threshold	[0.0]	6000000
121	100.0	129	0.9994573643410853	98.0	1.316326530612245	46835.46788361911	0.01	False	50000	0.5	10000000	100	18	threshold	[0.0]	6050000
122	100.0	128	0.997734375	98.0	1.3061224489795915	47219.12456967744	0.01	False	50000	0.5	10000000	100	18	threshold	[0.0]	6100000
123	100.0	141	0.998581560283688	96.0	1.46875	47603.55293306798	0.01	False	50000	0.5	10000000	100	18	threshold	[0.0]	6150000
124	100.0	127	0.9965354330708662	94.0	1.351063829787234	47985.45197238011	0.01	False	50000	0.5	10000000	100	18	threshold	[0.0]	6200000
125	100.0	127	0.9993700787401575	96.0	1.3229166666666667	48365.03044487332	0.01	False	50000	0.5	10000000	100	18	threshold	[0.0]	6250000
126	100.0	129	0.9968217054263566	98.0	1.316326530612245	48748.77824211507	0.01	False	50000	0.5	10000000	100	18	threshold	[0.0]	6300000
127	100.0	127	0.9974015748031497	98.0	1.2959183673469388	49132.37577803017	0.01	False	50000	0.5	10000000	100	18	threshold	[0.0]	6350000
128	100.0	134	0.9980597014925374	98.0	1.3673469387755102	49513.61161953159	0.01	False	50000	0.5	10000000	100	18	threshold	[0.0]	6400000
129	100.0	134	0.9977611940298508	98.0	1.3673469387755102	49893.07471845571	0.01	False	50000	0.5	10000000	100	18	threshold	[0.0]	6450000
130	100.0	136	0.9975	99.0	1.3737373737373737	50277.60614812195	0.01	False	50000	0.5	10000000	100	18	threshold	[0.0]	6500000
131	100.0	124	0.9992741935483871	96.0	1.2916666666666667	50660.3682496206	0.01	False	50000	0.5	10000000	100	18	threshold	[0.0]	6550000
132	100.0	127	0.9975590551181103	99.0	1.2828282828282829	51043.73078193958	0.01	False	50000	0.5	10000000	100	18	threshold	[0.0]	6600000
133	100.0	134	0.9976865671641792	99.0	1.3535353535353536	51425.91025954192	0.01	False	50000	0.5	10000000	100	18	threshold	[0.0]	6650000
134	100.0	128	0.9971875	99.0	1.292929292929293	51809.8264205213	0.01	False	50000	0.5	10000000	100	18	threshold	[0.0]	6700000
135	100.0	126	0.9955555555555556	97.0	1.2989690721649485	52194.18700989164	0.01	False	50000	0.5	10000000	100	18	threshold	[0.0]	6750000
136	100.0	122	0.998688524590164	99.0	1.2323232323232325	52578.8152725469	0.01	False	50000	0.5	10000000	100	18	threshold	[0.0]	6800000
137	100.0	127	0.9982677165354331	96.0	1.3229166666666667	52968.21314823915	0.01	False	50000	0.5	10000000	100	18	threshold	[0.0]	6850000
138	100.0	126	0.9988095238095239	95.0	1.326315789473684	53352.168542527885	0.01	False	50000	0.5	10000000	100	18	threshold	[0.0]	6900000
139	100.0	128	0.998984375	99.0	1.292929292929293	53735.33174181899	0.01	False	50000	0.5	10000000	100	18	threshold	[0.0]	6950000
140	100.0	122	0.9977868852459018	96.0	1.2708333333333333	54120.63687405116	0.01	False	50000	0.5	10000000	100	18	threshold	[0.0]	7000000
141	100.0	134	0.9970149253731344	96.0	1.3958333333333333	54506.37128121045	0.01	False	50000	0.5	10000000	100	18	threshold	[0.0]	7050000
142	100.0	131	0.997175572519084	99.0	1.323232323232323	54893.272432827565	0.01	False	50000	0.5	10000000	100	18	threshold	[0.0]	7100000
143	100.0	136	0.9994117647058824	97.0	1.402061855670103	55278.179741982975	0.01	False	50000	0.5	10000000	100	18	threshold	[0.0]	7150000
144	100.0	128	0.99796875	97.0	1.3195876288659794	55663.32552065008	0.01	False	50000	0.5	10000000	100	18	threshold	[0.0]	7200000
145	100.0	131	0.9973282442748092	100.0	1.31	56045.94023251505	0.01	False	50000	0.5	10000000	100	18	threshold	[0.0]	7250000
146	100.0	137	0.9956934306569344	98.0	1.3979591836734695	56429.66319022494	0.01	False	50000	0.5	10000000	100	18	threshold	[0.0]	7300000
147	100.0	129	0.9972093023255814	97.0	1.3298969072164948	56813.37460425365	0.01	False	50000	0.5	10000000	100	18	threshold	[0.0]	7350000
148	100.0	129	0.9979844961240311	98.0	1.316326530612245	57196.974585729295	0.01	False	50000	0.5	10000000	100	18	threshold	[0.0]	7400000
149	100.0	138	0.998840579710145	100.0	1.38	57580.02575523532	0.01	False	50000	0.5	10000000	100	18	threshold	[0.0]	7450000
150	100.0	127	0.9981102362204725	97.0	1.309278350515464	57962.66754304011	0.01	False	50000	0.5	10000000	100	18	threshold	[0.0]	7500000
151	100.0	134	0.9974626865671642	100.0	1.34	58349.56985024861	0.01	False	50000	0.5	10000000	100	18	threshold	[0.0]	7550000
152	100.0	128	0.999140625	98.0	1.3061224489795915	58734.13494133236	0.01	False	50000	0.5	10000000	100	18	threshold	[0.0]	7600000
153	100.0	132	0.9981060606060607	98.0	1.346938775510204	59117.32433956064	0.01	False	50000	0.5	10000000	100	18	threshold	[0.0]	7650000
154	100.0	131	0.9964122137404581	98.0	1.336734693877551	59503.942941713256	0.01	False	50000	0.5	10000000	100	18	threshold	[0.0]	7700000
155	100.0	127	0.9960629921259843	96.0	1.3229166666666667	59888.55141685013	0.01	False	50000	0.5	10000000	100	18	threshold	[0.0]	7750000
156	100.0	131	0.9973282442748092	99.0	1.323232323232323	60275.69766828625	0.01	False	50000	0.5	10000000	100	18	threshold	[0.0]	7800000
157	100.0	130	0.9983846153846154	96.0	1.3541666666666667	60660.156183506864	0.01	False	50000	0.5	10000000	100	18	threshold	[0.0]	7850000
158	100.0	128	0.9978125	98.0	1.3061224489795915	61041.59639778529	0.01	False	50000	0.5	10000000	100	18	threshold	[0.0]	7900000
159	100.0	132	0.9960606060606061	100.0	1.32	61425.87290220444	0.01	False	50000	0.5	10000000	100	18	threshold	[0.0]	7950000
160	100.0	130	0.9966923076923077	95.0	1.368421052631579	61811.00334898838	0.01	False	50000	0.5	10000000	100	18	threshold	[0.0]	8000000
161	100.0	120	0.9988333333333334	99.0	1.2121212121212122	62195.11866914604	0.01	False	50000	0.5	10000000	100	18	threshold	[0.0]	8050000
162	100.0	131	0.9976335877862595	98.0	1.336734693877551	62582.05448618742	0.01	False	50000	0.5	10000000	100	18	threshold	[0.0]	8100000
163	100.0	125	0.99544	99.0	1.2626262626262623	62962.09238308185	0.01	False	50000	0.5	10000000	100	18	threshold	[0.0]	8150000
164	100.0	128	0.9978125	97.0	1.3195876288659794	63343.86944299291	0.01	False	50000	0.5	10000000	100	18	threshold	[0.0]	8200000
165	100.0	138	0.9981884057971016	97.0	1.422680412371134	63725.62010097087	0.01	False	50000	0.5	10000000	100	18	threshold	[0.0]	8250000
166	100.0	126	0.9978571428571429	98.0	1.2857142857142858	64110.84108096234	0.01	False	50000	0.5	10000000	100	18	threshold	[0.0]	8300000
167	100.0	133	0.9982706766917294	99.0	1.3434343434343434	64493.95625619469	0.01	False	50000	0.5	10000000	100	18	threshold	[0.0]	8350000
168	100.0	131	0.9984732824427481	100.0	1.31	64876.69561103247	0.01	False	50000	0.5	10000000	100	18	threshold	[0.0]	8400000
169	100.0	130	0.9963076923076924	96.0	1.3541666666666667	65261.0932471575	0.01	False	50000	0.5	10000000	100	18	threshold	[0.0]	8450000
170	100.0	136	0.9985294117647059	97.0	1.402061855670103	65643.5306315916	0.01	False	50000	0.5	10000000	100	18	threshold	[0.0]	8500000
171	100.0	129	0.9977519379844962	96.0	1.34375	66032.04687183035	0.01	False	50000	0.5	10000000	100	18	threshold	[0.0]	8550000
172	100.0	127	0.9975590551181103	99.0	1.2828282828282829	66413.89670331766	0.01	False	50000	0.5	10000000	100	18	threshold	[0.0]	8600000
173	100.0	136	0.9987500000000001	98.0	1.3877551020408163	66798.82409484041	0.01	False	50000	0.5	10000000	100	18	threshold	[0.0]	8650000
174	100.0	128	0.997109375	96.0	1.3333333333333333	67183.51324354109	0.01	False	50000	0.5	10000000	100	18	threshold	[0.0]	8700000
175	100.0	123	0.9982113821138212	99.0	1.2424242424242424	67572.10308380035	0.01	False	50000	0.5	10000000	100	18	threshold	[0.0]	8750000
176	100.0	126	0.9988888888888889	100.0	1.26	67958.9265304132	0.01	False	50000	0.5	10000000	100	18	threshold	[0.0]	8800000
177	100.0	130	0.996923076923077	96.0	1.3541666666666667	68346.75885170988	0.01	False	50000	0.5	10000000	100	18	threshold	[0.0]	8850000
178	100.0	129	0.9982170542635659	98.0	1.316326530612245	68729.00154752347	0.01	False	50000	0.5	10000000	100	18	threshold	[0.0]	8900000
179	100.0	130	0.9983076923076925	98.0	1.326530612244898	69114.16318232272	0.01	False	50000	0.5	10000000	100	18	threshold	[0.0]	8950000
180	100.0	141	0.9973758865248227	98.0	1.4387755102040816	69498.8357736586	0.01	False	50000	0.5	10000000	100	18	threshold	[0.0]	9000000
181	100.0	122	0.9981967213114755	96.0	1.2708333333333333	69879.39966522688	0.01	False	50000	0.5	10000000	100	18	threshold	[0.0]	9050000
182	100.0	131	0.9987786259541985	98.0	1.336734693877551	70265.06948172247	0.01	False	50000	0.5	10000000	100	18	threshold	[0.0]	9100000
183	100.0	141	0.9976595744680852	99.0	1.4242424242424243	70647.51467857332	0.01	False	50000	0.5	10000000	100	18	threshold	[0.0]	9150000
184	100.0	133	0.9975187969924812	99.0	1.3434343434343434	71031.08183629031	0.01	False	50000	0.5	10000000	100	18	threshold	[0.0]	9200000
185	100.0	125	0.99576	97.0	1.288659793814433	71412.70068299552	0.01	False	50000	0.5	10000000	100	18	threshold	[0.0]	9250000
186	100.0	129	0.997906976744186	98.0	1.316326530612245	71796.65338740086	0.01	False	50000	0.5	10000000	100	18	threshold	[0.0]	9300000
187	100.0	134	0.9976119402985075	98.0	1.3673469387755102	72178.68389744962	0.01	False	50000	0.5	10000000	100	18	threshold	[0.0]	9350000
188	100.0	123	0.9982926829268293	95.0	1.2947368421052632	72565.14891383446	0.01	False	50000	0.5	10000000	100	18	threshold	[0.0]	9400000
189	100.0	135	0.9974074074074075	97.0	1.3917525773195876	72952.08718560154	0.01	False	50000	0.5	10000000	100	18	threshold	[0.0]	9450000
190	100.0	128	0.9971875	96.0	1.3333333333333333	73338.1486964149	0.01	False	50000	0.5	10000000	100	18	threshold	[0.0]	9500000
191	100.0	134	0.9989552238805971	99.0	1.3535353535353536	73721.32385897143	0.01	False	50000	0.5	10000000	100	18	threshold	[0.0]	9550000
192	100.0	130	0.9975384615384616	99.0	1.3131313131313131	74101.25586248857	0.01	False	50000	0.5	10000000	100	18	threshold	[0.0]	9600000
193	100.0	131	0.998320610687023	97.0	1.350515463917526	74481.82033090413	0.01	False	50000	0.5	10000000	100	18	threshold	[0.0]	9650000
194	100.0	122	0.9986065573770492	98.0	1.2448979591836735	74869.20809134246	0.01	False	50000	0.5	10000000	100	18	threshold	[0.0]	9700000
195	100.0	126	0.9983333333333334	98.0	1.2857142857142858	75254.44853819904	0.01	False	50000	0.5	10000000	100	18	threshold	[0.0]	9750000
196	100.0	140	0.9974285714285716	99.0	1.414141414141414	75639.13803290682	0.01	False	50000	0.5	10000000	100	18	threshold	[0.0]	9800000
197	100.0	130	0.998	100.0	1.3	76023.89723226543	0.01	False	50000	0.5	10000000	100	18	threshold	[0.0]	9850000
198	100.0	132	0.9993181818181819	99.0	1.3333333333333333	76412.00012390198	0.01	False	50000	0.5	10000000	100	18	threshold	[0.0]	9900000
199	100.0	132	0.9985606060606061	96.0	1.375	76799.15186360602	0.01	False	50000	0.5	10000000	100	18	threshold	[0.0]	9950000
200	100.0	125	0.99808	97.0	1.288659793814433	77181.33146909958	0.01	False	50000	0.5	10000000	100	18	threshold	[0.0]	10000000
0	100.0	473	0.39930232558139533	88.0	5.375	109.94634130973098	0.01	False	50000	0.5	10000000	100	237	threshold	[0.6]	0
1	100.0	435	0.4013103448275863	84.0	5.178571428571429	210.0251269025296	0.01	False	50000	0.5	10000000	100	237	threshold	[0.6]	50000
2	100.0	534	0.396498127340824	89.0	6.0	309.9737990876517	0.01	False	50000	0.5	10000000	100	237	threshold	[0.6]	100000
3	100.0	507	0.3983826429980276	90.0	5.633333333333334	408.5734135626267	0.01	False	50000	0.5	10000000	100	237	threshold	[0.6]	150000
4	100.0	536	0.3973880597014926	89.0	6.022471910112359	508.0699257818149	0.01	False	50000	0.5	10000000	100	237	threshold	[0.6]	200000
5	100.0	616	0.4001136363636363	90.0	6.844444444444444	609.8747869154308	0.01	False	50000	0.5	10000000	100	237	threshold	[0.6]	250000
6	100.0	438	0.39981735159817355	84.0	5.214285714285714	708.6370217024224	0.01	False	50000	0.5	10000000	100	237	threshold	[0.6]	300000
7	100.0	498	0.4005421686746987	90.0	5.533333333333333	810.3102299295746	0.01	False	50000	0.5	10000000	100	237	threshold	[0.6]	350000
8	100.0	597	0.4017085427135678	94.0	6.351063829787234	910.4278617574224	0.01	False	50000	0.5	10000000	100	237	threshold	[0.6]	400000
9	100.0	472	0.4036864406779661	89.0	5.303370786516854	1009.3217764718456	0.01	False	50000	0.5	10000000	100	237	threshold	[0.6]	450000
10	100.0	472	0.40290254237288137	89.0	5.303370786516854	1108.6803439033	0.01	False	50000	0.5	10000000	100	237	threshold	[0.6]	500000
11	100.0	562	0.4003558718861211	91.0	6.175824175824176	1214.5047235574257	0.01	False	50000	0.5	10000000	100	237	threshold	[0.6]	550000
12	100.0	399	0.39586466165413536	83.0	4.807228915662651	1314.0542594534415	0.01	False	50000	0.5	10000000	100	237	threshold	[0.6]	600000
13	100.0	462	0.4013852813852815	86.0	5.372093023255814	1415.3225141142557	0.01	False	50000	0.5	10000000	100	237	threshold	[0.6]	650000
14	100.0	446	0.39677130044843056	87.0	5.126436781609195	1516.0191845216198	0.01	False	50000	0.5	10000000	100	237	threshold	[0.6]	700000
15	100.0	498	0.40102409638554215	90.0	5.533333333333333	1613.43905462357	0.01	False	50000	0.5	10000000	100	237	threshold	[0.6]	750000
16	100.0	515	0.39728155339805826	92.0	5.5978260869565215	1714.267534736474	0.01	False	50000	0.5	10000000	100	237	threshold	[0.6]	800000
17	100.0	571	0.3959894921190893	93.0	6.139784946236559	1815.9807181529911	0.01	False	50000	0.5	10000000	100	237	threshold	[0.6]	850000
18	100.0	541	0.3943068391866913	90.0	6.011111111111111	1913.2608772468864	0.01	False	50000	0.5	10000000	100	237	threshold	[0.6]	900000
19	100.0	549	0.39367941712204	89.0	6.168539325842697	2014.9467017969691	0.01	False	50000	0.5	10000000	100	237	threshold	[0.6]	950000
20	100.0	476	0.39766806722689085	87.0	5.471264367816092	2113.191869424616	0.01	False	50000	0.5	10000000	100	237	threshold	[0.6]	1000000
21	100.0	453	0.3903311258278146	84.0	5.392857142857143	2213.580028407927	0.01	False	50000	0.5	10000000	100	237	threshold	[0.6]	1050000
22	100.0	544	0.4011580882352942	94.0	5.787234042553192	2317.4423728527127	0.01	False	50000	0.5	10000000	100	237	threshold	[0.6]	1100000
23	100.0	469	0.40852878464818754	92.0	5.0978260869565215	2421.5254814285686	0.01	False	50000	0.5	10000000	100	237	threshold	[0.6]	1150000
24	100.0	473	0.4154968287526428	91.0	5.197802197802198	2528.712933904912	0.01	False	50000	0.5	10000000	100	237	threshold	[0.6]	1200000
25	100.0	471	0.4122292993630574	87.0	5.413793103448276	2638.682494421933	0.01	False	50000	0.5	10000000	100	237	threshold	[0.6]	1250000
26	100.0	407	0.4115233415233416	85.0	4.788235294117647	2745.897858311524	0.01	False	50000	0.5	10000000	100	237	threshold	[0.6]	1300000
27	100.0	454	0.41233480176211457	92.0	4.934782608695652	2855.6218053174875	0.01	False	50000	0.5	10000000	100	237	threshold	[0.6]	1350000
28	100.0	495	0.4156969696969697	90.0	5.5	2961.602431303233	0.01	False	50000	0.5	10000000	100	237	threshold	[0.6]	1400000
29	100.0	506	0.4251383399209486	87.0	5.816091954022989	3070.7828810809992	0.01	False	50000	0.5	10000000	100	237	threshold	[0.6]	1450000
30	100.0	412	0.41327669902912634	91.0	4.527472527472527	3181.8958175040466	0.01	False	50000	0.5	10000000	100	237	threshold	[0.6]	1500000
31	100.0	367	0.41054495912806555	86.0	4.267441860465116	3286.2494339327527	0.01	False	50000	0.5	10000000	100	237	threshold	[0.6]	1550000
32	100.0	432	0.4121759259259259	88.0	4.909090909090909	3395.544454202321	0.01	False	50000	0.5	10000000	100	237	threshold	[0.6]	1600000
33	100.0	536	0.4075373134328357	90.0	5.955555555555556	3505.485931562359	0.01	False	50000	0.5	10000000	100	237	threshold	[0.6]	1650000
34	100.0	505	0.389881188118812	92.0	5.489130434782608	3611.929156511697	0.01	False	50000	0.5	10000000	100	237	threshold	[0.6]	1700000
35	100.0	517	0.4002901353965185	88.0	5.875	3715.739823988921	0.01	False	50000	0.5	10000000	100	237	threshold	[0.6]	1750000
36	100.0	466	0.4039270386266094	89.0	5.235955056179775	3820.1419936682983	0.01	False	50000	0.5	10000000	100	237	threshold	[0.6]	1800000
37	100.0	422	0.40094786729857823	85.0	4.964705882352941	3924.8959261897753	0.01	False	50000	0.5	10000000	100	237	threshold	[0.6]	1850000
38	100.0	543	0.4013259668508288	89.0	6.101123595505618	4031.0477034034234	0.01	False	50000	0.5	10000000	100	237	threshold	[0.6]	1900000
39	100.0	579	0.40271157167530225	88.0	6.579545454545454	4133.757830408314	0.01	False	50000	0.5	10000000	100	237	threshold	[0.6]	1950000
40	100.0	485	0.40476288659793813	90.0	5.388888888888889	4237.967791881369	0.01	False	50000	0.5	10000000	100	237	threshold	[0.6]	2000000
41	100.0	446	0.40603139013452927	85.0	5.247058823529412	4341.352545594114	0.01	False	50000	0.5	10000000	100	237	threshold	[0.6]	2050000
42	100.0	516	0.4112209302325581	88.0	5.863636363636363	4452.604174326832	0.01	False	50000	0.5	10000000	100	237	threshold	[0.6]	2100000
43	100.0	565	0.4092389380530973	92.0	6.141304347826087	4557.007761765223	0.01	False	50000	0.5	10000000	100	237	threshold	[0.6]	2150000
44	100.0	455	0.4095164835164836	86.0	5.290697674418604	4665.5015005502455	0.01	False	50000	0.5	10000000	100	237	threshold	[0.6]	2200000
45	100.0	459	0.40960784313725485	85.0	5.4	4771.444861565975	0.01	False	50000	0.5	10000000	100	237	threshold	[0.6]	2250000
46	100.0	487	0.4129363449691992	92.0	5.293478260869565	4876.466950760667	0.01	False	50000	0.5	10000000	100	237	threshold	[0.6]	2300000
47	100.0	370	0.4242702702702703	83.0	4.457831325301205	4988.651363892351	0.01	False	50000	0.5	10000000	100	237	threshold	[0.6]	2350000
48	100.0	358	0.42248603351955294	83.0	4.313253012048193	5106.473432517425	0.01	False	50000	0.5	10000000	100	237	threshold	[0.6]	2400000
49	100.0	432	0.41891203703703705	91.0	4.747252747252747	5222.121267557981	0.01	False	50000	0.5	10000000	100	237	threshold	[0.6]	2450000
50	100.0	470	0.4143191489361703	83.0	5.662650602409639	5331.425690406701	0.01	False	50000	0.5	10000000	100	237	threshold	[0.6]	2500000
51	100.0	368	0.41241847826086964	80.0	4.6	5441.583938830244	0.01	False	50000	0.5	10000000	100	237	threshold	[0.6]	2550000
52	100.0	376	0.43319148936170215	87.0	4.32183908045977	5555.97647140816	0.01	False	50000	0.5	10000000	100	237	threshold	[0.6]	2600000
53	100.0	373	0.4287399463806971	82.0	4.548780487804878	5672.425722910902	0.01	False	50000	0.5	10000000	100	237	threshold	[0.6]	2650000
54	100.0	429	0.42489510489510485	91.0	4.714285714285714	5782.8223140219125	0.01	False	50000	0.5	10000000	100	237	threshold	[0.6]	2700000
55	100.0	425	0.4164470588235294	89.0	4.775280898876405	5891.755909095871	0.01	False	50000	0.5	10000000	100	237	threshold	[0.6]	2750000
56	100.0	519	0.40576107899807323	89.0	5.831460674157303	5999.476427590258	0.01	False	50000	0.5	10000000	100	237	threshold	[0.6]	2800000
57	100.0	492	0.40619918699186996	89.0	5.52808988764045	6104.513279388511	0.01	False	50000	0.5	10000000	100	237	threshold	[0.6]	2850000
58	100.0	411	0.4217031630170317	82.0	5.012195121951219	6207.716195917047	0.01	False	50000	0.5	10000000	100	237	threshold	[0.6]	2900000
59	100.0	444	0.41648648648648656	89.0	4.98876404494382	6322.121124674257	0.01	False	50000	0.5	10000000	100	237	threshold	[0.6]	2950000
60	100.0	379	0.41065963060686017	83.0	4.566265060240964	6429.469774651684	0.01	False	50000	0.5	10000000	100	237	threshold	[0.6]	3000000
61	100.0	504	0.4037103174603175	92.0	5.478260869565218	6532.786142218472	0.01	False	50000	0.5	10000000	100	237	threshold	[0.6]	3050000
62	100.0	511	0.41019569471624273	91.0	5.615384615384615	6643.041703253534	0.01	False	50000	0.5	10000000	100	237	threshold	[0.6]	3100000
63	100.0	581	0.40418244406196213	91.0	6.384615384615385	6743.310873651381	0.01	False	50000	0.5	10000000	100	237	threshold	[0.6]	3150000
64	100.0	379	0.4035092348284961	83.0	4.566265060240964	6849.550146789936	0.01	False	50000	0.5	10000000	100	237	threshold	[0.6]	3200000
65	100.0	430	0.40297674418604656	89.0	4.831460674157303	6953.84143604132	0.01	False	50000	0.5	10000000	100	237	threshold	[0.6]	3250000
66	100.0	542	0.4009225092250923	86.0	6.3023255813953485	7052.833663956449	0.01	False	50000	0.5	10000000	100	237	threshold	[0.6]	3300000
67	100.0	487	0.40151950718685836	88.0	5.534090909090909	7158.311570496429	0.01	False	50000	0.5	10000000	100	237	threshold	[0.6]	3350000
68	100.0	576	0.3988194444444445	95.0	6.063157894736842	7263.75961706542	0.01	False	50000	0.5	10000000	100	237	threshold	[0.6]	3400000
69	100.0	581	0.4019104991394149	90.0	6.455555555555556	7365.416732605707	0.01	False	50000	0.5	10000000	100	237	threshold	[0.6]	3450000
70	100.0	543	0.3935727440147331	91.0	5.967032967032967	7473.018754632944	0.01	False	50000	0.5	10000000	100	237	threshold	[0.6]	3500000
71	100.0	495	0.39541414141414155	83.0	5.963855421686747	7573.2994509846385	0.01	False	50000	0.5	10000000	100	237	threshold	[0.6]	3550000
72	100.0	490	0.3811224489795918	87.0	5.632183908045977	7672.558922548697	0.01	False	50000	0.5	10000000	100	237	threshold	[0.6]	3600000
73	100.0	539	0.38165120593692015	89.0	6.056179775280899	7767.720186061127	0.01	False	50000	0.5	10000000	100	237	threshold	[0.6]	3650000
74	100.0	464	0.3781465517241379	84.0	5.523809523809524	7860.99140643593	0.01	False	50000	0.5	10000000	100	237	threshold	[0.6]	3700000
75	100.0	542	0.38723247232472324	88.0	6.159090909090909	7953.761967928405	0.01	False	50000	0.5	10000000	100	237	threshold	[0.6]	3750000
76	100.0	462	0.3909307359307359	84.0	5.5	8051.660528713642	0.01	False	50000	0.5	10000000	100	237	threshold	[0.6]	3800000
77	100.0	520	0.3916923076923077	86.0	6.046511627906977	8151.514281701512	0.01	False	50000	0.5	10000000	100	237	threshold	[0.6]	3850000
78	100.0	499	0.38585170340681363	87.0	5.735632183908046	8247.021181620521	0.01	False	50000	0.5	10000000	100	237	threshold	[0.6]	3900000
79	100.0	700	0.3836142857142857	89.0	7.865168539325842	8345.579366627631	0.01	False	50000	0.5	10000000	100	237	threshold	[0.6]	3950000
80	100.0	415	0.3893734939759036	88.0	4.715909090909091	8440.840573510992	0.01	False	50000	0.5	10000000	100	237	threshold	[0.6]	4000000
81	100.0	528	0.38	91.0	5.802197802197802	8537.167108739508	0.01	False	50000	0.5	10000000	100	237	threshold	[0.6]	4050000
82	100.0	489	0.3904294478527607	88.0	5.556818181818182	8634.16898704015	0.01	False	50000	0.5	10000000	100	237	threshold	[0.6]	4100000
83	100.0	559	0.3961896243291593	91.0	6.142857142857143	8731.695145920059	0.01	False	50000	0.5	10000000	100	237	threshold	[0.6]	4150000
84	100.0	505	0.3972673267326733	87.0	5.804597701149425	8829.095438988077	0.01	False	50000	0.5	10000000	100	237	threshold	[0.6]	4200000
85	100.0	417	0.4050119904076739	85.0	4.905882352941177	8932.369239387637	0.01	False	50000	0.5	10000000	100	237	threshold	[0.6]	4250000
86	100.0	435	0.39689655172413796	84.0	5.178571428571429	9034.976270788373	0.01	False	50000	0.5	10000000	100	237	threshold	[0.6]	4300000
87	100.0	569	0.39332161687170475	89.0	6.393258426966292	9131.846547497438	0.01	False	50000	0.5	10000000	100	237	threshold	[0.6]	4350000
88	100.0	448	0.3995312500000001	88.0	5.090909090909091	9235.12313220786	0.01	False	50000	0.5	10000000	100	237	threshold	[0.6]	4400000
89	100.0	432	0.3930324074074074	88.0	4.909090909090909	9334.044783914078	0.01	False	50000	0.5	10000000	100	237	threshold	[0.6]	4450000
90	100.0	476	0.41077731092436964	91.0	5.230769230769231	9437.898928469747	0.01	False	50000	0.5	10000000	100	237	threshold	[0.6]	4500000
91	100.0	404	0.42980198019801974	89.0	4.53932584269663	9553.354846795031	0.01	False	50000	0.5	10000000	100	237	threshold	[0.6]	4550000
92	100.0	397	0.43403022670025193	86.0	4.616279069767442	9669.575595736767	0.01	False	50000	0.5	10000000	100	237	threshold	[0.6]	4600000
93	100.0	549	0.4183424408014572	93.0	5.903225806451613	9783.16944989174	0.01	False	50000	0.5	10000000	100	237	threshold	[0.6]	4650000
94	100.0	456	0.4033114035087718	91.0	5.010989010989011	9887.990830133793	0.01	False	50000	0.5	10000000	100	237	threshold	[0.6]	4700000
95	100.0	480	0.4242916666666666	93.0	5.161290322580645	9996.229580631538	0.01	False	50000	0.5	10000000	100	237	threshold	[0.6]	4750000
96	100.0	407	0.41810810810810817	84.0	4.845238095238095	10110.317199410594	0.01	False	50000	0.5	10000000	100	237	threshold	[0.6]	4800000
97	100.0	499	0.39809619238476945	90.0	5.544444444444444	10218.163739351136	0.01	False	50000	0.5	10000000	100	237	threshold	[0.6]	4850000
98	100.0	474	0.39957805907173005	85.0	5.576470588235294	10318.995148342738	0.01	False	50000	0.5	10000000	100	237	threshold	[0.6]	4900000
99	100.0	533	0.3962664165103189	88.0	6.056818181818182	10417.755811699197	0.01	False	50000	0.5	10000000	100	237	threshold	[0.6]	4950000
100	100.0	431	0.3987238979118328	86.0	5.011627906976744	10513.688942417257	0.01	False	50000	0.5	10000000	100	237	threshold	[0.6]	5000000
101	100.0	571	0.4037302977232924	86.0	6.6395348837209305	10608.869500451796	0.01	False	50000	0.5	10000000	100	237	threshold	[0.6]	5050000
102	100.0	405	0.40407407407407414	85.0	4.764705882352941	10713.500433402694	0.01	False	50000	0.5	10000000	100	237	threshold	[0.6]	5100000
103	100.0	538	0.4096282527881042	88.0	6.113636363636363	10819.116411815012	0.01	False	50000	0.5	10000000	100	237	threshold	[0.6]	5150000
104	100.0	498	0.41076305220883536	85.0	5.858823529411764	10923.45279920839	0.01	False	50000	0.5	10000000	100	237	threshold	[0.6]	5200000
105	100.0	470	0.41378723404255324	91.0	5.164835164835165	11032.591156075834	0.01	False	50000	0.5	10000000	100	237	threshold	[0.6]	5250000
106	100.0	534	0.41462546816479395	92.0	5.804347826086956	11139.410694134887	0.01	False	50000	0.5	10000000	100	237	threshold	[0.6]	5300000
107	100.0	437	0.4142562929061785	87.0	5.022988505747127	11253.060915508458	0.01	False	50000	0.5	10000000	100	237	threshold	[0.6]	5350000
108	100.0	529	0.40175803402646504	88.0	6.011363636363637	11362.23994313041	0.01	False	50000	0.5	10000000	100	237	threshold	[0.6]	5400000
109	100.0	473	0.4106765327695562	91.0	5.197802197802198	11463.044043368753	0.01	False	50000	0.5	10000000	100	237	threshold	[0.6]	5450000
110	100.0	472	0.39887711864406783	91.0	5.186813186813187	11564.093304684298	0.01	False	50000	0.5	10000000	100	237	threshold	[0.6]	5500000
111	100.0	506	0.3872332015810278	87.0	5.816091954022989	11659.844494465851	0.01	False	50000	0.5	10000000	100	237	threshold	[0.6]	5550000
112	100.0	389	0.39012853470437026	87.0	4.471264367816092	11757.363391375851	0.01	False	50000	0.5	10000000	100	237	threshold	[0.6]	5600000
113	100.0	391	0.4056010230179028	89.0	4.393258426966292	11852.44472350759	0.01	False	50000	0.5	10000000	100	237	threshold	[0.6]	5650000
114	100.0	559	0.4159749552772809	91.0	6.142857142857143	11958.181151742838	0.01	False	50000	0.5	10000000	100	237	threshold	[0.6]	5700000
115	100.0	488	0.41694672131147537	87.0	5.609195402298851	12063.978817478608	0.01	False	50000	0.5	10000000	100	237	threshold	[0.6]	5750000
116	100.0	427	0.4213348946135831	94.0	4.542553191489362	12173.521264109397	0.01	False	50000	0.5	10000000	100	237	threshold	[0.6]	5800000
117	100.0	430	0.4133953488372093	95.0	4.526315789473684	12280.52720317547	0.01	False	50000	0.5	10000000	100	237	threshold	[0.6]	5850000
118	100.0	425	0.41889411764705886	86.0	4.941860465116279	12387.10850977508	0.01	False	50000	0.5	10000000	100	237	threshold	[0.6]	5900000
119	100.0	405	0.40787654320987654	85.0	4.764705882352941	12496.1445457363	0.01	False	50000	0.5	10000000	100	237	threshold	[0.6]	5950000
120	100.0	571	0.4159369527145359	89.0	6.415730337078652	12608.900428788203	0.01	False	50000	0.5	10000000	100	237	threshold	[0.6]	6000000
121	100.0	400	0.41822499999999996	89.0	4.49438202247191	12719.404380651278	0.01	False	50000	0.5	10000000	100	237	threshold	[0.6]	6050000
122	100.0	488	0.41942622950819675	90.0	5.422222222222223	12835.625016570651	0.01	False	50000	0.5	10000000	100	237	threshold	[0.6]	6100000
123	100.0	439	0.42430523917995444	89.0	4.932584269662922	12952.65924890987	0.01	False	50000	0.5	10000000	100	237	threshold	[0.6]	6150000
124	100.0	453	0.4282119205298013	91.0	4.978021978021978	13067.461394021002	0.01	False	50000	0.5	10000000	100	237	threshold	[0.6]	6200000
125	100.0	376	0.4340957446808511	84.0	4.476190476190476	13179.330892767272	0.01	False	50000	0.5	10000000	100	237	threshold	[0.6]	6250000
126	100.0	456	0.43451754385964914	90.0	5.066666666666666	13292.912226871338	0.01	False	50000	0.5	10000000	100	237	threshold	[0.6]	6300000
127	100.0	380	0.4198421052631579	83.0	4.578313253012048	13411.733812940694	0.01	False	50000	0.5	10000000	100	237	threshold	[0.6]	6350000
128	100.0	425	0.4256470588235294	89.0	4.775280898876405	13522.07244083273	0.01	False	50000	0.5	10000000	100	237	threshold	[0.6]	6400000
129	100.0	380	0.43428947368421034	86.0	4.418604651162791	13636.105095257572	0.01	False	50000	0.5	10000000	100	237	threshold	[0.6]	6450000
130	100.0	354	0.44477401129943495	84.0	4.214285714285714	13760.845776978613	0.01	False	50000	0.5	10000000	100	237	threshold	[0.6]	6500000
131	100.0	422	0.43983412322274873	96.0	4.395833333333333	13884.164373008272	0.01	False	50000	0.5	10000000	100	237	threshold	[0.6]	6550000
132	100.0	431	0.43939675174013915	92.0	4.684782608695652	14006.888181679838	0.01	False	50000	0.5	10000000	100	237	threshold	[0.6]	6600000
133	100.0	375	0.4431999999999999	88.0	4.261363636363637	14138.575494510324	0.01	False	50000	0.5	10000000	100	237	threshold	[0.6]	6650000
134	100.0	474	0.43742616033755266	90.0	5.266666666666667	14262.749250100198	0.01	False	50000	0.5	10000000	100	237	threshold	[0.6]	6700000
135	100.0	401	0.44359102244389015	90.0	4.455555555555556	14385.038708469809	0.01	False	50000	0.5	10000000	100	237	threshold	[0.6]	6750000
136	100.0	349	0.4432091690544411	88.0	3.965909090909091	14514.015957418642	0.01	False	50000	0.5	10000000	100	237	threshold	[0.6]	6800000
137	100.0	477	0.44371069182389933	93.0	5.129032258064516	14638.537232619528	0.01	False	50000	0.5	10000000	100	237	threshold	[0.6]	6850000
138	100.0	461	0.44060737527114957	85.0	5.423529411764706	14758.682821061768	0.01	False	50000	0.5	10000000	100	237	threshold	[0.6]	6900000
139	100.0	398	0.4345477386934673	90.0	4.422222222222223	14879.55921365983	0.01	False	50000	0.5	10000000	100	237	threshold	[0.6]	6950000
140	100.0	418	0.4377033492822966	89.0	4.696629213483146	14998.98203398498	0.01	False	50000	0.5	10000000	100	237	threshold	[0.6]	7000000
141	100.0	409	0.4430806845965769	89.0	4.595505617977528	15118.13863401977	0.01	False	50000	0.5	10000000	100	237	threshold	[0.6]	7050000
142	100.0	357	0.4343697478991596	83.0	4.301204819277109	15244.09794870672	0.01	False	50000	0.5	10000000	100	237	threshold	[0.6]	7100000
143	100.0	488	0.42575819672131143	93.0	5.247311827956989	15362.468631530648	0.01	False	50000	0.5	10000000	100	237	threshold	[0.6]	7150000
144	100.0	447	0.4136465324384787	89.0	5.022471910112359	15472.492411730664	0.01	False	50000	0.5	10000000	100	237	threshold	[0.6]	7200000
145	100.0	408	0.4192156862745098	86.0	4.744186046511628	15583.706440544547	0.01	False	50000	0.5	10000000	100	237	threshold	[0.6]	7250000
146	100.0	459	0.42498910675381263	91.0	5.043956043956044	15692.304961839856	0.01	False	50000	0.5	10000000	100	237	threshold	[0.6]	7300000
147	100.0	402	0.4295273631840796	88.0	4.568181818181818	15809.284780274742	0.01	False	50000	0.5	10000000	100	237	threshold	[0.6]	7350000
148	100.0	521	0.43057581573896364	92.0	5.663043478260869	15928.24599525939	0.01	False	50000	0.5	10000000	100	237	threshold	[0.6]	7400000
149	100.0	455	0.4312747252747253	92.0	4.945652173913044	16040.20900173717	0.01	False	50000	0.5	10000000	100	237	threshold	[0.6]	7450000
150	100.0	430	0.42686046511627906	87.0	4.942528735632184	16154.69483697423	0.01	False	50000	0.5	10000000	100	237	threshold	[0.6]	7500000
151	100.0	526	0.4130798479087452	90.0	5.844444444444444	16268.708454367705	0.01	False	50000	0.5	10000000	100	237	threshold	[0.6]	7550000
152	100.0	458	0.40764192139737987	91.0	5.032967032967033	16372.29680101609	0.01	False	50000	0.5	10000000	100	237	threshold	[0.6]	7600000
153	100.0	457	0.4149015317286653	91.0	5.021978021978022	16488.204832516898	0.01	False	50000	0.5	10000000	100	237	threshold	[0.6]	7650000
154	100.0	392	0.4224489795918367	80.0	4.9	16600.63707620843	0.01	False	50000	0.5	10000000	100	237	threshold	[0.6]	7700000
155	100.0	405	0.4209876543209876	81.0	5.0	16717.026918026237	0.01	False	50000	0.5	10000000	100	237	threshold	[0.6]	7750000
156	100.0	559	0.4192844364937388	88.0	6.352272727272728	16827.901298180434	0.01	False	50000	0.5	10000000	100	237	threshold	[0.6]	7800000
157	100.0	465	0.4223010752688172	86.0	5.406976744186046	16939.275717587752	0.01	False	50000	0.5	10000000	100	237	threshold	[0.6]	7850000
158	100.0	359	0.4373537604456824	85.0	4.223529411764706	17051.805689558478	0.01	False	50000	0.5	10000000	100	237	threshold	[0.6]	7900000
159	100.0	459	0.4396732026143789	92.0	4.989130434782608	17170.38281656072	0.01	False	50000	0.5	10000000	100	237	threshold	[0.6]	7950000
160	100.0	339	0.43837758112094394	82.0	4.134146341463414	17293.072352118244	0.01	False	50000	0.5	10000000	100	237	threshold	[0.6]	8000000
161	100.0	430	0.4260930232558139	90.0	4.777777777777778	17413.286771228897	0.01	False	50000	0.5	10000000	100	237	threshold	[0.6]	8050000
162	100.0	559	0.42382826475849733	89.0	6.280898876404494	17526.057998047192	0.01	False	50000	0.5	10000000	100	237	threshold	[0.6]	8100000
163	100.0	518	0.4314671814671813	94.0	5.51063829787234	17643.574191083186	0.01	False	50000	0.5	10000000	100	237	threshold	[0.6]	8150000
164	100.0	415	0.4350602409638554	94.0	4.414893617021277	17767.847342231715	0.01	False	50000	0.5	10000000	100	237	threshold	[0.6]	8200000
165	100.0	372	0.43516129032258066	85.0	4.376470588235295	17885.662273330912	0.01	False	50000	0.5	10000000	100	237	threshold	[0.6]	8250000
166	100.0	500	0.43764000000000003	91.0	5.494505494505495	18008.37931997404	0.01	False	50000	0.5	10000000	100	237	threshold	[0.6]	8300000
167	100.0	491	0.4346639511201629	94.0	5.223404255319149	18131.26835678964	0.01	False	50000	0.5	10000000	100	237	threshold	[0.6]	8350000
168	100.0	430	0.43830232558139526	89.0	4.831460674157303	18251.188935727885	0.01	False	50000	0.5	10000000	100	237	threshold	[0.6]	8400000
169	100.0	352	0.43454545454545446	89.0	3.955056179775281	18368.925383803627	0.01	False	50000	0.5	10000000	100	237	threshold	[0.6]	8450000
170	100.0	378	0.4388359788359788	84.0	4.5	18486.162782162388	0.01	False	50000	0.5	10000000	100	237	threshold	[0.6]	8500000
171	100.0	447	0.4386129753914988	94.0	4.75531914893617	18602.646156226303	0.01	False	50000	0.5	10000000	100	237	threshold	[0.6]	8550000
172	100.0	430	0.43769767441860463	81.0	5.308641975308642	18725.832678613533	0.01	False	50000	0.5	10000000	100	237	threshold	[0.6]	8600000
173	100.0	381	0.43937007874015743	86.0	4.430232558139535	18850.24661349	0.01	False	50000	0.5	10000000	100	237	threshold	[0.6]	8650000
174	100.0	454	0.4356167400881057	92.0	4.934782608695652	18967.56608730103	0.01	False	50000	0.5	10000000	100	237	threshold	[0.6]	8700000
175	100.0	453	0.43523178807947016	86.0	5.267441860465116	19087.456297994144	0.01	False	50000	0.5	10000000	100	237	threshold	[0.6]	8750000
176	100.0	499	0.4339278557114228	91.0	5.483516483516484	19204.902599339533	0.01	False	50000	0.5	10000000	100	237	threshold	[0.6]	8800000
177	100.0	485	0.43711340206185556	93.0	5.21505376344086	19324.548746238717	0.01	False	50000	0.5	10000000	100	237	threshold	[0.6]	8850000
178	100.0	541	0.4273567467652495	92.0	5.880434782608695	19441.163692919832	0.01	False	50000	0.5	10000000	100	237	threshold	[0.6]	8900000
179	100.0	342	0.4280701754385964	87.0	3.931034482758621	19557.657883805718	0.01	False	50000	0.5	10000000	100	237	threshold	[0.6]	8950000
180	100.0	379	0.433957783641161	83.0	4.566265060240964	19676.425665635023	0.01	False	50000	0.5	10000000	100	237	threshold	[0.6]	9000000
181	100.0	398	0.43000000000000005	91.0	4.373626373626373	19792.019239428395	0.01	False	50000	0.5	10000000	100	237	threshold	[0.6]	9050000
182	100.0	465	0.4315053763440859	90.0	5.166666666666667	19909.63447518315	0.01	False	50000	0.5	10000000	100	237	threshold	[0.6]	9100000
183	100.0	470	0.4206170212765956	87.0	5.402298850574713	20022.592202127053	0.01	False	50000	0.5	10000000	100	237	threshold	[0.6]	9150000
184	100.0	499	0.41104208416833665	87.0	5.735632183908046	20133.15337329814	0.01	False	50000	0.5	10000000	100	237	threshold	[0.6]	9200000
185	100.0	436	0.4029816513761467	85.0	5.129411764705883	20237.424326700868	0.01	False	50000	0.5	10000000	100	237	threshold	[0.6]	9250000
186	100.0	571	0.39964973730297726	88.0	6.488636363636363	20336.664395356835	0.01	False	50000	0.5	10000000	100	237	threshold	[0.6]	9300000
187	100.0	510	0.40074509803921565	89.0	5.730337078651686	20434.77096245769	0.01	False	50000	0.5	10000000	100	237	threshold	[0.6]	9350000
188	100.0	582	0.40474226804123714	93.0	6.258064516129032	20539.77207698527	0.01	False	50000	0.5	10000000	100	237	threshold	[0.6]	9400000
189	100.0	507	0.4145364891518738	81.0	6.25925925925926	20643.30052558884	0.01	False	50000	0.5	10000000	100	237	threshold	[0.6]	9450000
190	100.0	441	0.40902494331065764	88.0	5.011363636363637	20752.627203761727	0.01	False	50000	0.5	10000000	100	237	threshold	[0.6]	9500000
191	100.0	445	0.4125168539325844	87.0	5.114942528735632	20855.596603191127	0.01	False	50000	0.5	10000000	100	237	threshold	[0.6]	9550000
192	100.0	477	0.4132494758909854	87.0	5.482758620689655	20966.39083839588	0.01	False	50000	0.5	10000000	100	237	threshold	[0.6]	9600000
193	100.0	654	0.4108562691131499	91.0	7.186813186813187	21071.53233330804	0.01	False	50000	0.5	10000000	100	237	threshold	[0.6]	9650000
194	100.0	489	0.4175255623721882	93.0	5.258064516129032	21176.918408638063	0.01	False	50000	0.5	10000000	100	237	threshold	[0.6]	9700000
195	100.0	571	0.42408056042031517	95.0	6.010526315789473	21291.663263681137	0.01	False	50000	0.5	10000000	100	237	threshold	[0.6]	9750000
196	100.0	463	0.4272138228941683	88.0	5.261363636363637	21405.546883037405	0.01	False	50000	0.5	10000000	100	237	threshold	[0.6]	9800000
197	100.0	459	0.4295642701525053	89.0	5.157303370786517	21520.21238517315	0.01	False	50000	0.5	10000000	100	237	threshold	[0.6]	9850000
198	100.0	513	0.4256140350877192	88.0	5.829545454545454	21634.381085286503	0.01	False	50000	0.5	10000000	100	237	threshold	[0.6]	9900000
199	100.0	381	0.4246456692913385	86.0	4.430232558139535	21747.68570630502	0.01	False	50000	0.5	10000000	100	237	threshold	[0.6]	9950000
200	100.0	430	0.42641860465116266	84.0	5.119047619047619	21860.7828983618	0.01	False	50000	0.5	10000000	100	237	threshold	[0.6]	10000000
0	100.0	1	0.0	1.0	1.0	49458.94856571372	0.01	False	50000	0.5	10000000	100	167	threshold	[1.0]	0
1	100.0	1	0.0	1.0	1.0	99404.53272242274	0.01	False	50000	0.5	10000000	100	167	threshold	[1.0]	50000
2	100.0	1	0.0	1.0	1.0	149302.2058268142	0.01	False	50000	0.5	10000000	100	167	threshold	[1.0]	100000
3	100.0	1	0.0	1.0	1.0	199709.6187647316	0.01	False	50000	0.5	10000000	100	167	threshold	[1.0]	150000
4	100.0	1	0.0	1.0	1.0	249919.0546405725	0.01	False	50000	0.5	10000000	100	167	threshold	[1.0]	200000
5	100.0	1	0.0	1.0	1.0	299747.65117534087	0.01	False	50000	0.5	10000000	100	167	threshold	[1.0]	250000
6	100.0	1	0.0	1.0	1.0	349559.8965915228	0.01	False	50000	0.5	10000000	100	167	threshold	[1.0]	300000
7	100.0	1	0.0	1.0	1.0	399787.4518789559	0.01	False	50000	0.5	10000000	100	167	threshold	[1.0]	350000
8	100.0	1	0.0	1.0	1.0	449719.1856472952	0.01	False	50000	0.5	10000000	100	167	threshold	[1.0]	400000
9	100.0	1	0.0	1.0	1.0	499329.2532615269	0.01	False	50000	0.5	10000000	100	167	threshold	[1.0]	450000
10	100.0	1	0.0	1.0	1.0	549201.843986685	0.01	False	50000	0.5	10000000	100	167	threshold	[1.0]	500000
11	100.0	1	0.0	1.0	1.0	599429.91477304	0.01	False	50000	0.5	10000000	100	167	threshold	[1.0]	550000
12	100.0	1	0.0	1.0	1.0	649273.2300160303	0.01	False	50000	0.5	10000000	100	167	threshold	[1.0]	600000
13	100.0	1	0.0	1.0	1.0	699225.3809222354	0.01	False	50000	0.5	10000000	100	167	threshold	[1.0]	650000
14	100.0	1	0.0	1.0	1.0	749053.2969629059	0.01	False	50000	0.5	10000000	100	167	threshold	[1.0]	700000
15	100.0	1	0.0	1.0	1.0	799315.856007693	0.01	False	50000	0.5	10000000	100	167	threshold	[1.0]	750000
16	100.0	1	0.0	1.0	1.0	849423.9514283738	0.01	False	50000	0.5	10000000	100	167	threshold	[1.0]	800000
17	100.0	1	0.0	1.0	1.0	899419.0297202577	0.01	False	50000	0.5	10000000	100	167	threshold	[1.0]	850000
18	100.0	1	0.0	1.0	1.0	949358.8041371016	0.01	False	50000	0.5	10000000	100	167	threshold	[1.0]	900000
19	100.0	1	0.0	1.0	1.0	999230.8577874046	0.01	False	50000	0.5	10000000	100	167	threshold	[1.0]	950000
20	100.0	1	0.0	1.0	1.0	1049002.8195575112	0.01	False	50000	0.5	10000000	100	167	threshold	[1.0]	1000000
21	100.0	1	0.0	1.0	1.0	1099307.341488411	0.01	False	50000	0.5	10000000	100	167	threshold	[1.0]	1050000
22	100.0	1	0.0	1.0	1.0	1148964.075847621	0.01	False	50000	0.5	10000000	100	167	threshold	[1.0]	1100000
23	100.0	1	0.0	1.0	1.0	1198994.1489943562	0.01	False	50000	0.5	10000000	100	167	threshold	[1.0]	1150000
24	100.0	1	0.0	1.0	1.0	1248872.3579467458	0.01	False	50000	0.5	10000000	100	167	threshold	[1.0]	1200000
25	100.0	1	0.0	1.0	1.0	1299005.2635959445	0.01	False	50000	0.5	10000000	100	167	threshold	[1.0]	1250000
26	100.0	1	0.0	1.0	1.0	1349228.178507193	0.01	False	50000	0.5	10000000	100	167	threshold	[1.0]	1300000
27	100.0	1	0.0	1.0	1.0	1399148.4946674912	0.01	False	50000	0.5	10000000	100	167	threshold	[1.0]	1350000
28	100.0	1	0.0	1.0	1.0	1449138.3124324635	0.01	False	50000	0.5	10000000	100	167	threshold	[1.0]	1400000
29	100.0	1	0.0	1.0	1.0	1498898.18010449	0.01	False	50000	0.5	10000000	100	167	threshold	[1.0]	1450000
30	100.0	1	0.0	1.0	1.0	1548493.0049914648	0.01	False	50000	0.5	10000000	100	167	threshold	[1.0]	1500000
31	100.0	1	0.0	1.0	1.0	1598348.627147718	0.01	False	50000	0.5	10000000	100	167	threshold	[1.0]	1550000
32	100.0	1	0.0	1.0	1.0	1648123.640584083	0.01	False	50000	0.5	10000000	100	167	threshold	[1.0]	1600000
33	100.0	1	0.0	1.0	1.0	1698133.8880627293	0.01	False	50000	0.5	10000000	100	167	threshold	[1.0]	1650000
34	100.0	1	0.0	1.0	1.0	1748149.9242673155	0.01	False	50000	0.5	10000000	100	167	threshold	[1.0]	1700000
35	100.0	1	0.0	1.0	1.0	1798064.5817348792	0.01	False	50000	0.5	10000000	100	167	threshold	[1.0]	1750000
36	100.0	1	0.0	1.0	1.0	1848021.435840544	0.01	False	50000	0.5	10000000	100	167	threshold	[1.0]	1800000
37	100.0	1	0.0	1.0	1.0	1898014.3695463308	0.01	False	50000	0.5	10000000	100	167	threshold	[1.0]	1850000
38	100.0	1	0.0	1.0	1.0	1948242.4612840812	0.01	False	50000	0.5	10000000	100	167	threshold	[1.0]	1900000
39	100.0	1	0.0	1.0	1.0	1998215.7981566875	0.01	False	50000	0.5	10000000	100	167	threshold	[1.0]	1950000
40	100.0	1	0.0	1.0	1.0	2048200.5703535983	0.01	False	50000	0.5	10000000	100	167	threshold	[1.0]	2000000
41	100.0	1	0.0	1.0	1.0	2098618.224614387	0.01	False	50000	0.5	10000000	100	167	threshold	[1.0]	2050000
42	100.0	1	0.0	1.0	1.0	2148648.147653926	0.01	False	50000	0.5	10000000	100	167	threshold	[1.0]	2100000
43	100.0	1	0.0	1.0	1.0	2198739.5682629705	0.01	False	50000	0.5	10000000	100	167	threshold	[1.0]	2150000
44	100.0	1	0.0	1.0	1.0	2248843.932112089	0.01	False	50000	0.5	10000000	100	167	threshold	[1.0]	2200000
45	100.0	1	0.0	1.0	1.0	2298678.898803683	0.01	False	50000	0.5	10000000	100	167	threshold	[1.0]	2250000
46	100.0	1	0.0	1.0	1.0	2348751.161835676	0.01	False	50000	0.5	10000000	100	167	threshold	[1.0]	2300000
47	100.0	1	0.0	1.0	1.0	2398850.81844874	0.01	False	50000	0.5	10000000	100	167	threshold	[1.0]	2350000
48	100.0	1	0.0	1.0	1.0	2448697.386411011	0.01	False	50000	0.5	10000000	100	167	threshold	[1.0]	2400000
49	100.0	1	0.0	1.0	1.0	2498422.3756129546	0.01	False	50000	0.5	10000000	100	167	threshold	[1.0]	2450000
50	100.0	1	0.0	1.0	1.0	2548275.80823711	0.01	False	50000	0.5	10000000	100	167	threshold	[1.0]	2500000
51	100.0	1	0.0	1.0	1.0	2598510.809766037	0.01	False	50000	0.5	10000000	100	167	threshold	[1.0]	2550000
52	100.0	1	0.0	1.0	1.0	2648880.771784851	0.01	False	50000	0.5	10000000	100	167	threshold	[1.0]	2600000
53	100.0	1	0.0	1.0	1.0	2698843.7694255407	0.01	False	50000	0.5	10000000	100	167	threshold	[1.0]	2650000
54	100.0	1	0.0	1.0	1.0	2748787.7494969578	0.01	False	50000	0.5	10000000	100	167	threshold	[1.0]	2700000
55	100.0	1	0.0	1.0	1.0	2799056.267063708	0.01	False	50000	0.5	10000000	100	167	threshold	[1.0]	2750000
56	100.0	1	0.0	1.0	1.0	2849026.130091172	0.01	False	50000	0.5	10000000	100	167	threshold	[1.0]	2800000
57	100.0	1	0.0	1.0	1.0	2899254.018688088	0.01	False	50000	0.5	10000000	100	167	threshold	[1.0]	2850000
58	100.0	1	0.0	1.0	1.0	2949717.385747478	0.01	False	50000	0.5	10000000	100	167	threshold	[1.0]	2900000
59	100.0	1	0.0	1.0	1.0	2999661.15619893	0.01	False	50000	0.5	10000000	100	167	threshold	[1.0]	2950000
60	100.0	1	0.0	1.0	1.0	3049890.099248892	0.01	False	50000	0.5	10000000	100	167	threshold	[1.0]	3000000
61	100.0	1	0.0	1.0	1.0	3099994.888671637	0.01	False	50000	0.5	10000000	100	167	threshold	[1.0]	3050000
62	100.0	1	0.0	1.0	1.0	3150041.631622012	0.01	False	50000	0.5	10000000	100	167	threshold	[1.0]	3100000
63	100.0	1	0.0	1.0	1.0	3200198.8636944625	0.01	False	50000	0.5	10000000	100	167	threshold	[1.0]	3150000
64	100.0	1	0.0	1.0	1.0	3250444.827791701	0.01	False	50000	0.5	10000000	100	167	threshold	[1.0]	3200000
65	100.0	1	0.0	1.0	1.0	3300502.791045776	0.01	False	50000	0.5	10000000	100	167	threshold	[1.0]	3250000
66	100.0	1	0.0	1.0	1.0	3350692.4868083177	0.01	False	50000	0.5	10000000	100	167	threshold	[1.0]	3300000
67	100.0	1	0.0	1.0	1.0	3400440.3263804107	0.01	False	50000	0.5	10000000	100	167	threshold	[1.0]	3350000
68	100.0	1	0.0	1.0	1.0	3449903.059785577	0.01	False	50000	0.5	10000000	100	167	threshold	[1.0]	3400000
69	100.0	1	0.0	1.0	1.0	3500091.971169612	0.01	False	50000	0.5	10000000	100	167	threshold	[1.0]	3450000
70	100.0	1	0.0	1.0	1.0	3550310.3129632734	0.01	False	50000	0.5	10000000	100	167	threshold	[1.0]	3500000
71	100.0	1	0.0	1.0	1.0	3600551.508813306	0.01	False	50000	0.5	10000000	100	167	threshold	[1.0]	3550000
72	100.0	1	0.0	1.0	1.0	3650822.381718222	0.01	False	50000	0.5	10000000	100	167	threshold	[1.0]	3600000
73	100.0	1	0.0	1.0	1.0	3701128.3535524257	0.01	False	50000	0.5	10000000	100	167	threshold	[1.0]	3650000
74	100.0	1	0.0	1.0	1.0	3750812.813196805	0.01	False	50000	0.5	10000000	100	167	threshold	[1.0]	3700000
75	100.0	1	0.0	1.0	1.0	3800719.557494085	0.01	False	50000	0.5	10000000	100	167	threshold	[1.0]	3750000
76	100.0	1	0.0	1.0	1.0	3851050.052819252	0.01	False	50000	0.5	10000000	100	167	threshold	[1.0]	3800000
77	100.0	1	0.0	1.0	1.0	3900832.986215175	0.01	False	50000	0.5	10000000	100	167	threshold	[1.0]	3850000
78	100.0	1	0.0	1.0	1.0	3950613.287276817	0.01	False	50000	0.5	10000000	100	167	threshold	[1.0]	3900000
79	100.0	1	0.0	1.0	1.0	4000630.931380784	0.01	False	50000	0.5	10000000	100	167	threshold	[1.0]	3950000
80	100.0	1	0.0	1.0	1.0	4050494.993446673	0.01	False	50000	0.5	10000000	100	167	threshold	[1.0]	4000000
81	100.0	1	0.0	1.0	1.0	4100262.605701362	0.01	False	50000	0.5	10000000	100	167	threshold	[1.0]	4050000
82	100.0	1	0.0	1.0	1.0	4149949.013255851	0.01	False	50000	0.5	10000000	100	167	threshold	[1.0]	4100000
83	100.0	1	0.0	1.0	1.0	4199967.219929736	0.01	False	50000	0.5	10000000	100	167	threshold	[1.0]	4150000
84	100.0	1	0.0	1.0	1.0	4249796.178381623	0.01	False	50000	0.5	10000000	100	167	threshold	[1.0]	4200000
85	100.0	1	0.0	1.0	1.0	4299628.226951479	0.01	False	50000	0.5	10000000	100	167	threshold	[1.0]	4250000
86	100.0	1	0.0	1.0	1.0	4349455.639252312	0.01	False	50000	0.5	10000000	100	167	threshold	[1.0]	4300000
87	100.0	1	0.0	1.0	1.0	4399647.333305373	0.01	False	50000	0.5	10000000	100	167	threshold	[1.0]	4350000
88	100.0	1	0.0	1.0	1.0	4449701.965368447	0.01	False	50000	0.5	10000000	100	167	threshold	[1.0]	4400000
89	100.0	1	0.0	1.0	1.0	4499767.499129815	0.01	False	50000	0.5	10000000	100	167	threshold	[1.0]	4450000
90	100.0	1	0.0	1.0	1.0	4549962.391726471	0.01	False	50000	0.5	10000000	100	167	threshold	[1.0]	4500000
91	100.0	1	0.0	1.0	1.0	4599848.35205595	0.01	False	50000	0.5	10000000	100	167	threshold	[1.0]	4550000
92	100.0	1	0.0	1.0	1.0	4649970.867639428	0.01	False	50000	0.5	10000000	100	167	threshold	[1.0]	4600000
93	100.0	1	0.0	1.0	1.0	4700050.272187295	0.01	False	50000	0.5	10000000	100	167	threshold	[1.0]	4650000
94	100.0	1	0.0	1.0	1.0	4750126.014843759	0.01	False	50000	0.5	10000000	100	167	threshold	[1.0]	4700000
95	100.0	1	0.0	1.0	1.0	4799929.251514165	0.01	False	50000	0.5	10000000	100	167	threshold	[1.0]	4750000
96	100.0	1	0.0	1.0	1.0	4849927.323378257	0.01	False	50000	0.5	10000000	100	167	threshold	[1.0]	4800000
97	100.0	1	0.0	1.0	1.0	4900111.69247066	0.01	False	50000	0.5	10000000	100	167	threshold	[1.0]	4850000
98	100.0	1	0.0	1.0	1.0	4950194.01703501	0.01	False	50000	0.5	10000000	100	167	threshold	[1.0]	4900000
99	100.0	1	0.0	1.0	1.0	5000437.60736944	0.01	False	50000	0.5	10000000	100	167	threshold	[1.0]	4950000
100	100.0	1	0.0	1.0	1.0	5050279.8301397255	0.01	False	50000	0.5	10000000	100	167	threshold	[1.0]	5000000
101	100.0	1	0.0	1.0	1.0	5100491.253637008	0.01	False	50000	0.5	10000000	100	167	threshold	[1.0]	5050000
102	100.0	1	0.0	1.0	1.0	5150155.159030431	0.01	False	50000	0.5	10000000	100	167	threshold	[1.0]	5100000
103	100.0	1	0.0	1.0	1.0	5199866.797608441	0.01	False	50000	0.5	10000000	100	167	threshold	[1.0]	5150000
104	100.0	1	0.0	1.0	1.0	5249635.357799072	0.01	False	50000	0.5	10000000	100	167	threshold	[1.0]	5200000
105	100.0	1	0.0	1.0	1.0	5299275.316070582	0.01	False	50000	0.5	10000000	100	167	threshold	[1.0]	5250000
106	100.0	1	0.0	1.0	1.0	5349311.073486336	0.01	False	50000	0.5	10000000	100	167	threshold	[1.0]	5300000
107	100.0	1	0.0	1.0	1.0	5399131.445032831	0.01	False	50000	0.5	10000000	100	167	threshold	[1.0]	5350000
108	100.0	1	0.0	1.0	1.0	5448786.468108218	0.01	False	50000	0.5	10000000	100	167	threshold	[1.0]	5400000
109	100.0	1	0.0	1.0	1.0	5498683.374569024	0.01	False	50000	0.5	10000000	100	167	threshold	[1.0]	5450000
110	100.0	1	0.0	1.0	1.0	5548939.20371612	0.01	False	50000	0.5	10000000	100	167	threshold	[1.0]	5500000
111	100.0	1	0.0	1.0	1.0	5598650.462247008	0.01	False	50000	0.5	10000000	100	167	threshold	[1.0]	5550000
112	100.0	1	0.0	1.0	1.0	5648808.625449538	0.01	False	50000	0.5	10000000	100	167	threshold	[1.0]	5600000
113	100.0	1	0.0	1.0	1.0	5698601.416439134	0.01	False	50000	0.5	10000000	100	167	threshold	[1.0]	5650000
114	100.0	1	0.0	1.0	1.0	5748407.507939175	0.01	False	50000	0.5	10000000	100	167	threshold	[1.0]	5700000
115	100.0	1	0.0	1.0	1.0	5798696.961846953	0.01	False	50000	0.5	10000000	100	167	threshold	[1.0]	5750000
116	100.0	1	0.0	1.0	1.0	5848682.049772488	0.01	False	50000	0.5	10000000	100	167	threshold	[1.0]	5800000
117	100.0	1	0.0	1.0	1.0	5898374.079982208	0.01	False	50000	0.5	10000000	100	167	threshold	[1.0]	5850000
118	100.0	1	0.0	1.0	1.0	5948609.950568193	0.01	False	50000	0.5	10000000	100	167	threshold	[1.0]	5900000
119	100.0	1	0.0	1.0	1.0	5998213.105104033	0.01	False	50000	0.5	10000000	100	167	threshold	[1.0]	5950000
120	100.0	1	0.0	1.0	1.0	6048580.299524883	0.01	False	50000	0.5	10000000	100	167	threshold	[1.0]	6000000
121	100.0	1	0.0	1.0	1.0	6098665.23752499	0.01	False	50000	0.5	10000000	100	167	threshold	[1.0]	6050000
122	100.0	1	0.0	1.0	1.0	6148776.533985308	0.01	False	50000	0.5	10000000	100	167	threshold	[1.0]	6100000
123	100.0	1	0.0	1.0	1.0	6198606.183185308	0.01	False	50000	0.5	10000000	100	167	threshold	[1.0]	6150000
124	100.0	1	0.0	1.0	1.0	6248516.750111541	0.01	False	50000	0.5	10000000	100	167	threshold	[1.0]	6200000
125	100.0	1	0.0	1.0	1.0	6298336.164676697	0.01	False	50000	0.5	10000000	100	167	threshold	[1.0]	6250000
126	100.0	1	0.0	1.0	1.0	6348346.396709625	0.01	False	50000	0.5	10000000	100	167	threshold	[1.0]	6300000
127	100.0	1	0.0	1.0	1.0	6398262.731218073	0.01	False	50000	0.5	10000000	100	167	threshold	[1.0]	6350000
128	100.0	1	0.0	1.0	1.0	6448473.754770673	0.01	False	50000	0.5	10000000	100	167	threshold	[1.0]	6400000
129	100.0	1	0.0	1.0	1.0	6498692.396668098	0.01	False	50000	0.5	10000000	100	167	threshold	[1.0]	6450000
130	100.0	1	0.0	1.0	1.0	6548392.931111015	0.01	False	50000	0.5	10000000	100	167	threshold	[1.0]	6500000
131	100.0	1	0.0	1.0	1.0	6597640.915697676	0.01	False	50000	0.5	10000000	100	167	threshold	[1.0]	6550000
132	100.0	1	0.0	1.0	1.0	6647782.843987489	0.01	False	50000	0.5	10000000	100	167	threshold	[1.0]	6600000
133	100.0	1	0.0	1.0	1.0	6697566.359472567	0.01	False	50000	0.5	10000000	100	167	threshold	[1.0]	6650000
134	100.0	1	0.0	1.0	1.0	6747771.704540112	0.01	False	50000	0.5	10000000	100	167	threshold	[1.0]	6700000
135	100.0	1	0.0	1.0	1.0	6797808.55519863	0.01	False	50000	0.5	10000000	100	167	threshold	[1.0]	6750000
136	100.0	1	0.0	1.0	1.0	6848069.763810086	0.01	False	50000	0.5	10000000	100	167	threshold	[1.0]	6800000
137	100.0	1	0.0	1.0	1.0	6898092.035108251	0.01	False	50000	0.5	10000000	100	167	threshold	[1.0]	6850000
138	100.0	1	0.0	1.0	1.0	6948077.604917599	0.01	False	50000	0.5	10000000	100	167	threshold	[1.0]	6900000
139	100.0	1	0.0	1.0	1.0	6997925.746447349	0.01	False	50000	0.5	10000000	100	167	threshold	[1.0]	6950000
140	100.0	1	0.0	1.0	1.0	7047762.213017874	0.01	False	50000	0.5	10000000	100	167	threshold	[1.0]	7000000
141	100.0	1	0.0	1.0	1.0	7097673.662408882	0.01	False	50000	0.5	10000000	100	167	threshold	[1.0]	7050000
142	100.0	1	0.0	1.0	1.0	7147401.226587571	0.01	False	50000	0.5	10000000	100	167	threshold	[1.0]	7100000
143	100.0	1	0.0	1.0	1.0	7197098.750735108	0.01	False	50000	0.5	10000000	100	167	threshold	[1.0]	7150000
144	100.0	1	0.0	1.0	1.0	7247267.879176069	0.01	False	50000	0.5	10000000	100	167	threshold	[1.0]	7200000
145	100.0	1	0.0	1.0	1.0	7297129.622687122	0.01	False	50000	0.5	10000000	100	167	threshold	[1.0]	7250000
146	100.0	1	0.0	1.0	1.0	7347190.1449591005	0.01	False	50000	0.5	10000000	100	167	threshold	[1.0]	7300000
147	100.0	1	0.0	1.0	1.0	7397188.839927437	0.01	False	50000	0.5	10000000	100	167	threshold	[1.0]	7350000
148	100.0	1	0.0	1.0	1.0	7447065.367615936	0.01	False	50000	0.5	10000000	100	167	threshold	[1.0]	7400000
149	100.0	1	0.0	1.0	1.0	7496935.782620142	0.01	False	50000	0.5	10000000	100	167	threshold	[1.0]	7450000
150	100.0	1	0.0	1.0	1.0	7546852.015720004	0.01	False	50000	0.5	10000000	100	167	threshold	[1.0]	7500000
151	100.0	1	0.0	1.0	1.0	7596831.844580364	0.01	False	50000	0.5	10000000	100	167	threshold	[1.0]	7550000
152	100.0	1	0.0	1.0	1.0	7646873.930692626	0.01	False	50000	0.5	10000000	100	167	threshold	[1.0]	7600000
153	100.0	1	0.0	1.0	1.0	7696836.027927053	0.01	False	50000	0.5	10000000	100	167	threshold	[1.0]	7650000
154	100.0	1	0.0	1.0	1.0	7746856.154741336	0.01	False	50000	0.5	10000000	100	167	threshold	[1.0]	7700000
155	100.0	1	0.0	1.0	1.0	7796550.494290928	0.01	False	50000	0.5	10000000	100	167	threshold	[1.0]	7750000
156	100.0	1	0.0	1.0	1.0	7846232.727778287	0.01	False	50000	0.5	10000000	100	167	threshold	[1.0]	7800000
157	100.0	1	0.0	1.0	1.0	7896315.018717516	0.01	False	50000	0.5	10000000	100	167	threshold	[1.0]	7850000
158	100.0	1	0.0	1.0	1.0	7946520.594079749	0.01	False	50000	0.5	10000000	100	167	threshold	[1.0]	7900000
159	100.0	1	0.0	1.0	1.0	7995953.155279666	0.01	False	50000	0.5	10000000	100	167	threshold	[1.0]	7950000
160	100.0	1	0.0	1.0	1.0	8045932.739396642	0.01	False	50000	0.5	10000000	100	167	threshold	[1.0]	8000000
161	100.0	1	0.0	1.0	1.0	8095676.444185064	0.01	False	50000	0.5	10000000	100	167	threshold	[1.0]	8050000
162	100.0	1	0.0	1.0	1.0	8145754.4053706145	0.01	False	50000	0.5	10000000	100	167	threshold	[1.0]	8100000
163	100.0	1	0.0	1.0	1.0	8196029.779682362	0.01	False	50000	0.5	10000000	100	167	threshold	[1.0]	8150000
164	100.0	1	0.0	1.0	1.0	8245840.218759762	0.01	False	50000	0.5	10000000	100	167	threshold	[1.0]	8200000
165	100.0	1	0.0	1.0	1.0	8295669.345303485	0.01	False	50000	0.5	10000000	100	167	threshold	[1.0]	8250000
166	100.0	1	0.0	1.0	1.0	8345290.307567999	0.01	False	50000	0.5	10000000	100	167	threshold	[1.0]	8300000
167	100.0	1	0.0	1.0	1.0	8395429.745240524	0.01	False	50000	0.5	10000000	100	167	threshold	[1.0]	8350000
168	100.0	1	0.0	1.0	1.0	8445242.705473198	0.01	False	50000	0.5	10000000	100	167	threshold	[1.0]	8400000
169	100.0	1	0.0	1.0	1.0	8495429.237315284	0.01	False	50000	0.5	10000000	100	167	threshold	[1.0]	8450000
170	100.0	1	0.0	1.0	1.0	8545140.233750658	0.01	False	50000	0.5	10000000	100	167	threshold	[1.0]	8500000
171	100.0	1	0.0	1.0	1.0	8594942.132932642	0.01	False	50000	0.5	10000000	100	167	threshold	[1.0]	8550000
172	100.0	1	0.0	1.0	1.0	8644990.663933845	0.01	False	50000	0.5	10000000	100	167	threshold	[1.0]	8600000
173	100.0	1	0.0	1.0	1.0	8695018.32046018	0.01	False	50000	0.5	10000000	100	167	threshold	[1.0]	8650000
174	100.0	1	0.0	1.0	1.0	8745278.919930188	0.01	False	50000	0.5	10000000	100	167	threshold	[1.0]	8700000
175	100.0	1	0.0	1.0	1.0	8795390.852698315	0.01	False	50000	0.5	10000000	100	167	threshold	[1.0]	8750000
176	100.0	1	0.0	1.0	1.0	8845624.28709015	0.01	False	50000	0.5	10000000	100	167	threshold	[1.0]	8800000
177	100.0	1	0.0	1.0	1.0	8895579.437156826	0.01	False	50000	0.5	10000000	100	167	threshold	[1.0]	8850000
178	100.0	1	0.0	1.0	1.0	8945668.184475025	0.01	False	50000	0.5	10000000	100	167	threshold	[1.0]	8900000
179	100.0	1	0.0	1.0	1.0	8995698.841174506	0.01	False	50000	0.5	10000000	100	167	threshold	[1.0]	8950000
180	100.0	1	0.0	1.0	1.0	9045768.935032016	0.01	False	50000	0.5	10000000	100	167	threshold	[1.0]	9000000
181	100.0	1	0.0	1.0	1.0	9095528.424329838	0.01	False	50000	0.5	10000000	100	167	threshold	[1.0]	9050000
182	100.0	1	0.0	1.0	1.0	9145455.129281778	0.01	False	50000	0.5	10000000	100	167	threshold	[1.0]	9100000
183	100.0	1	0.0	1.0	1.0	9195455.80448151	0.01	False	50000	0.5	10000000	100	167	threshold	[1.0]	9150000
184	100.0	1	0.0	1.0	1.0	9245518.089865169	0.01	False	50000	0.5	10000000	100	167	threshold	[1.0]	9200000
185	100.0	1	0.0	1.0	1.0	9296139.391973572	0.01	False	50000	0.5	10000000	100	167	threshold	[1.0]	9250000
186	100.0	1	0.0	1.0	1.0	9346123.80356813	0.01	False	50000	0.5	10000000	100	167	threshold	[1.0]	9300000
187	100.0	1	0.0	1.0	1.0	9396294.645539615	0.01	False	50000	0.5	10000000	100	167	threshold	[1.0]	9350000
188	100.0	1	0.0	1.0	1.0	9445986.699548649	0.01	False	50000	0.5	10000000	100	167	threshold	[1.0]	9400000
189	100.0	1	0.0	1.0	1.0	9496269.227875696	0.01	False	50000	0.5	10000000	100	167	threshold	[1.0]	9450000
190	100.0	1	0.0	1.0	1.0	9546434.943120517	0.01	False	50000	0.5	10000000	100	167	threshold	[1.0]	9500000
191	100.0	1	0.0	1.0	1.0	9596452.387952246	0.01	False	50000	0.5	10000000	100	167	threshold	[1.0]	9550000
192	100.0	1	0.0	1.0	1.0	9646536.48536214	0.01	False	50000	0.5	10000000	100	167	threshold	[1.0]	9600000
193	100.0	1	0.0	1.0	1.0	9696539.598924303	0.01	False	50000	0.5	10000000	100	167	threshold	[1.0]	9650000
194	100.0	1	0.0	1.0	1.0	9746835.014292909	0.01	False	50000	0.5	10000000	100	167	threshold	[1.0]	9700000
195	100.0	1	0.0	1.0	1.0	9796535.238062697	0.01	False	50000	0.5	10000000	100	167	threshold	[1.0]	9750000
196	100.0	1	0.0	1.0	1.0	9846185.659822367	0.01	False	50000	0.5	10000000	100	167	threshold	[1.0]	9800000
197	100.0	1	0.0	1.0	1.0	9896146.235923875	0.01	False	50000	0.5	10000000	100	167	threshold	[1.0]	9850000
198	100.0	1	0.0	1.0	1.0	9945848.102505788	0.01	False	50000	0.5	10000000	100	167	threshold	[1.0]	9900000
199	100.0	1	0.0	1.0	1.0	9996098.079631794	0.01	False	50000	0.5	10000000	100	167	threshold	[1.0]	9950000
200	100.0	1	0.0	1.0	1.0	10046208.558352873	0.01	False	50000	0.5	10000000	100	167	threshold	[1.0]	10000000
0	100.0	576	0.40189236111111115	91.0	6.329670329670329	111.03248211327606	0.01	False	50000	0.5	10000000	100	213	threshold	[0.6]	0
1	100.0	356	0.39943820224719095	81.0	4.395061728395062	212.9615563720143	0.01	False	50000	0.5	10000000	100	213	threshold	[0.6]	50000
2	100.0	443	0.4040632054176072	82.0	5.402439024390244	315.9055188338301	0.01	False	50000	0.5	10000000	100	213	threshold	[0.6]	100000
3	100.0	442	0.4158597285067873	93.0	4.752688172043011	423.8301971617552	0.01	False	50000	0.5	10000000	100	213	threshold	[0.6]	150000
4	100.0	410	0.41751219512195126	91.0	4.5054945054945055	534.4716625596269	0.01	False	50000	0.5	10000000	100	213	threshold	[0.6]	200000
5	100.0	491	0.4184521384928718	93.0	5.279569892473118	644.9767319891697	0.01	False	50000	0.5	10000000	100	213	threshold	[0.6]	250000
6	100.0	550	0.41881818181818187	88.0	6.25	750.0734855299569	0.01	False	50000	0.5	10000000	100	213	threshold	[0.6]	300000
7	100.0	427	0.4155035128805621	85.0	5.023529411764706	859.0746458761008	0.01	False	50000	0.5	10000000	100	213	threshold	[0.6]	350000
8	100.0	558	0.41288530465949813	91.0	6.131868131868132	964.7295383571378	0.01	False	50000	0.5	10000000	100	213	threshold	[0.6]	400000
9	100.0	434	0.4042396313364055	92.0	4.717391304347826	1065.839667170588	0.01	False	50000	0.5	10000000	100	213	threshold	[0.6]	450000
10	100.0	541	0.40109057301293893	93.0	5.817204301075269	1170.5417122704955	0.01	False	50000	0.5	10000000	100	213	threshold	[0.6]	500000
11	100.0	387	0.4011886304909561	87.0	4.448275862068965	1275.7695357942737	0.01	False	50000	0.5	10000000	100	213	threshold	[0.6]	550000
12	100.0	462	0.40662337662337666	87.0	5.310344827586207	1376.0785364706396	0.01	False	50000	0.5	10000000	100	213	threshold	[0.6]	600000
13	100.0	557	0.4064991023339317	92.0	6.054347826086956	1477.9726945364453	0.01	False	50000	0.5	10000000	100	213	threshold	[0.6]	650000
14	100.0	509	0.4077406679764243	94.0	5.414893617021277	1584.6843878914574	0.01	False	50000	0.5	10000000	100	213	threshold	[0.6]	700000
15	100.0	528	0.41727272727272724	90.0	5.866666666666666	1690.4984963197846	0.01	False	50000	0.5	10000000	100	213	threshold	[0.6]	750000
16	100.0	539	0.4074397031539889	92.0	5.858695652173913	1798.592987886739	0.01	False	50000	0.5	10000000	100	213	threshold	[0.6]	800000
17	100.0	520	0.4056923076923078	89.0	5.842696629213483	1902.4924878315203	0.01	False	50000	0.5	10000000	100	213	threshold	[0.6]	850000
18	100.0	412	0.40152912621359227	87.0	4.735632183908046	2005.106823382792	0.01	False	50000	0.5	10000000	100	213	threshold	[0.6]	900000
19	100.0	432	0.4022916666666667	87.0	4.965517241379311	2112.44464112402	0.01	False	50000	0.5	10000000	100	213	threshold	[0.6]	950000
20	100.0	471	0.4088959660297241	86.0	5.476744186046512	2213.8882535400016	0.01	False	50000	0.5	10000000	100	213	threshold	[0.6]	1000000
21	100.0	488	0.4044672131147541	91.0	5.362637362637362	2318.174124175139	0.01	False	50000	0.5	10000000	100	213	threshold	[0.6]	1050000
22	100.0	491	0.40780040733197565	93.0	5.279569892473118	2430.300781602245	0.01	False	50000	0.5	10000000	100	213	threshold	[0.6]	1100000
23	100.0	567	0.40241622574955915	90.0	6.3	2529.292232274205	0.01	False	50000	0.5	10000000	100	213	threshold	[0.6]	1150000
24	100.0	483	0.40254658385093167	86.0	5.616279069767442	2634.69170777288	0.01	False	50000	0.5	10000000	100	213	threshold	[0.6]	1200000
25	100.0	456	0.41831140350877194	85.0	5.364705882352941	2744.353973533366	0.01	False	50000	0.5	10000000	100	213	threshold	[0.6]	1250000
26	100.0	432	0.4333564814814814	89.0	4.853932584269663	2860.581280199709	0.01	False	50000	0.5	10000000	100	213	threshold	[0.6]	1300000
27	100.0	436	0.4268348623853211	91.0	4.791208791208791	2982.6102868334924	0.01	False	50000	0.5	10000000	100	213	threshold	[0.6]	1350000
28	100.0	450	0.4346888888888889	91.0	4.945054945054945	3098.2664961211703	0.01	False	50000	0.5	10000000	100	213	threshold	[0.6]	1400000
29	100.0	391	0.4394117647058823	89.0	4.393258426966292	3224.2768928449204	0.01	False	50000	0.5	10000000	100	213	threshold	[0.6]	1450000
30	100.0	357	0.44092436974789917	81.0	4.407407407407407	3355.5796504067325	0.01	False	50000	0.5	10000000	100	213	threshold	[0.6]	1500000
31	100.0	460	0.4318260869565217	87.0	5.287356321839081	3474.980472295684	0.01	False	50000	0.5	10000000	100	213	threshold	[0.6]	1550000
32	100.0	419	0.43021479713603816	85.0	4.929411764705883	3589.159216820323	0.01	False	50000	0.5	10000000	100	213	threshold	[0.6]	1600000
33	100.0	411	0.42583941605839415	86.0	4.77906976744186	3705.859599701816	0.01	False	50000	0.5	10000000	100	213	threshold	[0.6]	1650000
34	100.0	450	0.41955555555555557	94.0	4.787234042553192	3818.890725753428	0.01	False	50000	0.5	10000000	100	213	threshold	[0.6]	1700000
35	100.0	440	0.4208636363636362	92.0	4.782608695652174	3930.179193053281	0.01	False	50000	0.5	10000000	100	213	threshold	[0.6]	1750000
36	100.0	445	0.42119101123595504	90.0	4.944444444444445	4044.0269352407568	0.01	False	50000	0.5	10000000	100	213	threshold	[0.6]	1800000
37	100.0	476	0.4202941176470588	93.0	5.118279569892473	4154.074479312523	0.01	False	50000	0.5	10000000	100	213	threshold	[0.6]	1850000
38	100.0	487	0.4130184804928131	93.0	5.236559139784946	4261.740486846389	0.01	False	50000	0.5	10000000	100	213	threshold	[0.6]	1900000
39	100.0	420	0.4175238095238095	82.0	5.121951219512195	4373.197549537023	0.01	False	50000	0.5	10000000	100	213	threshold	[0.6]	1950000
40	100.0	569	0.4147627416520211	95.0	5.989473684210527	4479.473247277002	0.01	False	50000	0.5	10000000	100	213	threshold	[0.6]	2000000
41	100.0	506	0.42100790513833986	90.0	5.622222222222222	4586.718867936467	0.01	False	50000	0.5	10000000	100	213	threshold	[0.6]	2050000
42	100.0	459	0.41764705882352937	85.0	5.4	4700.6574208103	0.01	False	50000	0.5	10000000	100	213	threshold	[0.6]	2100000
43	100.0	507	0.41907297830374746	87.0	5.827586206896552	4810.970732789512	0.01	False	50000	0.5	10000000	100	213	threshold	[0.6]	2150000
44	100.0	371	0.4269811320754717	91.0	4.076923076923077	4922.962235119684	0.01	False	50000	0.5	10000000	100	213	threshold	[0.6]	2200000
45	100.0	477	0.4246750524109014	92.0	5.184782608695652	5036.787633406131	0.01	False	50000	0.5	10000000	100	213	threshold	[0.6]	2250000
46	100.0	436	0.4290825688073394	91.0	4.791208791208791	5151.48517672924	0.01	False	50000	0.5	10000000	100	213	threshold	[0.6]	2300000
47	100.0	519	0.42512524084778414	88.0	5.8977272727272725	5267.466156604263	0.01	False	50000	0.5	10000000	100	213	threshold	[0.6]	2350000
48	100.0	444	0.42191441441441435	86.0	5.162790697674419	5378.88067550384	0.01	False	50000	0.5	10000000	100	213	threshold	[0.6]	2400000
49	100.0	416	0.4279326923076924	92.0	4.521739130434782	5493.619427548622	0.01	False	50000	0.5	10000000	100	213	threshold	[0.6]	2450000
50	100.0	421	0.4194061757719715	85.0	4.952941176470588	5604.061579113502	0.01	False	50000	0.5	10000000	100	213	threshold	[0.6]	2500000
51	100.0	596	0.4227181208053691	95.0	6.273684210526316	5716.258226864881	0.01	False	50000	0.5	10000000	100	213	threshold	[0.6]	2550000
52	100.0	480	0.4075000000000001	87.0	5.517241379310345	5825.775792471734	0.01	False	50000	0.5	10000000	100	213	threshold	[0.6]	2600000
53	100.0	572	0.4127447552447553	87.0	6.574712643678161	5924.505636823906	0.01	False	50000	0.5	10000000	100	213	threshold	[0.6]	2650000
54	100.0	344	0.4127616279069767	83.0	4.144578313253012	6030.8678192647685	0.01	False	50000	0.5	10000000	100	213	threshold	[0.6]	2700000
55	100.0	528	0.40638257575757586	86.0	6.1395348837209305	6139.720560945169	0.01	False	50000	0.5	10000000	100	213	threshold	[0.6]	2750000
56	100.0	429	0.40454545454545454	80.0	5.3625	6241.519407589924	0.01	False	50000	0.5	10000000	100	213	threshold	[0.6]	2800000
57	100.0	482	0.4059128630705394	88.0	5.477272727272728	6349.89932039677	0.01	False	50000	0.5	10000000	100	213	threshold	[0.6]	2850000
58	100.0	419	0.4069689737470168	85.0	4.929411764705883	6454.863501649133	0.01	False	50000	0.5	10000000	100	213	threshold	[0.6]	2900000
59	100.0	462	0.40487012987012994	84.0	5.5	6563.577430618366	0.01	False	50000	0.5	10000000	100	213	threshold	[0.6]	2950000
60	100.0	404	0.4098514851485149	85.0	4.752941176470588	6672.263945916824	0.01	False	50000	0.5	10000000	100	213	threshold	[0.6]	3000000
61	100.0	494	0.4059514170040486	90.0	5.488888888888889	6778.723113007191	0.01	False	50000	0.5	10000000	100	213	threshold	[0.6]	3050000
62	100.0	380	0.39557894736842103	81.0	4.691358024691358	6882.392729601787	0.01	False	50000	0.5	10000000	100	213	threshold	[0.6]	3100000
63	100.0	656	0.3943597560975609	91.0	7.208791208791209	6978.74771787966	0.01	False	50000	0.5	10000000	100	213	threshold	[0.6]	3150000
64	100.0	559	0.397531305903399	89.0	6.280898876404494	7079.403991761264	0.01	False	50000	0.5	10000000	100	213	threshold	[0.6]	3200000
65	100.0	586	0.39071672354948817	86.0	6.813953488372093	7177.812659081602	0.01	False	50000	0.5	10000000	100	213	threshold	[0.6]	3250000
66	100.0	472	0.3952118644067797	91.0	5.186813186813187	7272.946698040349	0.01	False	50000	0.5	10000000	100	213	threshold	[0.6]	3300000
67	100.0	513	0.39596491228070174	88.0	5.829545454545454	7371.525821308465	0.01	False	50000	0.5	10000000	100	213	threshold	[0.6]	3350000
68	100.0	523	0.39986615678776294	91.0	5.747252747252747	7470.224310455078	0.01	False	50000	0.5	10000000	100	213	threshold	[0.6]	3400000
69	100.0	403	0.3996774193548388	88.0	4.579545454545454	7572.6124035054845	0.01	False	50000	0.5	10000000	100	213	threshold	[0.6]	3450000
70	100.0	515	0.3875728155339806	83.0	6.204819277108434	7675.221028449716	0.01	False	50000	0.5	10000000	100	213	threshold	[0.6]	3500000
71	100.0	479	0.39455114822546977	85.0	5.635294117647059	7770.373525844043	0.01	False	50000	0.5	10000000	100	213	threshold	[0.6]	3550000
72	100.0	501	0.3941117764471057	87.0	5.758620689655173	7867.366640182837	0.01	False	50000	0.5	10000000	100	213	threshold	[0.6]	3600000
73	100.0	546	0.3875824175824176	90.0	6.066666666666666	7963.343724972425	0.01	False	50000	0.5	10000000	100	213	threshold	[0.6]	3650000
74	100.0	542	0.3891328413284133	91.0	5.956043956043956	8061.83712767216	0.01	False	50000	0.5	10000000	100	213	threshold	[0.6]	3700000
75	100.0	385	0.3864675324675324	81.0	4.753086419753086	8159.622993204506	0.01	False	50000	0.5	10000000	100	213	threshold	[0.6]	3750000
76	100.0	484	0.3975000000000001	90.0	5.377777777777778	8259.516091563375	0.01	False	50000	0.5	10000000	100	213	threshold	[0.6]	3800000
77	100.0	503	0.4006163021868787	89.0	5.651685393258427	8358.337030676443	0.01	False	50000	0.5	10000000	100	213	threshold	[0.6]	3850000
78	100.0	617	0.4004051863857374	91.0	6.78021978021978	8461.289559554554	0.01	False	50000	0.5	10000000	100	213	threshold	[0.6]	3900000
79	100.0	602	0.398687707641196	91.0	6.615384615384615	8563.643040127643	0.01	False	50000	0.5	10000000	100	213	threshold	[0.6]	3950000
80	100.0	543	0.3976058931860036	91.0	5.967032967032967	8667.081237022463	0.01	False	50000	0.5	10000000	100	213	threshold	[0.6]	4000000
81	100.0	460	0.4033478260869565	91.0	5.054945054945055	8768.152332814798	0.01	False	50000	0.5	10000000	100	213	threshold	[0.6]	4050000
82	100.0	403	0.40516129032258075	79.0	5.10126582278481	8871.581075804697	0.01	False	50000	0.5	10000000	100	213	threshold	[0.6]	4100000
83	100.0	545	0.400697247706422	90.0	6.055555555555555	8970.901348682773	0.01	False	50000	0.5	10000000	100	213	threshold	[0.6]	4150000
84	100.0	646	0.3992724458204334	92.0	7.021739130434782	9074.119258124354	0.01	False	50000	0.5	10000000	100	213	threshold	[0.6]	4200000
85	100.0	633	0.387266982622433	89.0	7.112359550561798	9173.209950575418	0.01	False	50000	0.5	10000000	100	213	threshold	[0.6]	4250000
86	100.0	502	0.39721115537848606	86.0	5.837209302325581	9271.362801620568	0.01	False	50000	0.5	10000000	100	213	threshold	[0.6]	4300000
87	100.0	433	0.39692840646651273	90.0	4.811111111111111	9369.859782934514	0.01	False	50000	0.5	10000000	100	213	threshold	[0.6]	4350000
88	100.0	526	0.3958935361216729	91.0	5.78021978021978	9470.144046715925	0.01	False	50000	0.5	10000000	100	213	threshold	[0.6]	4400000
89	100.0	565	0.3928318584070797	91.0	6.208791208791209	9568.760715178383	0.01	False	50000	0.5	10000000	100	213	threshold	[0.6]	4450000
90	100.0	459	0.39200435729847494	83.0	5.530120481927711	9666.519599471529	0.01	False	50000	0.5	10000000	100	213	threshold	[0.6]	4500000
91	100.0	552	0.3905615942028985	91.0	6.065934065934066	9763.20269968429	0.01	False	50000	0.5	10000000	100	213	threshold	[0.6]	4550000
92	100.0	592	0.39390202702702704	92.0	6.434782608695652	9862.821106780935	0.01	False	50000	0.5	10000000	100	213	threshold	[0.6]	4600000
93	100.0	514	0.38894941634241254	92.0	5.586956521739131	9962.8475799944	0.01	False	50000	0.5	10000000	100	213	threshold	[0.6]	4650000
94	100.0	536	0.3899440298507463	88.0	6.090909090909091	10063.95293641347	0.01	False	50000	0.5	10000000	100	213	threshold	[0.6]	4700000
95	100.0	407	0.395012285012285	84.0	4.845238095238095	10160.767244751954	0.01	False	50000	0.5	10000000	100	213	threshold	[0.6]	4750000
96	100.0	531	0.39960451977401135	87.0	6.103448275862069	10257.797258959288	0.01	False	50000	0.5	10000000	100	213	threshold	[0.6]	4800000
97	100.0	612	0.4001143790849673	91.0	6.725274725274725	10355.909648972744	0.01	False	50000	0.5	10000000	100	213	threshold	[0.6]	4850000
98	100.0	489	0.3992638036809817	83.0	5.891566265060241	10458.485016067352	0.01	False	50000	0.5	10000000	100	213	threshold	[0.6]	4900000
99	100.0	471	0.40180467091295113	86.0	5.476744186046512	10556.718776325508	0.01	False	50000	0.5	10000000	100	213	threshold	[0.6]	4950000
100	100.0	476	0.4010924369747899	86.0	5.534883720930233	10659.91255169411	0.01	False	50000	0.5	10000000	100	213	threshold	[0.6]	5000000
101	100.0	425	0.40531764705882356	91.0	4.670329670329671	10767.86607217707	0.01	False	50000	0.5	10000000	100	213	threshold	[0.6]	5050000
102	100.0	515	0.3985242718446602	90.0	5.722222222222222	10871.646849142486	0.01	False	50000	0.5	10000000	100	213	threshold	[0.6]	5100000
103	100.0	512	0.40625	87.0	5.885057471264368	10974.16886062018	0.01	False	50000	0.5	10000000	100	213	threshold	[0.6]	5150000
104	100.0	481	0.39679833679833687	90.0	5.344444444444444	11075.060265136415	0.01	False	50000	0.5	10000000	100	213	threshold	[0.6]	5200000
105	100.0	476	0.39186974789915974	90.0	5.288888888888889	11179.748687902204	0.01	False	50000	0.5	10000000	100	213	threshold	[0.6]	5250000
106	100.0	419	0.39618138424821003	89.0	4.707865168539326	11277.963830681789	0.01	False	50000	0.5	10000000	100	213	threshold	[0.6]	5300000
107	100.0	618	0.39975728155339807	92.0	6.717391304347826	11379.328989693113	0.01	False	50000	0.5	10000000	100	213	threshold	[0.6]	5350000
108	100.0	516	0.39511627906976743	88.0	5.863636363636363	11482.4360138453	0.01	False	50000	0.5	10000000	100	213	threshold	[0.6]	5400000
109	100.0	500	0.40337999999999996	89.0	5.617977528089888	11580.282125301688	0.01	False	50000	0.5	10000000	100	213	threshold	[0.6]	5450000
110	100.0	400	0.404825	94.0	4.25531914893617	11682.383267717662	0.01	False	50000	0.5	10000000	100	213	threshold	[0.6]	5500000
111	100.0	567	0.40827160493827164	90.0	6.3	11787.874543595226	0.01	False	50000	0.5	10000000	100	213	threshold	[0.6]	5550000
112	100.0	392	0.41489795918367356	86.0	4.558139534883721	11896.118293082762	0.01	False	50000	0.5	10000000	100	213	threshold	[0.6]	5600000
113	100.0	466	0.41950643776824037	85.0	5.482352941176471	11999.93377412278	0.01	False	50000	0.5	10000000	100	213	threshold	[0.6]	5650000
114	100.0	448	0.42091517857142857	89.0	5.033707865168539	12109.922452586869	0.01	False	50000	0.5	10000000	100	213	threshold	[0.6]	5700000
115	100.0	451	0.42155210643015517	92.0	4.902173913043479	12222.2439087636	0.01	False	50000	0.5	10000000	100	213	threshold	[0.6]	5750000
116	100.0	390	0.4124102564102563	85.0	4.588235294117647	12327.24951263528	0.01	False	50000	0.5	10000000	100	213	threshold	[0.6]	5800000
117	100.0	541	0.3960628465804067	93.0	5.817204301075269	12430.937368867655	0.01	False	50000	0.5	10000000	100	213	threshold	[0.6]	5850000
118	100.0	487	0.3894455852156058	82.0	5.939024390243903	12531.510115481882	0.01	False	50000	0.5	10000000	100	213	threshold	[0.6]	5900000
119	100.0	392	0.38923469387755116	84.0	4.666666666666667	12628.518144291806	0.01	False	50000	0.5	10000000	100	213	threshold	[0.6]	5950000
120	100.0	418	0.39181818181818184	84.0	4.976190476190476	12723.741854955932	0.01	False	50000	0.5	10000000	100	213	threshold	[0.6]	6000000
121	100.0	555	0.3911891891891892	88.0	6.306818181818182	12819.10727950922	0.01	False	50000	0.5	10000000	100	213	threshold	[0.6]	6050000
122	100.0	524	0.397614503816794	93.0	5.634408602150538	12917.173221461968	0.01	False	50000	0.5	10000000	100	213	threshold	[0.6]	6100000
123	100.0	448	0.39770089285714294	83.0	5.397590361445783	13018.54267160502	0.01	False	50000	0.5	10000000	100	213	threshold	[0.6]	6150000
124	100.0	559	0.3976923076923078	90.0	6.211111111111111	13117.38038987097	0.01	False	50000	0.5	10000000	100	213	threshold	[0.6]	6200000
125	100.0	462	0.3965800865800866	89.0	5.191011235955056	13216.070031769228	0.01	False	50000	0.5	10000000	100	213	threshold	[0.6]	6250000
126	100.0	619	0.4048465266558966	90.0	6.877777777777778	13311.535974087086	0.01	False	50000	0.5	10000000	100	213	threshold	[0.6]	6300000
127	100.0	513	0.39625730994152053	88.0	5.829545454545454	13414.747163700731	0.01	False	50000	0.5	10000000	100	213	threshold	[0.6]	6350000
128	100.0	492	0.3900813008130083	89.0	5.52808988764045	13516.5849606923	0.01	False	50000	0.5	10000000	100	213	threshold	[0.6]	6400000
129	100.0	513	0.397485380116959	88.0	5.829545454545454	13616.432884337815	0.01	False	50000	0.5	10000000	100	213	threshold	[0.6]	6450000
130	100.0	522	0.40289272030651346	86.0	6.069767441860465	13716.378064782464	0.01	False	50000	0.5	10000000	100	213	threshold	[0.6]	6500000
131	100.0	479	0.40421711899791235	92.0	5.206521739130435	13814.674797622583	0.01	False	50000	0.5	10000000	100	213	threshold	[0.6]	6550000
132	100.0	437	0.3992219679633868	92.0	4.75	13919.331066649069	0.01	False	50000	0.5	10000000	100	213	threshold	[0.6]	6600000
133	100.0	447	0.3935570469798658	90.0	4.966666666666667	14019.16512642998	0.01	False	50000	0.5	10000000	100	213	threshold	[0.6]	6650000
134	100.0	553	0.38860759493670893	85.0	6.505882352941176	14114.031174103704	0.01	False	50000	0.5	10000000	100	213	threshold	[0.6]	6700000
135	100.0	462	0.3935714285714287	85.0	5.435294117647059	14212.655085279634	0.01	False	50000	0.5	10000000	100	213	threshold	[0.6]	6750000
136	100.0	588	0.38814625850340134	88.0	6.681818181818182	14310.898179564549	0.01	False	50000	0.5	10000000	100	213	threshold	[0.6]	6800000
137	100.0	567	0.3810582010582011	85.0	6.670588235294118	14405.000064004267	0.01	False	50000	0.5	10000000	100	213	threshold	[0.6]	6850000
138	100.0	739	0.3745602165087957	93.0	7.946236559139785	14501.242539339995	0.01	False	50000	0.5	10000000	100	213	threshold	[0.6]	6900000
139	100.0	606	0.3755940594059406	88.0	6.886363636363637	14593.4249170259	0.01	False	50000	0.5	10000000	100	213	threshold	[0.6]	6950000
140	100.0	621	0.3816908212560386	88.0	7.056818181818182	14687.859992532362	0.01	False	50000	0.5	10000000	100	213	threshold	[0.6]	7000000
141	100.0	675	0.3847407407407408	91.0	7.417582417582418	14781.318623982	0.01	False	50000	0.5	10000000	100	213	threshold	[0.6]	7050000
142	100.0	506	0.38280632411067195	86.0	5.883720930232558	14878.433529864751	0.01	False	50000	0.5	10000000	100	213	threshold	[0.6]	7100000
143	100.0	594	0.3850505050505051	88.0	6.75	14973.396686071364	0.01	False	50000	0.5	10000000	100	213	threshold	[0.6]	7150000
144	100.0	447	0.38791946308724823	89.0	5.022471910112359	15071.934084888837	0.01	False	50000	0.5	10000000	100	213	threshold	[0.6]	7200000
145	100.0	554	0.38824909747292424	84.0	6.595238095238095	15166.219327189025	0.01	False	50000	0.5	10000000	100	213	threshold	[0.6]	7250000
146	100.0	538	0.38760223048327147	90.0	5.977777777777778	15263.060533778576	0.01	False	50000	0.5	10000000	100	213	threshold	[0.6]	7300000
147	100.0	596	0.38526845637583895	93.0	6.408602150537634	15360.643358369867	0.01	False	50000	0.5	10000000	100	213	threshold	[0.6]	7350000
148	100.0	484	0.38460743801652897	84.0	5.761904761904762	15459.839850444352	0.01	False	50000	0.5	10000000	100	213	threshold	[0.6]	7400000
149	100.0	616	0.38767857142857154	90.0	6.844444444444444	15556.13153154033	0.01	False	50000	0.5	10000000	100	213	threshold	[0.6]	7450000
150	100.0	541	0.3907208872458411	89.0	6.078651685393258	15652.080342308458	0.01	False	50000	0.5	10000000	100	213	threshold	[0.6]	7500000
151	100.0	476	0.3976260504201682	88.0	5.409090909090909	15749.511237720924	0.01	False	50000	0.5	10000000	100	213	threshold	[0.6]	7550000
152	100.0	467	0.4001498929336188	88.0	5.306818181818182	15850.588611850502	0.01	False	50000	0.5	10000000	100	213	threshold	[0.6]	7600000
153	100.0	443	0.39539503386004515	86.0	5.151162790697675	15951.258431086577	0.01	False	50000	0.5	10000000	100	213	threshold	[0.6]	7650000
154	100.0	512	0.39775390624999996	93.0	5.505376344086022	16048.658589830984	0.01	False	50000	0.5	10000000	100	213	threshold	[0.6]	7700000
155	100.0	547	0.4135283363802559	92.0	5.945652173913044	16150.537520933874	0.01	False	50000	0.5	10000000	100	213	threshold	[0.6]	7750000
156	100.0	516	0.4138372093023256	96.0	5.375	16254.516580112995	0.01	False	50000	0.5	10000000	100	213	threshold	[0.6]	7800000
157	100.0	484	0.4089669421487603	93.0	5.204301075268817	16363.336935782329	0.01	False	50000	0.5	10000000	100	213	threshold	[0.6]	7850000
158	100.0	597	0.4102680067001675	89.0	6.707865168539326	16469.574747277828	0.01	False	50000	0.5	10000000	100	213	threshold	[0.6]	7900000
159	100.0	494	0.4206680161943319	87.0	5.67816091954023	16580.11107362721	0.01	False	50000	0.5	10000000	100	213	threshold	[0.6]	7950000
160	100.0	454	0.4236784140969163	90.0	5.044444444444444	16689.782433533994	0.01	False	50000	0.5	10000000	100	213	threshold	[0.6]	8000000
161	100.0	476	0.4135504201680673	88.0	5.409090909090909	16803.278037400276	0.01	False	50000	0.5	10000000	100	213	threshold	[0.6]	8050000
162	100.0	338	0.43278106508875736	80.0	4.225	16918.20383973035	0.01	False	50000	0.5	10000000	100	213	threshold	[0.6]	8100000
163	100.0	375	0.43813333333333326	88.0	4.261363636363637	17038.464327148467	0.01	False	50000	0.5	10000000	100	213	threshold	[0.6]	8150000
164	100.0	390	0.43874358974358973	89.0	4.382022471910112	17168.48452156304	0.01	False	50000	0.5	10000000	100	213	threshold	[0.6]	8200000
165	100.0	374	0.43836898395721924	90.0	4.155555555555556	17292.27524400718	0.01	False	50000	0.5	10000000	100	213	threshold	[0.6]	8250000
166	100.0	452	0.43696902654867253	90.0	5.022222222222222	17413.759450997906	0.01	False	50000	0.5	10000000	100	213	threshold	[0.6]	8300000
167	100.0	390	0.4446923076923077	88.0	4.431818181818182	17537.898237891834	0.01	False	50000	0.5	10000000	100	213	threshold	[0.6]	8350000
168	100.0	395	0.44159493670886074	89.0	4.438202247191011	17666.05735844741	0.01	False	50000	0.5	10000000	100	213	threshold	[0.6]	8400000
169	100.0	386	0.44976683937823836	83.0	4.650602409638554	17794.995700005155	0.01	False	50000	0.5	10000000	100	213	threshold	[0.6]	8450000
170	100.0	341	0.45123167155425215	87.0	3.9195402298850577	17919.926751720664	0.01	False	50000	0.5	10000000	100	213	threshold	[0.6]	8500000
171	100.0	345	0.4491304347826086	95.0	3.631578947368421	18055.60446028213	0.01	False	50000	0.5	10000000	100	213	threshold	[0.6]	8550000
172	100.0	451	0.4438359201773836	89.0	5.067415730337078	18178.420369208136	0.01	False	50000	0.5	10000000	100	213	threshold	[0.6]	8600000
173	100.0	345	0.44999999999999996	87.0	3.9655172413793114	18304.897080482853	0.01	False	50000	0.5	10000000	100	213	threshold	[0.6]	8650000
174	100.0	361	0.4481440443213296	91.0	3.967032967032967	18435.483053874334	0.01	False	50000	0.5	10000000	100	213	threshold	[0.6]	8700000
175	100.0	432	0.4493055555555555	88.0	4.909090909090909	18564.748614672862	0.01	False	50000	0.5	10000000	100	213	threshold	[0.6]	8750000
176	100.0	511	0.4445988258317025	89.0	5.741573033707865	18699.92851195514	0.01	False	50000	0.5	10000000	100	213	threshold	[0.6]	8800000
177	100.0	338	0.44603550295857985	81.0	4.172839506172839	18817.738632008703	0.01	False	50000	0.5	10000000	100	213	threshold	[0.6]	8850000
178	100.0	414	0.4317149758454105	89.0	4.651685393258427	18938.383362594715	0.01	False	50000	0.5	10000000	100	213	threshold	[0.6]	8900000
179	100.0	367	0.42588555858310617	86.0	4.267441860465116	19056.62341374017	0.01	False	50000	0.5	10000000	100	213	threshold	[0.6]	8950000
180	100.0	435	0.42301149425287354	86.0	5.058139534883721	19169.656928740915	0.01	False	50000	0.5	10000000	100	213	threshold	[0.6]	9000000
181	100.0	550	0.40954545454545455	94.0	5.851063829787234	19279.100118689832	0.01	False	50000	0.5	10000000	100	213	threshold	[0.6]	9050000
182	100.0	416	0.4149759615384616	86.0	4.837209302325581	19388.52473511442	0.01	False	50000	0.5	10000000	100	213	threshold	[0.6]	9100000
183	100.0	409	0.4143276283618582	86.0	4.755813953488372	19498.733129838383	0.01	False	50000	0.5	10000000	100	213	threshold	[0.6]	9150000
184	100.0	430	0.4090697674418605	88.0	4.886363636363637	19607.01843145457	0.01	False	50000	0.5	10000000	100	213	threshold	[0.6]	9200000
185	100.0	402	0.4124626865671642	85.0	4.729411764705882	19715.315638809352	0.01	False	50000	0.5	10000000	100	213	threshold	[0.6]	9250000
186	100.0	522	0.4121072796934867	90.0	5.8	19828.78581607449	0.01	False	50000	0.5	10000000	100	213	threshold	[0.6]	9300000
187	100.0	410	0.40882926829268296	83.0	4.9397590361445785	19939.40066108194	0.01	False	50000	0.5	10000000	100	213	threshold	[0.6]	9350000
188	100.0	509	0.40721021611001973	86.0	5.918604651162791	20046.06752990137	0.01	False	50000	0.5	10000000	100	213	threshold	[0.6]	9400000
189	100.0	489	0.408916155419223	90.0	5.433333333333334	20149.244441389656	0.01	False	50000	0.5	10000000	100	213	threshold	[0.6]	9450000
190	100.0	501	0.404131736526946	91.0	5.5054945054945055	20256.18308367567	0.01	False	50000	0.5	10000000	100	213	threshold	[0.6]	9500000
191	100.0	373	0.4088739946380697	86.0	4.337209302325581	20359.67347781533	0.01	False	50000	0.5	10000000	100	213	threshold	[0.6]	9550000
192	100.0	543	0.4059668508287294	86.0	6.313953488372093	20461.228538464024	0.01	False	50000	0.5	10000000	100	213	threshold	[0.6]	9600000
193	100.0	432	0.4112268518518518	89.0	4.853932584269663	20563.98921900202	0.01	False	50000	0.5	10000000	100	213	threshold	[0.6]	9650000
194	100.0	570	0.40524561403508763	90.0	6.333333333333333	20669.66959518876	0.01	False	50000	0.5	10000000	100	213	threshold	[0.6]	9700000
195	100.0	464	0.4024568965517241	92.0	5.043478260869565	20770.069507071472	0.01	False	50000	0.5	10000000	100	213	threshold	[0.6]	9750000
196	100.0	513	0.3979142300194932	88.0	5.829545454545454	20869.477112035325	0.01	False	50000	0.5	10000000	100	213	threshold	[0.6]	9800000
197	100.0	467	0.40749464668094226	82.0	5.695121951219512	20973.25059582574	0.01	False	50000	0.5	10000000	100	213	threshold	[0.6]	9850000
198	100.0	506	0.4094268774703558	88.0	5.75	21077.025532774365	0.01	False	50000	0.5	10000000	100	213	threshold	[0.6]	9900000
199	100.0	531	0.4144444444444444	87.0	6.103448275862069	21183.02578280536	0.01	False	50000	0.5	10000000	100	213	threshold	[0.6]	9950000
200	100.0	506	0.41195652173913044	87.0	5.816091954022989	21294.309138744145	0.01	False	50000	0.5	10000000	100	213	threshold	[0.6]	10000000
0	100.0	464	0.39961206896551726	83.0	5.590361445783133	102.93322358435198	0.01	False	50000	0.5	10000000	100	45	threshold	[0.6]	0
1	100.0	538	0.401096654275093	92.0	5.8478260869565215	206.1114585060847	0.01	False	50000	0.5	10000000	100	45	threshold	[0.6]	50000
2	100.0	403	0.4131017369727047	88.0	4.579545454545454	306.8387826188709	0.01	False	50000	0.5	10000000	100	45	threshold	[0.6]	100000
3	100.0	456	0.41429824561403517	90.0	5.066666666666666	414.0032848427285	0.01	False	50000	0.5	10000000	100	45	threshold	[0.6]	150000
4	100.0	448	0.42667410714285714	92.0	4.869565217391305	526.0291505133429	0.01	False	50000	0.5	10000000	100	45	threshold	[0.6]	200000
5	100.0	473	0.41987315010570814	90.0	5.255555555555556	633.6221597851348	0.01	False	50000	0.5	10000000	100	45	threshold	[0.6]	250000
6	100.0	504	0.4254563492063492	86.0	5.8604651162790695	748.5388461461268	0.01	False	50000	0.5	10000000	100	45	threshold	[0.6]	300000
7	100.0	368	0.41940217391304346	89.0	4.134831460674158	858.2113187013423	0.01	False	50000	0.5	10000000	100	45	threshold	[0.6]	350000
8	100.0	374	0.42582887700534766	87.0	4.298850574712644	972.0626723284043	0.01	False	50000	0.5	10000000	100	45	threshold	[0.6]	400000
9	100.0	505	0.4198613861386138	86.0	5.872093023255814	1087.6405118080968	0.01	False	50000	0.5	10000000	100	45	threshold	[0.6]	450000
10	100.0	492	0.41205284552845534	89.0	5.52808988764045	1199.1705667628269	0.01	False	50000	0.5	10000000	100	45	threshold	[0.6]	500000
11	100.0	347	0.425878962536023	86.0	4.034883720930233	1308.9215491091832	0.01	False	50000	0.5	10000000	100	45	threshold	[0.6]	550000
12	100.0	486	0.41701646090534983	92.0	5.282608695652174	1420.2489925068478	0.01	False	50000	0.5	10000000	100	45	threshold	[0.6]	600000
13	100.0	540	0.41309259259259257	87.0	6.206896551724138	1532.2920129446125	0.01	False	50000	0.5	10000000	100	45	threshold	[0.6]	650000
14	100.0	430	0.4208372093023256	88.0	4.886363636363637	1644.1577949949024	0.01	False	50000	0.5	10000000	100	45	threshold	[0.6]	700000
15	100.0	318	0.42669811320754714	86.0	3.697674418604651	1758.2776824228667	0.01	False	50000	0.5	10000000	100	45	threshold	[0.6]	750000
16	100.0	442	0.4313348416289592	91.0	4.857142857142857	1868.413501848058	0.01	False	50000	0.5	10000000	100	45	threshold	[0.6]	800000
17	100.0	414	0.437536231884058	88.0	4.704545454545454	1984.555424862285	0.01	False	50000	0.5	10000000	100	45	threshold	[0.6]	850000
18	100.0	459	0.44346405228758157	88.0	5.215909090909091	2110.312983026459	0.01	False	50000	0.5	10000000	100	45	threshold	[0.6]	900000
19	100.0	450	0.43857777777777773	94.0	4.787234042553192	2233.944559354963	0.01	False	50000	0.5	10000000	100	45	threshold	[0.6]	950000
20	100.0	374	0.42823529411764705	88.0	4.25	2352.108461636999	0.01	False	50000	0.5	10000000	100	45	threshold	[0.6]	1000000
21	100.0	528	0.41865530303030307	89.0	5.932584269662922	2469.771600431924	0.01	False	50000	0.5	10000000	100	45	threshold	[0.6]	1050000
22	100.0	382	0.41301047120418855	86.0	4.441860465116279	2579.650188095168	0.01	False	50000	0.5	10000000	100	45	threshold	[0.6]	1100000
23	100.0	519	0.40867052023121386	88.0	5.8977272727272725	2688.2292777545977	0.01	False	50000	0.5	10000000	100	45	threshold	[0.6]	1150000
24	100.0	587	0.40074957410562184	92.0	6.380434782608695	2785.9815924420554	0.01	False	50000	0.5	10000000	100	45	threshold	[0.6]	1200000
25	100.0	557	0.39692998204667873	93.0	5.989247311827957	2880.0534116747376	0.01	False	50000	0.5	10000000	100	45	threshold	[0.6]	1250000
26	100.0	456	0.39155701754385963	82.0	5.560975609756097	2978.5435148851666	0.01	False	50000	0.5	10000000	100	45	threshold	[0.6]	1300000
27	100.0	536	0.3964365671641791	88.0	6.090909090909091	3082.5346606115268	0.01	False	50000	0.5	10000000	100	45	threshold	[0.6]	1350000
28	100.0	468	0.4143376068376069	87.0	5.379310344827586	3182.681234087328	0.01	False	50000	0.5	10000000	100	45	threshold	[0.6]	1400000
29	100.0	414	0.3964251207729469	83.0	4.987951807228916	3286.615141058182	0.01	False	50000	0.5	10000000	100	45	threshold	[0.6]	1450000
30	100.0	435	0.3933103448275863	83.0	5.240963855421687	3382.9805094929025	0.01	False	50000	0.5	10000000	100	45	threshold	[0.6]	1500000
31	100.0	511	0.39142857142857146	87.0	5.873563218390805	3481.058806346209	0.01	False	50000	0.5	10000000	100	45	threshold	[0.6]	1550000
32	100.0	555	0.3895495495495497	89.0	6.235955056179775	3577.81669689472	0.01	False	50000	0.5	10000000	100	45	threshold	[0.6]	1600000
33	100.0	499	0.3930260521042085	88.0	5.670454545454546	3674.779152817917	0.01	False	50000	0.5	10000000	100	45	threshold	[0.6]	1650000
34	100.0	473	0.4031712473572938	90.0	5.255555555555556	3773.040089974109	0.01	False	50000	0.5	10000000	100	45	threshold	[0.6]	1700000
35	100.0	600	0.4116833333333334	94.0	6.382978723404255	3876.1788615091255	0.01	False	50000	0.5	10000000	100	45	threshold	[0.6]	1750000
36	100.0	458	0.4114192139737991	87.0	5.264367816091954	3986.721808736289	0.01	False	50000	0.5	10000000	100	45	threshold	[0.6]	1800000
37	100.0	510	0.4133921568627452	93.0	5.483870967741935	4092.024214512784	0.01	False	50000	0.5	10000000	100	45	threshold	[0.6]	1850000
38	100.0	584	0.4156335616438357	92.0	6.3478260869565215	4198.186422713097	0.01	False	50000	0.5	10000000	100	45	threshold	[0.6]	1900000
39	100.0	551	0.4173502722323048	94.0	5.861702127659575	4307.982959508517	0.01	False	50000	0.5	10000000	100	45	threshold	[0.6]	1950000
40	100.0	409	0.4198288508557457	88.0	4.6477272727272725	4416.585768318657	0.01	False	50000	0.5	10000000	100	45	threshold	[0.6]	2000000
41	100.0	351	0.4238461538461539	81.0	4.333333333333333	4531.117542303821	0.01	False	50000	0.5	10000000	100	45	threshold	[0.6]	2050000
42	100.0	354	0.42355932203389834	92.0	3.847826086956522	4644.265007631127	0.01	False	50000	0.5	10000000	100	45	threshold	[0.6]	2100000
43	100.0	489	0.42400817995910023	90.0	5.433333333333334	4765.842631098882	0.01	False	50000	0.5	10000000	100	45	threshold	[0.6]	2150000
44	100.0	496	0.42374999999999996	92.0	5.391304347826087	4876.953138294384	0.01	False	50000	0.5	10000000	100	45	threshold	[0.6]	2200000
45	100.0	357	0.4229971988795519	85.0	4.2	4987.977543177201	0.01	False	50000	0.5	10000000	100	45	threshold	[0.6]	2250000
46	100.0	480	0.4292499999999999	89.0	5.393258426966292	5098.966456461995	0.01	False	50000	0.5	10000000	100	45	threshold	[0.6]	2300000
47	100.0	347	0.42291066282420753	86.0	4.034883720930233	5216.859132048222	0.01	False	50000	0.5	10000000	100	45	threshold	[0.6]	2350000
48	100.0	460	0.42667391304347824	87.0	5.287356321839081	5329.776412359558	0.01	False	50000	0.5	10000000	100	45	threshold	[0.6]	2400000
49	100.0	545	0.4234678899082568	90.0	6.055555555555555	5444.031371224014	0.01	False	50000	0.5	10000000	100	45	threshold	[0.6]	2450000
50	100.0	514	0.428112840466926	92.0	5.586956521739131	5555.110457966936	0.01	False	50000	0.5	10000000	100	45	threshold	[0.6]	2500000
51	100.0	373	0.43002680965147444	90.0	4.144444444444445	5672.932698082211	0.01	False	50000	0.5	10000000	100	45	threshold	[0.6]	2550000
52	100.0	464	0.42737068965517244	82.0	5.658536585365853	5788.021130379181	0.01	False	50000	0.5	10000000	100	45	threshold	[0.6]	2600000
53	100.0	498	0.41801204819277116	88.0	5.659090909090909	5901.998546893796	0.01	False	50000	0.5	10000000	100	45	threshold	[0.6]	2650000
54	100.0	539	0.4164192949907234	93.0	5.795698924731183	6012.305542963055	0.01	False	50000	0.5	10000000	100	45	threshold	[0.6]	2700000
55	100.0	461	0.4173318872017353	91.0	5.065934065934066	6120.199098187584	0.01	False	50000	0.5	10000000	100	45	threshold	[0.6]	2750000
56	100.0	446	0.4240358744394619	91.0	4.9010989010989015	6230.206827594881	0.01	False	50000	0.5	10000000	100	45	threshold	[0.6]	2800000
57	100.0	483	0.43805383022774325	89.0	5.426966292134831	6348.706646335814	0.01	False	50000	0.5	10000000	100	45	threshold	[0.6]	2850000
58	100.0	344	0.4400290697674418	87.0	3.954022988505747	6472.954028713934	0.01	False	50000	0.5	10000000	100	45	threshold	[0.6]	2900000
59	100.0	426	0.42091549295774644	91.0	4.681318681318682	6591.20260267433	0.01	False	50000	0.5	10000000	100	45	threshold	[0.6]	2950000
60	100.0	430	0.42460465116279067	83.0	5.180722891566265	6704.924118436104	0.01	False	50000	0.5	10000000	100	45	threshold	[0.6]	3000000
61	100.0	399	0.4252882205513785	91.0	4.384615384615385	6818.342094339496	0.01	False	50000	0.5	10000000	100	45	threshold	[0.6]	3050000
62	100.0	500	0.42208	88.0	5.681818181818182	6930.796709120604	0.01	False	50000	0.5	10000000	100	45	threshold	[0.6]	3100000
63	100.0	397	0.41420654911838795	87.0	4.563218390804598	7041.475226858869	0.01	False	50000	0.5	10000000	100	45	threshold	[0.6]	3150000
64	100.0	510	0.41347058823529426	90.0	5.666666666666667	7149.823718096869	0.01	False	50000	0.5	10000000	100	45	threshold	[0.6]	3200000
65	100.0	558	0.41616487455197126	89.0	6.269662921348314	7253.0978292567	0.01	False	50000	0.5	10000000	100	45	threshold	[0.6]	3250000
66	100.0	573	0.42078534031413606	90.0	6.366666666666666	7360.122115413406	0.01	False	50000	0.5	10000000	100	45	threshold	[0.6]	3300000
67	100.0	500	0.42268000000000006	92.0	5.434782608695652	7472.975945856867	0.01	False	50000	0.5	10000000	100	45	threshold	[0.6]	3350000
68	100.0	384	0.42075520833333335	87.0	4.413793103448276	7587.6987183903775	0.01	False	50000	0.5	10000000	100	45	threshold	[0.6]	3400000
69	100.0	450	0.42722222222222217	85.0	5.294117647058823	7703.237994535284	0.01	False	50000	0.5	10000000	100	45	threshold	[0.6]	3450000
70	100.0	484	0.4241528925619835	91.0	5.318681318681318	7817.625110976262	0.01	False	50000	0.5	10000000	100	45	threshold	[0.6]	3500000
71	100.0	477	0.4207547169811321	89.0	5.359550561797753	7929.813224984748	0.01	False	50000	0.5	10000000	100	45	threshold	[0.6]	3550000
72	100.0	424	0.429504716981132	86.0	4.930232558139535	8043.39709659646	0.01	False	50000	0.5	10000000	100	45	threshold	[0.6]	3600000
73	100.0	496	0.4226008064516129	86.0	5.767441860465116	8165.5962596348145	0.01	False	50000	0.5	10000000	100	45	threshold	[0.6]	3650000
74	100.0	374	0.4202406417112299	85.0	4.4	8274.494043560295	0.01	False	50000	0.5	10000000	100	45	threshold	[0.6]	3700000
75	100.0	344	0.41875000000000007	88.0	3.909090909090909	8387.266018949615	0.01	False	50000	0.5	10000000	100	45	threshold	[0.6]	3750000
76	100.0	454	0.4179074889867842	85.0	5.341176470588235	8500.06834973734	0.01	False	50000	0.5	10000000	100	45	threshold	[0.6]	3800000
77	100.0	544	0.41584558823529405	90.0	6.044444444444444	8612.426831775723	0.01	False	50000	0.5	10000000	100	45	threshold	[0.6]	3850000
78	100.0	577	0.41181975736568455	89.0	6.48314606741573	8715.279000575125	0.01	False	50000	0.5	10000000	100	45	threshold	[0.6]	3900000
79	100.0	448	0.4184598214285714	84.0	5.333333333333333	8823.992425481283	0.01	False	50000	0.5	10000000	100	45	threshold	[0.6]	3950000
80	100.0	452	0.4016150442477876	83.0	5.445783132530121	8932.953857914556	0.01	False	50000	0.5	10000000	100	45	threshold	[0.6]	4000000
81	100.0	456	0.39703947368421055	89.0	5.123595505617978	9031.930077077754	0.01	False	50000	0.5	10000000	100	45	threshold	[0.6]	4050000
82	100.0	498	0.394156626506024	89.0	5.595505617977528	9131.20602816142	0.01	False	50000	0.5	10000000	100	45	threshold	[0.6]	4100000
83	100.0	512	0.39970703125000007	90.0	5.688888888888889	9228.428697382556	0.01	False	50000	0.5	10000000	100	45	threshold	[0.6]	4150000
84	100.0	594	0.39983164983165	89.0	6.674157303370786	9328.150322505178	0.01	False	50000	0.5	10000000	100	45	threshold	[0.6]	4200000
85	100.0	533	0.40472795497185743	90.0	5.922222222222223	9426.6025274959	0.01	False	50000	0.5	10000000	100	45	threshold	[0.6]	4250000
86	100.0	462	0.4039826839826841	89.0	5.191011235955056	9524.67945102388	0.01	False	50000	0.5	10000000	100	45	threshold	[0.6]	4300000
87	100.0	449	0.39547884187082405	88.0	5.102272727272728	9625.391098211445	0.01	False	50000	0.5	10000000	100	45	threshold	[0.6]	4350000
88	100.0	554	0.39846570397111913	94.0	5.893617021276596	9723.41407331766	0.01	False	50000	0.5	10000000	100	45	threshold	[0.6]	4400000
89	100.0	551	0.3960617059891107	90.0	6.122222222222222	9827.161884444551	0.01	False	50000	0.5	10000000	100	45	threshold	[0.6]	4450000
90	100.0	497	0.3922736418511066	90.0	5.522222222222222	9923.596651480786	0.01	False	50000	0.5	10000000	100	45	threshold	[0.6]	4500000
91	100.0	595	0.39983193277310924	88.0	6.761363636363637	10023.856607442553	0.01	False	50000	0.5	10000000	100	45	threshold	[0.6]	4550000
92	100.0	464	0.41411637931034495	92.0	5.043478260869565	10128.204470966464	0.01	False	50000	0.5	10000000	100	45	threshold	[0.6]	4600000
93	100.0	550	0.41676363636363645	88.0	6.25	10239.01095550553	0.01	False	50000	0.5	10000000	100	45	threshold	[0.6]	4650000
94	100.0	466	0.41124463519313315	87.0	5.35632183908046	10344.118796022649	0.01	False	50000	0.5	10000000	100	45	threshold	[0.6]	4700000
95	100.0	449	0.41331848552338524	86.0	5.22093023255814	10452.141367182168	0.01	False	50000	0.5	10000000	100	45	threshold	[0.6]	4750000
96	100.0	473	0.41687103594080344	89.0	5.314606741573034	10558.812640694685	0.01	False	50000	0.5	10000000	100	45	threshold	[0.6]	4800000
97	100.0	360	0.41886111111111113	85.0	4.235294117647059	10673.556213493235	0.01	False	50000	0.5	10000000	100	45	threshold	[0.6]	4850000
98	100.0	382	0.4045811518324608	82.0	4.658536585365853	10783.983792982795	0.01	False	50000	0.5	10000000	100	45	threshold	[0.6]	4900000
99	100.0	564	0.40290780141843974	92.0	6.130434782608695	10885.221553018688	0.01	False	50000	0.5	10000000	100	45	threshold	[0.6]	4950000
100	100.0	419	0.40011933174224357	90.0	4.655555555555556	10986.66242631568	0.01	False	50000	0.5	10000000	100	45	threshold	[0.6]	5000000
101	100.0	549	0.40100182149362473	87.0	6.310344827586207	11085.654288022555	0.01	False	50000	0.5	10000000	100	45	threshold	[0.6]	5050000
102	100.0	422	0.4015402843601895	90.0	4.688888888888889	11189.035750263904	0.01	False	50000	0.5	10000000	100	45	threshold	[0.6]	5100000
103	100.0	477	0.40350104821802946	89.0	5.359550561797753	11290.127443741983	0.01	False	50000	0.5	10000000	100	45	threshold	[0.6]	5150000
104	100.0	586	0.3992662116040956	93.0	6.301075268817204	11391.296878641211	0.01	False	50000	0.5	10000000	100	45	threshold	[0.6]	5200000
105	100.0	465	0.4077204301075269	85.0	5.470588235294118	11491.14400244482	0.01	False	50000	0.5	10000000	100	45	threshold	[0.6]	5250000
106	100.0	537	0.4003351955307263	86.0	6.244186046511628	11594.577198145818	0.01	False	50000	0.5	10000000	100	45	threshold	[0.6]	5300000
107	100.0	494	0.40230769230769237	94.0	5.25531914893617	11697.707417396248	0.01	False	50000	0.5	10000000	100	45	threshold	[0.6]	5350000
108	100.0	465	0.4078494623655914	86.0	5.406976744186046	11803.464427615352	0.01	False	50000	0.5	10000000	100	45	threshold	[0.6]	5400000
109	100.0	474	0.4171308016877636	90.0	5.266666666666667	11910.466524337746	0.01	False	50000	0.5	10000000	100	45	threshold	[0.6]	5450000
110	100.0	494	0.4223279352226721	93.0	5.311827956989247	12023.763450363209	0.01	False	50000	0.5	10000000	100	45	threshold	[0.6]	5500000
111	100.0	455	0.4154505494505494	92.0	4.945652173913044	12137.082694071169	0.01	False	50000	0.5	10000000	100	45	threshold	[0.6]	5550000
112	100.0	443	0.4153047404063206	82.0	5.402439024390244	12250.487116907396	0.01	False	50000	0.5	10000000	100	45	threshold	[0.6]	5600000
113	100.0	493	0.4108722109533468	86.0	5.732558139534884	12355.381958414791	0.01	False	50000	0.5	10000000	100	45	threshold	[0.6]	5650000
114	100.0	442	0.4085972850678734	93.0	4.752688172043011	12460.947639451697	0.01	False	50000	0.5	10000000	100	45	threshold	[0.6]	5700000
115	100.0	427	0.4075878220140515	88.0	4.852272727272728	12573.420845470326	0.01	False	50000	0.5	10000000	100	45	threshold	[0.6]	5750000
116	100.0	476	0.4086764705882352	88.0	5.409090909090909	12680.100878367644	0.01	False	50000	0.5	10000000	100	45	threshold	[0.6]	5800000
117	100.0	587	0.4069676320272573	99.0	5.929292929292929	12783.98519428866	0.01	False	50000	0.5	10000000	100	45	threshold	[0.6]	5850000
118	100.0	553	0.4215913200723327	96.0	5.760416666666667	12892.201315698683	0.01	False	50000	0.5	10000000	100	45	threshold	[0.6]	5900000
119	100.0	383	0.4112271540469974	82.0	4.670731707317073	13003.5354574405	0.01	False	50000	0.5	10000000	100	45	threshold	[0.6]	5950000
120	100.0	429	0.4083216783216783	84.0	5.107142857142857	13112.396468562514	0.01	False	50000	0.5	10000000	100	45	threshold	[0.6]	6000000
121	100.0	399	0.4028320802005013	89.0	4.48314606741573	13220.262028885729	0.01	False	50000	0.5	10000000	100	45	threshold	[0.6]	6050000
122	100.0	488	0.39997950819672146	91.0	5.362637362637362	13325.991173435708	0.01	False	50000	0.5	10000000	100	45	threshold	[0.6]	6100000
123	100.0	460	0.4123478260869564	93.0	4.946236559139785	13428.906316305967	0.01	False	50000	0.5	10000000	100	45	threshold	[0.6]	6150000
124	100.0	621	0.40397745571658616	93.0	6.67741935483871	13533.14796345106	0.01	False	50000	0.5	10000000	100	45	threshold	[0.6]	6200000
125	100.0	368	0.40570652173913047	86.0	4.27906976744186	13641.03987089587	0.01	False	50000	0.5	10000000	100	45	threshold	[0.6]	6250000
126	100.0	435	0.40820689655172415	86.0	5.058139534883721	13752.462538205222	0.01	False	50000	0.5	10000000	100	45	threshold	[0.6]	6300000
127	100.0	440	0.4120227272727274	87.0	5.057471264367816	13855.64945248419	0.01	False	50000	0.5	10000000	100	45	threshold	[0.6]	6350000
128	100.0	514	0.40887159533073936	90.0	5.711111111111111	13958.36326627692	0.01	False	50000	0.5	10000000	100	45	threshold	[0.6]	6400000
129	100.0	532	0.4083834586466165	89.0	5.977528089887641	14060.69996276142	0.01	False	50000	0.5	10000000	100	45	threshold	[0.6]	6450000
130	100.0	428	0.40198598130841123	85.0	5.035294117647059	14165.133075357558	0.01	False	50000	0.5	10000000	100	45	threshold	[0.6]	6500000
131	100.0	481	0.399043659043659	82.0	5.865853658536586	14269.227042760902	0.01	False	50000	0.5	10000000	100	45	threshold	[0.6]	6550000
132	100.0	427	0.40779859484777514	81.0	5.271604938271605	14376.885099181163	0.01	False	50000	0.5	10000000	100	45	threshold	[0.6]	6600000
133	100.0	558	0.39724014336917557	90.0	6.2	14477.838463986734	0.01	False	50000	0.5	10000000	100	45	threshold	[0.6]	6650000
134	100.0	562	0.39177935943060505	90.0	6.2444444444444445	14574.927188302068	0.01	False	50000	0.5	10000000	100	45	threshold	[0.6]	6700000
135	100.0	518	0.3983590733590734	88.0	5.886363636363637	14680.399662793596	0.01	False	50000	0.5	10000000	100	45	threshold	[0.6]	6750000
136	100.0	432	0.39678240740740744	85.0	5.08235294117647	14781.50009961243	0.01	False	50000	0.5	10000000	100	45	threshold	[0.6]	6800000
137	100.0	588	0.40095238095238095	85.0	6.91764705882353	14884.319319724287	0.01	False	50000	0.5	10000000	100	45	threshold	[0.6]	6850000
138	100.0	475	0.39309473684210516	93.0	5.10752688172043	14988.670155068845	0.01	False	50000	0.5	10000000	100	45	threshold	[0.6]	6900000
139	100.0	571	0.4003502626970228	93.0	6.139784946236559	15085.939777602624	0.01	False	50000	0.5	10000000	100	45	threshold	[0.6]	6950000
140	100.0	516	0.3963953488372094	89.0	5.797752808988764	15185.92670876607	0.01	False	50000	0.5	10000000	100	45	threshold	[0.6]	7000000
141	100.0	439	0.3972892938496584	86.0	5.104651162790698	15284.910700085418	0.01	False	50000	0.5	10000000	100	45	threshold	[0.6]	7050000
142	100.0	513	0.3910331384015595	88.0	5.829545454545454	15386.088714812033	0.01	False	50000	0.5	10000000	100	45	threshold	[0.6]	7100000
143	100.0	428	0.3942757009345794	90.0	4.755555555555556	15483.219100097664	0.01	False	50000	0.5	10000000	100	45	threshold	[0.6]	7150000
144	100.0	636	0.3869654088050316	89.0	7.146067415730337	15580.625032229089	0.01	False	50000	0.5	10000000	100	45	threshold	[0.6]	7200000
145	100.0	466	0.38731759656652376	84.0	5.547619047619048	15678.913238727828	0.01	False	50000	0.5	10000000	100	45	threshold	[0.6]	7250000
146	100.0	480	0.3829583333333333	88.0	5.454545454545454	15776.847530316176	0.01	False	50000	0.5	10000000	100	45	threshold	[0.6]	7300000
147	100.0	403	0.3981637717121588	83.0	4.855421686746988	15878.304354734595	0.01	False	50000	0.5	10000000	100	45	threshold	[0.6]	7350000
148	100.0	510	0.403764705882353	89.0	5.730337078651686	15980.334291271538	0.01	False	50000	0.5	10000000	100	45	threshold	[0.6]	7400000
149	100.0	575	0.41003478260869575	89.0	6.46067415730337	16083.970093014714	0.01	False	50000	0.5	10000000	100	45	threshold	[0.6]	7450000
150	100.0	495	0.40793939393939394	88.0	5.625	16193.403652327592	0.01	False	50000	0.5	10000000	100	45	threshold	[0.6]	7500000
151	100.0	419	0.41451073985680187	84.0	4.988095238095238	16295.956870038215	0.01	False	50000	0.5	10000000	100	45	threshold	[0.6]	7550000
152	100.0	445	0.4097752808988764	93.0	4.78494623655914	16404.693295231828	0.01	False	50000	0.5	10000000	100	45	threshold	[0.6]	7600000
153	100.0	534	0.4062734082397004	92.0	5.804347826086956	16507.533613290423	0.01	False	50000	0.5	10000000	100	45	threshold	[0.6]	7650000
154	100.0	410	0.40675609756097564	87.0	4.712643678160919	16617.443455659788	0.01	False	50000	0.5	10000000	100	45	threshold	[0.6]	7700000
155	100.0	448	0.40660714285714294	84.0	5.333333333333333	16721.69188659029	0.01	False	50000	0.5	10000000	100	45	threshold	[0.6]	7750000
156	100.0	379	0.4202110817941953	86.0	4.406976744186046	16828.33774800239	0.01	False	50000	0.5	10000000	100	45	threshold	[0.6]	7800000
157	100.0	394	0.4210659898477157	90.0	4.377777777777778	16936.81044675934	0.01	False	50000	0.5	10000000	100	45	threshold	[0.6]	7850000
158	100.0	409	0.42163814180929093	89.0	4.595505617977528	17052.04160828773	0.01	False	50000	0.5	10000000	100	45	threshold	[0.6]	7900000
159	100.0	380	0.4284210526315789	84.0	4.523809523809524	17171.611197946648	0.01	False	50000	0.5	10000000	100	45	threshold	[0.6]	7950000
160	100.0	436	0.44002293577981644	86.0	5.069767441860465	17292.63711363816	0.01	False	50000	0.5	10000000	100	45	threshold	[0.6]	8000000
161	100.0	420	0.4297619047619048	88.0	4.7727272727272725	17416.36955121844	0.01	False	50000	0.5	10000000	100	45	threshold	[0.6]	8050000
162	100.0	440	0.4272272727272727	93.0	4.731182795698925	17533.202272188006	0.01	False	50000	0.5	10000000	100	45	threshold	[0.6]	8100000
163	100.0	385	0.4264935064935065	88.0	4.375	17649.396244715186	0.01	False	50000	0.5	10000000	100	45	threshold	[0.6]	8150000
164	100.0	453	0.4248785871964681	94.0	4.819148936170213	17764.950036288847	0.01	False	50000	0.5	10000000	100	45	threshold	[0.6]	8200000
165	100.0	396	0.4274242424242425	87.0	4.551724137931035	17885.270471127777	0.01	False	50000	0.5	10000000	100	45	threshold	[0.6]	8250000
166	100.0	379	0.4255936675461742	89.0	4.258426966292135	18000.636258540475	0.01	False	50000	0.5	10000000	100	45	threshold	[0.6]	8300000
167	100.0	502	0.4085657370517929	89.0	5.640449438202247	18108.76617344772	0.01	False	50000	0.5	10000000	100	45	threshold	[0.6]	8350000
168	100.0	498	0.4090160642570281	88.0	5.659090909090909	18214.07079831125	0.01	False	50000	0.5	10000000	100	45	threshold	[0.6]	8400000
169	100.0	469	0.4063965884861408	89.0	5.269662921348314	18322.956498910906	0.01	False	50000	0.5	10000000	100	45	threshold	[0.6]	8450000
170	100.0	469	0.4088486140724946	85.0	5.517647058823529	18421.93636684847	0.01	False	50000	0.5	10000000	100	45	threshold	[0.6]	8500000
171	100.0	478	0.4214644351464435	88.0	5.431818181818182	18535.76808533013	0.01	False	50000	0.5	10000000	100	45	threshold	[0.6]	8550000
172	100.0	436	0.42169724770642203	87.0	5.011494252873563	18645.50542209542	0.01	False	50000	0.5	10000000	100	45	threshold	[0.6]	8600000
173	100.0	474	0.41744725738396626	92.0	5.152173913043479	18759.308768497005	0.01	False	50000	0.5	10000000	100	45	threshold	[0.6]	8650000
174	100.0	392	0.41043367346938775	90.0	4.355555555555555	18871.755788762708	0.01	False	50000	0.5	10000000	100	45	threshold	[0.6]	8700000
175	100.0	489	0.39349693251533746	83.0	5.891566265060241	18976.15965008958	0.01	False	50000	0.5	10000000	100	45	threshold	[0.6]	8750000
176	100.0	462	0.3970346320346321	88.0	5.25	19074.23622685058	0.01	False	50000	0.5	10000000	100	45	threshold	[0.6]	8800000
177	100.0	539	0.40339517625231913	93.0	5.795698924731183	19174.377445492184	0.01	False	50000	0.5	10000000	100	45	threshold	[0.6]	8850000
178	100.0	593	0.39998313659359197	89.0	6.662921348314606	19279.343036720475	0.01	False	50000	0.5	10000000	100	45	threshold	[0.6]	8900000
179	100.0	470	0.4026170212765958	83.0	5.662650602409639	19381.48209164392	0.01	False	50000	0.5	10000000	100	45	threshold	[0.6]	8950000
180	100.0	417	0.4132613908872902	91.0	4.582417582417582	19487.736727533924	0.01	False	50000	0.5	10000000	100	45	threshold	[0.6]	9000000
181	100.0	447	0.413937360178971	90.0	4.966666666666667	19595.448642088817	0.01	False	50000	0.5	10000000	100	45	threshold	[0.6]	9050000
182	100.0	497	0.4157142857142856	84.0	5.916666666666667	19709.478304676624	0.01	False	50000	0.5	10000000	100	45	threshold	[0.6]	9100000
183	100.0	493	0.4143204868154159	91.0	5.417582417582418	19815.76113515681	0.01	False	50000	0.5	10000000	100	45	threshold	[0.6]	9150000
184	100.0	430	0.42186046511627906	92.0	4.673913043478261	19921.10969954835	0.01	False	50000	0.5	10000000	100	45	threshold	[0.6]	9200000
185	100.0	524	0.4159351145038169	91.0	5.758241758241758	20028.413851193935	0.01	False	50000	0.5	10000000	100	45	threshold	[0.6]	9250000
186	100.0	450	0.4188666666666667	87.0	5.172413793103448	20135.45055526132	0.01	False	50000	0.5	10000000	100	45	threshold	[0.6]	9300000
187	100.0	410	0.4208292682926831	88.0	4.659090909090909	20244.91280920216	0.01	False	50000	0.5	10000000	100	45	threshold	[0.6]	9350000
188	100.0	477	0.42211740041928725	97.0	4.917525773195877	20355.157826440853	0.01	False	50000	0.5	10000000	100	45	threshold	[0.6]	9400000
189	100.0	503	0.4217892644135188	88.0	5.715909090909091	20464.31447877264	0.01	False	50000	0.5	10000000	100	45	threshold	[0.6]	9450000
[truncated: 10,061 more rows]
