# Supplementary material for: Stability of ecologically scaffolded traits during evolutionary transitions in individuality
Source: Nat Commun. 2024 Aug 3;15:6566. doi: 10.1038/s41467-024-50625-1 (PMC11297203; doi:10.1038/s41467-024-50625-1)
Supplement: Supplementary file 4 — Supplementary Code 1 [file 41467_2024_50625_MOESM4_ESM.zip › code/results/source_data/s4_occupancy_theo.csv]

	rho	occupancy
0	0.0	0.0
1	0.02004008016032064	0.0
2	0.04008016032064128	0.0
3	0.06012024048096192	0.0
4	0.08016032064128256	0.0
5	0.1002004008016032	0.0
6	0.12024048096192384	0.0
7	0.1402805611222445	0.0
8	0.16032064128256512	0.0
9	0.18036072144288576	0.0
10	0.2004008016032064	0.0
11	0.22044088176352705	0.0
12	0.24048096192384769	0.0
13	0.2605210420841683	0.0
14	0.280561122244489	0.0
15	0.3006012024048096	0.0
16	0.32064128256513025	0.0
17	0.3406813627254509	0.0
18	0.3607214428857715	0.0
19	0.3807615230460922	0.0
20	0.4008016032064128	0.0
21	0.42084168336673344	0.0
22	0.4408817635270541	0.0
23	0.4609218436873747	0.0
24	0.48096192384769537	0.0
25	0.501002004008016	0.0
26	0.5210420841683366	0.0
27	0.5410821643286573	0.0
28	0.561122244488978	0.0
29	0.5811623246492986	0.0
30	0.6012024048096192	0.0
31	0.6212424849699398	0.0
32	0.6412825651302605	0.0
33	0.6613226452905812	0.0
34	0.6813627254509018	0.0
35	0.7014028056112224	0.0
36	0.721442885771543	0.0
37	0.7414829659318637	0.0
38	0.7615230460921844	0.0
39	0.781563126252505	0.0
40	0.8016032064128256	0.0
41	0.8216432865731462	0.0
42	0.8416833667334669	0.0
43	0.8617234468937875	0.0
44	0.8817635270541082	0.0
45	0.9018036072144289	0.0
46	0.9218436873747494	0.0
47	0.9418837675350701	0.0
48	0.9619238476953907	0.0
49	0.9819639278557114	0.0
50	1.002004008016032	0.0019999999999998908
51	1.0220440881763526	0.021568627450980316
52	1.0420841683366733	0.04038461538461535
53	1.062124248496994	0.058490566037735836
54	1.0821643286573146	0.07592592592592595
55	1.1022044088176353	0.09272727272727277
56	1.122244488977956	0.10892857142857149
57	1.1422845691382766	0.12456140350877198
58	1.1623246492985972	0.1396551724137931
59	1.1823647294589177	0.15423728813559312
60	1.2024048096192383	0.16833333333333322
61	1.222444889779559	0.18196721311475406
62	1.2424849699398797	0.19516129032258056
63	1.2625250501002003	0.20793650793650786
64	1.282565130260521	0.22031250000000002
65	1.3026052104208417	0.23230769230769233
66	1.3226452905811623	0.2439393939393939
67	1.342685370741483	0.25522388059701495
68	1.3627254509018036	0.26617647058823535
69	1.3827655310621243	0.2768115942028986
70	1.4028056112224447	0.28714285714285703
71	1.4228456913827654	0.29718309859154923
72	1.442885771543086	0.30694444444444435
73	1.4629258517034067	0.31643835616438354
74	1.4829659318637274	0.3256756756756757
75	1.503006012024048	0.33466666666666667
76	1.5230460921843687	0.34342105263157896
77	1.5430861723446894	0.3519480519480519
78	1.56312625250501	0.3602564102564103
79	1.5831663326653307	0.3683544303797468
80	1.6032064128256511	0.37625
81	1.6232464929859718	0.3839506172839505
82	1.6432865731462925	0.39146341463414625
83	1.6633266533066131	0.39879518072289155
84	1.6833667334669338	0.40595238095238095
85	1.7034068136272544	0.41294117647058826
86	1.723446893787575	0.4197674418604651
87	1.7434869739478958	0.4264367816091954
88	1.7635270541082164	0.4329545454545455
89	1.783567134268537	0.4393258426966292
90	1.8036072144288577	0.4455555555555556
91	1.8236472945891782	0.4516483516483516
92	1.8436873747494988	0.4576086956521739
93	1.8637274549098195	0.4634408602150537
94	1.8837675350701402	0.4691489361702127
95	1.9038076152304608	0.4747368421052631
96	1.9238476953907815	0.48020833333333335
97	1.9438877755511021	0.4855670103092783
98	1.9639278557114228	0.49081632653061225
99	1.9839679358717435	0.49595959595959593
100	2.004008016032064	0.5009999999999999
101	2.024048096192385	0.505940594059406
102	2.0440881763527052	0.5107843137254902
103	2.064128256513026	0.5155339805825243
104	2.0841683366733466	0.5201923076923076
105	2.1042084168336674	0.5247619047619048
106	2.124248496993988	0.5292452830188679
107	2.1442885771543083	0.5336448598130841
108	2.164328657314629	0.537962962962963
109	2.1843687374749496	0.5422018348623853
110	2.2044088176352705	0.5463636363636364
111	2.224448897795591	0.5504504504504504
112	2.244488977955912	0.5544642857142857
113	2.2645290581162323	0.5584070796460177
114	2.284569138276553	0.562280701754386
115	2.3046092184368736	0.5660869565217391
116	2.3246492985971945	0.5698275862068966
117	2.344689378757515	0.5735042735042735
118	2.3647294589178354	0.5771186440677966
119	2.3847695390781563	0.580672268907563
120	2.4048096192384767	0.5841666666666666
121	2.4248496993987976	0.587603305785124
122	2.444889779559118	0.590983606557377
123	2.464929859719439	0.5943089430894308
124	2.4849699398797593	0.5975806451612903
125	2.50501002004008	0.6008
126	2.5250501002004007	0.6039682539682539
127	2.5450901803607215	0.6070866141732283
128	2.565130260521042	0.61015625
129	2.5851703406813624	0.6131782945736434
130	2.6052104208416833	0.6161538461538462
131	2.6252505010020037	0.6190839694656488
132	2.6452905811623246	0.621969696969697
133	2.665330661322645	0.6248120300751879
134	2.685370741482966	0.6276119402985074
135	2.7054108216432864	0.6303703703703704
136	2.7254509018036073	0.6330882352941176
137	2.7454909819639277	0.6357664233576642
138	2.7655310621242486	0.6384057971014493
139	2.785571142284569	0.6410071942446043
140	2.8056112224448895	0.6435714285714285
141	2.8256513026052104	0.6460992907801418
142	2.845691382765531	0.6485915492957746
143	2.8657314629258517	0.651048951048951
144	2.885771543086172	0.6534722222222222
145	2.905811623246493	0.6558620689655172
146	2.9258517034068134	0.6582191780821918
147	2.9458917835671343	0.6605442176870748
148	2.9659318637274548	0.6628378378378379
149	2.9859719438877756	0.6651006711409396
150	3.006012024048096	0.6673333333333333
151	3.0260521042084165	0.6695364238410595
152	3.0460921843687374	0.6717105263157894
153	3.066132264529058	0.6738562091503268
154	3.0861723446893787	0.6759740259740259
155	3.106212424849699	0.6780645161290322
156	3.12625250501002	0.6801282051282052
157	3.1462925851703405	0.6821656050955414
158	3.1663326653306614	0.6841772151898734
159	3.186372745490982	0.6861635220125786
160	3.2064128256513023	0.688125
161	3.226452905811623	0.6900621118012422
162	3.2464929859719436	0.6919753086419753
163	3.2665330661322645	0.6938650306748466
164	3.286573146292585	0.6957317073170731
165	3.306613226452906	0.6975757575757575
166	3.3266533066132262	0.6993975903614458
167	3.346693386773547	0.7011976047904191
168	3.3667334669338675	0.7029761904761904
169	3.3867735470941884	0.7047337278106509
170	3.406813627254509	0.7064705882352942
171	3.4268537074148293	0.7081871345029239
172	3.44689378757515	0.7098837209302326
173	3.4669338677354706	0.7115606936416184
174	3.4869739478957915	0.7132183908045977
175	3.507014028056112	0.7148571428571429
176	3.527054108216433	0.7164772727272728
177	3.5470941883767533	0.7180790960451977
178	3.567134268537074	0.7196629213483146
179	3.5871743486973946	0.7212290502793296
180	3.6072144288577155	0.7227777777777777
181	3.627254509018036	0.7243093922651933
182	3.6472945891783564	0.7258241758241758
183	3.6673346693386772	0.7273224043715847
184	3.6873747494989977	0.7288043478260869
185	3.7074148296593186	0.7302702702702702
186	3.727454909819639	0.7317204301075269
187	3.74749498997996	0.7331550802139037
188	3.7675350701402803	0.7345744680851063
189	3.787575150300601	0.735978835978836
190	3.8076152304609217	0.7373684210526316
191	3.8276553106212425	0.7387434554973822
192	3.847695390781563	0.7401041666666667
193	3.8677354709418834	0.7414507772020725
194	3.8877755511022043	0.7427835051546392
195	3.9078156312625247	0.744102564102564
196	3.9278557114228456	0.7454081632653061
197	3.947895791583166	0.7467005076142132
198	3.967935871743487	0.747979797979798
199	3.9879759519038074	0.7492462311557788
200	4.008016032064128	0.7505
201	4.028056112224449	0.7517412935323383
202	4.04809619238477	0.752970297029703
203	4.06813627254509	0.7541871921182266
204	4.0881763527054105	0.7553921568627451
205	4.108216432865731	0.7565853658536585
206	4.128256513026052	0.7577669902912622
207	4.148296593186372	0.7589371980676328
208	4.168336673346693	0.7600961538461538
209	4.188376753507014	0.761244019138756
210	4.208416833667335	0.7623809523809524
211	4.228456913827655	0.7635071090047393
212	4.248496993987976	0.7646226415094339
213	4.268537074148297	0.7657276995305164
214	4.288577154308617	0.766822429906542
215	4.3086172344689375	0.7679069767441861
216	4.328657314629258	0.7689814814814815
217	4.348697394789579	0.7700460829493088
218	4.368737474949899	0.7711009174311927
219	4.38877755511022	0.7721461187214611
220	4.408817635270541	0.7731818181818182
221	4.428857715430862	0.7742081447963801
222	4.448897795591182	0.7752252252252252
223	4.468937875751503	0.7762331838565022
224	4.488977955911824	0.7772321428571429
225	4.509018036072144	0.7782222222222221
226	4.529058116232465	0.7792035398230088
227	4.5490981963927855	0.7801762114537445
228	4.569138276553106	0.781140350877193
229	4.589178356713426	0.7820960698689956
230	4.609218436873747	0.7830434782608695
231	4.629258517034068	0.783982683982684
232	4.649298597194389	0.7849137931034482
233	4.669338677354709	0.7858369098712445
234	4.68937875751503	0.7867521367521367
235	4.709418837675351	0.7876595744680851
236	4.729458917835671	0.7885593220338982
237	4.749498997995992	0.7894514767932489
238	4.7695390781563125	0.7903361344537815
239	4.789579158316633	0.7912133891213389
240	4.809619238476953	0.7920833333333333
241	4.829659318637274	0.7929460580912863
242	4.849699398797595	0.793801652892562
243	4.869739478957916	0.7946502057613168
244	4.889779559118236	0.7954918032786885
245	4.909819639278557	0.7963265306122449
246	4.929859719438878	0.7971544715447154
247	4.949899799599198	0.7979757085020243
248	4.969939879759519	0.7987903225806452
249	4.98997995991984	0.7995983935742972
250	5.01002004008016	0.8004
251	5.03006012024048	0.8011952191235059
252	5.050100200400801	0.801984126984127
253	5.070140280561122	0.8027667984189724
254	5.090180360721443	0.8035433070866141
255	5.110220440881763	0.8043137254901961
256	5.130260521042084	0.805078125
257	5.150300601202405	0.8058365758754864
258	5.170340681362725	0.8065891472868216
259	5.190380761523046	0.8073359073359073
260	5.210420841683367	0.8080769230769231
261	5.2304609218436875	0.8088122605363984
262	5.2505010020040075	0.8095419847328245
263	5.270541082164328	0.8102661596958175
264	5.290581162324649	0.8109848484848485
265	5.31062124248497	0.8116981132075471
266	5.33066132264529	0.812406015037594
267	5.350701402805611	0.8131086142322097
268	5.370741482965932	0.8138059701492537
269	5.390781563126252	0.8144981412639405
270	5.410821643286573	0.8151851851851852
271	5.430861723446894	0.8158671586715867
272	5.4509018036072145	0.8165441176470588
273	5.4709418837675345	0.8172161172161172
274	5.490981963927855	0.8178832116788322
275	5.511022044088176	0.8185454545454546
276	5.531062124248497	0.8192028985507247
277	5.551102204408817	0.81985559566787
278	5.571142284569138	0.8205035971223021
279	5.591182364729459	0.821146953405018
280	5.611222444889779	0.8217857142857142
281	5.6312625250501	0.8224199288256228
282	5.651302605210421	0.8230496453900709
283	5.671342685370742	0.8236749116607773
284	5.691382765531062	0.8242957746478873
285	5.7114228456913825	0.8249122807017544
286	5.731462925851703	0.8255244755244755
287	5.751503006012024	0.8261324041811846
288	5.771543086172344	0.8267361111111111
289	5.791583166332665	0.8273356401384083
290	5.811623246492986	0.8279310344827586
291	5.831663326653306	0.8285223367697594
292	5.851703406813627	0.8291095890410959
293	5.871743486973948	0.8296928327645051
294	5.891783567134269	0.8302721088435374
295	5.911823647294589	0.8308474576271186
296	5.9318637274549095	0.831418918918919
297	5.95190380761523	0.831986531986532
298	5.971943887775551	0.8325503355704698
299	5.991983967935871	0.8331103678929765
300	6.012024048096192	0.8336666666666667
301	6.032064128256513	0.83421926910299
302	6.052104208416833	0.8347682119205297
303	6.072144288577154	0.8353135313531352
304	6.092184368737475	0.8358552631578947
305	6.112224448897796	0.8363934426229508
306	6.132264529058116	0.8369281045751634
307	6.152304609218437	0.8374592833876222
308	6.1723446893787575	0.837987012987013
309	6.192384769539078	0.8385113268608414
310	6.212424849699398	0.8390322580645161
311	6.232464929859719	0.8395498392282958
312	6.25250501002004	0.8400641025641026
313	6.27254509018036	0.8405750798722045
314	6.292585170340681	0.8410828025477707
315	6.312625250501002	0.8415873015873016
316	6.332665330661323	0.8420886075949368
317	6.352705410821643	0.8425867507886435
318	6.372745490981964	0.8430817610062893
319	6.3927855711422845	0.8435736677115988
320	6.4128256513026045	0.8440624999999999
321	6.432865731462925	0.8445482866043613
322	6.452905811623246	0.8450310559006211
323	6.472945891783567	0.8455108359133127
324	6.492985971943887	0.8459876543209877
325	6.513026052104208	0.8464615384615385
326	6.533066132264529	0.8469325153374233
327	6.55310621242485	0.847400611620795
328	6.57314629258517	0.8478658536585366
329	6.593186372745491	0.8483282674772037
330	6.613226452905812	0.8487878787878788
331	6.633266533066132	0.8492447129909365
332	6.6533066132264524	0.8496987951807229
333	6.673346693386773	0.8501501501501502
334	6.693386773547094	0.8505988023952096
335	6.713426853707414	0.851044776119403
336	6.733466933867735	0.8514880952380952
337	6.753507014028056	0.8519287833827893
338	6.773547094188377	0.8523668639053255
339	6.793587174348697	0.8528023598820059
340	6.813627254509018	0.8532352941176471
341	6.833667334669339	0.8536656891495601
342	6.853707414829659	0.854093567251462
343	6.8737474949899795	0.8545189504373177
344	6.8937875751503	0.8549418604651162
345	6.913827655310621	0.8553623188405797
346	6.933867735470941	0.8557803468208092
347	6.953907815631262	0.8561959654178675
348	6.973947895791583	0.8566091954022989
349	6.993987975951904	0.8570200573065903
350	7.014028056112224	0.8574285714285714
351	7.034068136272545	0.8578347578347578
352	7.054108216432866	0.8582386363636364
353	7.074148296593186	0.8586402266288952
354	7.0941883767535066	0.8590395480225989
355	7.114228456913827	0.8594366197183099
356	7.134268537074148	0.8598314606741573
357	7.154308617234468	0.8602240896358544
358	7.174348697394789	0.8606145251396649
359	7.19438877755511	0.8610027855153204
360	7.214428857715431	0.8613888888888889
361	7.234468937875751	0.8617728531855955
362	7.254509018036072	0.8621546961325967
363	7.274549098196393	0.8625344352617079
364	7.294589178356713	0.862912087912088
365	7.314629258517034	0.8632876712328768
366	7.3346693386773545	0.8636612021857923
367	7.354709418837675	0.864032697547684
368	7.374749498997995	0.8644021739130434
369	7.394789579158316	0.864769647696477
370	7.414829659318637	0.8651351351351351
371	7.434869739478958	0.8654986522911051
372	7.454909819639278	0.8658602150537634
373	7.474949899799599	0.8662198391420911
374	7.49498997995992	0.8665775401069519
375	7.51503006012024	0.8669333333333333
376	7.535070140280561	0.8672872340425531
377	7.5551102204408815	0.8676392572944297
378	7.575150300601202	0.867989417989418
379	7.595190380761522	0.8683377308707124
380	7.615230460921843	0.8686842105263157
381	7.635270541082164	0.8690288713910761
382	7.655310621242485	0.8693717277486911
383	7.675350701402805	0.8697127937336815
384	7.695390781563126	0.8700520833333334
385	7.715430861723447	0.8703896103896104
386	7.735470941883767	0.8707253886010362
387	7.755511022044088	0.8710594315245478
388	7.775551102204409	0.8713917525773196
389	7.7955911823647295	0.8717223650385604
390	7.8156312625250495	0.872051282051282
391	7.83567134268537	0.872378516624041
392	7.855711422845691	0.872704081632653
393	7.875751503006012	0.8730279898218829
394	7.895791583166332	0.8733502538071066
395	7.915831663326653	0.8736708860759493
396	7.935871743486974	0.873989898989899
397	7.955911823647294	0.8743073047858942
398	7.975951903807615	0.8746231155778894
399	7.995991983967936	0.874937343358396
400	8.016032064128256	0.87525
401	8.036072144288577	0.8755610972568578
402	8.056112224448897	0.8758706467661691
403	8.076152304609218	0.8761786600496277
404	8.09619238476954	0.8764851485148515
405	8.11623246492986	0.8767901234567901
406	8.13627254509018	0.8770935960591133
407	8.1563126252505	0.8773955773955774
408	8.176352705410821	0.8776960784313725
409	8.196392785571142	0.8779951100244499
410	8.216432865731463	0.8782926829268293
411	8.236472945891784	0.8785888077858881
412	8.256513026052104	0.878883495145631
413	8.276553106212425	0.8791767554479419
414	8.296593186372744	0.8794685990338165
415	8.316633266533065	0.8797590361445783
416	8.336673346693386	0.880048076923077
417	8.356713426853707	0.8803357314148681
418	8.376753507014028	0.880622009569378
419	8.396793587174349	0.8809069212410501
420	8.41683366733467	0.8811904761904762
421	8.436873747494989	0.8814726840855107
422	8.45691382765531	0.8817535545023697
423	8.47695390781563	0.8820330969267139
424	8.496993987975952	0.882311320754717
425	8.517034068136272	0.8825882352941177
426	8.537074148296593	0.8828638497652582
427	8.557114228456914	0.8831381733021078
428	8.577154308617233	0.883411214953271
429	8.597194388777554	0.8836829836829837
430	8.617234468937875	0.883953488372093
431	8.637274549098196	0.8842227378190255
432	8.657314629258517	0.8844907407407407
433	8.677354709418838	0.8847575057736721
434	8.697394789579159	0.8850230414746544
435	8.71743486973948	0.8852873563218391
436	8.737474949899799	0.8855504587155963
437	8.75751503006012	0.885812356979405
438	8.77755511022044	0.8860730593607306
439	8.797595190380761	0.8863325740318907
440	8.817635270541082	0.8865909090909091
441	8.837675350701403	0.8868480725623583
442	8.857715430861724	0.88710407239819
443	8.877755511022043	0.8873589164785552
444	8.897795591182364	0.8876126126126126
445	8.917835671342685	0.8878651685393258
446	8.937875751503006	0.8881165919282511
447	8.957915831663327	0.8883668903803132
448	8.977955911823647	0.8886160714285715
449	8.997995991983968	0.8888641425389755
450	9.018036072144287	0.8891111111111111
451	9.038076152304608	0.8893569844789357
452	9.05811623246493	0.8896017699115044
453	9.07815631262525	0.8898454746136866
454	9.098196392785571	0.8900881057268722
455	9.118236472945892	0.8903296703296704
456	9.138276553106213	0.8905701754385965
457	9.158316633266534	0.8908096280087527
458	9.178356713426853	0.8910480349344978
459	9.198396793587174	0.891285403050109
460	9.218436873747494	0.8915217391304348
461	9.238476953907815	0.8917570498915401
462	9.258517034068136	0.891991341991342
463	9.278557114228457	0.8922246220302376
464	9.298597194388778	0.8924568965517241
465	9.318637274549097	0.8926881720430108
466	9.338677354709418	0.8929184549356223
467	9.358717434869739	0.8931477516059957
468	9.37875751503006	0.8933760683760683
469	9.39879759519038	0.8936034115138592
470	9.418837675350701	0.8938297872340426
471	9.438877755511022	0.8940552016985138
472	9.458917835671341	0.8942796610169491
473	9.478957915831662	0.8945031712473572
474	9.498997995991983	0.8947257383966245
475	9.519038076152304	0.8949473684210526
476	9.539078156312625	0.8951680672268908
477	9.559118236472946	0.8953878406708595
478	9.579158316633267	0.8956066945606694
479	9.599198396793588	0.8958246346555323
480	9.619238476953907	0.8960416666666666
481	9.639278557114228	0.8962577962577962
482	9.659318637274549	0.8964730290456432
483	9.67935871743487	0.896687370600414
484	9.69939879759519	0.896900826446281
485	9.719438877755511	0.8971134020618556
486	9.739478957915832	0.8973251028806585
487	9.759519038076151	0.8975359342915811
488	9.779559118236472	0.8977459016393443
489	9.799599198396793	0.8979550102249488
490	9.819639278557114	0.8981632653061224
491	9.839679358717435	0.8983706720977597
492	9.859719438877756	0.8985772357723577
493	9.879759519038076	0.8987829614604462
494	9.899799599198396	0.8989878542510121
495	9.919839679358716	0.8991919191919192
496	9.939879759519037	0.8993951612903226
497	9.959919839679358	0.8995975855130784
498	9.97995991983968	0.8997991967871486
499	10.0	0.9
