# Supplementary material for: Stability of ecologically scaffolded traits during evolutionary transitions in individuality
Source: Nat Commun. 2024 Aug 3;15:6566. doi: 10.1038/s41467-024-50625-1 (PMC11297203; doi:10.1038/s41467-024-50625-1)
Supplement: Supplementary file 4 — Supplementary Code 1 [file 41467_2024_50625_MOESM4_ESM.zip › code/results/source_data/s6_ESS.csv]

	R	ess_trait_value
0	2	[-4.4408921e-16]
1	3	[0.25]
2	4	[0.3640625]
3	5	[0.43398437]
4	6	[0.48701172]
5	7	[0.52109375]
6	8	[0.54951172]
7	9	[0.56933594]
8	10	[0.58662109]
9	11	[0.59941406]
10	12	[0.61083984]
11	13	[0.61962891]
12	14	[0.62763672]
13	15	[0.63408203]
14	16	[0.63994141]
15	17	[0.64482422]
16	18	[0.64921875]
17	19	[0.65302734]
18	20	[0.65654297]
19	21	[0.65947266]
20	22	[0.66230469]
21	23	[0.66474609]
22	24	[0.66699219]
23	25	[0.66894531]
24	26	[0.67080078]
25	27	[0.67255859]
26	28	[0.67412109]
27	29	[0.67548828]
28	30	[0.67685547]
29	31	[0.67802734]
30	32	[0.67919922]
31	33	[0.68027344]
32	34	[0.68125]
33	35	[0.68212891]
34	36	[0.68300781]
35	37	[0.68378906]
36	38	[0.68457031]
37	39	[0.68525391]
38	40	[0.6859375]
39	41	[0.68652344]
40	42	[0.68720703]
41	43	[0.68769531]
42	44	[0.68828125]
43	45	[0.68876953]
44	46	[0.68925781]
45	47	[0.68974609]
46	48	[0.69013672]
47	49	[0.69052734]
48	50	[0.69091797]
49	51	[0.69130859]
50	52	[0.69169922]
51	53	[0.69199219]
52	54	[0.69238281]
53	55	[0.69267578]
54	56	[0.69296875]
55	57	[0.69326172]
56	58	[0.69355469]
57	59	[0.69384766]
58	60	[0.69404297]
59	61	[0.69433594]
60	62	[0.69453125]
61	63	[0.69482422]
62	64	[0.69501953]
63	65	[0.69521484]
64	66	[0.69541016]
65	67	[0.69560547]
66	68	[0.69580078]
67	69	[0.69599609]
68	70	[0.69619141]
69	71	[0.69638672]
70	72	[0.69648438]
71	73	[0.69667969]
72	74	[0.696875]
73	75	[0.69697266]
74	76	[0.69716797]
75	77	[0.69726563]
76	78	[0.69746094]
77	79	[0.69755859]
78	80	[0.69775391]
79	81	[0.69785156]
80	82	[0.69794922]
81	83	[0.69804688]
82	84	[0.69824219]
83	85	[0.69833984]
84	86	[0.6984375]
85	87	[0.69853516]
86	88	[0.69863281]
87	89	[0.69873047]
88	90	[0.69882813]
89	91	[0.69892578]
90	92	[0.69902344]
91	93	[0.69912109]
92	94	[0.69921875]
93	95	[0.69931641]
94	96	[0.69941406]
95	97	[0.69951172]
96	98	[0.69960938]
97	99	[0.69970703]
