# Supplementary material for: Stability of ecologically scaffolded traits during evolutionary transitions in individuality
Source: Nat Commun. 2024 Aug 3;15:6566. doi: 10.1038/s41467-024-50625-1 (PMC11297203; doi:10.1038/s41467-024-50625-1)
Supplement: Supplementary file 4 — Supplementary Code 1 [file 41467_2024_50625_MOESM4_ESM.zip › code/results/source_data/s7_ESS_density_dep.csv]

	R	stable_branch_1	unstable_branch	stable_branch_2
0	50	0.4775334024429323	0.6365802136063572	1
1	49	0.48103946634965183	0.6343378329917899	1
2	48	0.48483931094632465	0.6316568978485757	1
3	47	0.48900361577945234	0.6288705858468462	1
4	46	0.4936069395495817	0.6254627074111068	1
5	45	0.4987123530464432	0.6218682574986283	1
6	44	0.5045375308356077	0.6173243446218735	1
7	43	0.511162750787224	0.6123659890066425	1
8	42	0.5192104700588741	0.6056963700918484	1
9	41	0.5291017160921982	0.5976562342755491	1
10	40	0.5443427777932306	0.5839033695794853	1
11	39	0.9999999999998217	-0.05839033695794926	1
12	38	0.9999999999998217	-0.05839033695794926	1
13	37	0.9999999999998217	-0.05839033695794926	1
14	36	0.9999999999998217	-0.05839033695794926	1
15	35	0.9999999999998217	-0.05839033695794926	1
16	34	0.9999999999998217	-0.05839033695794926	1
17	33	0.9999999999998217	-0.05839033695794926	1
18	32	0.9999999999998217	-0.05839033695794926	1
19	31	0.9999999999998217	-0.05839033695794926	1
20	30	0.9999999999998217	-0.05839033695794926	1
21	29	0.9999999999998217	-0.05839033695794926	1
22	28	0.9999999999998217	-0.05839033695794926	1
23	27	0.9999999999998217	-0.05839033695794926	1
24	26	0.9999999999998217	-0.05839033695794926	1
25	25	0.9999999999998217	-0.05839033695794926	1
26	24	0.9999999999998217	-0.05839033695794926	1
27	23	0.9999999999998217	-0.05839033695794926	1
28	22	0.9999999999998217	-0.05839033695794926	1
29	21	0.9999999999998217	-0.05839033695794926	1
30	20	0.9999999999998217	-0.05839033695794926	1
31	19	0.9999999999998217	-0.05839033695794926	1
32	18	0.9999999999998217	-0.05839033695794926	1
33	17	0.9999999999998217	-0.05839033695794926	1
34	16	0.9999999999998217	-0.05839033695794926	1
35	15	0.9999999999998217	-0.05839033695794926	1
36	14	0.9999999999998217	-0.05839033695794926	1
37	13	0.9999999999998217	-0.05839033695794926	1
38	12	0.9999999999998217	-0.05839033695794926	1
39	11	0.9999999999998217	-0.05839033695794926	1
40	50	0.4775334024429323	0.6365802136063572	1
41	51	0.4743118567715874	0.6387515513874205	1
42	52	0.47129845186105934	0.64060025016847	1
43	53	0.46851653739160914	0.6423939612318648	1
44	54	0.46588806695246254	0.6439440646679131	1
45	55	0.46345289454749955	0.6454472845055963	1
46	56	0.4611342897609435	0.6467633508099015	1
47	57	0.45897992679159383	0.6480370306865522	1
48	58	0.45691629184609994	0.6491651517960075	1
49	59	0.45499397004957476	0.6502537285776412	1
50	60	0.45314371534375697	0.65122808502535	1
51	61	0.4514162004344954	0.6521650153852564	1
52	62	0.4497469358320699	0.6530117111361553	1
53	63	0.44818507654045214	0.6538227788387262	1
54	64	0.4466710435229587	0.6545622375421543	1
55	65	0.44525157665851023	0.6552677653595615	1
56	66	0.44387191432422746	0.6559162834499965	1
57	67	0.442575934552518	0.6565325091968511	1
58	68	0.4413135179231346	0.6571032687574965	1
59	69	0.4401254918181321	0.6576434214877034	1
60	70	0.43896607041839836	0.6581472254465374	1
61	71	0.43787304144516725	0.6586221115690243	1
62	72	0.43680466533682716	0.6590679683053229	1
63	73	0.43579574468698473	0.6594865871598484	1
64	74	0.4348082762451192	0.659882018512753	1
65	75	0.4338742104909433	0.6602518831877614	1
66	76	0.4329589757864781	0.6606032442755294	1
67	77	0.43209185092278213	0.6609307184561082	1
68	78	0.43124141203075383	0.6612434431536416	1
69	79	0.4304344249461701	0.6615338867636713	1
70	80	0.4296423031599901	0.6618126090847862	1
71	81	0.4288895565906221	0.6620706010439965	1
72	82	0.4281501361778668	0.6623193804292713	1
73	83	0.4274464575079399	0.6625488689489594	1
74	84	0.4267548220182743	0.6627711084441712	1
75	85	0.4260956994528817	0.6629755270662927	1
76	86	0.4254475366682485	0.6631742749046337	1
77	87	0.4248289961022721	0.6633565407323454	1
78	88	0.42422047318030864	0.6635344292595351	1
79	89	0.42363898734990424	0.6636970943490508	1
80	90	0.42306671468024293	0.6638564397312665	1
81	91	0.4225191886209426	0.6640017348537632	1
82	92	0.421980134161681	0.6641445624516638	1
83	93	0.4214637779280087	0.6642744523653608	1
84	94	0.42095525954980556	0.6644025305279422	1
85	95	0.4204675804913587	0.6645187410616705	1
86	96	0.41998718047365563	0.6646336608836074	1
87	97	0.4195259446344945	0.6647376786540993	1
88	98	0.41907149613644823	0.6648408370696639	1
89	99	0.418634703342298	0.6649340015617913	1
