# Supplementary material for: Stability of ecologically scaffolded traits during evolutionary transitions in individuality
Source: Nat Commun. 2024 Aug 3;15:6566. doi: 10.1038/s41467-024-50625-1 (PMC11297203; doi:10.1038/s41467-024-50625-1)
Supplement: Supplementary file 4 — Supplementary Code 1 [file 41467_2024_50625_MOESM4_ESM.zip › code/results/source_data/s8a_classic_trajectory.csv]

	birth	time	focal	target	pop_focal	pop_target	R_target	R_focal
0	True	0.8002823868824798	5		2			11
1	False	1.1578025398968872	5	9.0	1	1.0	12.0	10
2	True	1.1785421539770746	5		2			9
3	False	1.5741639812055301	5	1.0	1	1.0	12.0	8
4	True	1.7197669273558067	5		2			7
5	True	2.082690043940885	9		2			11
6	False	2.2436273712144006	5	7.0	1	1.0	12.0	6
7	True	2.2777536590995173	7		2			11
8	True	2.3387215386971225	5		2			5
9	False	2.7322765049840756	9	0.0	1	1.0	12.0	10
10	False	2.9687209705320785	5	8.0	1	1.0	12.0	4
11	False	3.120094593079458	7		1			10
12	True	3.1833374491455677	7		2			9
13	True	3.317715169769607	1		2			11
14	True	3.453557898925276	8		2			11
15	True	3.505625029967644	0		2			11
16	False	3.512214419099912	8	2.0	1	1.0	12.0	10
17	False	3.5571837419750576	7	6.0	1	1.0	12.0	8
18	True	3.5952050851059245	8		2			9
19	False	3.6658222508793585	8		1			8
20	False	3.6721725758894466	1	4.0	1	1.0	12.0	10
21	True	3.7897686299124334	6		2			11
22	False	3.8483618856212196	6		1			10
23	False	3.8808411826605798	0		1			10
24	True	3.8962245989570534	5		2			3
25	True	4.200091171501967	6		2			9
26	True	4.311745648321812	2		2			11
27	False	4.464041544178766	6		1			8
28	True	4.503193170097955	7		2			7
29	False	4.631569832521864	2		1			10
30	True	4.651445239428703	2		2			9
31	True	4.779513813723414	9		2			9
32	True	4.83985021605417	1		2			9
33	True	5.027722036688546	8		2			7
34	False	5.068220850395958	2		1			8
35	False	5.135413745526186	1		1			8
36	False	5.153485239334477	8		1			6
37	False	5.180258649243378	7		1			6
38	False	5.2522724514829635	5		1			2
39	True	5.573430668451666	6		2			7
40	True	5.5903733951563686	2		2			7
41	True	5.77864351438263	4		2			11
42	False	5.932180491516622	2		1			6
43	False	6.031124126914649	9		1			8
44	False	6.040186783874367	4		1			10
45	True	6.056879672319242	8		2			5
46	True	6.380718038765172	5		2			1
47	False	6.403650334506989	8		1			4
48	True	6.463535792459705	4		2			9
49	True	6.6349631598538235	1		2			7
50	True	6.772068562097666	8		2			3
51	False	6.795463192096903	5	3.0	0	1.0	12.0	12
52	False	6.934960591873905	4		1			8
53	False	6.983130524919489	8		1			2
54	False	7.031111212785975	1		1			6
55	True	7.0752327247466	7		2			5
56	False	7.134145757106027	6	5.0	1	1.0	12.0	6
57	True	7.281752911340514	8		2			1
58	True	7.461313140130456	3		2			11
59	True	7.479727969526422	4		2			7
60	False	7.8333696418387	4		1			6
61	False	7.90790303405343	3		1			10
62	False	8.037399019072579	7		1			4
63	True	8.060374535576885	2		2			5
64	True	8.06043668558369	0		2			9
65	True	8.074079663578768	6		2			5
66	False	8.135732316857663	6		1			4
67	True	8.15106725438787	7		2			3
68	False	8.258175608352062	8		0			12
69	False	8.28375623749571	2		1			4
70	False	8.301635384320566	7		1			2
71	True	8.305929354827784	3		2			9
72	True	8.331663294297604	5		2			11
73	True	8.360756862372078	9		2			7
74	True	8.411332518813127	6		2			3
75	True	8.456102863996211	7		2			1
76	False	8.573621206416014	0	8.0	1	1.0	12.0	8
77	False	8.612983577615331	7		0			12
78	False	8.622245968406842	5		1			10
79	True	8.626781785352653	8		2			11
80	True	8.628573488636766	2		2			3
81	False	8.799278188335842	8		1			10
82	False	8.852684259845015	3		1			8
83	False	8.982276166487159	9		1			6
84	True	9.162721250582685	4		2			5
85	False	9.172895506392289	6	7.0	1	1.0	12.0	2
86	True	9.23912876101283	8		2			9
87	True	9.359616000192027	0		2			7
88	True	9.430410846047034	5		2			9
89	False	9.49437753051787	5		1			8
90	False	9.552592899820349	8		1			8
91	False	9.642923403315722	0		1			6
92	True	9.647550077339329	6		2			1
93	False	9.687953576936039	2		1			2
94	True	9.765855301814025	9		2			5
95	False	9.841408062988975	6		0			12
96	False	9.870066960361532	9	6.0	1	1.0	12.0	4
97	True	9.870967480743339	0		2			5
98	True	9.927546735938074	5		2			7
99	False	9.933520904546164	4		1			4
100	True	10.00021753979911	9		2			3
101	False	10.065942044338449	0		1			4
102	True	10.068967830971074	4		2			3
103	False	10.239760282997697	9		1			2
104	True	10.2747255496927	0		2			3
105	True	10.514034536686129	7		2			11
106	True	10.949127356004515	8		2			7
107	False	10.965749049054788	8		1			6
108	True	10.981965883824978	3		2			7
109	False	11.015440335389329	0		1			2
110	False	11.081481450751475	5		1			6
111	False	11.138501073137821	7		1			10
112	True	11.152286164034916	8		2			5
113	False	11.319656554343686	3		1			6
114	False	11.39987126128453	8		1			4
115	True	11.622418985310855	6		2			11
116	False	11.629750728516033	4		1			2
117	True	11.687650276402952	0		2			1
118	False	11.779080668551696	0		0			12
119	True	11.834265553982855	5		2			5
120	True	11.875233985548231	7		2			9
121	False	12.090876947002009	6		1			10
122	True	12.099409941154299	2		2			1
123	False	12.166734443378951	7		1			8
124	True	12.180964721827348	6		2			9
125	True	12.195220284334741	1		2			5
126	False	12.228851856315215	5		1			4
127	False	12.260258440399692	2		0			12
128	True	12.341541662503813	4		2			1
129	False	12.428846220181166	6	0.0	1	1.0	12.0	8
130	True	12.442756916001008	6		2			7
131	True	12.630453711316312	5		2			3
132	True	12.756419969308993	9		2			1
133	False	12.796440253872502	4		0			12
134	True	12.817333818371665	8		2			3
135	True	12.894125151056608	7		2			7
136	False	12.901417736646401	5		1			2
137	True	12.985480129875073	0		2			11
138	False	13.010711561891512	9	4.0	0	1.0	12.0	12
139	False	13.047448969987553	6		1			6
140	False	13.317508815713419	7		1			6
141	True	13.330002914779634	4		2			11
142	False	13.364828727605232	1		1			4
143	False	13.366211995868778	4		1			10
144	False	13.399397956108876	8	2.0	1	1.0	12.0	2
145	True	13.428763297240597	5		2			1
146	True	13.591842828732618	3		2			5
147	True	13.656878317458947	7		2			5
148	False	13.681772529405016	0		1			10
149	False	13.686564905120822	7		1			4
150	True	13.721048966784755	7		2			3
151	True	13.73477818679958	2		2			11
152	False	13.820065133002535	3		1			4
153	True	13.909881559713435	3		2			3
154	True	13.961596209643243	6		2			5
155	False	13.985184800487724	2		1			10
156	False	14.004442875776167	3		1			2
157	False	14.309535471420727	6		1			4
158	True	14.33993643661979	4		2			9
159	True	14.442903198564437	6		2			3
160	True	14.45478562533323	8		2			1
161	True	14.732050234828348	1		2			3
162	False	14.763502970815509	7		1			2
163	False	14.77406067357208	6	9.0	1	1.0	12.0	2
164	True	14.861656434453414	9		2			11
165	True	14.91679517250341	7		2			1
166	False	14.93580475951925	8		0			12
167	True	15.119279423637941	3		2			1
168	False	15.129123685473004	7		0			12
169	False	15.176604518335948	3		0			12
170	True	15.20474153462906	0		2			9
171	False	15.212190815626178	1		1			2
172	False	15.279390134239119	5		0			12
173	True	15.290261463023409	2		2			9
174	False	15.424637664687717	0	5.0	1	1.0	12.0	8
175	True	15.494885324568216	0		2			7
176	True	15.519574407019647	1		2			1
177	True	15.819694074889686	6		2			1
178	False	15.915849986246176	2		1			8
179	False	15.932941734305706	6		0			12
180	False	16.045719116350227	4	7.0	1	1.0	12.0	8
181	False	16.21635933120229	9	8.0	1	1.0	12.0	10
182	True	16.255573704172075	5		2			11
183	False	16.370605741791035	5	6.0	1	1.0	12.0	10
184	True	16.43403277992147	5		2			9
185	False	16.51508298505517	5		1			8
186	True	16.56704477291915	2		2			7
187	True	16.604988148827694	6		2			11
188	False	16.6246253684269	1		0			12
189	True	16.67359750575856	7		2			11
190	True	16.83500271915505	5		2			7
191	False	16.914080009044294	5		1			6
192	False	17.04132608401	0		1			6
193	False	17.27981143678161	2	1.0	1	1.0	12.0	6
194	False	17.28022312831445	7		1			10
195	True	17.463312420873663	0		2			5
196	True	17.620751236234398	2		2			5
197	False	17.67980146795139	2		1			4
198	False	17.974532001865818	6		1			10
199	True	18.30849788934694	5		2			5
200	True	18.32605864104622	4		2			7
201	True	18.36329965673075	9		2			9
202	False	18.49506761934999	9		1			8
203	False	18.527937492121673	0	3.0	1	1.0	12.0	4
204	True	18.569441624685396	2		2			3
205	False	18.651144304309884	4		1			6
206	True	18.6584176892179	4		2			5
207	False	18.71009820991552	5		1			4
208	True	18.74203461686629	9		2			7
209	False	18.942676116992757	9		1			6
210	False	18.972280671726153	4		1			4
211	True	19.048756320285523	0		2			3
212	True	19.171593135131648	6		2			9
213	True	19.190786496220483	7		2			9
214	True	19.202152792559954	1		2			11
215	True	19.457433611328405	5		2			3
216	False	19.536130066385212	1		1			10
217	False	19.53763152419901	5		1			2
218	True	19.70538540977171	1		2			9
219	False	19.75283006923656	6		1			8
220	True	19.765379697255977	6		2			7
221	False	19.85577824963814	0		1			2
222	True	20.225450954928444	5		2			1
223	False	20.384301904357205	6		1			6
224	False	20.524175981192414	1		1			8
225	True	20.577075044751517	8		2			11
226	False	20.61816056720077	7		1			8
227	False	20.69498101985532	5		0			12
228	False	20.81956469869052	8		1			10
229	True	20.93621360158048	6		2			5
230	False	21.047331435088388	2		1			2
231	False	21.085414421899472	6		1			4
232	True	21.1149727069851	8		2			9
233	True	21.130251369376975	6		2			3
234	False	21.148890503587484	8		1			8
235	True	21.302831542084622	9		2			5
236	True	21.38050033100244	4		2			3
237	False	21.38628808369905	4		1			2
238	True	21.592805591234484	4		2			1
239	True	21.6826626395496	2		2			1
240	False	21.731000476447004	4		0			12
241	False	21.976666420377146	6	5.0	1	1.0	12.0	2
242	True	22.116376296967637	6		2			1
243	False	22.215384678278703	9		1			4
244	False	22.30113326255517	6		0			12
245	False	22.3896987022288	2		0			12
246	True	22.41352062634463	8		2			7
247	True	22.420029258480106	1		2			7
248	True	22.623563844871597	7		2			7
249	True	22.66014921381575	3		2			11
250	False	22.662584395359705	8		1			6
251	True	22.992856035157992	9		2			3
252	False	22.997957130761833	3		1			10
253	False	23.02845762653208	7	2.0	1	1.0	12.0	6
254	True	23.27005353037681	5		2			11
255	True	23.380884632311822	3		2			9
256	False	23.39759735680327	3		1			8
257	True	23.4162485277267	2		2			11
258	True	23.812949334064886	3		2			7
259	False	23.85801994540479	9		1			2
260	False	23.943475096415913	3		1			6
261	True	23.960284071998124	7		2			5
262	False	24.05074851270275	1		1			6
263	False	24.285129221370514	7		1			4
264	True	24.370694132699445	9		2			1
265	False	24.51745988391961	5		1			10
266	False	24.519719163999817	9		0			12
267	False	24.5752784114026	2		1			10
268	True	24.795706102146784	1		2			5
269	False	24.90023297943457	1	6.0	1	1.0	12.0	4
270	True	24.967254439141946	7		2			3
271	True	25.094736179180405	0		2			1
272	True	25.15389651696525	2		2			9
273	False	25.253200385888423	2		1			8
274	True	25.351523008568158	3		2			5
275	True	25.35373238913482	8		2			5
276	True	25.380422408919436	1		2			3
277	False	25.3804528352481	1	4.0	1	1.0	12.0	2
278	True	25.509329366331798	2		2			7
279	True	25.533818319262085	6		2			11
280	False	25.62440616142302	7		1			2
281	True	25.64615784596069	4		2			11
282	True	25.66110384699301	5		2			9
283	False	25.7434547342559	8		1			4
284	False	25.753338612703324	4		1			10
285	False	25.761495131043432	5		1			8
286	True	25.97526767744115	1		2			1
287	False	26.00705240236147	1	9.0	0	1.0	12.0	12
288	False	26.066443036634052	2		1			6
289	False	26.092055456084854	6		1			10
290	True	26.204287671829626	2		2			5
291	True	26.2072728036209	4		2			9
292	True	26.2132204515077	8		2			3
293	False	26.30193174147201	0		0			12
294	False	26.39072088179967	8		1			2
295	True	26.460550202110266	9		2			11
296	True	26.508735103046185	5		2			7
297	False	26.53933736407476	5	1.0	1	1.0	12.0	6
298	False	26.54537813999144	3		1			4
299	False	26.656753998050117	4	0.0	1	1.0	12.0	8
300	False	26.69195795933391	9		1			10
301	True	26.72859683639333	9		2			9
302	True	26.882374106102596	6		2			9
303	False	26.894768178539152	2		1			4
304	False	26.921101275883796	9		1			8
305	False	27.018605841017134	6		1			8
306	True	27.01941651060085	9		2			7
307	False	27.06013782262789	9		1			6
308	True	27.226352646732987	7		2			1
309	True	27.2316646735797	5		2			5
310	True	27.302455992840773	0		2			11
311	True	27.380646394316706	2		2			3
312	False	27.393302252690468	5		1			4
313	True	27.402268449419015	5		2			3
314	False	27.458384787024286	7		0			12
315	True	27.561211057929903	4		2			7
316	False	27.580866112693858	4		1			6
317	False	27.702508168147865	5		1			2
318	False	27.77562987422586	2		1			2
319	True	27.785729978538345	9		2			5
320	True	27.90804207063136	2		2			1
321	False	28.035947184506743	2		0			12
322	False	28.127222149100483	0		1			10
323	True	28.23732808228659	4		2			5
324	False	28.335988618926372	9		1			4
325	True	28.34690816831376	5		2			1
326	False	28.545763510810374	5		0			12
327	True	28.685019528525654	6		2			7
328	False	28.707304459951278	6	5.0	1	1.0	12.0	6
329	True	29.122053183264157	9		2			3
330	True	29.157854567209966	1		2			11
331	False	29.266422195486612	4		1			4
332	True	29.392861430216907	6		2			5
333	False	29.45789758825273	1		1			10
334	False	29.660688522246442	6		1			4
335	True	29.751772336409424	1		2			9
336	True	29.838469566370954	4		2			3
337	True	29.848962519584703	5		2			11
338	False	29.906234484475046	4		1			2
339	True	29.94053516271069	0		2			9
340	True	29.988417065915286	3		2			3
341	True	30.026599383241596	4		2			1
342	False	30.035406259156026	5		1			10
343	False	30.03720149713416	0		1			8
344	False	30.133347985983452	1		1			8
345	True	30.272915595095508	8		2			1
346	False	30.382113165738144	8		0			12
347	False	30.43224144354926	3		1			2
348	False	30.7450921575772	9		1			2
349	True	30.746437647635947	6		2			3
350	True	30.816933527218556	1		2			7
351	True	31.316944794499925	9		2			1
352	False	31.355846659281013	4		0			12
353	True	31.617952255961622	0		2			7
354	False	31.656992745298965	1	2.0	1	1.0	12.0	6
355	False	31.769812995496434	9		0			12
356	False	31.827354162359764	6		1			2
357	True	31.868625172901663	6		2			1
358	True	31.884261485479737	1		2			5
359	False	31.922950080377042	6	9.0	0	1.0	12.0	12
360	False	31.95637819297937	1	8.0	1	1.0	12.0	4
361	True	32.04583065289214	2		2			11
362	False	32.110294560862386	2	7.0	1	1.0	12.0	10
363	True	32.29644360286834	2		2			9
364	True	32.45614031388635	3		2			1
365	False	32.56514370307701	0	6.0	1	1.0	12.0	6
366	False	32.64663029709048	3		0			12
367	False	32.93308704652975	2		1			8
368	True	33.11289881168928	8		2			11
369	False	33.30865748023579	8		1			10
370	True	33.4770853861429	1		2			3
371	True	33.54774518981228	0		2			5
372	False	33.909401049038145	0		1			4
373	False	34.135398940107734	1		1			2
374	True	34.15125162245248	7		2			11
375	True	34.366550402638616	2		2			7
376	True	34.37413516821506	9		2			11
377	True	34.39283399923521	0		2			3
378	True	34.39365110193118	5		2			9
379	False	34.41179049048046	2		1			6
380	False	34.493671810950914	0	3.0	1	1.0	12.0	2
381	True	34.51798312446242	1		2			1
382	True	34.523485036755645	0		2			1
383	False	34.69230228041329	9		1			10
384	False	34.726630633350595	7		1			10
385	False	34.79482152052899	0		0			12
386	True	34.88911759020704	3		2			11
387	True	34.964586006656134	7		2			9
388	False	35.231819328053895	5	0.0	1	1.0	12.0	8
389	True	35.2360585410497	9		2			9
390	False	35.24203217807415	9		1			8
391	False	35.324462848942346	1		0			12
392	False	35.397275600818276	7		1			8
393	True	35.418453235547574	9		2			7
394	False	35.45630199133771	9		1			6
395	True	35.469963939709494	2		2			5
396	True	35.606529978665115	6		2			11
397	False	35.75379303816946	6		1			10
398	True	35.80396242562262	5		2			7
399	True	35.932158128339815	9		2			5
400	False	35.96298713608603	9		1			4
401	False	36.18261879814266	5		1			6
402	True	36.25751838768896	5		2			5
403	True	36.424545830162245	8		2			9
404	True	36.45672765967859	7		2			7
405	False	36.526850233749485	5		1			4
406	False	36.56049894062566	8	4.0	1	1.0	12.0	8
407	True	36.65743381551954	4		2			11
408	False	36.6928334937545	7		1			6
409	False	36.814921314956294	2		1			4
410	True	36.91541185015251	2		2			3
411	True	37.06546555912364	9		2			3
412	False	37.186262626911535	3	1.0	1	1.0	12.0	10
413	False	37.20128217409839	4		1			10
414	True	37.372763800887846	3		2			9
415	False	37.47540595641956	2		1			2
416	True	37.51692631881036	2		2			1
417	True	37.829462424398486	1		2			11
418	False	37.87220996979424	2		0			12
419	True	37.87890156362412	6		2			9
420	False	37.91185003433936	3	2.0	1	1.0	12.0	8
421	True	37.9395936267926	5		2			3
422	False	38.12037522746485	5		1			2
423	True	38.13957380349508	4		2			9
424	True	38.2085415889157	7		2			5
425	False	38.29567926108121	4		1			8
426	False	38.32246735412711	6		1			8
427	False	38.32785323265819	9		1			2
428	True	38.40490555613319	3		2			7
429	False	38.49031940780252	3		1			6
430	True	38.59362299842854	2		2			11
431	False	38.77000536412184	2		1			10
432	False	38.77193662520099	1		1			10
433	True	38.82999819067081	2		2			9
434	True	38.888507826187265	1		2			9
435	False	38.9119598254941	1		1			8
436	True	39.1154152574674	4		2			7
437	True	39.249550279367746	1		2			7
438	False	39.372576075953184	2		1			8
439	True	39.42864943198437	9		2			1
440	True	39.61871035149896	2		2			7
441	True	39.624023594162395	3		2			5
442	False	39.7176398940274	9		0			12
443	False	39.7259774012903	3		1			4
444	True	39.87870528145764	6		2			7
445	True	39.87983005687069	8		2			7
446	True	39.92205619213327	0		2			11
447	False	39.94839120519464	8	9.0	1	1.0	12.0	6
448	False	39.97843757456913	6		1			6
449	False	40.07055564151938	1		1			6
450	False	40.09091933660323	4		1			6
451	True	40.18726480356737	6		2			5
452	True	40.35356092936341	9		2			11
453	False	40.37782188703965	7		1			4
454	False	40.413113406368296	9		1			10
455	True	40.417250365141484	7		2			3
456	False	40.50353130763998	2		1			6
457	True	40.504134479517816	3		2			3
458	True	40.52783505834256	8		2			5
459	False	40.56402709111006	0		1			10
460	False	40.60538932096657	6		1			4
461	False	40.65859549157673	7		1			2
462	False	41.0075772804913	3		1			2
463	True	41.03837325184571	7		2			1
464	True	41.11377309303276	3		2			1
465	False	41.11544550517821	3		0			12
466	False	41.14416979798305	8		1			4
467	False	41.24929673084156	7		0			12
468	True	41.32686762070397	8		2			3
469	True	41.3966104936363	4		2			5
470	True	41.727808140678604	2		2			5
471	False	42.042559176884765	8	7.0	1	1.0	12.0	2
472	False	42.0947479742667	4		1			4
473	True	42.33716727475604	6		2			3
474	False	42.35437414954933	6	3.0	1	1.0	12.0	2
475	True	42.3886148310694	6		2			1
476	True	42.70396073644134	9		2			9
477	True	42.88470306319493	0		2			9
478	False	42.904698757630904	0		1			8
479	True	42.982937057118065	4		2			3
480	False	42.99261359734523	2		1			4
481	False	43.21168934258292	9		1			8
482	True	43.399688723269364	2		2			3
483	False	43.563146032715984	2		1			2
484	True	43.57653085383667	0		2			7
485	True	43.850631346197744	1		2			5
486	True	43.92164569147303	8		2			1
487	True	43.950257262207494	5		2			1
488	False	43.9729236509551	0		1			6
489	True	44.029344731245914	0		2			5
490	False	44.14169338429043	0		1			4
491	False	44.194231899571705	6		0			12
492	True	44.40555174270218	0		2			3
493	False	44.57843102429818	1		1			4
494	True	44.85276320545185	3		2			11
495	False	44.930168084216255	8		0			12
496	False	45.0684239543915	4		1			2
497	True	45.08765560051533	7		2			11
498	False	45.12115577507235	7	8.0	1	1.0	12.0	10
499	True	45.23225541986842	7		2			9
