# Supplementary material for: Stability of ecologically scaffolded traits during evolutionary transitions in individuality
Source: Nat Commun. 2024 Aug 3;15:6566. doi: 10.1038/s41467-024-50625-1 (PMC11297203; doi:10.1038/s41467-024-50625-1)
Supplement: Supplementary file 4 — Supplementary Code 1 [file 41467_2024_50625_MOESM4_ESM.zip › code/results/source_data/s8b_smooth_trajectory.csv]

	birth	time	focal	target	pop_focal	pop_target	R_target	R_focal
0	True	0.30991822451969614	5		2			11
1	False	1.0695906197773302	5	8.0	1	1.0	12.0	10
2	True	1.4556084224753918	5		2			9
3	False	1.577481422277453	5		1			8
4	True	2.349695485721535	5		2			7
5	True	2.4696951989087164	8		2			11
6	False	2.714381601382518	5	7.0	1	1.0	12.0	6
7	False	2.903137543536532	8	9.0	1	1.0	12.0	10
8	True	3.416917085029955	8		2			9
9	False	3.5071850096616592	8	4.0	1	1.0	12.0	8
10	True	3.832136760276307	7		2			11
11	True	3.8422759742561583	8		2			7
12	True	3.8728170400983974	9		2			11
13	False	3.8976230220508215	9	6.0	1	1.0	12.0	10
14	False	4.280216620253515	7	3.0	1	1.0	12.0	10
15	True	4.530180027826011	5		2			5
16	True	4.532411465760551	3		2			11
17	False	4.607829415449746	8		1			6
18	True	4.677060756268655	7		2			9
19	True	4.813057264642161	4		2			11
20	True	4.990269193222804	3		3			10
21	True	5.073904962060406	4		3			10
22	False	5.256009984825276	3		2			9
23	False	5.30472903268294	4	0.0	2	1.0	12.0	9
24	False	5.38731204139901	7		1			8
25	True	5.526706506034331	0		2			11
26	False	5.53969479085047	3	2.0	1	1.0	12.0	8
27	False	5.5412369680092946	4		1			8
28	False	5.6103865718805315	0		1			10
29	True	5.8937364145473214	9		2			9
30	True	5.99760823517885	6		2			11
31	False	6.068506754585711	5		1			4
32	True	6.130835029672906	2		2			11
33	True	6.20098285771558	2		3			10
34	False	6.2889952728681955	2		2			9
35	True	6.343467547414653	0		2			9
36	False	6.433972826208821	9	1.0	1	1.0	12.0	8
37	True	6.4749055279761345	5		2			3
38	False	6.626989150291833	6		1			10
39	True	6.64756580278636	8		2			5
40	True	6.6524419143024085	7		2			7
41	False	6.825666781948665	7		1			6
42	True	6.95398130111341	6		2			9
43	False	6.966679975489287	0		1			8
44	True	6.998018418709659	2		3			8
45	True	7.257476037369042	3		2			7
46	False	7.2705511608538815	3		1			6
47	True	7.370522967955492	1		2			11
48	False	7.4342730403590265	5		1			2
49	True	7.516095093759632	6		3			8
50	True	7.829673920714699	5		2			1
51	False	7.846782181739077	5		0			12
52	False	7.889127510138918	2		2			7
53	True	7.8929923241050055	3		2			5
54	False	8.000979597928723	8		1			4
55	False	8.105905218133843	2	5.0	1	1.0	12.0	6
56	True	8.329277443030172	5		2			11
57	False	8.34331364313155	5		1			10
58	False	8.369565432602558	6		2			7
59	True	8.385800734491772	8		2			3
60	True	8.582673751975063	4		2			7
61	True	8.645261727494601	9		2			7
62	True	8.667224959622773	3		3			4
63	False	8.759550345841546	3		2			3
64	True	8.865921498994748	7		2			5
65	False	8.877376833875758	6		1			6
66	False	9.08116006263773	8		1			2
67	True	9.095661942569937	0		2			7
68	False	9.109396780052492	7		1			4
69	False	9.141179357727834	0		1			6
70	True	9.198137646479063	5		2			9
71	False	9.203887568527735	1		1			10
72	True	9.24090498104065	6		2			5
73	True	9.323680451382986	1		2			9
74	True	9.327896669354148	3		3			2
75	True	9.333934076903711	6		3			4
76	True	9.439155469556557	6		4			3
77	True	9.441546085559633	9		3			6
78	False	9.500132103741647	3		2			1
79	False	9.500462934723885	3		0			12
80	True	9.564808384379372	8		2			1
81	False	9.598832004616755	4	3.0	1	1.0	12.0	6
82	True	9.64308113593878	4		2			5
83	False	9.69204554395084	4		1			4
84	True	9.695612366385111	7		2			3
85	False	9.745729014570117	6		3			2
86	False	9.855475776645486	7		1			2
87	False	9.957689870666908	9		2			5
88	True	9.971327297373849	3		2			11
89	True	9.98514072364861	5		3			8
90	False	10.13556282042905	8		0			12
91	False	10.244282706657376	9		1			4
92	False	10.315587876465685	5		2			7
93	True	10.326319846894977	4		2			3
94	True	10.36111402809314	4		3			2
95	True	10.379328181700929	5		3			6
96	False	10.392884457843943	1		1			8
97	False	10.456955953237737	3		1			10
98	False	10.503671430728904	4		2			1
99	False	10.621424381651353	6	8.0	2	1.0	12.0	1
100	True	10.664049452306278	1		2			7
101	False	10.831920316749112	6		0			12
102	False	10.864654956357649	4		0			12
103	True	10.93408446158362	0		2			5
104	True	10.945362129895363	3		2			9
105	True	11.022706611321254	2		2			5
106	True	11.087676431475114	0		3			4
107	False	11.121257024356229	2		1			4
108	False	11.330862348934653	3		1			8
109	False	11.338370518459842	5		2			5
110	False	11.40829945918727	0		2			3
111	False	11.492075146993669	0	6.0	1	1.0	12.0	2
112	True	11.78182041968358	9		2			3
113	True	11.932202428185649	3		2			7
114	True	11.96547445596602	9		3			2
115	False	11.967026093975742	1		1			6
116	False	12.01507990523001	3		1			6
117	True	12.170249474909394	0		2			1
118	True	12.205747763763151	8		2			11
119	False	12.284855742373715	8		1			10
120	False	12.338566363300547	0		0			12
121	True	12.340298888067549	1		2			5
122	False	12.41483734477096	9		2			1
123	True	12.42398393059286	5		3			4
124	False	12.558968807609057	9		0			12
125	True	12.587035069407088	1		3			4
126	True	12.594886459427732	1		4			3
127	True	12.746734561682194	2		2			3
128	False	12.764618982899647	5		2			3
129	True	12.787439777114537	6		2			11
130	False	12.802821391182855	1	4.0	3	1.0	12.0	2
131	False	12.872123605898954	2	0.0	1	1.0	12.0	2
132	False	12.898426194093158	1		2			1
133	False	13.017029949721017	1		0			12
134	False	13.113229195374513	5		1			2
135	True	13.212157296585852	3		2			5
136	True	13.2233825130401	7		2			1
137	True	13.247851176099202	7		0			12
138	True	13.349393702191618	2		2			1
139	True	13.421488804649139	4		2			11
140	True	13.44843116386226	5		2			1
141	True	13.50993167770605	6		3			10
142	False	13.545175840643326	6	7.0	2	1.0	12.0	9
143	False	13.580440547039947	4		1			10
144	False	13.782261524583717	2		0			12
145	True	13.842139147484538	4		2			9
146	True	13.934429679242898	8		2			9
147	False	14.024230830973671	4	9.0	1	1.0	12.0	8
148	False	14.067919400816372	3		1			4
149	False	14.108022572837287	6		1			8
150	False	14.147420955624073	5		0			12
151	False	14.15564795960086	8		1			8
152	True	14.39958177846028	0		2			11
153	False	14.569329539788626	0	1.0	1	1.0	12.0	10
154	True	14.571319986957397	9		2			11
155	True	14.76203370688314	4		2			7
156	True	14.838717291752566	9		3			10
157	True	14.845888964374836	1		2			11
158	False	14.8711213951839	4		1			6
159	False	15.013201463488437	1		1			10
160	True	15.054691572902568	3		2			3
161	True	15.084347132005771	7		2			11
162	True	15.09320986083522	6		2			7
163	False	15.128157387060496	9	2.0	2	1.0	12.0	9
164	False	15.144584194111724	6		1			6
165	True	15.293849467861477	0		2			9
166	True	15.333640210010527	2		2			11
167	True	15.435511098138765	1		2			9
168	True	15.45433930807257	8		2			7
169	False	15.689638211712296	9		1			8
170	True	15.788468203616933	6		2			5
171	True	15.83631293934152	2		3			10
172	False	15.891415398242781	2		2			9
173	False	15.96993446068502	6		1			4
174	False	16.042559889857696	7		1			10
175	False	16.12789025686171	1		1			8
176	True	16.14616661078208	6		2			3
177	True	16.278896677434734	2		3			8
178	False	16.319973588443222	0		1			8
179	False	16.386348299284123	2		2			7
180	True	16.435450900659266	7		2			9
181	False	16.47967154620197	8		1			6
182	True	16.531957478309465	9		2			7
183	True	16.638790853602824	8		2			5
184	True	16.67099874112941	1		2			7
185	True	16.83199113427656	2		3			6
186	True	16.870141634998394	3		3			2
187	True	16.91207772293009	1		3			6
188	True	16.916293418311863	4		2			5
189	False	16.947963345615182	8		1			4
190	False	17.018174223945536	9		1			6
191	False	17.03886885407625	1		2			5
192	False	17.07456921297679	6		1			2
193	True	17.085598044275567	4		3			4
194	False	17.117615963070673	4		2			3
195	True	17.12298545851698	6		2			1
196	False	17.31236739540379	3		2			1
197	False	17.38571187520859	2		2			5
198	True	17.40171700324033	6		0			12
199	False	17.41525694724363	3		0			12
200	False	17.75210389783924	4		1			2
201	True	17.789933375837233	9		2			5
202	False	17.8197347568795	2		1			4
203	True	17.971784149870643	0		2			7
204	True	18.04521010654633	4		2			1
205	True	18.047067424240726	4		0			12
206	True	18.351146290862136	9		3			4
207	True	18.363692344818123	8		2			3
208	False	18.626524527022003	7		1			8
209	False	18.682610861381633	9		2			3
210	False	18.718083369617045	0	5.0	1	1.0	12.0	6
211	False	18.86278646520252	8		1			2
212	True	18.965885096877834	2		2			3
213	True	18.97190773072744	8		2			1
214	False	19.006637127887224	9	3.0	1	1.0	12.0	2
215	True	19.081027311379092	7		2			7
216	True	19.1421845750949	1		3			4
217	True	19.180181092797703	8		0			12
218	False	19.19508460858891	2		1			2
219	False	19.28221650335281	1		2			3
220	False	19.34446607023306	7		1			6
221	True	19.422465965614947	1		3			2
222	True	19.440059494800703	3		2			11
223	False	19.597719419708426	3		1			10
224	True	20.089661717666196	0		2			5
225	True	20.1139967693168	3		2			9
226	False	20.155842029446518	3	4.0	1	1.0	12.0	8
227	False	20.330964796734023	1		2			1
228	True	20.48708021669557	3		2			7
229	False	20.611052313527132	3		1			6
230	False	20.660264041994907	1		0			12
231	True	20.678655181088313	5		2			11
232	False	20.697980356921335	5	1.0	1	1.0	12.0	10
233	True	20.87552150934832	0		3			4
234	True	20.96998081947586	2		2			1
235	True	20.97596174682868	1		2			11
236	False	21.021845754779577	2		0			12
237	True	21.06396658912054	7		2			5
238	True	21.091562245260906	4		2			11
239	False	21.1244728362357	4	8.0	1	1.0	12.0	10
240	False	21.251136161178252	1		1			10
241	True	21.340444609847445	1		2			9
242	False	21.581907402209392	0		2			3
243	True	21.70637664870461	5		2			9
244	False	21.765602894376556	1		1			8
245	False	22.080397613180757	7		1			4
246	True	22.21491872892411	9		2			1
247	False	22.49005266826566	9		0			12
248	False	22.491624542576062	0		1			2
249	True	22.508714399000542	8		2			11
250	False	22.58573247011871	5		1			8
251	False	22.66096858342221	8		1			10
252	True	22.721119164074956	3		2			5
253	True	22.801594783960123	5		2			7
254	True	22.84050629888746	7		2			3
255	True	22.864060666112454	3		3			4
256	False	23.131371882579987	5		1			6
257	True	23.26546610314759	8		2			9
258	True	23.32749052921249	5		2			5
259	False	23.35905919412018	5	2.0	1	1.0	12.0	4
260	False	23.387826006192913	7	9.0	1	1.0	12.0	2
261	True	23.454050337497222	0		2			1
262	True	23.48418677053924	3		4			3
263	False	23.485900481705357	8		1			8
264	True	23.551929049753277	4		2			9
265	False	23.563848623966376	3		3			2
266	True	23.616763744678217	7		2			1
267	True	23.66250755236823	8		2			7
268	True	23.664730338305414	0		0			12
269	True	23.83743002673134	9		2			11
270	False	23.85521992464918	4		1			8
271	True	23.92437909004372	5		2			3
272	False	23.952993853560724	9		1			10
273	False	23.981573089370983	5		1			2
274	False	24.145408080166078	7		0			12
275	False	24.236387906463115	8	6.0	1	1.0	12.0	6
276	True	24.402557544714885	6		2			11
277	False	24.654922753084616	6		1			10
278	False	24.74252881262403	3		2			1
279	False	24.75415891004408	3		0			12
280	True	24.84988795875883	2		2			11
281	True	24.87074107931201	8		2			5
282	False	24.914701832757586	2	0.0	1	1.0	12.0	10
283	True	24.99454293880923	5		2			1
284	False	25.150247250493177	5		0			12
285	True	25.17398729372817	2		2			9
286	True	25.327636155811582	9		2			9
287	True	25.333323876718293	0		2			11
288	False	25.406113312412074	8		1			4
289	False	25.432652565913816	0		1			10
290	False	25.6450784001575	9	3.0	1	1.0	12.0	8
291	True	25.819709259431438	9		2			7
292	True	25.994657763133855	0		2			9
293	False	26.047901287069188	2		1			8
294	True	26.266792287451384	6		2			9
295	True	26.378747234266744	9		3			6
296	True	26.54656629500336	4		2			7
297	False	26.629169181775428	9	5.0	2	1.0	12.0	5
298	True	26.672437552605615	5		2			11
299	False	26.762635709983794	9		1			4
300	False	26.79564504823879	0		1			8
301	False	26.860290511306125	4		1			6
302	False	26.979537040180382	6		1			8
303	True	26.996489464840327	1		2			7
304	True	27.01863164601583	5		3			10
305	True	27.080417568771715	6		2			7
306	True	27.09408103121201	4		2			5
307	False	27.177846619912096	4		1			4
308	False	27.242950068646255	1		1			6
309	False	27.245434546458846	5		2			9
310	True	27.31671557147864	8		2			3
311	True	27.377156337374913	3		2			11
312	False	27.47507483693192	8		1			2
313	True	27.610769891562416	2		2			7
314	False	27.652131818178926	5		1			8
315	False	27.671490247953788	6	7.0	1	1.0	12.0	6
316	True	27.81132160634312	4		2			3
317	False	27.81594185721764	4		1			2
318	True	27.986785858637383	3		3			10
319	True	28.072094870511744	0		2			7
320	True	28.213823072849863	7		2			11
321	True	28.28240927098251	4		2			1
322	True	28.357621973683568	8		2			1
323	True	28.446697584292618	9		2			3
324	False	28.498818217092534	3		2			9
325	False	28.543598472234823	7		1			10
326	True	28.66525297011696	5		2			7
327	False	28.73630644378473	9		1			2
328	False	28.743921344369376	0		1			6
329	False	28.758933716338287	3		1			8
330	False	28.91474585638183	5		1			6
331	True	29.17748455938459	4		0			12
332	True	29.961292141149727	1		2			5
333	False	29.978130026723367	1		1			4
334	True	30.187189841292565	6		2			5
335	True	30.197165135859457	1		2			3
336	True	30.200272696592446	9		2			1
337	False	30.508396384090172	6		1			4
338	True	30.51804262774435	9		0			12
339	True	30.54314827932743	0		2			5
340	True	30.54576330951742	5		2			5
341	True	30.577907607987598	8		0			12
342	True	30.66843978999958	5		3			4
343	False	30.740724282776398	5	9.0	2	1.0	12.0	3
344	False	30.775625344106274	2		1			6
345	False	30.78514849912692	1		1			2
346	True	30.801087401333117	6		2			3
347	True	30.819796381832607	3		2			7
348	False	30.84000126810633	0		1			4
349	True	31.026315284008263	7		2			9
350	False	31.15528694376136	3		1			6
351	True	31.174210624609124	1		2			1
352	False	31.176491170274083	1		0			12
353	True	31.216295644887982	9		2			11
354	False	31.40878964938263	7	1.0	1	1.0	12.0	8
355	False	31.457176439627432	9	4.0	1	1.0	12.0	10
356	True	31.575931235593394	3		2			5
357	True	31.747789370277523	1		2			11
358	True	31.88766405981729	2		2			5
359	True	31.91664001132467	4		2			11
360	True	31.919490900011393	9		2			9
361	True	31.978304472017843	7		2			7
362	False	32.00479729995411	4		1			10
363	False	32.089023403699414	9		1			8
364	False	32.109176731630065	5		1			2
365	True	32.12380100180683	0		2			3
366	False	32.20570050441504	0		1			2
367	False	32.283223336894494	6		1			2
368	False	32.36044919631198	7		1			6
369	True	32.405313876325124	9		2			7
370	True	32.43107104457688	9		3			6
371	True	32.4400921526069	5		2			1
372	True	32.44388269081303	2		3			4
373	True	32.521021227053225	4		2			9
374	False	32.54338249115495	2	8.0	2	1.0	12.0	3
375	False	32.67815202231568	9		2			5
376	False	32.79748061282276	3		1			4
377	False	32.81786370341666	4		1			8
378	True	32.857673703061046	1		3			10
379	False	32.90804492214619	1		2			9
380	False	32.95958214508975	2		1			2
381	True	33.00519989464193	4		2			7
382	False	33.39757247144599	4		1			6
383	True	33.46334091837537	5		0			12
384	False	33.59955641972703	9		1			4
385	True	33.67919000879866	3		2			3
386	True	33.750950484025175	7		2			5
387	False	33.77727419624191	7		1			4
388	False	33.83327134844172	1		1			8
389	True	33.8705688984934	7		2			3
390	True	33.87479567241338	7		3			2
391	False	33.97614985650991	3		1			2
392	False	34.1732756552396	7		2			1
393	True	34.305577603698374	0		2			1
394	True	34.45694600806603	1		2			7
395	True	34.46706780558865	3		2			1
396	True	34.49580124814975	2		2			1
397	False	34.73003137845919	7		0			12
398	False	34.74817305422763	1		1			6
399	False	34.88987111755799	0	7.0	0	1.0	12.0	12
400	False	35.02935035544384	2		0			12
401	False	35.0549191081057	3		0			12
402	True	35.289243260634855	1		2			5
403	True	35.516237785458905	7		2			11
404	True	35.559564768637934	8		2			11
405	True	35.578030303126546	6		2			1
406	False	35.65225571369822	1	0.0	1	1.0	12.0	4
407	True	35.916665651647705	6		0			12
408	True	36.073986398566845	4		2			5
409	True	36.15431402841689	4		3			4
410	False	36.32853989975488	7		1			10
411	False	36.71009738092718	8		1			10
412	False	36.71114212724198	4		2			3
413	True	36.78657070249334	4		3			2
414	False	36.94541874235482	4	6.0	2	1.0	12.0	1
415	True	36.979841082753396	7		2			9
416	False	37.00690880969047	4	2.0	0	1.0	12.0	12
417	False	37.0371160986154	7	3.0	1	1.0	12.0	8
418	True	37.31141067663939	7		2			7
419	False	37.49553233135645	7		1			6
420	True	37.560863933924125	6		2			11
421	True	37.649689901974256	3		2			11
422	True	37.73987476507659	0		2			11
423	False	37.743308355235335	6		1			10
424	True	37.7801807866635	3		3			10
425	True	37.82610940949065	9		2			3
426	True	38.067935476571996	6		2			9
427	False	38.10028897517267	6		1			8
428	True	38.123243861692096	9		3			2
429	True	38.2047042404783	7		2			5
430	True	38.299655945808105	0		3			10
431	True	38.307843047049104	1		2			3
432	False	38.40364429766152	9	5.0	2	1.0	12.0	1
433	True	38.564834908284844	8		2			9
434	True	38.62001166889666	8		3			8
435	False	38.64925836003594	8		2			7
436	True	38.663768892433	5		2			11
437	False	38.67636171265601	7		1			4
438	True	38.70222296699149	1		3			2
439	True	38.92511814403158	1		4			1
440	True	38.93621214544727	7		2			3
441	False	38.94506476089509	7		1			2
442	False	38.998001300667426	1		0			12
443	True	39.07057716135855	2		2			11
444	False	39.071384046031184	2		1			10
445	False	39.2850833655773	9		0			12
446	False	39.485840909204356	0	9.0	2	1.0	12.0	9
447	False	39.721226631908515	8		1			6
448	True	39.86300156592814	9		2			11
449	False	39.8785911215051	5		1			10
450	False	39.99285592705944	9		1			10
451	True	40.00071976249632	5		2			9
452	True	40.058931637701086	9		2			9
453	False	40.07868190771144	5		1			8
454	False	40.286227619604716	0	1.0	1	1.0	12.0	8
455	True	40.32036354658032	0		2			7
456	True	40.43783156267911	7		2			1
457	False	40.44132906743357	0		1			6
458	True	40.59536088065257	8		2			5
459	False	40.65265601814995	9		1			8
460	False	40.67575498109154	3		2			9
461	False	40.793478462190045	8		1			4
462	True	40.93958785876889	2		2			9
463	True	41.03498881725032	1		2			11
464	False	41.06933565351736	3		1			8
465	True	41.111383388849916	6		2			7
466	False	41.34302748615564	1	4.0	1	1.0	12.0	10
467	True	41.357013395732984	1		2			9
468	True	41.37653411571179	9		2			7
469	True	41.39601606424206	7		0			12
470	False	41.56298693620957	9		1			6
471	True	41.594045725297406	6		3			6
472	False	41.598730265216446	2		1			8
473	True	41.73411774295064	4		2			11
474	True	41.74509268735235	9		2			5
475	True	41.800111437877945	4		3			10
476	True	41.923185648716256	1		3			8
477	False	42.03600098535121	1		2			7
478	False	42.082523837331536	4	7.0	2	1.0	12.0	9
479	False	42.18473280783697	6		2			5
480	True	42.34556616532298	0		2			5
481	True	42.414434519968566	2		2			7
482	True	42.53402000289996	1		3			6
483	False	42.63085832890979	1		2			5
484	False	42.69944642535417	2		1			6
485	True	42.839164995799436	9		3			4
486	False	42.926986119378924	6		1			4
487	False	42.93423309040374	4		1			8
488	True	43.05162271701518	9		4			3
489	True	43.06118279129066	2		2			5
490	False	43.22893738110649	0		1			4
491	True	43.27553900025987	8		2			3
492	False	43.28405404391866	9		3			2
493	False	43.323292833372506	8		1			2
494	False	43.41082737725875	2		1			4
495	True	43.598466611111895	8		2			1
496	True	43.604891773930554	6		2			3
497	True	43.68049993019988	0		2			3
498	True	43.69376502329592	7		2			11
499	True	43.76648973686012	7		3			10
