# Supplementary material for: Stability of ecologically scaffolded traits during evolutionary transitions in individuality
Source: Nat Commun. 2024 Aug 3;15:6566. doi: 10.1038/s41467-024-50625-1 (PMC11297203; doi:10.1038/s41467-024-50625-1)
Supplement: Supplementary file 4 — Supplementary Code 1 [file 41467_2024_50625_MOESM4_ESM.zip › code/results/source_data/s9_main_model.csv]

	Unnamed: 0	p1	p2	name	propagules_mean	propagules_std	time_mean	time_std	average_mean	average_std	mx_mean	mx_std
0	0	0.0	0	classic	1.0	0.0	2.0	0.0	0.5	0.0	1.0	0.0
1	1	0.0101010101010101	0	classic	1.00009	0.0992476216385267	2.93902	9.545985161203976	0.9698392	4.77808917659612	1.92949	9.452036381109467
2	2	0.0202020202020202	0	classic	1.02085	0.2482254895431479	3.99404	13.833748523244902	1.4770758	6.78361828789211	2.93275	13.416972370433532
3	3	0.0303030303030303	0	classic	1.05744	0.4368324102279403	4.87242	16.524446554028252	1.8811224	7.954590428633412	3.73023	15.722336533281572
4	4	0.0404040404040404	0	classic	1.11635	0.6891715512659137	5.84324	19.013841315315837	2.3088078666666667	8.963361224695491	4.57482	17.710671885803368
5	5	0.0505050505050505	0	classic	1.19119	0.9625828014028156	6.76256	21.05976014539064	2.6972465000000003	9.736392245209666	5.33758	19.21476598389698
6	6	0.0606060606060606	0	classic	1.28101	1.2568290162515212	7.5882	22.707873023138465	3.0205661	10.268312858840128	5.97735	20.26902428117725
7	7	0.0707070707070707	0	classic	1.3906	1.5902442984552003	8.45266	24.283044199333016	3.3481636333333333	10.751652848936155	6.6162	21.19098412386956
8	8	0.0808080808080808	0	classic	1.50149	1.910040382411484	9.0946	25.3692389878542	3.561922666666667	10.988400009516653	7.03316	21.639375754402693
9	9	0.0909090909090909	0	classic	1.65572	2.299022430652081	10.12816	26.99651501828768	3.927711833333333	11.431769408758749	7.75126	22.501600201597157
10	10	0.101010101010101	0	classic	1.8022	2.6602379458723826	10.86372	28.06753615170851	4.1547575666666665	11.629142958074349	8.19202	22.868438468211423
11	11	0.1111111111111111	0	classic	1.98153	3.0658967458687467	11.77702	29.32254896898261	4.435827827777778	11.869258962775948	8.74304	23.33092528981965
12	12	0.1212121212121212	0	classic	2.15685	3.4599895654145887	12.46362	30.2090367664153	4.608927857142858	11.937216672149582	9.07687	23.442871340457994
13	13	0.1313131313131313	0	classic	2.3516	3.8838728461012577	13.16076	31.06829201308136	4.768700283333334	11.96866316796442	9.38497	23.482525042868023
14	14	0.1414141414141414	0	classic	2.52507	4.250269655330302	13.68984	31.691834981560422	4.864360207142857	11.924870503684891	9.56673	23.37970387350173
15	15	0.1515151515151515	0	classic	2.76674	4.716254043509724	14.54876	32.66416648163719	5.063189045848596	11.981530086932274	9.94281	23.45292134679801
16	16	0.1616161616161616	0	classic	2.97725	5.1314360323263735	15.06126	33.205058544919545	5.121033746825397	11.86379751175391	10.0412	23.179794985913038
17	17	0.1717171717171717	0	classic	3.23865	5.585677056130421	15.91588	34.09725370250058	5.29991070952381	11.88387158760516	10.37266	23.17131057192782
18	18	0.1818181818181818	0	classic	3.51158	6.068482031640323	16.65004	34.819401084816384	5.395318990476191	11.770095573657692	10.56398	22.96032661626552
19	19	0.1919191919191919	0	classic	3.74593	6.49620815878805	17.11916	35.25996360668496	5.409583616666667	11.596528650825398	10.57036	22.566693200972605
20	20	0.202020202020202	0	classic	3.98056	6.898366325513573	17.6042	35.69699714424255	5.423571552608502	11.420529253161396	10.5939	22.21114306240827
21	21	0.2121212121212121	0	classic	4.27508	7.377916733750354	18.28862	36.30707259654511	5.481575424064824	11.273919997646306	10.6953	21.896598195156315
22	22	0.2222222222222222	0	classic	4.59215	7.875193239799619	18.98566	36.899765450356256	5.528791499056499	11.109038314012984	10.766	21.52437587916488
23	23	0.2323232323232323	0	classic	4.79102	8.247013246738156	19.12296	36.98905895995805	5.405423758946609	10.7889060562908	10.52034	20.892310335879834
24	24	0.2424242424242424	0	classic	5.10546	8.736149116825697	19.71272	37.46669331196278	5.400550877960929	10.570638840495198	10.49123	20.42505801502285
25	25	0.2525252525252525	0	classic	5.40453	9.187218813601604	20.22854	37.85390625352392	5.381144105417579	10.35633271731453	10.42595	19.946881344667784
26	26	0.2626262626262626	0	classic	5.65731	9.59259577710003	20.5236	38.05570976096034	5.2907381244946015	10.066783048093964	10.23461	19.35889707129149
27	27	0.2727272727272727	0	classic	5.97051	10.04468761571975	21.01282	38.39191601157409	5.239636172192178	9.81495260683026	10.12001	18.826706351580068
28	28	0.2828282828282829	0	classic	6.23417	10.46627774525393	21.29582	38.580482307298254	5.135306318568343	9.518266715819918	9.89303	18.210060501880164
29	29	0.2929292929292929	0	classic	6.47719	10.852141604018689	21.50042	38.68571087192119	5.009760428382544	9.212193111698436	9.63717	17.58512430314503
30	30	0.303030303030303	0	classic	6.75832	11.266420021453229	21.80414	38.85504518084835	4.909141637020379	8.921200211041047	9.41075	16.969852509566554
31	31	0.3131313131313131	0	classic	6.99156	11.639385014648996	21.95824	38.92004064486638	4.774236750943289	8.61316677157371	9.12292	16.322060371477264
32	32	0.3232323232323232	0	classic	7.22342	12.017128093570244	22.02728	38.8851567613628	4.59814805309632	8.25029104257736	8.7662	15.587081417990635
33	33	0.3333333333333333	0	classic	7.53769	12.453743630780442	22.3947	39.09357511134219	4.490980843888492	7.942958858104365	8.54226	14.974383340023282
34	34	0.3434343434343435	0	classic	7.70663	12.7253905008347	22.34732	38.93973050553521	4.320066121778623	7.61820012843126	8.20774	14.324003485867964
35	35	0.3535353535353536	0	classic	7.93649	13.091702349450362	22.4083	38.89117607306013	4.153485905555882	7.266542831115686	7.85455	13.59137158462366
36	36	0.3636363636363636	0	classic	7.97572	13.268877537784071	21.99644	38.472721619733015	3.940891815079195	6.91792034122647	7.41867	12.868431971165426
37	37	0.3737373737373737	0	classic	8.24039	13.638267583213182	22.1544	38.45203955882517	3.789372540199406	6.566650099157486	7.11314	12.169899769718784
38	38	0.3838383838383838	0	classic	8.41105	13.89000997916407	22.12608	38.26793054476146	3.642440726153099	6.270894549745295	6.80968	11.55286167941654
39	39	0.393939393939394	0	classic	8.49151	14.090918119825792	21.8157	37.8690334461674	3.4469104341274885	5.9068906108853785	6.41664	10.813790292538703
40	40	0.4040404040404041	0	classic	8.49781	14.1747721126494	21.3955	37.33334484795545	3.257002027250226	5.56134275988917	6.05669	10.160884246933731
41	41	0.4141414141414142	0	classic	8.4983	14.247015367594482	20.95794	36.75116076309124	3.0733838580786164	5.221079153608378	5.69747	9.48167731053669
42	42	0.4242424242424242	0	classic	8.51651	14.345422452174512	20.5448	36.15949927825156	2.892093020478015	4.864237660760476	5.35214	8.78879569962224
43	43	0.4343434343434343	0	classic	8.59317	14.410713238339754	20.3556	35.66043557370907	2.766110132449256	4.577992764179801	5.11095	8.239667409470552
44	44	0.4444444444444445	0	classic	8.40115	14.259645228837798	19.5226	34.619994146157154	2.571569952126506	4.225821482224268	4.75241	7.5739648032802815
45	45	0.4545454545454546	0	classic	8.378	14.24516778588629	19.10354	33.890059380733724	2.4274398974268183	3.900608158119359	4.49199	6.977066907700314
46	46	0.4646464646464647	0	classic	8.17419	14.00458743157366	18.36146	32.82766521128828	2.288318421661673	3.627593788520653	4.23777	6.462825474065609
47	47	0.4747474747474748	0	classic	7.97395	13.732463624676774	17.61752	31.64444663380348	2.1496239781198745	3.321257362037536	3.98973	5.907013920352156
48	48	0.4848484848484848	0	classic	7.76628	13.44709348539041	16.8948	30.46186028806073	2.022387924333479	3.0313947878349423	3.76366	5.384954352799442
49	49	0.494949494949495	0	classic	7.5284	13.049825148995868	16.16272	29.1502346399372	1.9136889669970572	2.7662448183342425	3.58167	4.928130768945601
50	50	0.5050505050505051	0	classic	7.34426	12.678401810603935	15.5938	27.97395980164904	1.8330483379266311	2.5420229234845717	3.44803	4.554514963765697
51	51	0.5151515151515152	0	classic	7.05322	12.152219731227897	14.79578	26.429914861679062	1.7409203958587598	2.309158318700108	3.28653	4.144932130170957
52	52	0.5252525252525253	0	classic	6.7487	11.623157027580447	14.01366	24.94822634065137	1.652940391344993	2.076776639917366	3.14137	3.768347983873728
53	53	0.5353535353535354	0	classic	6.56256	11.127864329692642	13.5157	23.62169751215888	1.6040560415942475	1.9050020786964852	3.06245	3.4884913205018737
54	54	0.5454545454545455	0	classic	6.36264	10.67346014457893	13.02162	22.4452028381768	1.5524399214571196	1.7553096912609605	2.97408	3.2338974526919237
55	55	0.5555555555555556	0	classic	6.16051	10.134872159836856	12.54762	21.16369701532108	1.5142703932037425	1.6231632508285614	2.91409	3.028848165740936
56	56	0.5656565656565657	0	classic	5.87223	9.520469065146536	11.89114	19.66891908987843	1.4563540580323555	1.4620001142845958	2.8156	2.7676548265873486
57	57	0.5757575757575758	0	classic	5.69694	8.995931519539218	11.50132	18.483781397737484	1.4312310766244072	1.371532907291076	2.76903	2.608576413641964
58	58	0.5858585858585859	0	classic	5.56993	8.552366995452998	11.21244	17.458057082160416	1.4055032488883132	1.266496405223554	2.72806	2.4478538674286963
59	59	0.595959595959596	0	classic	5.44202	8.11309907146241	10.93482	16.488749811805118	1.385383576863282	1.1874749419323487	2.69374	2.316177553467035
60	60	0.6060606060606061	0	classic	5.28592	7.605063321464223	10.6019	15.377743694704153	1.3601722641194771	1.106147396617851	2.65032	2.180878598160524
61	61	0.6161616161616162	0	classic	5.23922	7.351559987236911	10.50136	14.836186817197786	1.3463540995481522	1.0483636052767125	2.62748	2.089141568856698
62	62	0.6262626262626263	0	classic	5.1231	6.916218962037584	10.26042	13.920643636944089	1.330842189633056	0.9890789233468568	2.59576	1.9777737833967104
63	63	0.6363636363636365	0	classic	5.06498	6.642485892027824	10.13938	13.346007431990476	1.3177803719274312	0.9403405467505432	2.57206	1.8919152068291691
64	64	0.6464646464646465	0	classic	4.97088	6.268928538454575	9.94646	12.57043967520368	1.30375763906774	0.8876247848223704	2.54596	1.7980489448844512
65	65	0.6565656565656566	0	classic	5.01023	6.132073170658849	10.02392	12.288777724988826	1.3029880448542135	0.852922629299201	2.54634	1.7413796049193997
66	66	0.6666666666666667	0	classic	4.98556	5.962860642633745	9.97332	11.94188235845343	1.2924086878882262	0.819027411618984	2.5272	1.683362259611696
67	67	0.6767676767676768	0	classic	5.01407	5.8189063089042765	10.0299	11.651067910875575	1.2879626733211873	0.7841186482091214	2.51742	1.6241437504202605
68	68	0.686868686868687	0	classic	5.01376	5.697997484568886	10.02838	11.402563517040749	1.28092979653483	0.7539425974142641	2.50191	1.563157313423015
69	69	0.696969696969697	0	classic	5.02363	5.561528650390035	10.04772	11.126674293355023	1.2759033724348745	0.7243810625182671	2.49007	1.5095907338553278
70	70	0.7070707070707072	0	classic	5.07342	5.496590909710911	10.14728	10.996701227003449	1.274257118362346	0.6989573144606989	2.48627	1.4645794403272818
71	71	0.7171717171717172	0	classic	5.16689	5.506993825828153	10.33412	11.016709921958384	1.2731157696801256	0.6711066027818318	2.48207	1.4165657703353558
72	72	0.7272727272727273	0	classic	5.26428	5.522638959502124	10.52898	11.048612622316384	1.274309000823543	0.6511913568603098	2.48257	1.3810992974629748
73	73	0.7373737373737375	0	classic	5.36481	5.553155142729263	10.73004	11.109637070523949	1.270900606978706	0.6221421588329857	2.47438	1.3317437257271052
74	74	0.7474747474747475	0	classic	5.44153	5.587719882495401	10.88358	11.17951770872798	1.2691073378292643	0.6034827914022071	2.46564	1.2959537743923768
75	75	0.7575757575757577	0	classic	5.60463	5.672455758368037	11.2096	11.347538742227576	1.2722752649895404	0.5800096951509196	2.46961	1.2558949878959689
76	76	0.7676767676767677	0	classic	5.75984	5.781432125691199	11.52	11.565281559796768	1.2738019543722738	0.5650967411407701	2.4695	1.229318861096928
77	77	0.7777777777777778	0	classic	5.88737	5.873262248120227	11.77536	11.75112070224698	1.273207002953211	0.5468349756937712	2.4624	1.1924849937020543
78	78	0.787878787878788	0	classic	6.11899	6.008009016439942	12.23868	12.021041423769022	1.279247984226204	0.5255477414434336	2.4685	1.1543660925420227
79	79	0.797979797979798	0	classic	6.32266	6.191214245666062	12.64592	12.386602505643596	1.2819245286558958	0.5093818794560108	2.47197	1.1300031363544434
80	80	0.8080808080808082	0	classic	6.48434	6.310070755096889	12.96932	12.624500485869753	1.2796250257503614	0.49081891604512	2.4571	1.089289426880912
81	81	0.8181818181818182	0	classic	6.74939	6.565730402328237	13.49974	13.137694848132904	1.284944988821543	0.4758012563568332	2.4634	1.06771336983219
82	82	0.8282828282828284	0	classic	7.09027	6.843416518859282	14.18224	13.697346631937435	1.2910545782820186	0.4576803687200926	2.46668	1.0307280929537233
83	83	0.8383838383838385	0	classic	7.39273	7.126219262491837	14.78764	14.265311010327968	1.2921633034213011	0.4423103443115975	2.46318	1.0054125502220284
84	84	0.8484848484848485	0	classic	7.82318	7.472300384776482	15.64878	14.95809218974195	1.2999653496750383	0.4263944882064978	2.46754	0.973691855341463
85	85	0.8585858585858587	0	classic	8.20736	7.817048860850806	16.41824	15.652672786589866	1.3044554403653004	0.4086290184009172	2.46383	0.940670282142371
86	86	0.8686868686868687	0	classic	8.73437	8.265825666068643	17.47432	16.559115996357505	1.3115677763983136	0.3943258644202597	2.47082	0.9176148144888902
87	87	0.8787878787878789	0	classic	9.3602	8.829187703608639	18.72812	17.693429623453937	1.3166638994529232	0.3784876519165068	2.4681	0.8867300902205407
88	88	0.888888888888889	0	classic	10.08122	9.481105538133326	20.17482	19.01358811831503	1.3250608637289816	0.3623279380669075	2.47207	0.8590618691182513
89	89	0.8989898989898991	0	classic	10.9226	10.149050166010204	21.86404	20.369539613350227	1.3338896557213278	0.3446277032352924	2.47292	0.8257684254892057
90	90	0.9090909090909092	0	classic	11.96609	10.953795687719332	23.96108	22.006340177859617	1.3442310101367774	0.3268867708132529	2.48059	0.7989428233586867
91	91	0.9191919191919192	0	classic	13.15744	11.846904073966396	26.35902	23.8287578932816	1.351956875929513	0.3107042551799169	2.47735	0.7684743867096896
92	92	0.9292929292929294	0	classic	14.57058	12.81077201508158	29.20856	25.804536838850773	1.3615578060491758	0.2944545898407025	2.47605	0.7388720165350532
93	93	0.9393939393939394	0	classic	16.62649	13.9771518517771	33.36254	28.210561906960013	1.3766933211689694	0.2712748663377873	2.48414	0.7018499742351335
94	94	0.9494949494949496	0	classic	18.95556	15.148633598361252	38.08294	30.64125307196627	1.389349399833951	0.2493194798249837	2.4755	0.668164810837975
95	95	0.9595959595959596	0	classic	22.11746	16.303262897721094	44.51438	33.07136632146162	1.4056249503595952	0.2266332516168353	2.47805	0.6346985315267941
96	96	0.9696969696969696	0	classic	26.15696	17.23143037534398	52.7642	35.06463365907783	1.4227620741223297	0.2004908947985117	2.45938	0.5974726649277331
97	97	0.97979797979798	0	classic	31.57446	17.377032408353216	63.88396	35.49658821346292	1.4433479695530766	0.1689200032368623	2.42168	0.5581299962293071
98	98	0.98989898989899	0	classic	38.87593	15.437539953357216	78.9635	31.674790933387275	1.4681570438458904	0.1242399470008458	2.30732	0.4924193765160177
99	99	1.0	0	classic	49.0	0.0	100.0	0.0	1.5	0.0	2.0	0.0
