# Supplementary material for: Stability of ecologically scaffolded traits during evolutionary transitions in individuality
Source: Nat Commun. 2024 Aug 3;15:6566. doi: 10.1038/s41467-024-50625-1 (PMC11297203; doi:10.1038/s41467-024-50625-1)
Supplement: Supplementary file 4 — Supplementary Code 1 [file 41467_2024_50625_MOESM4_ESM.zip › code/results/source_data/s9_smoothed_k2.csv]

	Unnamed: 0	p1	p2	name	propagules_mean	propagules_std	time_mean	time_std	average_mean	average_std	mx_mean	mx_std
9	9	0.0	2.0	smooth	1.0	0.0	2.0	0.0	0.5	0.0	1.0	0.0
19	19	0.0333333333333333	2.0	smooth	1.07122	0.5007296864598587	4.27672	14.695479087551233	1.5671090333333333	6.927041559450833	3.12237	13.771090443839974
29	29	0.0666666666666666	2.0	smooth	1.29755	1.3553421586535463	6.62906	20.67415095527685	2.521455342857143	9.097141217177082	5.01544	18.057591820966135
39	39	0.1	2.0	smooth	1.64279	2.3868489659758003	8.62082	24.4399892728773	3.1857689496392494	10.00861622972072	6.31493	19.78609521837853
49	49	0.1333333333333333	2.0	smooth	2.0972	3.539830146204004	10.43026	27.26392102296175	3.649385086219336	10.307797711792182	7.22434	20.346730239984907
59	59	0.1666666666666666	2.0	smooth	2.69682	4.856988551662218	12.38912	29.89654434310507	4.0558215978354974	10.384345761614412	7.99596	20.396259062686845
69	69	0.2	2.0	smooth	3.32115	6.133639123129835	13.8194	31.550967945148223	4.175993599778	9.995757559626002	8.20587	19.55181398943355
79	79	0.2333333333333333	2.0	smooth	4.07702	7.522621472461419	15.46152	33.28174869260251	4.28547170532572	9.568022367860426	8.36842	18.578737804237058
89	89	0.2666666666666666	2.0	smooth	4.87738	8.9058844301605	16.83746	34.53791061169021	4.216875326328287	8.88822075313121	8.19756	17.164307040505815
99	99	0.3	2.0	smooth	5.64246	10.1881835053768	17.80574	35.25683385523613	4.005389957598471	8.081157798465528	7.71601	15.435592060394676
109	109	0.3333333333333333	2.0	smooth	6.41294	11.433340184262752	18.62376	35.75354565106339	3.7203606609086632	7.199580349301414	7.09545	13.582605941767632
119	119	0.3666666666666666	2.0	smooth	6.98837	12.412919702828017	18.78404	35.527331214025075	3.3148052814833764	6.212998968076532	6.25554	11.566946755776671
129	129	0.4	2.0	smooth	7.52539	13.225433999266146	18.85856	35.00382161138516	2.9378319187666837	5.292694161801506	5.47563	9.680784228508156
139	139	0.4333333333333333	2.0	smooth	7.80862	13.658146987984574	18.36056	33.727345757188395	2.5265275202574764	4.315454264607066	4.68197	7.776741714639656
149	149	0.4666666666666667	2.0	smooth	7.77163	13.56130584542874	17.31886	31.592809139997424	2.1675724117661463	3.430956428677181	4.01975	6.10426511203643
159	159	0.5	2.0	smooth	7.48748	12.93834754742548	15.98958	28.72354472978257	1.882860375895257	2.6688310554324497	3.52897	4.75862660694992
169	169	0.5333333333333333	2.0	smooth	7.03398	11.87451958614559	14.56928	25.364967062804105	1.675820981114287	2.0443032592633803	3.19222	3.735822671823472
179	179	0.5666666666666667	2.0	smooth	6.66502	10.69913515731676	13.54402	22.19704505846855	1.5612365922475555	1.6104761404942105	3.01129	3.032819565329461
189	189	0.6	2.0	smooth	6.35446	9.473531315531536	12.78838	19.29166396811297	1.4896156556145388	1.2993848179042178	2.90132	2.5441436642355275
199	199	0.6333333333333333	2.0	smooth	6.21032	8.564917925805936	12.4497	17.27234069972954	1.454084470307888	1.107698226157766	2.84778	2.228743759292986
209	209	0.6666666666666666	2.0	smooth	6.18567	7.8598253428205425	12.38324	15.78387843372421	1.4376932865178589	0.9729281678919408	2.82201	1.9936221570781807
219	219	0.7	2.0	smooth	6.38931	7.605274888257577	12.78496	15.246053988492344	1.431797855251646	0.8712230210202655	2.81754	1.8164584618464128
229	229	0.7333333333333333	2.0	smooth	6.77856	7.637687324647175	13.56212	15.30311219843956	1.4415177889619066	0.7949219181804565	2.84218	1.686493785998904
239	239	0.7666666666666666	2.0	smooth	7.41781	7.985549605000587	14.8413	16.000825434150233	1.4594236318041849	0.7262660972348032	2.88123	1.5681607948111669
249	249	0.8	2.0	smooth	8.26368	8.635533485661758	16.5361	17.312565206783724	1.4751679179980228	0.6628210536044222	2.91745	1.460033155263308
259	259	0.8333333333333334	2.0	smooth	9.52719	9.564355465626218	19.0689	19.18909208385206	1.506713280113879	0.6059998095200849	2.99174	1.3724105098351878
269	269	0.8666666666666667	2.0	smooth	11.36288	10.94123919913796	22.75518	21.98445305959109	1.5385806812320368	0.5467229143663183	3.06643	1.2769860461389595
279	279	0.9	2.0	smooth	14.31968	12.977434601479892	28.71528	26.159258735479916	1.5777620796075682	0.4842030686298934	3.16607	1.181077772437967
289	289	0.9333333333333332	2.0	smooth	19.43925	15.601046867570645	39.08722	31.6002477589682	1.6305608864827763	0.409626080878346	3.30968	1.070836011954044
299	299	0.9666666666666668	2.0	smooth	29.04312	17.63950544054808	58.72082	36.00022636999081	1.6972382951926916	0.3148681038123836	3.50901	0.9185462738330484
309	309	1.0	2.0	smooth	48.96736	0.1779745688278864	100.0	0.0	1.8015484	0.0898335079913474	3.8368	0.5687960928926609
