# Supplementary material for: Stability of ecologically scaffolded traits during evolutionary transitions in individuality
Source: Nat Commun. 2024 Aug 3;15:6566. doi: 10.1038/s41467-024-50625-1 (PMC11297203; doi:10.1038/s41467-024-50625-1)
Supplement: Supplementary file 4 — Supplementary Code 1 [file 41467_2024_50625_MOESM4_ESM.zip › code/results/source_data/s9_threshold_k3.csv]

	Unnamed: 0	p1	p2	name	propagules_mean	propagules_std	time_mean	time_std	average_mean	average_std	mx_mean	mx_std
2	2	0.0	3.25	threshold	1.0	0.0	2.0	0.0	0.5	0.0	1.0	0.0
11	11	0.0333333333333333	3.25	threshold	1.03538	0.1999216228589434	2.07534	0.797828458819623	0.5194464666666667	0.3350747639899716	1.03848	0.6679848438681238
20	20	0.0666666666666666	3.25	threshold	1.07727	0.31774259504128	2.18092	1.799361089554673	0.5493994999999999	0.7806365302326517	1.09685	1.5342990641449892
29	29	0.1	3.25	threshold	1.13072	0.4865744024776628	2.3437	3.2078798629206915	0.5980501857142857	1.314962308607712	1.19126	2.5844315439307044
38	38	0.1333333333333333	3.25	threshold	1.19861	0.7676652662453953	2.57814	4.899823897156118	0.6684272380952382	1.87420583845458	1.32692	3.662223017836868
47	47	0.1666666666666666	3.25	threshold	1.30202	1.2377476478638094	2.95248	7.064576486386848	0.7753094295815296	2.479605304739065	1.53341	4.8382019236363565
56	56	0.2	3.25	threshold	1.46048	1.913315127559415	3.50246	9.5287250938633	0.9189344348484848	3.066626213587889	1.80782	5.94451009079826
65	65	0.2333333333333333	3.25	threshold	1.68273	2.7482876992689147	4.21978	12.09076005122869	1.0857048586580087	3.549400656523324	2.12333	6.828990120227155
74	74	0.2666666666666666	3.25	threshold	1.99792	3.787146564154969	5.10976	14.629876727960864	1.24885890453369	3.81477638400138	2.43064	7.31177159178531
83	83	0.3	3.25	threshold	2.42304	5.017631804416212	6.27282	17.495385395374946	1.4453377812183077	4.114788076817325	2.78936	7.7945069333335
92	92	0.3333333333333333	3.25	threshold	2.90176	6.211403602870061	7.33234	19.50543500525805	1.548430600090474	4.016935224064743	2.9605	7.511339690909989
101	101	0.3666666666666666	3.25	threshold	3.58279	7.665871996833383	8.8626	22.13381892713968	1.6995117972776297	4.0039972353803215	3.21669	7.373724917712325
110	110	0.4	3.25	threshold	4.44778	9.244872511196546	10.6291	24.60232033633532	1.8102445053973877	3.8105982891354095	3.3911	6.907448003306237
119	119	0.4333333333333333	3.25	threshold	5.36251	10.61586093847007	12.30594	26.32255020857376	1.8539905049810348	3.4651435264585446	3.44834	6.18664804159246
128	128	0.4666666666666667	3.25	threshold	6.34778	11.832687319307157	14.01362	27.61475041060479	1.8708054501586355	3.077230225257843	3.4771	5.439706930903125
137	137	0.5	3.25	threshold	7.46305	12.900297627352968	15.91778	28.597453348418608	1.8705561856271773	2.6377642905410763	3.50594	4.706455802794907
146	146	0.5333333333333333	3.25	threshold	8.68204	13.818842608645308	18.0871	29.560127056579365	1.887620940286565	2.275859080118252	3.58826	4.168359860261491
155	155	0.5666666666666667	3.25	threshold	10.09256	14.727325676700984	20.71766	30.777272077446487	1.9188387961995823	1.9650542021112611	3.69858	3.73792264556894
164	164	0.6	3.25	threshold	11.63789	15.632924557842667	23.7333	32.316153150515255	1.965970385166956	1.7415809075957518	3.821	3.423932860492779
173	173	0.6333333333333333	3.25	threshold	13.91331	16.92694184008156	28.3246	34.85628758843748	2.062792680177851	1.599377691105627	4.01419	3.2023227808283043
182	182	0.6666666666666666	3.25	threshold	16.72716	18.34514332942752	34.0929	37.78479173549693	2.174995410830655	1.5115365523490425	4.20903	3.033487840685168
191	191	0.7	3.25	threshold	19.95158	19.567565111675005	40.76802	40.38489537781846	2.2962552193619907	1.4432586350105938	4.3856	2.8568959131446614
200	200	0.7333333333333333	3.25	threshold	23.8113	20.51003117803057	48.80982	42.43374032289382	2.438325501505436	1.3781560316028965	4.57215	2.671951678222792
209	209	0.7666666666666666	3.25	threshold	27.6323	20.859742759647624	56.83702	43.27049619403519	2.5703074203657863	1.3180957045937516	4.6983	2.4765497053328924
218	218	0.8	3.25	threshold	31.8601	20.41625274686227	65.72748	42.43714578011856	2.7265497029423225	1.2374958279301145	4.82725	2.244379159116856
227	227	0.8333333333333334	3.25	threshold	35.64121	19.38915003622627	73.74164	40.36394458660633	2.862249132696053	1.153630948529287	4.88553	2.0103698751648515
236	236	0.8666666666666667	3.25	threshold	39.05514	17.673062636448343	80.99216	36.822133252018375	2.994780343185924	1.051087607271987	4.91064	1.7574486270320393
245	245	0.9	3.25	threshold	42.05277	15.26659346468163	87.358	31.816625197785875	3.1248791765275823	0.9179708417279592	4.89313	1.4642234264627878
254	254	0.9333333333333332	3.25	threshold	44.43028	12.362014694849435	92.41144	25.76364560346114	3.244668071978209	0.7570972260039057	4.85108	1.1581779860463903
263	263	0.9666666666666668	3.25	threshold	46.37883	8.629127560160727	96.5515	17.981868680034726	3.3559344059954355	0.5386073636359189	4.71007	0.8456345227564109
272	272	1.0	3.25	threshold	48.0	0.0	100.0	0.0	3.46	0.0	4.0	0.0
