# Supplementary material for: Stability of ecologically scaffolded traits during evolutionary transitions in individuality
Source: Nat Commun. 2024 Aug 3;15:6566. doi: 10.1038/s41467-024-50625-1 (PMC11297203; doi:10.1038/s41467-024-50625-1)
Supplement: Supplementary file 4 — Supplementary Code 1 [file 41467_2024_50625_MOESM4_ESM.zip › code/scaffold/__init__.py]

__version__ = "3.0"

## A few labels 
labels = {
    "rho": r"Expected Lifetime Propagule Production, $\rho$",
    "E*" : r"Patch occupancy, $E^*$",
    "theta":r'Trait, $\theta$',
    "R": r'Quantity of resources in a patch, $R$',
    'resident': "Resident trait, $r$",
    'mutant': "Mutant trait, $m$",
    "time":"Time, $t$",
    "rho_short": r"E. lifetime #propagule, $\rho$",
    "trait": r"Trait, $\theta$",
    "p": "Probability to stay, $p$",
    "npart": "Number of particles",
    "constant": "Intrinsic ratio",
    "threshold": "Density-dependent ratio",
    'popsize':"Population size, individuals",
    'mean_trait': r"Mean trait, $\bar \theta$",
    "tau": r"Lifespan, $\tau$",
    "C*" : r"Stable patch occupancy, $C^*$",
    'occupancy': "Niche occupancy (%)",
} 
