# Supplementary material for: Stability of ecologically scaffolded traits during evolutionary transitions in individuality
Source: Nat Commun. 2024 Aug 3;15:6566. doi: 10.1038/s41467-024-50625-1 (PMC11297203; doi:10.1038/s41467-024-50625-1)
Supplement: Supplementary file 4 — Supplementary Code 1 [file 41467_2024_50625_MOESM4_ESM.zip › code/scaffold/clitools.py]

"""CLItools - Command line interface tools to run simulations"""
import os
import sys
import argparse
import logging
import datetime
import random
import __main__

from scaffold import ecology
from scaffold.network import recorder
from scaffold.network import ssa
logging.basicConfig(level=logging.DEBUG,
                    format='%(levelname)s: %(message)s')
logger = logging.getLogger('cli')

def cli_main(name, configure_experiment):
    """Utility function to set up a small CLI for an experiment"""

    # Parse the CLI arguments
    args = parse_args(name)
    name += ('_short' if args.short else '')
    
    # Give a unique name to the experiment
    path = os.path.join("output", name)

    # Prepare the list of parameters for this experiment
    parameter_list, updater = configure_experiment(**vars(args))

    if args.gen_slurm:
        print(slurm_script(name, len(parameter_list), path=args.slurm_scriptpath,
              hours=args.slurm_hours, simultaneous=args.slurm_concurrent))
        sys.exit(0)

    if not os.path.exists(path):
        logger.info(f"Create output directory {path}")
        os.makedirs(path)
        with open(os.path.join(path,'.gitignore'), 'w') as file:
            file.write("""# Ignore everything
            *""")

    if args.simu_id is None or len(args.simu_id)==0:
        simulations_to_perform = list(range(len(parameter_list)))
    else:
        simulations_to_perform = list(args.simu_id)
    simple_runner(path, simulations_to_perform, parameter_list, updater)
    print('DONE')
    sys.exit(0)

def simple_runner(outpath, order, constants_list, get_field):
    while len(order):
        print(f"{len(order)} simulations to perform")
        random.shuffle(order)
        for u in order:
            print(f"Simulation {u:3} | ", end='')
            constants = constants_list[u]
            path = os.path.join(outpath, f"output_simu_{u}.json")
            f, param = get_field(path, **constants)
            print(f"{(float(param['e'])/constants['Tend']):2.2%} | {param['e']}/{constants['Tend']}")
            if f.pop() == 0 or param['e'] > constants['Tend']:
                print(f"Removing #{u} as the population is extinct or simulation finished")
                order.remove(u)
            else:
                ssa.ssa(f,
                        ecology=getattr(ecology, constants['ecology_name']),
                        recorder=recorder.IncrementTraj(path, param, constants),
                        mut=constants['mut'],
                        mix=constants['mix'],
                        death=constants['death'],
                        events=constants['save_period'])

def parse_args(name):
    parser = argparse.ArgumentParser(description=f"Scaffolding Simulation: {name}")
    parser.add_argument('simu_id', help='simulation number', type=int, default=None, nargs="*")
    parser.add_argument('--gen_slurm', help='Generate slurm script and exit', action="store_true",)
    parser.add_argument('--slurm_scriptpath', help='Path for the python script', default=os.path.abspath(__main__.__file__))
    parser.add_argument('--slurm_hours', help='Number of hours per job', type=int, default=6)
    parser.add_argument('--slurm_concurrent', help='Number of concurent jobs in an array', type=int, default=200)

    parser.add_argument('--short', help='Run the short varient of the experiment (if it exists)', action="store_true")
    args = parser.parse_args()
    logger.info(f'{os.path.abspath(__main__.__file__)}')
    logger.info(f"Called {sys.argv[0]} @ {datetime.datetime.today().isoformat(timespec='seconds')}")
    logger.info(f"CLI Arguments: {args}")
    return(args)


def slurm_script(name,
                 number_of_jobs,
                 hours = 6,
                 path = "",
                 simultaneous=200,
                 module = "python/3.7.4",
                 env = "~/eti/eti-env/bin/activate"):

    array = f'1-{number_of_jobs}'
    slurm_log_path = os.path.join(os.path.dirname(path), 'slurm_log', name)

    # Slurm wants the folder to exist before starting the job ! 
    os.makedirs(slurm_log_path, exist_ok=True)
    
    if number_of_jobs>simultaneous:
        array += f'%{simultaneous}'
    job = f"""#!/bin/bash
# Slurm script generated by scaffold.clitools.py on {datetime.datetime.today().isoformat(timespec='seconds')}
# Run it with `sbatch (filename)`
#SBATCH -p amd  # partition (queue)
#SBATCH -J {name} # job name
#SBATCH -N 1 # number of nodes, use 1-1 if you need exactly one node
#SBATCH -n 1 # number of cores
#SBATCH -t {hours//24}-{hours%24}:00  # time (D-HH:MM)
#SBATCH --array {array} # array ids
#SBATCH -o {slurm_log_path}/%j.out # STDOUT
#SBATCH -e {slurm_log_path}/%j.err # STDERR

# Load the environement module that contains python3
module load {module}
# Activate the virtual-environement
source {env}
echo `pwd`
python3 {path} $SLURM_ARRAY_TASK_ID
echo DONE
"""
    return job
