# Supplementary material for: Stability of ecologically scaffolded traits during evolutionary transitions in individuality
Source: Nat Commun. 2024 Aug 3;15:6566. doi: 10.1038/s41467-024-50625-1 (PMC11297203; doi:10.1038/s41467-024-50625-1)
Supplement: Supplementary file 4 — Supplementary Code 1 [file 41467_2024_50625_MOESM4_ESM.zip › code/scaffold/ecology.py]

import numpy as np

def constant(trait, **_):
    return trait

def threshold(trait, niche=None, field=None, pop=None):
    if field is not None:
        pop = field.pop(niche)
    return trait if pop>1 else 1-trait
