# Supplementary material for: Stability of ecologically scaffolded traits during evolutionary transitions in individuality
Source: Nat Commun. 2024 Aug 3;15:6566. doi: 10.1038/s41467-024-50625-1 (PMC11297203; doi:10.1038/s41467-024-50625-1)
Supplement: Supplementary file 4 — Supplementary Code 1 [file 41467_2024_50625_MOESM4_ESM.zip › code/scaffold/meanfield/analytical.py]

from scipy.special import binom

## Rho and tau

def proba_S(k, n, p):
    """Return the probability P(S_n = k) with S a discrete time random walk,
    starting in S_1 = 1, and stopped if it reaches 0, with transition
    probabilities p to take a step up and 1-p for a step down.

    Args:
       k (int): value of Sn
       n (int): time
       p (float): probability of a step up.
    """
    q = 1-p
    a = (n+k)/2  # step up
    b = (n-k)/2  # step down

    if n == 1:
        return float(k == 1)
    if k == 0:
        return proba_S(1, n-1, p)*q
    if int(a) == a:
        return k/n * binom(n, a) * p**(a-1) * q**b
    return 0

def rho(p, R):
    """Expected lifetime number of propagules
    p (float): probability to stay
    R (int): Number of resource in the niche. 
    """
    s = 0
    for n in range(1, R+2):
        s += (n/2)*proba_S(0, n, p)
    for n in range(1, R+2):
        s += ((R+1-n)/2)*proba_S(n, R+1, p)
    return s

def mass(p, R):
    """Expected number of cells.
    p (float): probability to stay
    R (int): Number of resource in the niche. 
    """
    s = 0
    for n in range(1, R+2):
        s += (n/2)*proba_S(0, n, p)
    for n in range(1, R+2):
        s += ((R+1-n)/2)*proba_S(n, R+1, p)
    return s

def tau(p, R, v=1):
    """Expected lifespan of a collective.
    p (float): probability to stay
    R (int): Number of resource in the niche.
    v (float): event rate.
    """
    E = 0
    for n in range(1, R+1):
        s = 0
        for k in range(1, n+1):
            s += (1/k)*proba_S(k, n, p)
        E += s
    return (1/v)*E

def occupancy(p, R, D, d):
    """Fraction of occupied niches at equilibrium for a constant probability to stay.
    - p (float): Propability to stay
    - R (int): number of resource in a niche 
    - D (int): number of niches
    - d (float): proportion of propagule death
    """
    return occupancy_rho(rho(p,R), D, d)

def occupancy_rho(r, D, d):
    """Fraction of occupied niches at equilibrium for a given value of rho. 
    - r (float): Expected lifetime propagule production (computed with the rho function)
    - D (int): number of niches
    - d (float): proportion of propagule death
    """
    if r and d and 1-1/(d*r)>0:
        return D*(1-1/(d*r))
    else:
        return 0

## --- DERIVATIVES ---- ##
def diff_proba_S(k, n, p):
    """ds/dp"""
    q = 1-p
    a = (n+k)/2  # step up
    b = (n-k)/2  # step down

    if n == 1:
        return 0
    if k == 0:
        return diff_proba_S(1, n-1, p)*q - proba_S(1, n-1, p)
    if int(a) == a:
        return k/n * binom(n, a) * ((a-1)*p**(a-2) * q**b - b * p**(a-1) * q**(b-1))
    else:
        return 0

def diff_rho(p, R):
    """drau/dp"""
    s = 0
    for n in range(1, R+2):
        s += (n/2)*diff_proba_S(0, n, p)
    for n in range(1, R+2):
        s += ((R+1-n)/2)*diff_proba_S(n, R+1, p)
    return s

def diff_tau(p, R, v=1):
    """dtau/dp """
    E = 0
    for n in range(1, R+1):
        s = 0
        for k in range(1, n+1):
            s += (1/k)*diff_proba_S(k, n, p)
        E += s
    return (1/v)*E


## Adaptive dynamics
def inv_fitness(r, m, R):
    """Invasion fitness value for a constant probability to stay. 
    r (float) : resident proba to stay 
    m (float) : mutant proba to stay
    R (int): Number of resource in a patch 
    """
    if rho(r,R) == 0:
        return 1
    return 1/(tau(m,R))*(rho(m,R)/rho(r,R) - 1)

def grad_inv_fitness(p, R):
    """Invasion fitness gradient for a constant probability to stay
    p (float): trait, proba to stay
    R (int): Number of resource in a patch 
    """ 
    return (diff_rho(p,R)/(rho(p,R)*tau(p,R)))
