# Supplementary material for: Stability of ecologically scaffolded traits during evolutionary transitions in individuality
Source: Nat Commun. 2024 Aug 3;15:6566. doi: 10.1038/s41467-024-50625-1 (PMC11297203; doi:10.1038/s41467-024-50625-1)
Supplement: Supplementary file 4 — Supplementary Code 1 [file 41467_2024_50625_MOESM4_ESM.zip › code/scaffold/meanfield/general_rho.py]

import numpy as np
import scaffold.meanfield.analytical as analytical

def assert_sto(M):
    if (M<0).any():
        raise ValueError(M)
    if (M>1).any():
        raise ValueError(M)
    if (M.sum(1)!=1).any():
        raise ValueError(M)

def generate_matrix(proba_stay, N):
    M = np.zeros((N+2,N+2)) 
    M[0,0] = 1
    M[N+1,N+1] = 1
    for i in range(1,N+1):
        M[i,i+1] = proba_stay(i)
        M[i,i-1] = 1-M[i,i+1]
    assert_sto(M)
    return M
    
def constant(N, p):
    M = np.zeros((N+2, N+2)) 
    M[0, 0] = 1
    M[N+1, N+1] = 1

    for i in range(1, N+1):
        M[i, i+1] = p
        M[i, i-1] = 1-p
    assert_sto(M)
    return M

def PSn0(M):
    "return a list of (P(Sn = 0),n) from the matrix"
    Mpow = M.copy() 
    prev = 0
    out = [0]
    Nlist = np.arange(1,M.shape[0])
    for _ in range(M.shape[0]-2):
        out.append(Mpow[1,0]-prev)
        prev = Mpow[1,0]
        Mpow = Mpow @ M
    return np.array(out), Nlist

def Psnp1n(M):
    "Return a list of P(S_{N+1}=n) from the transition matrix"
    Mn = np.linalg.matrix_power(M, M.shape[0]-2)
    Nlist = np.arange(1,M.shape[0])
    return Mn[1,1:], Nlist

def rho_from_matrix(M):
    """Expected number of offsrping. 
    M is the transition matrix, such that P(S_n = k) = M^n_{1,k}."""
    N = M.shape[0]-2
    Erho = 0
     
    psn0, n = PSn0(M)
    Erho += np.sum(n*psn0)
    psnp1n, n = Psnp1n(M)
    Erho += np.sum((N+1-n)*psnp1n)
    
    return 1/2 * Erho

  
def tau_from_matrix(M, v=1):
    """Expected lifespan of the collective.
    M is the transition matrix, such that P(S_n = k) = M^n_{1,k}.
    v event rate."""
    Mpow = M.copy()
    R = M.shape[0] - 2
    # for n in range(1,R+1)
    # for k in range(1, n+1)
    # + 1/k P(k,n,p)
    E = 1 # P(1,1)
    for n in range(2, R+1):
        s = 0
        for k in range(1, n+1):
            s += (1/k)* Mpow[1,k]
        E += s
        Mpow = Mpow @ M
    return E

def m_from_matrix(M):
    """mass 
    M is the transition matrix, such that P(S_n = k) = M^n_{1,k}."""
    Mpow = M.copy()
    N = M.shape[0]-2
    Erho = 0
    prev = 0
    
    psn0, n = PSn0(M)
    Erho += np.sum((n-1)*psn0)
    psnp1n, n = Psnp1n(M)
    Erho += np.sum((N+n-1)*psnp1n)
    
    return 1/2 * Erho            


def inv_fitness_from_matrix(R,M):
    """Invasion fitness value for a constant probability to stay. 
    R (float) : resident proba matrix 
    M (float) : mutant proba matrix
    """
    if rho_from_matrix(R) == 0:
        return 1
    return 1/(tau_from_matrix(M))*(rho_from_matrix(M)/rho_from_matrix(R) - 1)
