# Supplementary material for: Stability of ecologically scaffolded traits during evolutionary transitions in individuality
Source: Nat Commun. 2024 Aug 3;15:6566. doi: 10.1038/s41467-024-50625-1 (PMC11297203; doi:10.1038/s41467-024-50625-1)
Supplement: Supplementary file 4 — Supplementary Code 1 [file 41467_2024_50625_MOESM4_ESM.zip › code/scaffold/meanfield/stochastic.py]

import numpy as np

def stochastic_no_mut(p, R0, D, d, ic="1", events=500, mix=True):
    """Exact Stochastic simulation with mixing"""

    # Initial conditions
    if ic == "1":
        X = np.zeros(D, dtype=int)
        X[D//2] = 1
    elif ic == "half":
        X = np.zeros(D, dtype=int) + R0/2
    else:
        X = np.int_(np.random.random(size=D) < ic) # cells


    param = dict(p=p, R0=R0, D=D, d=d, ic=X.copy())

    # State space
    R = np.zeros(D, dtype=int)+int(R0)
    e = np.arange(D)

    # Trajectories
    total_traj = []
    occupancy_traj = []
    times = []
    event = []
    t = 0  # time

    for _ in range(events):
        # Stop if population extinct
        popsize = X.sum()
        if not popsize:
            break
        
        # Next event according to SSA
        t += np.random.exponential(1/popsize)
        birth = np.random.random() < p
        focal_col = np.random.choice(e, p=X/popsize)
        target_col = None
        
        # Apply event.
        R[focal_col] -= 1
        if birth:
            # Particle birth
            X[focal_col] += 1
        else:
            # Particle dispersion
            if np.random.random()<d:
                target_col = np.random.choice(e)
                if not mix and X[target_col] != 0:
                    target_col = None
                else:
                    X[target_col] += 1            
            X[focal_col] -= 1

        if R[focal_col] <= 0 or X[focal_col] == 0:
            # Kill collective, renew resource
            X[focal_col] = 0
            R[focal_col] = R0

        # Save trajectory
        event.append((birth,
                      focal_col, target_col,
                      X[focal_col], X[target_col] if target_col is not None else None,
                      R[target_col], R[target_col]))
        times.append(t)
        total_traj.append(X.sum())
        occupancy_traj.append((np.int_(X>0)).sum())
        
    return event, times, total_traj, occupancy_traj, param
