# Supplementary material for: Stability of ecologically scaffolded traits during evolutionary transitions in individuality
Source: Nat Commun. 2024 Aug 3;15:6566. doi: 10.1038/s41467-024-50625-1 (PMC11297203; doi:10.1038/s41467-024-50625-1)
Supplement: Supplementary file 4 — Supplementary Code 1 [file 41467_2024_50625_MOESM4_ESM.zip › code/scaffold/meanfield/test_scaffold.py]

import pytest
import numpy as np
from scaffold.meanfield.analytical import proba_S, rho
from scaffold.meanfield.general_rho import *

def proba_S_true(k,n,p):
    q = 1-p
    if n == 1:
        return (1 if k==1 else 0)
    if n == 2:
        if k==2:
            return p
        if k==1:
            return 0
        if k==0:
            return q
    if n==3:
        if k==3:
            return p**2
        if k==2:
            return 0
        if k==1:
            return p*q
        if k==0:
            return 0
    if n==4:
        if k==4:
            return p**3
        if k==3:
            return 0
        if k==2:
            return 2*p**2*q
        if k==1:
            return 0
        if k==0:
            return p*q**2  
    if n==5:
        if k==5:
            return p**4
        if k==4:
            return 0
        if k==3:
            return 3*p**3*q
        if k==2:
            return 0
        if k==1:
            return 2*p**2*q**2 
        if k==0:
            return 0 
    else:
        return None

@pytest.mark.parametrize("p", [0, 0.5, 1])
@pytest.mark.parametrize("n", [1, 2, 3, 4, 5])
def test_proba_S(p,n):
    for k in range(0, n+1):
        comp = proba_S(k, n, p)
        true = proba_S_true(k,n,p)
        assert np.allclose(true, comp)
        print(f"P(S_{n}={k}) = {comp}")
        print(f"Expected {true}")


@pytest.mark.parametrize("R", [3,5,10])
@pytest.mark.parametrize("p", [0.5, 0.6, 0.8])
def test_general_rho(R,p):
            print(f'Test R {R}, p = {p}')
            out, Nlist = PSn0(constant(R,p))
            np.testing.assert_almost_equal([proba_S(0,n, p) for n in Nlist],
                                           out)
            out2, Nlist2 = Psnp1n(constant(R,p))
            np.testing.assert_almost_equal([proba_S(n,R+1, p) for n in Nlist2],
                                           out2)
            np.testing.assert_almost_equal(rho_from_matrix(constant(R, p)), rho(p,R))
