# Supplementary material for: Stability of ecologically scaffolded traits during evolutionary transitions in individuality
Source: Nat Commun. 2024 Aug 3;15:6566. doi: 10.1038/s41467-024-50625-1 (PMC11297203; doi:10.1038/s41467-024-50625-1)
Supplement: Supplementary file 4 — Supplementary Code 1 [file 41467_2024_50625_MOESM4_ESM.zip › code/scaffold/network/graph.py]

import numpy as np


def gradient_graph(D, k):
    niche_graph = np.zeros((D,D), dtype=int)
    for i in range(D//k):
        ir = i*k
        irp1 = (i+1)*k
        irm1 = (i-1)*k
        irp2 = (i+2)*k

        niche_graph[ir:irp1,ir:irp1] = 1
        if i>0:
            niche_graph[ir:irp1,irm1:ir] = 1
            niche_graph[irm1:ir,ir:irp1] = 1
        if i<D//k:
            niche_graph[ir:irp1,irp1:irp2] = 1
            niche_graph[irp1:irp2,ir:irp1] = 1
    return niche_graph


def get_graph(D, d):
    """
    - D (int) number of niches,
    -  d (float) interaction distance
    """
    points = random_points(D)
    A = torus_distance_matrix(points)
    return adjacency_dist(A, d)

def get_graph_familly(D, dspan=None):
    if dspan is None:
        dspan = np.linspace(0, 0.5*np.sqrt(2))
    points = random_points(D)
    A = torus_distance_matrix(points)
    return {"points": points,
            "A": [adjacency_dist(A, d) for d in dspan],
            "dspan":dspan}

def adjacency_dist(A, d):
    return A<d - np.eye(A.shape[0])

def random_points(D):
    return np.random.random(size=(2,D))
    
def torus_distance_matrix(points):

    D = len(points[0])
    A = np.zeros(shape=(D,D))
    for i,(x1,y1) in enumerate(zip(*points)):
        for j,(x2,y2) in enumerate(zip(*points)):
            dy = abs(y1-y2)
            if dy>0.5:
                dy = 1-dy
            dx = abs(x1-x2)
            if dx>0.5:
                dx = 1-dx
            dist = np.sqrt(dx**2 + dy**2)
            A[i,j] = dist
    return A
    
