# Supplementary material for: Stability of ecologically scaffolded traits during evolutionary transitions in individuality
Source: Nat Commun. 2024 Aug 3;15:6566. doi: 10.1038/s41467-024-50625-1 (PMC11297203; doi:10.1038/s41467-024-50625-1)
Supplement: Supplementary file 4 — Supplementary Code 1 [file 41467_2024_50625_MOESM4_ESM.zip › code/scaffold/network/reader.py]

"""Read results from experiments"""
import itertools
import glob
import logging
import json
import pandas as pd
import numpy as np
import os 
from scaffold.network import recorder
import hashlib

def sha256sum(filename):
    with open(filename, 'rb', buffering=0) as f:
        return hashlib.file_digest(f, 'sha256').hexdigest()

def extract_cached(file, cache=True):
    dirname = os.path.dirname(file)
    basename = os.path.basename(file).split('.')[0]
    sha = sha256sum(file)
    cache_name = os.path.join(dirname,f"{basename}_cache_"+sha+".csv")
    if cache and os.path.exists(cache_name):
        return pd.read_csv(cache_name)
    else:
        raw,comment = recorder.load_trajectory(file)
        datum = extract_trajectory(raw)
        df = []
        for i in range(len(datum['mean'])):
            df.append(dict(
                R_field = datum['R'][i],
                pop = datum['pop'][i],
                mean_trait = datum['mean'][i],
                occupancy=datum['occupancy'][i],
                mean_pop = datum['pop'][i]/datum['occupancy'][i],
                time = datum['time'][i],
                **comment,
                e = i*comment['save_period']
        ))
        df = pd.DataFrame(df)
        df.to_csv(cache_name, index=False)
        return df
    
def extract_trajectory(trajectory_list):
    N = len(trajectory_list)
    for t, entry in enumerate(trajectory_list):
        field = recorder.npzstr_to_field(entry['field'])
        if not t:
            phenotypes = field.phenotypes
            density = np.zeros((len(phenotypes),N), dtype=int)
            pop = np.zeros(N, dtype=int)
            mean = np.zeros(N)
            R = np.zeros(N)
            time = np.zeros(N)
            occupancy = np.zeros(N)
        occupancy[t] = field.occupancy(normalised=False)
        R[t] = field.renewal.mean()
        time[t] += field.time
        for i,p in enumerate(field.phenotypes):
            density[i,t] = field.ind[p].sum()
            pop[t] += density[i,t]
            mean[t] += density[i,t]*p
    mean[pop!=0] /= pop[pop!=0]
    return {
            "pop":pop,
            "R":R,
            "occupancy":occupancy,
            "mean":mean,
            "time": time,
           }
    
def extract_folder(path, cache=True):
    data = []
    for file in glob.glob(path):
        try:
            data.append(extract_cached(file, cache))
        except Exception as ex:
            print("Error:", file, ex)
    return pd.concat(data)

# -------------------------------- 

def parse_json_file(trajectory_list, parse_density=True):
    """Parse a single simulation json file""" 
    data = []

    if parse_density:
        phenotypes = json.loads(trajectory_list[0]['field'])['phenotypes']
        density = np.zeros((len(trajectory_list), len(phenotypes)), dtype=int)
    else:
        density = None
        
    for e,dd in enumerate(trajectory_list):
        data.append(dd['param'])
        f = json.loads(dd['field'])
        m = 0
        s = 0
        for k in f['state']:
            s += k['numb']
            m += k['numb']*f['phenotypes'][k['phen_id']]
            if parse_density:
                density[e,k['phen_id']] = k['numb']
        if s:
            m = m/s
        else:
            m = None
        data[-1]['popsize'] = s
        data[-1]['mean_trait'] = m
    return data, density

def parse_json_folder(pattern, parse_density=False):
    """Parse a whole glob pattern and return a pandas dataframe""" 
    data = []
    errors = []
    densities = []
    gl = list(glob.glob(pattern))
    for file in gl:
        try:
            df,comment = recorder.load_trajectory(file)
        except Exception as ex:
            errors.append((file, ex))
            raise(ex)
        else:
            datum, density = parse_json_file(df, parse_density)
            data.append(datum)
            densities.append(density)
    data = pd.DataFrame(itertools.chain(*data))
    if len(errors):
        logging.error(f"{len(errors)} errors over {len(gl)} files.")
    logging.debug(f"Loaded {data.shape[0]} entries")

    if parse_density:
        return data, densities, errors
    else:
        return data, errors
