# Supplementary material for: Stability of ecologically scaffolded traits during evolutionary transitions in individuality
Source: Nat Commun. 2024 Aug 3;15:6566. doi: 10.1038/s41467-024-50625-1 (PMC11297203; doi:10.1038/s41467-024-50625-1)
Supplement: Supplementary file 4 — Supplementary Code 1 [file 41467_2024_50625_MOESM4_ESM.zip › code/scaffold/network/recorder.py]

import json
import logging
import pandas as pd
import numpy as np
import io
import base64
import os
from scaffold.network import ssa

FORMAT_VERSION = 3
EXTRA_ATTR = ['time', 'event', 'resources']

def field_to_json(field):
    out = {}
    out['phenotypes'] = [float(x) for x in field.phenotypes]
    out['adj'] = field.graph.tolist()    
    out['renewal'] = [int(x) for x in field.renewal]
    for k in EXTRA_ATTR:
        if hasattr(field,k):
            out[k] = getattr(field, k)
    out['state'] = []
    for i,p in enumerate(field.phenotypes):
        for d in range(field.D):
            if field.ind[p][d]:
                out["state"].append({"loc":int(d), "phen_id": i, "numb":int(field.ind[p][d])})
    return json.dumps(out)

def json_to_field(jsonstr):
    data = json.loads(jsonstr)
    A = np.array(data['adj'])
    field = ssa.Field(A, data['phenotypes'], np.array(data['renewal'], dtype=int))
    for k in EXTRA_ATTR:
        if k in data:
            setattr(field, k, data[k])
    for k in data['state']:
        field.ind[field.phenotypes[k['phen_id']]][k['loc']] = k['numb']
    return field

def field_to_npzstr(field):
    file = io.BytesIO()
    attr = ['graph', 'renewal', 'phenotypes'] + EXTRA_ATTR
    np.savez_compressed(file,
                        **{k:getattr(field,k) for k in attr if hasattr(field, k)},
                        **{str(i):field.ind[p] for i,p in enumerate(field.phenotypes)})
    file.seek(0)
    return  base64.b64encode(file.read()).decode('ascii')

def npzstr_to_field(npzstr):
    file = io.BytesIO()
    file.write(base64.b64decode(npzstr))
    file.seek(0)
    data = np.load(file)
    field = ssa.Field(data['graph'],
                      data['phenotypes'],
                      data['renewal'])
    for k in EXTRA_ATTR:
        if k in data:
            setattr(field, k, data[k])
    for i,p in enumerate(data['phenotypes']):
        field.ind[p] = data[str(i)]
    return field


class Recorder:
    def __init__(self):
        pass
    def record(self, time, field, e, event):
        pass
    def wrapup(self, time, field):
        pass

class Combined(Recorder):
    def __init__(self, recorders):
        self.recorders = recorders
    def record(self, *args):
        for r in self.recorders:
            r.record(*args)
    def wrapup(self, *args):
        for r in self.recorders:
            r.wrapup(*args)

class LogRecorder(Recorder):
    def __init__(self, emax, nlog=20):
        self.emax = emax
        self.progress = -1
        self.delta = emax//nlog
        
    def record(self, time, field, e, event):
        if e>self.progress:
            ind = np.sum([field.ind[p].sum() for p in field.phenotypes])
            print(f"{e/self.emax:2.0%} events simulated. {ind} individuals. T = {time}")
            self.progress = e + self.delta

    def wrapup(self, time, field):
        print("End of the simulation.")
        
class CollectiveGenealogyRecorder():
    def __init__(self, filename, param):
        self.param = param
        self.filename = filename 
        self.traj = []

    def record(self, time, field, e, event):
        if event[0] == 'move':
            _, niche, active_phen,  move_to = event
            self.traj.append((time, 'm', niche, move_to, field.pop(niche), (field.pop(move_to) if move_to is not None else None)))
        elif event[0] == 'death':
            _, niche, reason = event
            self.traj.append((time, 'd', niche, None, field.pop(niche), None,))

    def wrapup(self, time, field):
        dt = pd.DataFrame(self.traj, columns=('time', 'type', 'from', 'to', 'pop_from', 'pop_to'))
        if "end_time" in self.param:
            dt.time += self.param['end_time']
        dt.to_csv(self.filename, mode='a', index=False)


class EndRecorder(Recorder):
    def __init__(self, filename, param):
        self.param = param 
        self.filename = filename
    def wrapup(self, time, field):
        with open(self.filename, 'w') as file:
            self.param["end_time"] = time
            out = {"metadata":{"format_version":FORMAT_VERSION,
                               "recorder":"EndRecorder"},
                   "param":self.param,
                   "field":field_to_json(field)}
            file.write(json.dumps(out))
            
class IncrementTraj(Recorder):
    def __init__(self, filename, param, comment=None):
        self.param = param 
        self.filename = filename
        
        if not os.path.exists(self.filename):
            data = {"metadata":{"format_version":FORMAT_VERSION,
                                "recorder":"IncrementTraj",
                                "comment": comment},
                    'trajectory':[]}
            with open(self.filename, 'w') as file:
                file.write(json.dumps(data))
                
    def wrapup(self, time, field):
        if os.path.exists(self.filename):
            with open(self.filename, 'r') as file:
                data = json.load(file)
        
        self.param["end_time"] = time
        try:
            data['trajectory'].append({"param":self.param,
                                       "field":field_to_npzstr(field)})
        except Exception as ex:
            raise ex
            data['trajectory'].append({"param":self.param,
                                       "field":field_to_json(field)})
        with open(self.filename, 'w') as file:
            file.write(json.dumps(data))

def load_last_increment(path):
    with open(path, 'r') as fh:
        raw = json.load(fh)
        if 'metadata' in raw:
            metadata = raw['metadata']
            if metadata['format_version'] != FORMAT_VERSION:
                logging.warning(f"Data reader is in version {FORMAT_VERSION} but data is in version {metadata['format_version']}")
            data = raw['trajectory'][-1]
        else:
            logging.warning(f"Legacy data format")
            data = raw[-1]
    param = data['param']
    if metadata['format_version'] == 1 :
        field = json_to_field(data['field'])
    else:
        field = npzstr_to_field(data['field'])
    return param, field

def load_trajectory(path):
    with open(path, 'r') as fh:
        raw = json.load(fh)
        if 'metadata' in raw:
            metadata = raw['metadata']
            if metadata['format_version'] != FORMAT_VERSION:
                logging.warning(f"Data reader is in version {FORMAT_VERSION} but data is in version {metadata['format_version']}")
            return raw['trajectory'], raw['metadata']['comment']
        else:
            logging.warning(f"Legacy data format")
            return raw
