# Supplementary material for: Stability of ecologically scaffolded traits during evolutionary transitions in individuality
Source: Nat Commun. 2024 Aug 3;15:6566. doi: 10.1038/s41467-024-50625-1 (PMC11297203; doi:10.1038/s41467-024-50625-1)
Supplement: Supplementary file 4 — Supplementary Code 1 [file 41467_2024_50625_MOESM4_ESM.zip › code/scaffold/network/ssa.py]

"""SSA - Stochastic simulation algorithm"""
import numpy as np

class Field:
    def __init__(self, A, phenotypes=tuple(), R=25):
        """
        - A: the adjacency matrix of niches
        - phenotypes: the list of phenotypes
        - R: the number of resources per patch
        """

        # parameters
        self.D = A.shape[0]
        self.set_renewal(R)
        self.phenotypes = phenotypes
        self.graph = A
        
        #state variables
        self.event = 0
        self.time = 0
        self.ind = {}
        for p in phenotypes:
            self.ind[p] = np.zeros(self.D, dtype=int)
        self.resources = self.renewal.copy()

    def set_renewal(self, R):
        if isinstance(R, np.ndarray):
            self.renewal = R
        else:
            self.renewal = np.zeros(self.D, dtype=int) + R

    def neighbours(self, niche_id):
        """Return the list of neighbours of niche_id"""
        try:
            return self.graph[niche_id,:].nonzero()[0]
        except Exception as ex:
            print(f"Error when computing the neighbours of {niche_id}.\n Graph:")
            print(self.graph)
            print(ex)
            raise ex

    def pop(self, niche_id=None):
        """Return the number of individuals in niche_id"""
        s = 0
        for p in self.phenotypes:
            if niche_id is not None:
                s += self.ind[p][niche_id]
            else:
                s += self.ind[p].sum()
        return s

    def occupancy(self,normalised=True):
        """Return how many niches are occupied"""
        s = 0
        for d in range(self.D):
            s += int(self.pop(d)>0)
        if normalised:
            return s/D
        else:
            return s

    def mean_trait(self, niche_id, key=lambda x:x):
        s = 0
        ts = 0
        for p in self.phenotypes:
            ts += self.ind[p][niche_id] * key(p)
            s += self.ind[p][niche_id]
        return ts/s

    def renew(self, niche_id):
        """Renew the resource and remove all individuals in niche_id"""
        self.resources[niche_id] = self.renewal[niche_id]
        for p in self.phenotypes:
            self.ind[p][niche_id] = 0

    def random_seed(self, phenotypes=None, proba=1):
        """Initiate the environement with random individuals"""
        if phenotypes is None:
            phenotypes = self.phenotypes
        for n in range(self.D):
            if np.random.random()<=proba:
                p = np.random.choice(phenotypes)
                if p in self.ind:
                    self.ind[p][n] = 1

    def describe(self):
        """Print a short description of the environment"""
        print(f"{self.D} niches, {len(self.phenotypes)} possible phenotypes")
        print("\t", self.resources.sum(), "Resources")
        for p in self.phenotypes:
            n = self.ind[p].sum()
            if n:
                print("\t", n, "individuals with phenotype", p)
        return ''

def ssa(field, ecology=lambda trait, niche, field: trait, events=10000, recorder=None, mix=False, mut=False, death=0):
    time = 0
    for e in range(events):

        pop = np.array([field.ind[p].sum() for p in field.phenotypes])
        rate = np.sum(pop) 

        if rate == 0:
            print("Population Extinct")
            break

        dt = np.random.exponential(1/(rate))
        time += dt
        field.event += 1
        field.time += dt

        try:
            active_phen = np.random.choice(field.phenotypes, p=pop/rate)
            niche = np.random.choice(np.arange(field.D),
                                     p=field.ind[active_phen]/field.ind[active_phen].sum())
        except Exception as ex:
            print(pop, rate)
            print(ex)
            break

        if field.resources[niche]:
            if death and np.random.random()<death:
                field.ind[active_phen][niche] -= 1
                # Renew if it was the last cell
                event = ("death-cell", niche)
                if field.pop(niche) == 0:
                    field.renew(niche)
                    event = ("death", niche, "death-cell")
            else:
                field.resources[niche] -= 1
                is_birth = np.random.random() < ecology(trait=active_phen, niche=niche, field=field)
                if is_birth:
                    # birth of a cell
                    if mut and np.random.random() < mut:
                        new_phen = np.where(field.phenotypes == active_phen)[0][0] + np.random.choice([-1, +1])
                        new_phen = field.phenotypes[min(max(0, new_phen), len(field.phenotypes)-1)]
                        field.ind[new_phen][niche] += 1
                        event = ("birth_mutation", niche, active_phen, new_phen)
                    else:
                        field.ind[active_phen][niche] += 1
                        event = ("birth", niche, active_phen)
                else:
                    # move a cell
                    neigh = field.neighbours(niche)
                    field.ind[active_phen][niche] -= 1
                    if len(neigh):
                        move_to = np.random.choice(field.neighbours(niche))
                        if mix or not field.pop(move_to):
                            event = ("move", niche, active_phen,  move_to)
                            field.ind[active_phen][move_to] += 1
                        else:
                            event = ("move", niche, active_phen,  None)
                    else:
                        event = ("move", niche, active_phen,  None)

                    # Renew if it was the last cell
                    if field.pop(niche) == 0:
                        field.renew(niche)
                        event = ("death", niche, "migration")

        else:
            # death of a niche and renewal of the resources
            field.renew(niche)
            event = ("death", niche, 'resources')

        recorder.record(time, field, e, event)
    recorder.wrapup(time, field)
