# Supplementary material for: Stability of ecologically scaffolded traits during evolutionary transitions in individuality
Source: Nat Commun. 2024 Aug 3;15:6566. doi: 10.1038/s41467-024-50625-1 (PMC11297203; doi:10.1038/s41467-024-50625-1)
Supplement: Supplementary file 4 — Supplementary Code 1 [file 41467_2024_50625_MOESM4_ESM.zip › code/scaffold/stochastic_single_patch.py]

import numpy as np
import pandas as pd
from functools import partial

classic = lambda x, p1,_=None:  1-p1 if x==1 else p1
constant = lambda x, p1,_=None:  p1

def smooth(n,p1,p2):
    return (1+p1*(n**p2-2))/(n**p2)

def nonlinear(n,p1,p2):
    return (1-p1)**p2 if n==1 else p1**p2

def threshold(n,p1,p2):
    return (1-p1) if n<=p2 else p1

def sigmoid(n,p1,p2):
    return 1/(1+np.exp(-p1*(n-p2)))


def sim(R0, proba, death=0):
    """Stochastic Simulation 
    R0 number of resources,
    t trait value,
    p parameter value
    
    return number of propagule, time and average size
    """
    
    average = 0 
    time = 0 
    R = R0
    propagules = 0 
    mx = 0
    pop = 1
        
    while True:
        time += 1
        R -= 1
        average += pop 
        mx = max(mx, pop)


        if death and pop<=3 and np.random.random()<death:
            R += 1
            pop = 0 
        elif R == 0 or pop ==0:
            average /= time 
            break
        elif np.random.random()<proba(pop):
            propagules += 1
            pop -= 1
        else:
            pop += 1 

    return propagules, time, average, mx

def get_data(setup, repl=100000, death=0):
    out = []
    for r in range(repl):
        for p1 in np.linspace(*setup.p1):
            pb = partial(setup.proba, p1=p1)
            if setup.p2 is not None:
                for p2 in np.linspace(*setup.p2):
                    pb = partial(pb, p2=p2)
                    out.append(sim(setup.R0, pb, death=death)+(p1,p2,setup.name))

            else:
                p2= 0
                out.append(sim(setup.R0, pb, death=death)+(p1,p2,setup.name))
    out = pd.DataFrame(out)
    out.columns = ['propagules','time','average','mx','p1','p2', 'name']
    out = out.groupby(['p1','p2', 'name']).agg(['mean','std'])
    out.columns = list(map('_'.join, out.columns.values))
    return out.reset_index() 
