# Supplementary material for: Stability of ecologically scaffolded traits during evolutionary transitions in individuality
Source: Nat Commun. 2024 Aug 3;15:6566. doi: 10.1038/s41467-024-50625-1 (PMC11297203; doi:10.1038/s41467-024-50625-1)
Supplement: Supplementary file 4 — Supplementary Code 1 [file 41467_2024_50625_MOESM4_ESM.zip › code/setup.cfg]

[metadata]
name = scaffold
version = 3.0
author = Guilhem Doulcier 
author_email = guilhem.doulcier@normalesup.org
url = https://gitlab.com/eti_ecology/scaffolding/
description = Ecological scaffolding model
long_description = file: README.md
long_description_content_type = text/markdown
keywords = simulation
license = GPLv3+
classifiers =
    License :: OSI Approved :: BSD License
    Programming Language :: Python :: 3
    Intended Audience :: Science/Research
    Topic :: Scientific/Engineering :: Bio-Informatics
    License :: OSI Approved :: GNU General Public License v3 or later (GPLv3+)

[options]
packages = find:
install_requires =
		 numpy
		 matplotlib
		 scipy
		 pandas
		 jupyter
		 nbconvert
